# Supplementary material for: Virtual Double-System Single-Box for Absolute Dissociation Free Energy Calculations in GROMACS
Source: J Chem Inf Model. 2021 Nov 1;61(11):5320–6. doi: 10.1021/acs.jcim.1c00909 (PMC8611716; doi:10.1021/acs.jcim.1c00909)
Supplement: Supplementary file 2 — ci1c00909_si_002.zip [file ci1c00909_si_002.zip]

Archive with 480 entries (277 files):
- SI/
- SI/README
- SI/3_hrem/
- SI/3_hrem/README
- SI/3_hrem/bound_OUT/
- SI/3_hrem/bound_OUT/MAKE_TPR_FILES.sh
- SI/3_hrem/bound_OUT/HREM_input.slr
- SI/3_hrem/unbound_OUT/
- SI/3_hrem/unbound_OUT/MAKE_TPR_FILES.sh
- SI/3_hrem/unbound_OUT/HREM_input.slr
- SI/1_dock/
- SI/1_dock/README
- SI/1_dock/complex_ligand.pdb_OUT
- SI/1_dock/3clc.pdb
- SI/1_dock/docking.bash
- SI/1_dock/ligand.pdb
- SI/2_hpcdrug/
- SI/2_hpcdrug/README
- SI/2_hpcdrug/LIG_only_ligand_HREM_OUT/
- SI/2_hpcdrug/LIG_only_ligand_HREM_OUT/LIG_only_ligand.top
- SI/2_hpcdrug/LIG_only_ligand_HREM_OUT/LIG_only_ligand_HREM.mdp
- SI/2_hpcdrug/LIG_only_ligand_HREM_OUT/BATTERY2/
- SI/2_hpcdrug/LIG_only_ligand_HREM_OUT/BATTERY2/scaled6/
- SI/2_hpcdrug/LIG_only_ligand_HREM_OUT/BATTERY2/scaled6/empty_plumed.dat
- SI/2_hpcdrug/LIG_only_ligand_HREM_OUT/BATTERY2/scaled5/
- SI/2_hpcdrug/LIG_only_ligand_HREM_OUT/BATTERY2/scaled5/empty_plumed.dat
- SI/2_hpcdrug/LIG_only_ligand_HREM_OUT/BATTERY2/scaled7/
- SI/2_hpcdrug/LIG_only_ligand_HREM_OUT/BATTERY2/scaled7/empty_plumed.dat
- SI/2_hpcdrug/LIG_only_ligand_HREM_OUT/BATTERY2/scaled2/
- SI/2_hpcdrug/LIG_only_ligand_HREM_OUT/BATTERY2/scaled2/empty_plumed.dat
- SI/2_hpcdrug/LIG_only_ligand_HREM_OUT/BATTERY2/scaled0/
- SI/2_hpcdrug/LIG_only_ligand_HREM_OUT/BATTERY2/scaled0/empty_plumed.dat
- SI/2_hpcdrug/LIG_only_ligand_HREM_OUT/BATTERY2/scaled1/
- SI/2_hpcdrug/LIG_only_ligand_HREM_OUT/BATTERY2/scaled1/empty_plumed.dat
- SI/2_hpcdrug/LIG_only_ligand_HREM_OUT/BATTERY2/scaled4/
- SI/2_hpcdrug/LIG_only_ligand_HREM_OUT/BATTERY2/scaled4/empty_plumed.dat
- SI/2_hpcdrug/LIG_only_ligand_HREM_OUT/BATTERY2/scaled3/
- SI/2_hpcdrug/LIG_only_ligand_HREM_OUT/BATTERY2/scaled3/empty_plumed.dat
- SI/2_hpcdrug/LIG_only_ligand_HREM_OUT/important_info.dat
- SI/2_hpcdrug/LIG_only_ligand_HREM_OUT/MAKE_TPR_FILES.sh
- SI/2_hpcdrug/LIG_only_ligand_HREM_OUT/LIG_scaled_0.top
- SI/2_hpcdrug/LIG_only_ligand_HREM_OUT/LIG_only_ligand.gro
- SI/2_hpcdrug/LIG_only_ligand_HREM_OUT/LIG_scaled_5.top
- SI/2_hpcdrug/LIG_only_ligand_HREM_OUT/LIG_scaled_1.top
- SI/2_hpcdrug/LIG_only_ligand_HREM_OUT/LIG_scaled_3.top
- SI/2_hpcdrug/LIG_only_ligand_HREM_OUT/LIG_scaled_6.top
- SI/2_hpcdrug/LIG_only_ligand_HREM_OUT/HREM_input.slr
- SI/2_hpcdrug/LIG_only_ligand_HREM_OUT/LIG_scaled_7.top
- SI/2_hpcdrug/LIG_only_ligand_HREM_OUT/LIG_scaled_2.top
- SI/2_hpcdrug/LIG_only_ligand_HREM_OUT/BATTERY1/
- SI/2_hpcdrug/LIG_only_ligand_HREM_OUT/BATTERY1/scaled6/
- SI/2_hpcdrug/LIG_only_ligand_HREM_OUT/BATTERY1/scaled6/empty_plumed.dat
- SI/2_hpcdrug/LIG_only_ligand_HREM_OUT/BATTERY1/scaled5/
- SI/2_hpcdrug/LIG_only_ligand_HREM_OUT/BATTERY1/scaled5/empty_plumed.dat
- SI/2_hpcdrug/LIG_only_ligand_HREM_OUT/BATTERY1/scaled7/
- SI/2_hpcdrug/LIG_only_ligand_HREM_OUT/BATTERY1/scaled7/empty_plumed.dat
- SI/2_hpcdrug/LIG_only_ligand_HREM_OUT/BATTERY1/scaled2/
- SI/2_hpcdrug/LIG_only_ligand_HREM_OUT/BATTERY1/scaled2/empty_plumed.dat
- SI/2_hpcdrug/LIG_only_ligand_HREM_OUT/BATTERY1/scaled0/
- SI/2_hpcdrug/LIG_only_ligand_HREM_OUT/BATTERY1/scaled0/empty_plumed.dat
- SI/2_hpcdrug/LIG_only_ligand_HREM_OUT/BATTERY1/scaled1/
- SI/2_hpcdrug/LIG_only_ligand_HREM_OUT/BATTERY1/scaled1/empty_plumed.dat
- SI/2_hpcdrug/LIG_only_ligand_HREM_OUT/BATTERY1/scaled4/
- SI/2_hpcdrug/LIG_only_ligand_HREM_OUT/BATTERY1/scaled4/empty_plumed.dat
- SI/2_hpcdrug/LIG_only_ligand_HREM_OUT/BATTERY1/scaled3/
- SI/2_hpcdrug/LIG_only_ligand_HREM_OUT/BATTERY1/scaled3/empty_plumed.dat
- SI/2_hpcdrug/LIG_only_ligand_HREM_OUT/DUM_atomtypes.itp
- SI/2_hpcdrug/LIG_only_ligand_HREM_OUT/HREM_input.pbs
- SI/2_hpcdrug/LIG_only_ligand_HREM_OUT/only_water_tip3p.gro
- SI/2_hpcdrug/LIG_only_ligand_HREM_OUT/BATTERY3/
- SI/2_hpcdrug/LIG_only_ligand_HREM_OUT/BATTERY3/scaled6/
- SI/2_hpcdrug/LIG_only_ligand_HREM_OUT/BATTERY3/scaled6/empty_plumed.dat
- SI/2_hpcdrug/LIG_only_ligand_HREM_OUT/BATTERY3/scaled5/
- SI/2_hpcdrug/LIG_only_ligand_HREM_OUT/BATTERY3/scaled5/empty_plumed.dat
- SI/2_hpcdrug/LIG_only_ligand_HREM_OUT/BATTERY3/scaled7/
- SI/2_hpcdrug/LIG_only_ligand_HREM_OUT/BATTERY3/scaled7/empty_plumed.dat
- SI/2_hpcdrug/LIG_only_ligand_HREM_OUT/BATTERY3/scaled2/
- SI/2_hpcdrug/LIG_only_ligand_HREM_OUT/BATTERY3/scaled2/empty_plumed.dat
- SI/2_hpcdrug/LIG_only_ligand_HREM_OUT/BATTERY3/scaled0/
- SI/2_hpcdrug/LIG_only_ligand_HREM_OUT/BATTERY3/scaled0/empty_plumed.dat
- SI/2_hpcdrug/LIG_only_ligand_HREM_OUT/BATTERY3/scaled1/
- SI/2_hpcdrug/LIG_only_ligand_HREM_OUT/BATTERY3/scaled1/empty_plumed.dat
- SI/2_hpcdrug/LIG_only_ligand_HREM_OUT/BATTERY3/scaled4/
- SI/2_hpcdrug/LIG_only_ligand_HREM_OUT/BATTERY3/scaled4/empty_plumed.dat
- SI/2_hpcdrug/LIG_only_ligand_HREM_OUT/BATTERY3/scaled3/
- SI/2_hpcdrug/LIG_only_ligand_HREM_OUT/BATTERY3/scaled3/empty_plumed.dat
- SI/2_hpcdrug/LIG_only_ligand_HREM_OUT/posre.itp
- SI/2_hpcdrug/LIG_only_ligand_HREM_OUT/BATTERY0/
- SI/2_hpcdrug/LIG_only_ligand_HREM_OUT/BATTERY0/scaled6/
- SI/2_hpcdrug/LIG_only_ligand_HREM_OUT/BATTERY0/scaled6/empty_plumed.dat
- SI/2_hpcdrug/LIG_only_ligand_HREM_OUT/BATTERY0/scaled5/
- SI/2_hpcdrug/LIG_only_ligand_HREM_OUT/BATTERY0/scaled5/empty_plumed.dat
- SI/2_hpcdrug/LIG_only_ligand_HREM_OUT/BATTERY0/scaled7/
- SI/2_hpcdrug/LIG_only_ligand_HREM_OUT/BATTERY0/scaled7/empty_plumed.dat
- SI/2_hpcdrug/LIG_only_ligand_HREM_OUT/BATTERY0/scaled2/
- SI/2_hpcdrug/LIG_only_ligand_HREM_OUT/BATTERY0/scaled2/empty_plumed.dat
- SI/2_hpcdrug/LIG_only_ligand_HREM_OUT/BATTERY0/scaled0/
- SI/2_hpcdrug/LIG_only_ligand_HREM_OUT/BATTERY0/scaled0/empty_plumed.dat
- SI/2_hpcdrug/LIG_only_ligand_HREM_OUT/BATTERY0/scaled1/
- SI/2_hpcdrug/LIG_only_ligand_HREM_OUT/BATTERY0/scaled1/empty_plumed.dat
- SI/2_hpcdrug/LIG_only_ligand_HREM_OUT/BATTERY0/scaled4/
- SI/2_hpcdrug/LIG_only_ligand_HREM_OUT/BATTERY0/scaled4/empty_plumed.dat
- SI/2_hpcdrug/LIG_only_ligand_HREM_OUT/BATTERY0/scaled3/
- SI/2_hpcdrug/LIG_only_ligand_HREM_OUT/BATTERY0/scaled3/empty_plumed.dat
- SI/2_hpcdrug/LIG_only_ligand_HREM_OUT/DUM.itp
- SI/2_hpcdrug/LIG_only_ligand_HREM_OUT/LIG_scaled_4.top
- SI/2_hpcdrug/LIG_only_ligand_HREM_OUT/LIG.itp
- SI/2_hpcdrug/LIG_only_ligand_HREM_OUT/only_water_tip3p.top
- SI/2_hpcdrug/input_correct_gromacs.txt
- SI/2_hpcdrug/3clp_HREM_OUT/
- SI/2_hpcdrug/3clp_HREM_OUT/3clp_scaled_12.top
- SI/2_hpcdrug/3clp_HREM_OUT/3clp_scaled_20.top
- SI/2_hpcdrug/3clp_HREM_OUT/BATTERY2/
- SI/2_hpcdrug/3clp_HREM_OUT/BATTERY2/scaled19/
- SI/2_hpcdrug/3clp_HREM_OUT/BATTERY2/scaled19/empty_plumed.dat
- SI/2_hpcdrug/3clp_HREM_OUT/BATTERY2/scaled6/
- SI/2_hpcdrug/3clp_HREM_OUT/BATTERY2/scaled6/empty_plumed.dat
- SI/2_hpcdrug/3clp_HREM_OUT/BATTERY2/scaled22/
- SI/2_hpcdrug/3clp_HREM_OUT/BATTERY2/scaled22/empty_plumed.dat
- SI/2_hpcdrug/3clp_HREM_OUT/BATTERY2/scaled12/
- SI/2_hpcdrug/3clp_HREM_OUT/BATTERY2/scaled12/empty_plumed.dat
- SI/2_hpcdrug/3clp_HREM_OUT/BATTERY2/scaled5/
- SI/2_hpcdrug/3clp_HREM_OUT/BATTERY2/scaled5/empty_plumed.dat
- SI/2_hpcdrug/3clp_HREM_OUT/BATTERY2/scaled20/
- SI/2_hpcdrug/3clp_HREM_OUT/BATTERY2/scaled20/empty_plumed.dat
- SI/2_hpcdrug/3clp_HREM_OUT/BATTERY2/scaled11/
- SI/2_hpcdrug/3clp_HREM_OUT/BATTERY2/scaled11/empty_plumed.dat
- SI/2_hpcdrug/3clp_HREM_OUT/BATTERY2/scaled7/
- SI/2_hpcdrug/3clp_HREM_OUT/BATTERY2/scaled7/empty_plumed.dat
- SI/2_hpcdrug/3clp_HREM_OUT/BATTERY2/scaled2/
- SI/2_hpcdrug/3clp_HREM_OUT/BATTERY2/scaled2/empty_plumed.dat
- SI/2_hpcdrug/3clp_HREM_OUT/BATTERY2/scaled13/
- SI/2_hpcdrug/3clp_HREM_OUT/BATTERY2/scaled13/empty_plumed.dat
- SI/2_hpcdrug/3clp_HREM_OUT/BATTERY2/scaled18/
- SI/2_hpcdrug/3clp_HREM_OUT/BATTERY2/scaled18/empty_plumed.dat
- SI/2_hpcdrug/3clp_HREM_OUT/BATTERY2/scaled0/
- SI/2_hpcdrug/3clp_HREM_OUT/BATTERY2/scaled0/empty_plumed.dat
- SI/2_hpcdrug/3clp_HREM_OUT/BATTERY2/scaled1/
- SI/2_hpcdrug/3clp_HREM_OUT/BATTERY2/scaled1/empty_plumed.dat
- SI/2_hpcdrug/3clp_HREM_OUT/BATTERY2/scaled17/
- SI/2_hpcdrug/3clp_HREM_OUT/BATTERY2/scaled17/empty_plumed.dat
- SI/2_hpcdrug/3clp_HREM_OUT/BATTERY2/scaled15/
- SI/2_hpcdrug/3clp_HREM_OUT/BATTERY2/scaled15/empty_plumed.dat
- SI/2_hpcdrug/3clp_HREM_OUT/BATTERY2/scaled10/
- SI/2_hpcdrug/3clp_HREM_OUT/BATTERY2/scaled10/empty_plumed.dat
- SI/2_hpcdrug/3clp_HREM_OUT/BATTERY2/scaled9/
- SI/2_hpcdrug/3clp_HREM_OUT/BATTERY2/scaled9/empty_plumed.dat
- SI/2_hpcdrug/3clp_HREM_OUT/BATTERY2/scaled4/
- SI/2_hpcdrug/3clp_HREM_OUT/BATTERY2/scaled4/empty_plumed.dat
- SI/2_hpcdrug/3clp_HREM_OUT/BATTERY2/scaled14/
- SI/2_hpcdrug/3clp_HREM_OUT/BATTERY2/scaled14/empty_plumed.dat
- SI/2_hpcdrug/3clp_HREM_OUT/BATTERY2/scaled3/
- SI/2_hpcdrug/3clp_HREM_OUT/BATTERY2/scaled3/empty_plumed.dat
- SI/2_hpcdrug/3clp_HREM_OUT/BATTERY2/scaled8/
- SI/2_hpcdrug/3clp_HREM_OUT/BATTERY2/scaled8/empty_plumed.dat
- SI/2_hpcdrug/3clp_HREM_OUT/BATTERY2/scaled16/
- SI/2_hpcdrug/3clp_HREM_OUT/BATTERY2/scaled16/empty_plumed.dat
- SI/2_hpcdrug/3clp_HREM_OUT/BATTERY2/scaled23/
- SI/2_hpcdrug/3clp_HREM_OUT/BATTERY2/scaled23/empty_plumed.dat
- SI/2_hpcdrug/3clp_HREM_OUT/BATTERY2/scaled21/
- SI/2_hpcdrug/3clp_HREM_OUT/BATTERY2/scaled21/empty_plumed.dat
- SI/2_hpcdrug/3clp_HREM_OUT/3clp_scaled_4.top
- SI/2_hpcdrug/3clp_HREM_OUT/important_info.dat
- SI/2_hpcdrug/3clp_HREM_OUT/3clp_scaled_17.top
- SI/2_hpcdrug/3clp_HREM_OUT/3clp_solvbox.gro
- SI/2_hpcdrug/3clp_HREM_OUT/mdout.mdp
- SI/2_hpcdrug/3clp_HREM_OUT/MAKE_TPR_FILES.sh
- SI/2_hpcdrug/3clp_HREM_OUT/BATTERY4/
- SI/2_hpcdrug/3clp_HREM_OUT/BATTERY4/scaled19/
- SI/2_hpcdrug/3clp_HREM_OUT/BATTERY4/scaled19/empty_plumed.dat
- SI/2_hpcdrug/3clp_HREM_OUT/BATTERY4/scaled6/
- SI/2_hpcdrug/3clp_HREM_OUT/BATTERY4/scaled6/empty_plumed.dat
- SI/2_hpcdrug/3clp_HREM_OUT/BATTERY4/scaled22/
- SI/2_hpcdrug/3clp_HREM_OUT/BATTERY4/scaled22/empty_plumed.dat
- SI/2_hpcdrug/3clp_HREM_OUT/BATTERY4/scaled12/
- SI/2_hpcdrug/3clp_HREM_OUT/BATTERY4/scaled12/empty_plumed.dat
- SI/2_hpcdrug/3clp_HREM_OUT/BATTERY4/scaled5/
- SI/2_hpcdrug/3clp_HREM_OUT/BATTERY4/scaled5/empty_plumed.dat
- SI/2_hpcdrug/3clp_HREM_OUT/BATTERY4/scaled20/
- SI/2_hpcdrug/3clp_HREM_OUT/BATTERY4/scaled20/empty_plumed.dat
- SI/2_hpcdrug/3clp_HREM_OUT/BATTERY4/scaled11/
- SI/2_hpcdrug/3clp_HREM_OUT/BATTERY4/scaled11/empty_plumed.dat
- SI/2_hpcdrug/3clp_HREM_OUT/BATTERY4/scaled7/
- SI/2_hpcdrug/3clp_HREM_OUT/BATTERY4/scaled7/empty_plumed.dat
- SI/2_hpcdrug/3clp_HREM_OUT/BATTERY4/scaled2/
- SI/2_hpcdrug/3clp_HREM_OUT/BATTERY4/scaled2/empty_plumed.dat
- SI/2_hpcdrug/3clp_HREM_OUT/BATTERY4/scaled13/
- SI/2_hpcdrug/3clp_HREM_OUT/BATTERY4/scaled13/empty_plumed.dat
- SI/2_hpcdrug/3clp_HREM_OUT/BATTERY4/scaled18/
- SI/2_hpcdrug/3clp_HREM_OUT/BATTERY4/scaled18/empty_plumed.dat
- SI/2_hpcdrug/3clp_HREM_OUT/BATTERY4/scaled0/
- SI/2_hpcdrug/3clp_HREM_OUT/BATTERY4/scaled0/empty_plumed.dat
- SI/2_hpcdrug/3clp_HREM_OUT/BATTERY4/scaled1/
- SI/2_hpcdrug/3clp_HREM_OUT/BATTERY4/scaled1/empty_plumed.dat
- SI/2_hpcdrug/3clp_HREM_OUT/BATTERY4/scaled17/
- SI/2_hpcdrug/3clp_HREM_OUT/BATTERY4/scaled17/empty_plumed.dat
- SI/2_hpcdrug/3clp_HREM_OUT/BATTERY4/scaled15/
- SI/2_hpcdrug/3clp_HREM_OUT/BATTERY4/scaled15/empty_plumed.dat
- SI/2_hpcdrug/3clp_HREM_OUT/BATTERY4/scaled10/
- SI/2_hpcdrug/3clp_HREM_OUT/BATTERY4/scaled10/empty_plumed.dat
- SI/2_hpcdrug/3clp_HREM_OUT/BATTERY4/scaled9/
- SI/2_hpcdrug/3clp_HREM_OUT/BATTERY4/scaled9/empty_plumed.dat
- SI/2_hpcdrug/3clp_HREM_OUT/BATTERY4/scaled4/
- SI/2_hpcdrug/3clp_HREM_OUT/BATTERY4/scaled4/empty_plumed.dat
- SI/2_hpcdrug/3clp_HREM_OUT/BATTERY4/scaled14/
- SI/2_hpcdrug/3clp_HREM_OUT/BATTERY4/scaled14/empty_plumed.dat
- SI/2_hpcdrug/3clp_HREM_OUT/BATTERY4/scaled3/
- SI/2_hpcdrug/3clp_HREM_OUT/BATTERY4/scaled3/empty_plumed.dat
- SI/2_hpcdrug/3clp_HREM_OUT/BATTERY4/scaled8/
- SI/2_hpcdrug/3clp_HREM_OUT/BATTERY4/scaled8/empty_plumed.dat
- SI/2_hpcdrug/3clp_HREM_OUT/BATTERY4/scaled16/
- SI/2_hpcdrug/3clp_HREM_OUT/BATTERY4/scaled16/empty_plumed.dat
- SI/2_hpcdrug/3clp_HREM_OUT/BATTERY4/scaled23/
- SI/2_hpcdrug/3clp_HREM_OUT/BATTERY4/scaled23/empty_plumed.dat
- SI/2_hpcdrug/3clp_HREM_OUT/BATTERY4/scaled21/
- SI/2_hpcdrug/3clp_HREM_OUT/BATTERY4/scaled21/empty_plumed.dat
- SI/2_hpcdrug/3clp_HREM_OUT/3clp_scaled_9.top
- SI/2_hpcdrug/3clp_HREM_OUT/3clp_scaled_21.top
- SI/2_hpcdrug/3clp_HREM_OUT/3clp_scaled_18.top
- SI/2_hpcdrug/3clp_HREM_OUT/3clp_scaled_11.top
- SI/2_hpcdrug/3clp_HREM_OUT/HREM_input.slr
- SI/2_hpcdrug/3clp_HREM_OUT/3clp_scaled_10.top
- SI/2_hpcdrug/3clp_HREM_OUT/BATTERY1/
- SI/2_hpcdrug/3clp_HREM_OUT/BATTERY1/scaled19/
- SI/2_hpcdrug/3clp_HREM_OUT/BATTERY1/scaled19/empty_plumed.dat
- SI/2_hpcdrug/3clp_HREM_OUT/BATTERY1/scaled6/
- SI/2_hpcdrug/3clp_HREM_OUT/BATTERY1/scaled6/empty_plumed.dat
- SI/2_hpcdrug/3clp_HREM_OUT/BATTERY1/scaled22/
- SI/2_hpcdrug/3clp_HREM_OUT/BATTERY1/scaled22/empty_plumed.dat
- SI/2_hpcdrug/3clp_HREM_OUT/BATTERY1/scaled12/
- SI/2_hpcdrug/3clp_HREM_OUT/BATTERY1/scaled12/empty_plumed.dat
- SI/2_hpcdrug/3clp_HREM_OUT/BATTERY1/scaled5/
- SI/2_hpcdrug/3clp_HREM_OUT/BATTERY1/scaled5/empty_plumed.dat
- SI/2_hpcdrug/3clp_HREM_OUT/BATTERY1/scaled20/
- SI/2_hpcdrug/3clp_HREM_OUT/BATTERY1/scaled20/empty_plumed.dat
- SI/2_hpcdrug/3clp_HREM_OUT/BATTERY1/scaled11/
- SI/2_hpcdrug/3clp_HREM_OUT/BATTERY1/scaled11/empty_plumed.dat
- SI/2_hpcdrug/3clp_HREM_OUT/BATTERY1/scaled7/
- SI/2_hpcdrug/3clp_HREM_OUT/BATTERY1/scaled7/empty_plumed.dat
- SI/2_hpcdrug/3clp_HREM_OUT/BATTERY1/scaled2/
- SI/2_hpcdrug/3clp_HREM_OUT/BATTERY1/scaled2/empty_plumed.dat
- SI/2_hpcdrug/3clp_HREM_OUT/BATTERY1/scaled13/
- SI/2_hpcdrug/3clp_HREM_OUT/BATTERY1/scaled13/empty_plumed.dat
- SI/2_hpcdrug/3clp_HREM_OUT/BATTERY1/scaled18/
- SI/2_hpcdrug/3clp_HREM_OUT/BATTERY1/scaled18/empty_plumed.dat
- SI/2_hpcdrug/3clp_HREM_OUT/BATTERY1/scaled0/
- SI/2_hpcdrug/3clp_HREM_OUT/BATTERY1/scaled0/empty_plumed.dat
- SI/2_hpcdrug/3clp_HREM_OUT/BATTERY1/scaled1/
- SI/2_hpcdrug/3clp_HREM_OUT/BATTERY1/scaled1/empty_plumed.dat
- SI/2_hpcdrug/3clp_HREM_OUT/BATTERY1/scaled17/
- SI/2_hpcdrug/3clp_HREM_OUT/BATTERY1/scaled17/empty_plumed.dat
- SI/2_hpcdrug/3clp_HREM_OUT/BATTERY1/scaled15/
- SI/2_hpcdrug/3clp_HREM_OUT/BATTERY1/scaled15/empty_plumed.dat
- SI/2_hpcdrug/3clp_HREM_OUT/BATTERY1/scaled10/
- SI/2_hpcdrug/3clp_HREM_OUT/BATTERY1/scaled10/empty_plumed.dat
- SI/2_hpcdrug/3clp_HREM_OUT/BATTERY1/scaled9/
- SI/2_hpcdrug/3clp_HREM_OUT/BATTERY1/scaled9/empty_plumed.dat
- SI/2_hpcdrug/3clp_HREM_OUT/BATTERY1/scaled4/
- SI/2_hpcdrug/3clp_HREM_OUT/BATTERY1/scaled4/empty_plumed.dat
- SI/2_hpcdrug/3clp_HREM_OUT/BATTERY1/scaled14/
- SI/2_hpcdrug/3clp_HREM_OUT/BATTERY1/scaled14/empty_plumed.dat
- SI/2_hpcdrug/3clp_HREM_OUT/BATTERY1/scaled3/
- SI/2_hpcdrug/3clp_HREM_OUT/BATTERY1/scaled3/empty_plumed.dat
- SI/2_hpcdrug/3clp_HREM_OUT/BATTERY1/scaled8/
- SI/2_hpcdrug/3clp_HREM_OUT/BATTERY1/scaled8/empty_plumed.dat
- SI/2_hpcdrug/3clp_HREM_OUT/BATTERY1/scaled16/
- SI/2_hpcdrug/3clp_HREM_OUT/BATTERY1/scaled16/empty_plumed.dat
- SI/2_hpcdrug/3clp_HREM_OUT/BATTERY1/scaled23/
- SI/2_hpcdrug/3clp_HREM_OUT/BATTERY1/scaled23/empty_plumed.dat
- SI/2_hpcdrug/3clp_HREM_OUT/BATTERY1/scaled21/
- SI/2_hpcdrug/3clp_HREM_OUT/BATTERY1/scaled21/empty_plumed.dat
- SI/2_hpcdrug/3clp_HREM_OUT/DUM_atomtypes.itp
- SI/2_hpcdrug/3clp_HREM_OUT/3clp_scaled_16.top
- SI/2_hpcdrug/3clp_HREM_OUT/3clp_scaled_3.top
- SI/2_hpcdrug/3clp_HREM_OUT/HREM_input.pbs
- SI/2_hpcdrug/3clp_HREM_OUT/3clp_scaled_22.top
- SI/2_hpcdrug/3clp_HREM_OUT/3clp_scaled_19.top
- SI/2_hpcdrug/3clp_HREM_OUT/3clp_HREM.mdp
- SI/2_hpcdrug/3clp_HREM_OUT/3clp_scaled_6.top
- SI/2_hpcdrug/3clp_HREM_OUT/BATTERY3/
- SI/2_hpcdrug/3clp_HREM_OUT/BATTERY3/scaled19/
- SI/2_hpcdrug/3clp_HREM_OUT/BATTERY3/scaled19/empty_plumed.dat
- SI/2_hpcdrug/3clp_HREM_OUT/BATTERY3/scaled6/
- SI/2_hpcdrug/3clp_HREM_OUT/BATTERY3/scaled6/empty_plumed.dat
- SI/2_hpcdrug/3clp_HREM_OUT/BATTERY3/scaled22/
- SI/2_hpcdrug/3clp_HREM_OUT/BATTERY3/scaled22/empty_plumed.dat
- SI/2_hpcdrug/3clp_HREM_OUT/BATTERY3/scaled12/
- SI/2_hpcdrug/3clp_HREM_OUT/BATTERY3/scaled12/empty_plumed.dat
- SI/2_hpcdrug/3clp_HREM_OUT/BATTERY3/scaled5/
- SI/2_hpcdrug/3clp_HREM_OUT/BATTERY3/scaled5/empty_plumed.dat
- SI/2_hpcdrug/3clp_HREM_OUT/BATTERY3/scaled20/
- SI/2_hpcdrug/3clp_HREM_OUT/BATTERY3/scaled20/empty_plumed.dat
- SI/2_hpcdrug/3clp_HREM_OUT/BATTERY3/scaled11/
- SI/2_hpcdrug/3clp_HREM_OUT/BATTERY3/scaled11/empty_plumed.dat
- SI/2_hpcdrug/3clp_HREM_OUT/BATTERY3/scaled7/
- SI/2_hpcdrug/3clp_HREM_OUT/BATTERY3/scaled7/empty_plumed.dat
- SI/2_hpcdrug/3clp_HREM_OUT/BATTERY3/scaled2/
- SI/2_hpcdrug/3clp_HREM_OUT/BATTERY3/scaled2/empty_plumed.dat
- SI/2_hpcdrug/3clp_HREM_OUT/BATTERY3/scaled13/
- SI/2_hpcdrug/3clp_HREM_OUT/BATTERY3/scaled13/empty_plumed.dat
[truncated: 180 more entries]
