# Supplementary material for: Virtual Double-System Single-Box for Absolute Dissociation Free Energy Calculations in GROMACS
Source: J Chem Inf Model. 2021 Nov 1;61(11):5320–6. doi: 10.1021/acs.jcim.1c00909 (PMC8611716; doi:10.1021/acs.jcim.1c00909)
Supplement: Supplementary file 2 — ci1c00909_si_002.zip [file ci1c00909_si_002.zip › SI/README]

In each directory one can find the necessary files for each step together with
a README file that describes in detail the scripts and the commands used.
 
To apply the procedure please follow the instructions of SI.pdf file or
follow the tutorial https://github.com/procacci/vdssb_gromacs/
