# Supplementary material for: Virtual Double-System Single-Box for Absolute Dissociation Free Energy Calculations in GROMACS
Source: J Chem Inf Model. 2021 Nov 1;61(11):5320–6. doi: 10.1021/acs.jcim.1c00909 (PMC8611716; doi:10.1021/acs.jcim.1c00909)
Supplement: Supplementary file 2 — ci1c00909_si_002.zip [file ci1c00909_si_002.zip › SI/3_hrem/README]

This directory contains:

README: this file
bound_OUT: reference dir for running HREM for the bound state
unbound_OUT: reference dir for running HREM for the unbound state

-------------------------------------------------------------------------

copy the HREM directories generated in Step 2:
cp ../2_hpcdrug/3clp_HREM bound
cp ../2_hpcdrug/LIG_only_ligand_HREM unbound

In the two folders "bound" and "unbound" (2_hpcdrug) there are two
files useful to generate the tpr files (MAKE_TPR_FILES.sh) and to run HREM 
(HREM_input.slr)

In the reference bound_OUT and unbound_OUT directories we provide our
reference files that initialize the environment for the GROMACS 2019.6
(MAKE_TPR_FILES.sh) on the MARCONI100 HPC.

To run the bound HREM simulation on the HPC, cd to the bound directory
and submit the batch script (e.g. with "sbatch HREM_input.slr" in M100).

To run the unbound (gas-phase) HREM simulation on the HPC, cd to the
unbound directory and submit the batch script (e.g. with "sbatch
HREM_input.slr" in MARCONI100).
