# Supplementary material for: Virtual Double-System Single-Box for Absolute Dissociation Free Energy Calculations in GROMACS
Source: J Chem Inf Model. 2021 Nov 1;61(11):5320–6. doi: 10.1021/acs.jcim.1c00909 (PMC8611716; doi:10.1021/acs.jcim.1c00909)
Supplement: Supplementary file 2 — ci1c00909_si_002.zip [file ci1c00909_si_002.zip › SI/3_hrem/unbound_OUT/MAKE_TPR_FILES.sh]

#!/bin/bash
 
##THIS SCRIPT CREATES THE TPR FILES RUN IT BEFORE THE WORKLOADMANAGER ONE

module load profile/lifesc autoload gromacs/2019.6

gmx grompp -maxwarn 100 -o BATTERY0/scaled0/HREM.tpr -f LIG_only_ligand_HREM.mdp -p LIG_scaled_0.top -c LIG_only_ligand.gro 
gmx grompp -maxwarn 100 -o BATTERY0/scaled1/HREM.tpr -f LIG_only_ligand_HREM.mdp -p LIG_scaled_1.top -c LIG_only_ligand.gro 
gmx grompp -maxwarn 100 -o BATTERY0/scaled2/HREM.tpr -f LIG_only_ligand_HREM.mdp -p LIG_scaled_2.top -c LIG_only_ligand.gro 
gmx grompp -maxwarn 100 -o BATTERY0/scaled3/HREM.tpr -f LIG_only_ligand_HREM.mdp -p LIG_scaled_3.top -c LIG_only_ligand.gro 
gmx grompp -maxwarn 100 -o BATTERY0/scaled4/HREM.tpr -f LIG_only_ligand_HREM.mdp -p LIG_scaled_4.top -c LIG_only_ligand.gro 
gmx grompp -maxwarn 100 -o BATTERY0/scaled5/HREM.tpr -f LIG_only_ligand_HREM.mdp -p LIG_scaled_5.top -c LIG_only_ligand.gro 
gmx grompp -maxwarn 100 -o BATTERY0/scaled6/HREM.tpr -f LIG_only_ligand_HREM.mdp -p LIG_scaled_6.top -c LIG_only_ligand.gro 
gmx grompp -maxwarn 100 -o BATTERY0/scaled7/HREM.tpr -f LIG_only_ligand_HREM.mdp -p LIG_scaled_7.top -c LIG_only_ligand.gro 
gmx grompp -maxwarn 100 -o BATTERY0/scaled8/HREM.tpr -f LIG_only_ligand_HREM.mdp -p LIG_scaled_8.top -c LIG_only_ligand.gro 
gmx grompp -maxwarn 100 -o BATTERY0/scaled9/HREM.tpr -f LIG_only_ligand_HREM.mdp -p LIG_scaled_9.top -c LIG_only_ligand.gro 
gmx grompp -maxwarn 100 -o BATTERY0/scaled10/HREM.tpr -f LIG_only_ligand_HREM.mdp -p LIG_scaled_10.top -c LIG_only_ligand.gro 
gmx grompp -maxwarn 100 -o BATTERY0/scaled11/HREM.tpr -f LIG_only_ligand_HREM.mdp -p LIG_scaled_11.top -c LIG_only_ligand.gro 
gmx grompp -maxwarn 100 -o BATTERY0/scaled12/HREM.tpr -f LIG_only_ligand_HREM.mdp -p LIG_scaled_12.top -c LIG_only_ligand.gro 
gmx grompp -maxwarn 100 -o BATTERY0/scaled13/HREM.tpr -f LIG_only_ligand_HREM.mdp -p LIG_scaled_13.top -c LIG_only_ligand.gro 
gmx grompp -maxwarn 100 -o BATTERY0/scaled14/HREM.tpr -f LIG_only_ligand_HREM.mdp -p LIG_scaled_14.top -c LIG_only_ligand.gro 
gmx grompp -maxwarn 100 -o BATTERY0/scaled15/HREM.tpr -f LIG_only_ligand_HREM.mdp -p LIG_scaled_15.top -c LIG_only_ligand.gro 
gmx grompp -maxwarn 100 -o BATTERY0/scaled16/HREM.tpr -f LIG_only_ligand_HREM.mdp -p LIG_scaled_16.top -c LIG_only_ligand.gro 
gmx grompp -maxwarn 100 -o BATTERY0/scaled17/HREM.tpr -f LIG_only_ligand_HREM.mdp -p LIG_scaled_17.top -c LIG_only_ligand.gro 
gmx grompp -maxwarn 100 -o BATTERY0/scaled18/HREM.tpr -f LIG_only_ligand_HREM.mdp -p LIG_scaled_18.top -c LIG_only_ligand.gro 
gmx grompp -maxwarn 100 -o BATTERY0/scaled19/HREM.tpr -f LIG_only_ligand_HREM.mdp -p LIG_scaled_19.top -c LIG_only_ligand.gro 
gmx grompp -maxwarn 100 -o BATTERY0/scaled20/HREM.tpr -f LIG_only_ligand_HREM.mdp -p LIG_scaled_20.top -c LIG_only_ligand.gro 
gmx grompp -maxwarn 100 -o BATTERY0/scaled21/HREM.tpr -f LIG_only_ligand_HREM.mdp -p LIG_scaled_21.top -c LIG_only_ligand.gro 
gmx grompp -maxwarn 100 -o BATTERY0/scaled22/HREM.tpr -f LIG_only_ligand_HREM.mdp -p LIG_scaled_22.top -c LIG_only_ligand.gro 
gmx grompp -maxwarn 100 -o BATTERY0/scaled23/HREM.tpr -f LIG_only_ligand_HREM.mdp -p LIG_scaled_23.top -c LIG_only_ligand.gro 
