# Supplementary material for: Virtual Double-System Single-Box for Absolute Dissociation Free Energy Calculations in GROMACS
Source: J Chem Inf Model. 2021 Nov 1;61(11):5320–6. doi: 10.1021/acs.jcim.1c00909 (PMC8611716; doi:10.1021/acs.jcim.1c00909)
Supplement: Supplementary file 2 — ci1c00909_si_002.zip [file ci1c00909_si_002.zip › SI/3_hrem/unbound_OUT/HREM_input.slr]

#!/bin/bash
#SBATCH --job-name test 
#SBATCH -N1 --ntasks-per-node=4
#SBATCH --cpus-per-task=32
#SBATCH --ntasks-per-socket=2
#SBATCH --time=24:00:00
#SBATCH --gres=gpu:4
#SBATCH --nodes=8

#load gromacs module
module load profile/archive autoload gromacs/2019.6
export OMP_NUM_THREADS=32
export OMP_PLACES=threads

#set up for GPUdirect
export GMX_GPU_DD_COMMS=true 
export GMX_GPU_PME_PP_COMMS=true
export GMX_FORCE_UPDATE_DEFAULT_GPU=true


mpirun -n 32 mdrun_mpi_plumed -v -plumed empty_plumed.dat -replex 100 -hrex -multidir BATTERY0/scaled0  BATTERY0/scaled1  BATTERY0/scaled2  BATTERY0/scaled3  BATTERY0/scaled4  BATTERY0/scaled5  BATTERY0/scaled6  BATTERY0/scaled7  BATTERY1/scaled0  BATTERY1/scaled1  BATTERY1/scaled2  BATTERY1/scaled3  BATTERY1/scaled4  BATTERY1/scaled5  BATTERY1/scaled6  BATTERY1/scaled7  BATTERY2/scaled0  BATTERY2/scaled1  BATTERY2/scaled2  BATTERY2/scaled3  BATTERY2/scaled4  BATTERY2/scaled5  BATTERY2/scaled6  BATTERY2/scaled7  BATTERY3/scaled0  BATTERY3/scaled1  BATTERY3/scaled2  BATTERY3/scaled3  BATTERY3/scaled4  BATTERY3/scaled5  BATTERY3/scaled6  BATTERY3/scaled7  -s HREM.tpr 
