# Supplementary material for: Virtual Double-System Single-Box for Absolute Dissociation Free Energy Calculations in GROMACS
Source: J Chem Inf Model. 2021 Nov 1;61(11):5320–6. doi: 10.1021/acs.jcim.1c00909 (PMC8611716; doi:10.1021/acs.jcim.1c00909)
Supplement: Supplementary file 2 — ci1c00909_si_002.zip [file ci1c00909_si_002.zip › SI/1_dock/README]

This directory contains:

README: this file 
3clc.pdb: 3CLpro pdb file (coordinates taken from 6LU7 pdb file) 
ligand.pdb: PF-07321332 pdb file 
docking.bash: script for executing Autodock4
complex_ligand.pdb_OUT: reference best-docking pose 

---------------------------------------------------------------------------

The script docking.bash is for unix platforms and provides a useful
interface for Autodock4. The installation of obabel is required.

For help, just issue the command without arguments.

To repeat our experiment, the command is the following (filename with no extension):

docking.bash -l ligand -r 3clc -x -10.55 -y 20.65 -z 66.75 -p 60


The vector (-10.55, 20.65, 66.75) corresponds to the midpoint vector
between the S(gamma) atom of CYS145 and the NE atom of HIS41 in the
active site of the 3CLpro structure.


The command produces a file named complex_ligand.pdb correponding to
the best docking pose of the PF-07321332-3CLpro complex. The output
pose complex_ligand.pdb can be slighly different from the reference
pose in the file complex_ligand.pdb_OUT due to the fact that the
Autodock4 genetic algorithm is not deterministic and final results may
differ depending on the hardware.

To proceed cd to 2_hpcdrug.
