# Supplementary material for: Virtual Double-System Single-Box for Absolute Dissociation Free Energy Calculations in GROMACS
Source: J Chem Inf Model. 2021 Nov 1;61(11):5320–6. doi: 10.1021/acs.jcim.1c00909 (PMC8611716; doi:10.1021/acs.jcim.1c00909)
Supplement: Supplementary file 2 — ci1c00909_si_002.zip [file ci1c00909_si_002.zip › SI/1_dock/complex_ligand.pdb_OUT]

COMPND    complex_ligand.pdbqt 
AUTHOR    GENERATED BY OPEN BABEL 3.0.0
ATOM      1  C01 LIG A   0      -9.377  19.242  66.615  1.00  0.00           C         
ATOM      2  C02 LIG A   0      -8.262  19.361  65.623  1.00  0.00           C         
ATOM      3  N03 LIG A   0      -7.385  19.417  64.886  1.00  0.00           N         
ATOM      4  C04 LIG A   0      -8.972  19.986  67.907  1.00  0.00           C         
ATOM      5  C05 LIG A   0      -7.505  19.915  68.327  1.00  0.00           C         
ATOM      6  C06 LIG A   0      -7.195  19.861  69.824  1.00  0.00           C         
ATOM      7  C07 LIG A   0      -5.772  20.379  69.891  1.00  0.00           C         
ATOM      8  N08 LIG A   0      -5.724  21.335  68.824  1.00  0.00           N         
ATOM      9  H09 LIG A   0      -5.105  22.133  68.763  1.00  0.00           H         
ATOM     10  C0A LIG A   0      -6.693  21.108  67.871  1.00  0.00           C         
ATOM     11  O0B LIG A   0      -6.836  21.724  66.830  1.00  0.00           O         
ATOM     12  N0C LIG A   0      -9.663  17.825  66.834  1.00  0.00           N         
ATOM     13  C0D LIG A   0     -10.516  17.108  66.003  1.00  0.00           C         
ATOM     14  O0E LIG A   0     -11.123  17.617  65.069  1.00  0.00           O         
ATOM     15  H0F LIG A   0      -9.331  17.398  67.693  1.00  0.00           H         
ATOM     16  C10 LIG A   0     -10.501  15.592  66.256  1.00  0.00           C         
ATOM     17  C11 LIG A   0     -10.792  14.929  64.936  1.00  0.00           C         
ATOM     18  C12 LIG A   0     -11.973  14.027  65.100  1.00  0.00           C         
ATOM     19  C13 LIG A   0     -10.641  13.459  64.778  1.00  0.00           C         
ATOM     20  C14 LIG A   0     -12.417  14.053  66.515  1.00  0.00           C         
ATOM     21  N15 LIG A   0     -11.533  15.027  67.174  1.00  0.00           N         
ATOM     22  C16 LIG A   0     -11.343  15.164  68.540  1.00  0.00           C         
ATOM     23  O17 LIG A   0     -10.528  15.992  68.963  1.00  0.00           O         
ATOM     24  C18 LIG A   0     -10.424  12.900  63.459  1.00  0.00           C         
ATOM     25  C19 LIG A   0      -9.914  12.669  65.760  1.00  0.00           C         
ATOM     26  C1A LIG A   0     -12.131  14.259  69.556  1.00  0.00           C         
ATOM     27  N1B LIG A   0     -11.353  13.015  69.793  1.00  0.00           N         
ATOM     28  C1C LIG A   0     -11.566  11.836  69.088  1.00  0.00           C         
ATOM     29  O1D LIG A   0     -12.488  11.741  68.274  1.00  0.00           O         
ATOM     30  H1E LIG A   0     -10.608  13.039  70.482  1.00  0.00           H         
ATOM     31  C1F LIG A   0     -10.601  10.660  69.405  1.00  0.00           C         
ATOM     32  F20 LIG A   0     -10.676  10.260  70.705  1.00  0.00           F         
ATOM     33  F21 LIG A   0     -10.863   9.553  68.649  1.00  0.00           F         
ATOM     34  F22 LIG A   0      -9.298  10.979  69.172  1.00  0.00           F         
ATOM     35  C23 LIG A   0     -12.503  14.918  70.923  1.00  0.00           C         
ATOM     36  C24 LIG A   0     -12.804  13.808  71.958  1.00  0.00           C         
ATOM     37  C25 LIG A   0     -13.772  15.770  70.808  1.00  0.00           C         
ATOM     38  C26 LIG A   0     -11.379  15.809  71.486  1.00  0.00           C         
ATOM     39  N   PHE A   8     -26.635  17.605  48.862  1.00  0.00           N  
ATOM     40  H1  PHE A   8     -26.117  17.244  48.086  1.00  0.00           H  
ATOM     41  H2  PHE A   8     -26.028  17.702  49.651  1.00  0.00           H  
ATOM     42  H3  PHE A   8     -27.378  16.975  49.089  1.00  0.00           H  
ATOM     43  CA  PHE A   8     -27.188  18.901  48.514  1.00  0.00           C  
ATOM     44  CB  PHE A   8     -27.986  19.481  49.679  1.00  0.00           C  
ATOM     45  CG  PHE A   8     -29.345  18.862  49.855  1.00  0.00           C  
ATOM     46  CD1 PHE A   8     -30.403  19.237  49.044  1.00  0.00           C  
ATOM     47  CE1 PHE A   8     -31.653  18.669  49.205  1.00  0.00           C  
ATOM     48  CZ  PHE A   8     -31.856  17.718  50.185  1.00  0.00           C  
ATOM     49  CE2 PHE A   8     -30.810  17.337  51.000  1.00  0.00           C  
ATOM     50  CD2 PHE A   8     -29.563  17.907  50.832  1.00  0.00           C  
ATOM     51  C   PHE A   8     -26.061  19.858  48.129  1.00  0.00           C  
ATOM     52  O   PHE A   8     -24.934  19.728  48.618  1.00  0.00           O  
ATOM     53  N   PRO A   9     -26.331  20.813  47.237  1.00  0.00           N  
ATOM     54  CD  PRO A   9     -27.550  20.980  46.431  1.00  0.00           C  
ATOM     55  CG  PRO A   9     -27.100  21.891  45.328  1.00  0.00           C  
ATOM     56  CB  PRO A   9     -26.031  22.739  45.914  1.00  0.00           C  
ATOM     57  CA  PRO A   9     -25.322  21.831  46.925  1.00  0.00           C  
ATOM     58  C   PRO A   9     -24.921  22.590  48.181  1.00  0.00           C  
ATOM     59  O   PRO A   9     -25.765  22.971  48.994  1.00  0.00           O  
ATOM     60  N   SER A  10     -23.618  22.806  48.333  1.00  0.00           N  
ATOM     61  H   SER A  10     -23.007  22.641  47.559  1.00  0.00           H  
ATOM     62  CA  SER A  10     -23.051  23.274  49.589  1.00  0.00           C  
ATOM     63  CB  SER A  10     -21.764  22.504  49.894  1.00  0.00           C  
ATOM     64  OG  SER A  10     -20.789  22.746  48.894  1.00  0.00           O  
ATOM     65  HG  SER A  10     -19.957  22.236  49.110  1.00  0.00           H  
ATOM     66  C   SER A  10     -22.759  24.767  49.606  1.00  0.00           C  
ATOM     67  O   SER A  10     -22.194  25.256  50.589  1.00  0.00           O  
ATOM     68  N   GLY A  11     -23.132  25.500  48.554  1.00  0.00           N  
ATOM     69  H   GLY A  11     -23.670  25.082  47.822  1.00  0.00           H  
ATOM     70  CA  GLY A  11     -22.759  26.905  48.469  1.00  0.00           C  
ATOM     71  C   GLY A  11     -23.288  27.738  49.622  1.00  0.00           C  
ATOM     72  O   GLY A  11     -22.576  28.586  50.165  1.00  0.00           O  
ATOM     73  N   LYS A  12     -24.543  27.510  50.013  1.00  0.00           N  
ATOM     74  H   LYS A  12     -25.083  26.799  49.562  1.00  0.00           H  
ATOM     75  CA  LYS A  12     -25.131  28.291  51.094  1.00  0.00           C  
ATOM     76  CB  LYS A  12     -26.645  28.092  51.116  1.00  0.00           C  
ATOM     77  CG  LYS A  12     -27.335  28.643  49.877  1.00  0.00           C  
ATOM     78  CD  LYS A  12     -28.622  27.898  49.574  1.00  0.00           C  
ATOM     79  CE  LYS A  12     -29.827  28.647  50.115  1.00  0.00           C  
ATOM     80  NZ  LYS A  12     -30.118  28.279  51.526  1.00  0.00           N  
ATOM     81  HZ1 LYS A  12     -30.915  28.791  51.846  1.00  0.00           H  
ATOM     82  HZ2 LYS A  12     -30.306  27.299  51.583  1.00  0.00           H  
ATOM     83  HZ3 LYS A  12     -29.328  28.500  52.098  1.00  0.00           H  
ATOM     84  C   LYS A  12     -24.533  27.951  52.452  1.00  0.00           C  
ATOM     85  O   LYS A  12     -24.610  28.774  53.371  1.00  0.00           O  
ATOM     86  N   VAL A  13     -23.942  26.768  52.602  1.00  0.00           N  
ATOM     87  H   VAL A  13     -23.962  26.107  51.852  1.00  0.00           H  
ATOM     88  CA  VAL A  13     -23.265  26.423  53.848  1.00  0.00           C  
ATOM     89  CB  VAL A  13     -23.412  24.918  54.137  1.00  0.00           C  
ATOM     90  CG1 VAL A  13     -22.718  24.545  55.441  1.00  0.00           C  
ATOM     91  CG2 VAL A  13     -24.881  24.529  54.185  1.00  0.00           C  
ATOM     92  C   VAL A  13     -21.796  26.836  53.817  1.00  0.00           C  
ATOM     93  O   VAL A  13     -21.233  27.194  54.858  1.00  0.00           O  
ATOM     94  N   GLU A  14     -21.169  26.803  52.637  1.00  0.00           N  
ATOM     95  H   GLU A  14     -21.663  26.483  51.828  1.00  0.00           H  
ATOM     96  CA  GLU A  14     -19.777  27.225  52.506  1.00  0.00           C  
ATOM     97  CB  GLU A  14     -19.339  27.127  51.043  1.00  0.00           C  
ATOM     98  CG  GLU A  14     -18.966  25.723  50.591  1.00  0.00           C  
ATOM     99  CD  GLU A  14     -18.918  25.588  49.078  1.00  0.00           C  
ATOM    100  OE1 GLU A  14     -19.888  25.060  48.493  1.00  0.00           O  
ATOM    101  OE2 GLU A  14     -17.907  26.008  48.474  1.00  0.00           O  
ATOM    102  C   GLU A  14     -19.569  28.645  53.026  1.00  0.00           C  
ATOM    103  O   GLU A  14     -18.554  28.935  53.672  1.00  0.00           O  
ATOM    104  N   GLY A  15     -20.518  29.541  52.763  1.00  0.00           N  
ATOM    105  H   GLY A  15     -21.337  29.261  52.262  1.00  0.00           H  
ATOM    106  CA  GLY A  15     -20.379  30.919  53.195  1.00  0.00           C  
ATOM    107  C   GLY A  15     -20.493  31.149  54.687  1.00  0.00           C  
ATOM    108  O   GLY A  15     -20.345  32.292  55.130  1.00  0.00           O  
ATOM    109  N   CYS A  16     -20.750  30.106  55.477  1.00  0.00           N  
ATOM    110  H   CYS A  16     -20.834  29.199  55.065  1.00  0.00           H  
ATOM    111  CA  CYS A  16     -20.913  30.239  56.917  1.00  0.00           C  
ATOM    112  CB  CYS A  16     -22.271  29.680  57.357  1.00  0.00           C  
ATOM    113  SG  CYS A  16     -23.639  30.079  56.269  1.00  0.00           S  
ATOM    114  HG  CYS A  16     -24.480  29.677  56.630  1.00  0.00           H  
ATOM    115  C   CYS A  16     -19.814  29.563  57.721  1.00  0.00           C  
ATOM    116  O   CYS A  16     -19.847  29.625  58.954  1.00  0.00           O  
ATOM    117  N   MET A  17     -18.844  28.925  57.070  1.00  0.00           N  
ATOM    118  H   MET A  17     -18.837  28.928  56.070  1.00  0.00           H  
ATOM    119  CA  MET A  17     -17.792  28.222  57.792  1.00  0.00           C  
ATOM    120  CB  MET A  17     -17.230  27.081  56.947  1.00  0.00           C  
ATOM    121  CG  MET A  17     -18.246  25.997  56.629  1.00  0.00           C  
ATOM    122  SD  MET A  17     -19.256  25.554  58.057  1.00  0.00           S  
ATOM    123  CE  MET A  17     -18.020  24.865  59.161  1.00  0.00           C  
ATOM    124  C   MET A  17     -16.681  29.187  58.184  1.00  0.00           C  
ATOM    125  O   MET A  17     -16.200  29.969  57.358  1.00  0.00           O  
ATOM    126  N   VAL A  18     -16.280  29.135  59.452  1.00  0.00           N  
ATOM    127  H   VAL A  18     -16.750  28.512  60.077  1.00  0.00           H  
ATOM    128  CA  VAL A  18     -15.189  29.945  59.967  1.00  0.00           C  
ATOM    129  CB  VAL A  18     -15.681  31.089  60.877  1.00  0.00           C  
ATOM    130  CG1 VAL A  18     -16.525  32.074  60.083  1.00  0.00           C  
ATOM    131  CG2 VAL A  18     -16.463  30.526  62.053  1.00  0.00           C  
ATOM    132  C   VAL A  18     -14.232  29.035  60.725  1.00  0.00           C  
ATOM    133  O   VAL A  18     -14.523  27.869  60.994  1.00  0.00           O  
ATOM    134  N   GLN A  19     -13.072  29.587  61.055  1.00  0.00           N  
ATOM    135  H   GLN A  19     -12.881  30.518  60.744  1.00  0.00           H  
ATOM    136  CA  GLN A  19     -12.066  28.901  61.848  1.00  0.00           C  
ATOM    137  CB  GLN A  19     -10.685  29.007  61.199  1.00  0.00           C  
ATOM    138  CG  GLN A  19      -9.569  28.408  62.037  1.00  0.00           C  
ATOM    139  CD  GLN A  19      -8.198  28.631  61.431  1.00  0.00           C  
ATOM    140  OE1 GLN A  19      -7.615  27.725  60.836  1.00  0.00           O  
ATOM    141  NE2 GLN A  19      -7.676  29.844  61.579  1.00  0.00           N  
ATOM    142 1HE2 GLN A  19      -8.185  30.551  62.069  1.00  0.00           H  
ATOM    143 2HE2 GLN A  19      -6.774  30.050  61.200  1.00  0.00           H  
ATOM    144  C   GLN A  19     -12.050  29.512  63.240  1.00  0.00           C  
ATOM    145  O   GLN A  19     -11.973  30.736  63.385  1.00  0.00           O  
ATOM    146  N   VAL A  20     -12.142  28.661  64.256  1.00  0.00           N  
ATOM    147  H   VAL A  20     -12.199  27.683  64.055  1.00  0.00           H  
ATOM    148  CA  VAL A  20     -12.164  29.085  65.649  1.00  0.00           C  
ATOM    149  CB  VAL A  20     -13.429  28.603  66.373  1.00  0.00           C  
ATOM    150  CG1 VAL A  20     -13.446  29.121  67.807  1.00  0.00           C  
ATOM    151  CG2 VAL A  20     -14.670  29.040  65.616  1.00  0.00           C  
ATOM    152  C   VAL A  20     -10.915  28.537  66.320  1.00  0.00           C  
ATOM    153  O   VAL A  20     -10.672  27.325  66.294  1.00  0.00           O  
ATOM    154  N   THR A  21     -10.125  29.425  66.917  1.00  0.00           N  
ATOM    155  H   THR A  21     -10.375  30.393  66.880  1.00  0.00           H  
ATOM    156  CA  THR A  21      -8.910  29.041  67.622  1.00  0.00           C  
ATOM    157  CB  THR A  21      -7.660  29.621  66.952  1.00  0.00           C  
ATOM    158  CG2 THR A  21      -6.403  29.129  67.657  1.00  0.00           C  
ATOM    159  OG1 THR A  21      -7.617  29.212  65.581  1.00  0.00           O  
ATOM    160  HG1 THR A  21      -6.801  29.591  65.145  1.00  0.00           H  
ATOM    161  C   THR A  21      -8.992  29.513  69.065  1.00  0.00           C  
ATOM    162  O   THR A  21      -9.321  30.673  69.329  1.00  0.00           O  
ATOM    163  N   CYS A  22      -8.701  28.605  69.992  1.00  0.00           N  
ATOM    164  H   CYS A  22      -8.558  27.659  69.702  1.00  0.00           H  
ATOM    165  CA  CYS A  22      -8.581  28.922  71.409  1.00  0.00           C  
ATOM    166  CB  CYS A  22      -9.783  28.410  72.202  1.00  0.00           C  
ATOM    167  SG  CYS A  22      -9.841  28.980  73.908  1.00  0.00           S  
ATOM    168  HG  CYS A  22     -10.651  28.604  74.358  1.00  0.00           H  
ATOM    169  C   CYS A  22      -7.285  28.288  71.892  1.00  0.00           C  
ATOM    170  O   CYS A  22      -7.201  27.061  72.019  1.00  0.00           O  
ATOM    171  N   GLY A  23      -6.274  29.116  72.135  1.00  0.00           N  
ATOM    172  H   GLY A  23      -6.427  30.104  72.103  1.00  0.00           H  
ATOM    173  CA  GLY A  23      -4.954  28.607  72.446  1.00  0.00           C  
ATOM    174  C   GLY A  23      -4.317  27.944  71.243  1.00  0.00           C  
ATOM    175  O   GLY A  23      -4.156  28.573  70.193  1.00  0.00           O  
ATOM    176  N   THR A  24      -3.958  26.670  71.379  1.00  0.00           N  
ATOM    177  H   THR A  24      -4.077  26.229  72.268  1.00  0.00           H  
ATOM    178  CA  THR A  24      -3.399  25.895  70.281  1.00  0.00           C  
ATOM    179  CB  THR A  24      -2.199  25.079  70.766  1.00  0.00           C  
ATOM    180  CG2 THR A  24      -1.015  25.992  71.044  1.00  0.00           C  
ATOM    181  OG1 THR A  24      -2.548  24.379  71.966  1.00  0.00           O  
ATOM    182  HG1 THR A  24      -1.763  23.846  72.282  1.00  0.00           H  
ATOM    183  C   THR A  24      -4.424  24.974  69.632  1.00  0.00           C  
ATOM    184  O   THR A  24      -4.066  24.196  68.742  1.00  0.00           O  
ATOM    185  N   THR A  25      -5.682  25.043  70.054  1.00  0.00           N  
ATOM    186  H   THR A  25      -5.902  25.671  70.801  1.00  0.00           H  
ATOM    187  CA  THR A  25      -6.756  24.245  69.477  1.00  0.00           C  
ATOM    188  CB  THR A  25      -7.747  23.802  70.555  1.00  0.00           C  
ATOM    189  CG2 THR A  25      -8.712  22.768  70.002  1.00  0.00           C  
ATOM    190  OG1 THR A  25      -7.033  23.237  71.662  1.00  0.00           O  
ATOM    191  HG1 THR A  25      -7.683  22.948  72.365  1.00  0.00           H  
ATOM    192  C   THR A  25      -7.478  25.056  68.409  1.00  0.00           C  
ATOM    193  O   THR A  25      -7.924  26.177  68.672  1.00  0.00           O  
ATOM    194  N   THR A  26      -7.595  24.489  67.209  1.00  0.00           N  
ATOM    195  H   THR A  26      -7.209  23.577  67.068  1.00  0.00           H  
ATOM    196  CA  THR A  26      -8.264  25.148  66.094  1.00  0.00           C  
ATOM    197  CB  THR A  26      -7.250  25.676  65.068  1.00  0.00           C  
ATOM    198  CG2 THR A  26      -6.172  24.634  64.783  1.00  0.00           C  
ATOM    199  OG1 THR A  26      -7.925  26.014  63.849  1.00  0.00           O  
ATOM    200  HG1 THR A  26      -7.261  26.357  63.184  1.00  0.00           H  
ATOM    201  C   THR A  26      -9.227  24.174  65.432  1.00  0.00           C  
ATOM    202  O   THR A  26      -8.840  23.058  65.074  1.00  0.00           O  
ATOM    203  N   LEU A  27     -10.480  24.590  65.272  1.00  0.00           N  
ATOM    204  H   LEU A  27     -10.748  25.484  65.632  1.00  0.00           H  
ATOM    205  CA  LEU A  27     -11.471  23.774  64.584  1.00  0.00           C  
ATOM    206  CB  LEU A  27     -12.224  22.870  65.569  1.00  0.00           C  
ATOM    207  CG  LEU A  27     -12.645  23.424  66.930  1.00  0.00           C  
ATOM    208  CD1 LEU A  27     -13.840  24.356  66.800  1.00  0.00           C  
ATOM    209  CD2 LEU A  27     -12.960  22.279  67.882  1.00  0.00           C  
ATOM    210  C   LEU A  27     -12.401  24.700  63.809  1.00  0.00           C  
ATOM    211  O   LEU A  27     -12.171  25.910  63.712  1.00  0.00           O  
ATOM    212  N   ASN A  28     -13.459  24.124  63.251  1.00  0.00           N  
ATOM    213  H   ASN A  28     -13.626  23.152  63.414  1.00  0.00           H  
ATOM    214  CA  ASN A  28     -14.380  24.867  62.410  1.00  0.00           C  
ATOM    215  CB  ASN A  28     -14.884  23.995  61.260  1.00  0.00           C  
ATOM    216  CG  ASN A  28     -13.757  23.389  60.460  1.00  0.00           C  
ATOM    217  OD1 ASN A  28     -13.177  24.040  59.594  1.00  0.00           O  
ATOM    218  ND2 ASN A  28     -13.431  22.137  60.753  1.00  0.00           N  
ATOM    219 1HD2 ASN A  28     -13.925  21.647  61.471  1.00  0.00           H  
ATOM    220 2HD2 ASN A  28     -12.692  21.683  60.255  1.00  0.00           H  
ATOM    221  C   ASN A  28     -15.558  25.377  63.225  1.00  0.00           C  
ATOM    222  O   ASN A  28     -15.985  24.751  64.199  1.00  0.00           O  
ATOM    223  N   GLY A  29     -16.084  26.529  62.811  1.00  0.00           N  
ATOM    224  H   GLY A  29     -15.643  27.026  62.064  1.00  0.00           H  
ATOM    225  CA  GLY A  29     -17.275  27.078  63.414  1.00  0.00           C  
ATOM    226  C   GLY A  29     -18.301  27.436  62.357  1.00  0.00           C  
ATOM    227  O   GLY A  29     -17.982  27.622  61.183  1.00  0.00           O  
ATOM    228  N   LEU A  30     -19.553  27.529  62.800  1.00  0.00           N  
ATOM    229  H   LEU A  30     -19.729  27.350  63.768  1.00  0.00           H  
ATOM    230  CA  LEU A  30     -20.682  27.879  61.944  1.00  0.00           C  
ATOM    231  CB  LEU A  30     -21.836  26.895  62.134  1.00  0.00           C  
ATOM    232  CG  LEU A  30     -22.979  26.993  61.124  1.00  0.00           C  
ATOM    233  CD1 LEU A  30     -22.489  26.612  59.735  1.00  0.00           C  
ATOM    234  CD2 LEU A  30     -24.154  26.119  61.538  1.00  0.00           C  
ATOM    235  C   LEU A  30     -21.113  29.304  62.273  1.00  0.00           C  
ATOM    236  O   LEU A  30     -21.631  29.564  63.364  1.00  0.00           O  
ATOM    237  N   TRP A  31     -20.912  30.218  61.324  1.00  0.00           N  
ATOM    238  H   TRP A  31     -20.567  29.913  60.436  1.00  0.00           H  
ATOM    239  CA  TRP A  31     -21.171  31.645  61.517  1.00  0.00           C  
ATOM    240  CB  TRP A  31     -20.057  32.475  60.889  1.00  0.00           C  
ATOM    241  CG  TRP A  31     -20.200  33.960  61.082  1.00  0.00           C  
ATOM    242  CD1 TRP A  31     -20.975  34.601  62.006  1.00  0.00           C  
ATOM    243  NE1 TRP A  31     -20.845  35.962  61.870  1.00  0.00           N  
ATOM    244  HE1 TRP A  31     -21.313  36.649  62.426  1.00  0.00           H  
ATOM    245  CE2 TRP A  31     -19.971  36.225  60.849  1.00  0.00           C  
ATOM    246  CZ2 TRP A  31     -19.523  37.444  60.341  1.00  0.00           C  
ATOM    247  CH2 TRP A  31     -18.637  37.405  59.299  1.00  0.00           C  
ATOM    248  CZ3 TRP A  31     -18.195  36.190  58.758  1.00  0.00           C  
ATOM    249  CE3 TRP A  31     -18.639  34.979  59.262  1.00  0.00           C  
ATOM    250  CD2 TRP A  31     -19.544  34.987  60.329  1.00  0.00           C  
ATOM    251  C   TRP A  31     -22.531  31.982  60.914  1.00  0.00           C  
ATOM    252  O   TRP A  31     -22.670  32.106  59.694  1.00  0.00           O  
ATOM    253  N   LEU A  32     -23.535  32.132  61.774  1.00  0.00           N  
ATOM    254  H   LEU A  32     -23.352  31.992  62.747  1.00  0.00           H  
ATOM    255  CA  LEU A  32     -24.886  32.490  61.369  1.00  0.00           C  
ATOM    256  CB  LEU A  32     -25.871  31.357  61.661  1.00  0.00           C  
ATOM    257  CG  LEU A  32     -25.636  30.030  60.936  1.00  0.00           C  
ATOM    258  CD1 LEU A  32     -26.532  28.960  61.521  1.00  0.00           C  
ATOM    259  CD2 LEU A  32     -25.888  30.179  59.442  1.00  0.00           C  
ATOM    260  C   LEU A  32     -25.300  33.753  62.107  1.00  0.00           C  
ATOM    261  O   LEU A  32     -25.249  33.796  63.341  1.00  0.00           O  
ATOM    262  N   ASP A  33     -25.710  34.773  61.352  1.00  0.00           N  
ATOM    263  H   ASP A  33     -25.813  34.628  60.368  1.00  0.00           H  
ATOM    264  CA  ASP A  33     -26.017  36.100  61.901  1.00  0.00           C  
ATOM    265  CB  ASP A  33     -27.313  36.040  62.703  1.00  0.00           C  
ATOM    266  CG  ASP A  33     -28.481  35.504  61.889  1.00  0.00           C  
ATOM    267  OD1 ASP A  33     -28.665  35.952  60.737  1.00  0.00           O  
ATOM    268  OD2 ASP A  33     -29.219  34.635  62.403  1.00  0.00           O  
ATOM    269  C   ASP A  33     -24.778  36.558  62.674  1.00  0.00           C  
ATOM    270  O   ASP A  33     -23.672  36.527  62.117  1.00  0.00           O  
ATOM    271  N   ASP A  34     -24.900  36.955  63.939  1.00  0.00           N  
ATOM    272  H   ASP A  34     -25.806  36.945  64.362  1.00  0.00           H  
ATOM    273  CA  ASP A  34     -23.761  37.404  64.729  1.00  0.00           C  
ATOM    274  CB  ASP A  34     -24.067  38.748  65.391  1.00  0.00           C  
ATOM    275  CG  ASP A  34     -25.304  38.698  66.265  1.00  0.00           C  
ATOM    276  OD1 ASP A  34     -26.367  38.267  65.768  1.00  0.00           O  
ATOM    277  OD2 ASP A  34     -25.214  39.090  67.448  1.00  0.00           O  
ATOM    278  C   ASP A  34     -23.350  36.375  65.779  1.00  0.00           C  
ATOM    279  O   ASP A  34     -22.815  36.731  66.831  1.00  0.00           O  
ATOM    280  N   VAL A  35     -23.595  35.094  65.507  1.00  0.00           N  
ATOM    281  H   VAL A  35     -24.032  34.865  64.637  1.00  0.00           H  
ATOM    282  CA  VAL A  35     -23.253  34.013  66.422  1.00  0.00           C  
ATOM    283  CB  VAL A  35     -24.512  33.340  67.011  1.00  0.00           C  
ATOM    284  CG1 VAL A  35     -24.118  32.231  67.977  1.00  0.00           C  
ATOM    285  CG2 VAL A  35     -25.395  34.367  67.705  1.00  0.00           C  
ATOM    286  C   VAL A  35     -22.402  32.994  65.680  1.00  0.00           C  
ATOM    287  O   VAL A  35     -22.690  32.650  64.528  1.00  0.00           O  
ATOM    288  N   VAL A  36     -21.355  32.512  66.343  1.00  0.00           N  
ATOM    289  H   VAL A  36     -21.141  32.899  67.240  1.00  0.00           H  
ATOM    290  CA  VAL A  36     -20.504  31.447  65.827  1.00  0.00           C  
ATOM    291  CB  VAL A  36     -19.030  31.877  65.768  1.00  0.00           C  
ATOM    292  CG1 VAL A  36     -18.144  30.694  65.422  1.00  0.00           C  
ATOM    293  CG2 VAL A  36     -18.849  32.996  64.757  1.00  0.00           C  
ATOM    294  C   VAL A  36     -20.689  30.226  66.720  1.00  0.00           C  
ATOM    295  O   VAL A  36     -20.501  30.306  67.939  1.00  0.00           O  
ATOM    296  N   TYR A  37     -21.071  29.104  66.116  1.00  0.00           N  
ATOM    297  H   TYR A  37     -21.234  29.125  65.130  1.00  0.00           H  
ATOM    298  CA  TYR A  37     -21.263  27.846  66.824  1.00  0.00           C  
ATOM    299  CB  TYR A  37     -22.572  27.169  66.402  1.00  0.00           C  
ATOM    300  CG  TYR A  37     -23.800  28.048  66.492  1.00  0.00           C  
ATOM    301  CD1 TYR A  37     -24.085  28.985  65.505  1.00  0.00           C  
ATOM    302  CE1 TYR A  37     -25.204  29.789  65.585  1.00  0.00           C  
ATOM    303  CZ  TYR A  37     -26.062  29.652  66.653  1.00  0.00           C  
ATOM    304  OH  TYR A  37     -27.176  30.451  66.737  1.00  0.00           O  
ATOM    305  HH  TYR A  37     -27.687  30.224  67.566  1.00  0.00           H  
ATOM    306  CE2 TYR A  37     -25.808  28.724  67.641  1.00  0.00           C  
ATOM    307  CD2 TYR A  37     -24.683  27.929  67.556  1.00  0.00           C  
ATOM    308  C   TYR A  37     -20.089  26.923  66.532  1.00  0.00           C  
ATOM    309  O   TYR A  37     -19.673  26.789  65.379  1.00  0.00           O  
ATOM    310  N   CYS A  38     -19.556  26.286  67.573  1.00  0.00           N  
ATOM    311  H   CYS A  38     -19.933  26.436  68.487  1.00  0.00           H  
ATOM    312  CA  CYS A  38     -18.433  25.374  67.401  1.00  0.00           C  
ATOM    313  CB  CYS A  38     -17.096  26.136  67.353  1.00  0.00           C  
ATOM    314  SG  CYS A  38     -16.553  26.891  68.906  1.00  0.00           S  
ATOM    315  HG  CYS A  38     -15.680  27.357  68.763  1.00  0.00           H  
ATOM    316  C   CYS A  38     -18.445  24.361  68.542  1.00  0.00           C  
ATOM    317  O   CYS A  38     -19.075  24.599  69.581  1.00  0.00           O  
ATOM    318  N   PRO A  39     -17.783  23.213  68.369  1.00  0.00           N  
ATOM    319  CD  PRO A  39     -17.177  22.697  67.129  1.00  0.00           C  
ATOM    320  CG  PRO A  39     -17.051  21.227  67.397  1.00  0.00           C  
ATOM    321  CB  PRO A  39     -16.868  21.099  68.876  1.00  0.00           C  
ATOM    322  CA  PRO A  39     -17.691  22.246  69.471  1.00  0.00           C  
ATOM    323  C   PRO A  39     -17.000  22.861  70.677  1.00  0.00           C  
ATOM    324  O   PRO A  39     -16.054  23.639  70.544  1.00  0.00           O  
ATOM    325  N   ARG A  40     -17.486  22.504  71.866  1.00  0.00           N  
ATOM    326  H   ARG A  40     -18.183  21.789  71.927  1.00  0.00           H  
ATOM    327  CA  ARG A  40     -17.002  23.155  73.076  1.00  0.00           C  
ATOM    328  CB  ARG A  40     -17.979  22.918  74.229  1.00  0.00           C  
ATOM    329  CG  ARG A  40     -17.930  21.521  74.811  1.00  0.00           C  
ATOM    330  CD  ARG A  40     -18.790  21.430  76.058  1.00  0.00           C  
ATOM    331  NE  ARG A  40     -19.058  20.045  76.438  1.00  0.00           N  
ATOM    332  HE  ARG A  40     -18.689  19.319  75.858  1.00  0.00           H  
ATOM    333  CZ  ARG A  40     -19.762  19.691  77.507  1.00  0.00           C  
ATOM    334  NH1 ARG A  40     -20.265  20.620  78.309  1.00  0.00           N  
ATOM    335 1HH1 ARG A  40     -20.114  21.588  78.109  1.00  0.00           H  
ATOM    336 2HH1 ARG A  40     -20.795  20.352  79.114  1.00  0.00           H  
ATOM    337  NH2 ARG A  40     -19.956  18.408  77.778  1.00  0.00           N  
ATOM    338 1HH2 ARG A  40     -19.572  17.707  77.177  1.00  0.00           H  
ATOM    339 2HH2 ARG A  40     -20.486  18.142  78.583  1.00  0.00           H  
ATOM    340  C   ARG A  40     -15.605  22.698  73.470  1.00  0.00           C  
ATOM    341  O   ARG A  40     -14.939  23.393  74.245  1.00  0.00           O  
ATOM    342  N   HID A  41     -15.133  21.565  72.952  1.00  0.00           N  
ATOM    343  H   HID A  41     -15.696  21.036  72.317  1.00  0.00           H  
ATOM    344  CA  HID A  41     -13.800  21.093  73.307  1.00  0.00           C  
ATOM    345  CB  HID A  41     -13.672  19.588  73.044  1.00  0.00           C  
ATOM    346  CG  HID A  41     -14.024  19.177  71.649  1.00  0.00           C  
ATOM    347  ND1 HID A  41     -13.124  19.232  70.607  1.00  0.00           N  
ATOM    348  CE1 HID A  41     -13.705  18.799  69.503  1.00  0.00           C  
ATOM    349  NE2 HID A  41     -14.949  18.463  69.792  1.00  0.00           N  
ATOM    350  CD2 HID A  41     -15.174  18.687  71.129  1.00  0.00           C  
ATOM    351  C   HID A  41     -12.688  21.850  72.588  1.00  0.00           C  
ATOM    352  O   HID A  41     -11.528  21.433  72.665  1.00  0.00           O  
ATOM    353  HD1 HID A  41     -12.428  19.036  70.489  1.00  0.00           H  
ATOM    354  N   VAL A  42     -13.011  22.947  71.898  1.00  0.00           N  
ATOM    355  H   VAL A  42     -13.972  23.151  71.713  1.00  0.00           H  
ATOM    356  CA  VAL A  42     -11.974  23.849  71.413  1.00  0.00           C  
ATOM    357  CB  VAL A  42     -12.575  24.884  70.437  1.00  0.00           C  
ATOM    358  CG1 VAL A  42     -13.477  25.867  71.163  1.00  0.00           C  
ATOM    359  CG2 VAL A  42     -11.480  25.618  69.672  1.00  0.00           C  
ATOM    360  C   VAL A  42     -11.257  24.529  72.573  1.00  0.00           C  
ATOM    361  O   VAL A  42     -10.133  25.018  72.405  1.00  0.00           O  
ATOM    362  N   ILE A  43     -11.872  24.553  73.762  1.00  0.00           N  
ATOM    363  H   ILE A  43     -12.788  24.160  73.845  1.00  0.00           H  
ATOM    364  CA  ILE A  43     -11.240  25.139  74.941  1.00  0.00           C  
ATOM    365  CB  ILE A  43     -12.295  25.689  75.923  1.00  0.00           C  
ATOM    366  CG2 ILE A  43     -13.265  26.604  75.204  1.00  0.00           C  
ATOM    367  CG1 ILE A  43     -13.033  24.539  76.616  1.00  0.00           C  
ATOM    368  CD  ILE A  43     -14.206  24.982  77.467  1.00  0.00           C  
ATOM    369  C   ILE A  43     -10.341  24.156  75.678  1.00  0.00           C  
ATOM    370  O   ILE A  43      -9.734  24.530  76.691  1.00  0.00           O  
ATOM    371  N   CYS A  44     -10.236  22.916  75.215  1.00  0.00           N  
ATOM    372  H   CYS A  44     -10.765  22.652  74.408  1.00  0.00           H  
ATOM    373  CA  CYS A  44      -9.374  21.930  75.848  1.00  0.00           C  
ATOM    374  CB  CYS A  44     -10.024  20.544  75.868  1.00  0.00           C  
ATOM    375  SG  CYS A  44     -11.752  20.495  76.339  1.00  0.00           S  
ATOM    376  HG  CYS A  44     -12.076  19.549  76.320  1.00  0.00           H  
ATOM    377  C   CYS A  44      -8.035  21.833  75.131  1.00  0.00           C  
ATOM    378  O   CYS A  44      -7.869  22.277  73.992  1.00  0.00           O  
ATOM    379  N   THR A  45      -7.079  21.227  75.821  1.00  0.00           N  
ATOM    380  H   THR A  45      -7.244  21.030  76.787  1.00  0.00           H  
ATOM    381  CA  THR A  45      -5.804  20.834  75.246  1.00  0.00           C  
ATOM    382  CB  THR A  45      -4.662  21.657  75.852  1.00  0.00           C  
ATOM    383  CG2 THR A  45      -4.358  21.205  77.280  1.00  0.00           C  
ATOM    384  OG1 THR A  45      -3.488  21.511  75.042  1.00  0.00           O  
ATOM    385  HG1 THR A  45      -2.742  22.048  75.436  1.00  0.00           H  
ATOM    386  C   THR A  45      -5.630  19.328  75.457  1.00  0.00           C  
ATOM    387  O   THR A  45      -6.537  18.643  75.939  1.00  0.00           O  
ATOM    388  N   SER A  46      -4.452  18.817  75.086  1.00  0.00           N  
ATOM    389  H   SER A  46      -3.723  19.431  74.784  1.00  0.00           H  
ATOM    390  CA  SER A  46      -4.213  17.377  75.115  1.00  0.00           C  
ATOM    391  CB  SER A  46      -2.823  17.074  74.554  1.00  0.00           C  
ATOM    392  OG  SER A  46      -2.709  17.534  73.219  1.00  0.00           O  
ATOM    393  HG  SER A  46      -1.794  17.326  72.872  1.00  0.00           H  
ATOM    394  C   SER A  46      -4.357  16.792  76.516  1.00  0.00           C  
ATOM    395  O   SER A  46      -4.832  15.660  76.665  1.00  0.00           O  
ATOM    396  N   GLU A  47      -3.958  17.535  77.548  1.00  0.00           N  
ATOM    397  H   GLU A  47      -3.586  18.448  77.382  1.00  0.00           H  
ATOM    398  CA  GLU A  47      -4.055  17.038  78.915  1.00  0.00           C  
ATOM    399  CB  GLU A  47      -3.088  17.805  79.823  1.00  0.00           C  
ATOM    400  CG  GLU A  47      -2.589  17.000  81.017  1.00  0.00           C  
ATOM    401  CD  GLU A  47      -1.177  17.371  81.433  1.00  0.00           C  
ATOM    402  OE1 GLU A  47      -1.015  17.995  82.503  1.00  0.00           O  
ATOM    403  OE2 GLU A  47      -0.229  17.035  80.691  1.00  0.00           O  
ATOM    404  C   GLU A  47      -5.467  17.122  79.482  1.00  0.00           C  
ATOM    405  O   GLU A  47      -5.727  16.540  80.541  1.00  0.00           O  
ATOM    406  N   ASP A  48      -6.381  17.819  78.809  1.00  0.00           N  
ATOM    407  H   ASP A  48      -6.128  18.245  77.940  1.00  0.00           H  
ATOM    408  CA  ASP A  48      -7.741  17.976  79.308  1.00  0.00           C  
ATOM    409  CB  ASP A  48      -8.289  19.357  78.928  1.00  0.00           C  
ATOM    410  CG  ASP A  48      -7.603  20.490  79.672  1.00  0.00           C  
ATOM    411  OD1 ASP A  48      -7.611  20.476  80.921  1.00  0.00           O  
ATOM    412  OD2 ASP A  48      -7.066  21.401  79.004  1.00  0.00           O  
ATOM    413  C   ASP A  48      -8.696  16.912  78.786  1.00  0.00           C  
ATOM    414  O   ASP A  48      -9.691  16.608  79.452  1.00  0.00           O  
ATOM    415  N   MET A  49      -8.403  16.324  77.624  1.00  0.00           N  
ATOM    416  H   MET A  49      -7.467  16.376  77.275  1.00  0.00           H  
ATOM    417  CA  MET A  49      -9.410  15.608  76.849  1.00  0.00           C  
ATOM    418  CB  MET A  49      -8.917  15.432  75.410  1.00  0.00           C  
ATOM    419  CG  MET A  49      -8.945  16.717  74.589  1.00  0.00           C  
ATOM    420  SD  MET A  49      -8.192  16.541  72.958  1.00  0.00           S  
ATOM    421  CE  MET A  49      -8.752  18.042  72.151  1.00  0.00           C  
ATOM    422  C   MET A  49      -9.801  14.253  77.431  1.00  0.00           C  
ATOM    423  O   MET A  49     -10.748  13.641  76.924  1.00  0.00           O  
ATOM    424  N   LEU A  50      -9.118  13.764  78.469  1.00  0.00           N  
ATOM    425  H   LEU A  50      -8.346  14.274  78.849  1.00  0.00           H  
ATOM    426  CA  LEU A  50      -9.506  12.479  79.045  1.00  0.00           C  
ATOM    427  CB  LEU A  50      -8.379  11.914  79.908  1.00  0.00           C  
ATOM    428  CG  LEU A  50      -8.761  10.650  80.685  1.00  0.00           C  
ATOM    429  CD1 LEU A  50      -9.176   9.534  79.731  1.00  0.00           C  
ATOM    430  CD2 LEU A  50      -7.622  10.195  81.584  1.00  0.00           C  
ATOM    431  C   LEU A  50     -10.787  12.608  79.860  1.00  0.00           C  
ATOM    432  O   LEU A  50     -11.711  11.799  79.720  1.00  0.00           O  
ATOM    433  N   ASN A  51     -10.853  13.613  80.728  1.00  0.00           N  
ATOM    434  H   ASN A  51     -10.046  14.188  80.864  1.00  0.00           H  
ATOM    435  CA  ASN A  51     -12.067  13.906  81.492  1.00  0.00           C  
ATOM    436  CB  ASN A  51     -12.167  13.034  82.745  1.00  0.00           C  
ATOM    437  CG  ASN A  51     -13.443  13.289  83.527  1.00  0.00           C  
ATOM    438  OD1 ASN A  51     -14.547  13.098  83.014  1.00  0.00           O  
ATOM    439  ND2 ASN A  51     -13.298  13.726  84.773  1.00  0.00           N  
ATOM    440 1HD2 ASN A  51     -12.383  13.870  85.149  1.00  0.00           H  
ATOM    441 2HD2 ASN A  51     -14.104  13.911  85.335  1.00  0.00           H  
ATOM    442  C   ASN A  51     -12.069  15.379  81.856  1.00  0.00           C  
ATOM    443  O   ASN A  51     -11.749  15.764  82.988  1.00  0.00           O  
ATOM    444  N   PRO A  52     -12.425  16.244  80.910  1.00  0.00           N  
ATOM    445  CD  PRO A  52     -12.765  15.961  79.503  1.00  0.00           C  
ATOM    446  CG  PRO A  52     -12.946  17.343  78.894  1.00  0.00           C  
ATOM    447  CB  PRO A  52     -12.320  18.331  79.847  1.00  0.00           C  
ATOM    448  CA  PRO A  52     -12.500  17.672  81.218  1.00  0.00           C  
ATOM    449  C   PRO A  52     -13.846  18.027  81.828  1.00  0.00           C  
ATOM    450  O   PRO A  52     -14.888  17.487  81.446  1.00  0.00           O  
ATOM    451  N   ASN A  53     -13.814  18.929  82.806  1.00  0.00           N  
ATOM    452  H   ASN A  53     -12.936  19.176  83.215  1.00  0.00           H  
ATOM    453  CA  ASN A  53     -15.035  19.566  83.295  1.00  0.00           C  
ATOM    454  CB  ASN A  53     -15.002  19.787  84.802  1.00  0.00           C  
ATOM    455  CG  ASN A  53     -16.289  20.421  85.339  1.00  0.00           C  
ATOM    456  OD1 ASN A  53     -16.754  21.465  84.867  1.00  0.00           O  
ATOM    457  ND2 ASN A  53     -16.891  19.752  86.304  1.00  0.00           N  
ATOM    458 1HD2 ASN A  53     -16.501  18.893  86.635  1.00  0.00           H  
ATOM    459 2HD2 ASN A  53     -17.737  20.104  86.704  1.00  0.00           H  
ATOM    460  C   ASN A  53     -15.156  20.874  82.533  1.00  0.00           C  
ATOM    461  O   ASN A  53     -14.409  21.830  82.775  1.00  0.00           O  
ATOM    462  N   TYR A  54     -16.098  20.908  81.596  1.00  0.00           N  
ATOM    463  H   TYR A  54     -16.787  20.185  81.556  1.00  0.00           H  
ATOM    464  CA  TYR A  54     -16.130  21.994  80.628  1.00  0.00           C  
ATOM    465  CB  TYR A  54     -17.062  21.636  79.473  1.00  0.00           C  
ATOM    466  CG  TYR A  54     -16.459  20.642  78.519  1.00  0.00           C  
ATOM    467  CD1 TYR A  54     -15.594  21.050  77.515  1.00  0.00           C  
ATOM    468  CE1 TYR A  54     -15.047  20.142  76.638  1.00  0.00           C  
ATOM    469  CZ  TYR A  54     -15.350  18.809  76.760  1.00  0.00           C  
ATOM    470  OH  TYR A  54     -14.787  17.923  75.874  1.00  0.00           O  
ATOM    471  HH  TYR A  54     -15.098  16.997  76.086  1.00  0.00           H  
ATOM    472  CE2 TYR A  54     -16.204  18.374  77.753  1.00  0.00           C  
ATOM    473  CD2 TYR A  54     -16.749  19.291  78.627  1.00  0.00           C  
ATOM    474  C   TYR A  54     -16.547  23.312  81.262  1.00  0.00           C  
ATOM    475  O   TYR A  54     -16.085  24.373  80.827  1.00  0.00           O  
ATOM    476  N   GLU A  55     -17.406  23.276  82.283  1.00  0.00           N  
ATOM    477  H   GLU A  55     -17.774  22.403  82.602  1.00  0.00           H  
ATOM    478  CA  GLU A  55     -17.803  24.523  82.929  1.00  0.00           C  
ATOM    479  CB  GLU A  55     -18.999  24.297  83.855  1.00  0.00           C  
ATOM    480  CG  GLU A  55     -20.347  24.669  83.233  1.00  0.00           C  
ATOM    481  CD  GLU A  55     -20.339  26.017  82.514  1.00  0.00           C  
ATOM    482  OE1 GLU A  55     -21.060  26.148  81.500  1.00  0.00           O  
ATOM    483  OE2 GLU A  55     -19.638  26.951  82.967  1.00  0.00           O  
ATOM    484  C   GLU A  55     -16.638  25.137  83.694  1.00  0.00           C  
ATOM    485  O   GLU A  55     -16.484  26.364  83.716  1.00  0.00           O  
ATOM    486  N   ASP A  56     -15.808  24.301  84.320  1.00  0.00           N  
ATOM    487  H   ASP A  56     -16.034  23.328  84.377  1.00  0.00           H  
ATOM    488  CA  ASP A  56     -14.573  24.793  84.923  1.00  0.00           C  
ATOM    489  CB  ASP A  56     -13.847  23.650  85.635  1.00  0.00           C  
ATOM    490  CG  ASP A  56     -14.042  23.678  87.138  1.00  0.00           C  
ATOM    491  OD1 ASP A  56     -14.694  24.616  87.641  1.00  0.00           O  
ATOM    492  OD2 ASP A  56     -13.540  22.756  87.817  1.00  0.00           O  
ATOM    493  C   ASP A  56     -13.669  25.421  83.870  1.00  0.00           C  
ATOM    494  O   ASP A  56     -13.145  26.523  84.060  1.00  0.00           O  
ATOM    495  N   LEU A  57     -13.483  24.731  82.742  1.00  0.00           N  
ATOM    496  H   LEU A  57     -13.964  23.865  82.603  1.00  0.00           H  
ATOM    497  CA  LEU A  57     -12.582  25.234  81.712  1.00  0.00           C  
ATOM    498  CB  LEU A  57     -12.350  24.163  80.648  1.00  0.00           C  
ATOM    499  CG  LEU A  57     -11.565  22.933  81.111  1.00  0.00           C  
ATOM    500  CD1 LEU A  57     -11.564  21.864  80.030  1.00  0.00           C  
ATOM    501  CD2 LEU A  57     -10.141  23.304  81.500  1.00  0.00           C  
ATOM    502  C   LEU A  57     -13.111  26.510  81.074  1.00  0.00           C  
ATOM    503  O   LEU A  57     -12.320  27.375  80.679  1.00  0.00           O  
ATOM    504  N   LEU A  58     -14.435  26.658  80.981  1.00  0.00           N  
ATOM    505  H   LEU A  58     -15.042  25.971  81.380  1.00  0.00           H  
ATOM    506  CA  LEU A  58     -14.999  27.818  80.300  1.00  0.00           C  
ATOM    507  CB  LEU A  58     -16.438  27.541  79.874  1.00  0.00           C  
ATOM    508  CG  LEU A  58     -17.026  28.679  79.040  1.00  0.00           C  
ATOM    509  CD1 LEU A  58     -16.154  28.945  77.822  1.00  0.00           C  
ATOM    510  CD2 LEU A  58     -18.452  28.383  78.627  1.00  0.00           C  
ATOM    511  C   LEU A  58     -14.948  29.069  81.168  1.00  0.00           C  
ATOM    512  O   LEU A  58     -14.700  30.167  80.658  1.00  0.00           O  
ATOM    513  N   ILE A  59     -15.193  28.927  82.473  1.00  0.00           N  
ATOM    514  H   ILE A  59     -15.412  28.023  82.841  1.00  0.00           H  
ATOM    515  CA  ILE A  59     -15.144  30.079  83.366  1.00  0.00           C  
ATOM    516  CB  ILE A  59     -15.690  29.700  84.758  1.00  0.00           C  
ATOM    517  CG2 ILE A  59     -14.609  29.043  85.604  1.00  0.00           C  
ATOM    518  CG1 ILE A  59     -16.265  30.929  85.466  1.00  0.00           C  
ATOM    519  CD  ILE A  59     -17.524  31.469  84.822  1.00  0.00           C  
ATOM    520  C   ILE A  59     -13.736  30.650  83.464  1.00  0.00           C  
ATOM    521  O   ILE A  59     -13.565  31.804  83.874  1.00  0.00           O  
ATOM    522  N   ARG A  60     -12.720  29.877  83.087  1.00  0.00           N  
ATOM    523  H   ARG A  60     -12.915  28.944  82.785  1.00  0.00           H  
ATOM    524  CA  ARG A  60     -11.337  30.331  83.095  1.00  0.00           C  
ATOM    525  CB  ARG A  60     -10.399  29.153  83.358  1.00  0.00           C  
ATOM    526  CG  ARG A  60     -10.659  28.461  84.677  1.00  0.00           C  
ATOM    527  CD  ARG A  60      -9.750  27.267  84.856  1.00  0.00           C  
ATOM    528  NE  ARG A  60     -10.144  26.469  86.011  1.00  0.00           N  
ATOM    529  HE  ARG A  60     -10.806  26.862  86.649  1.00  0.00           H  
ATOM    530  CZ  ARG A  60      -9.677  25.252  86.268  1.00  0.00           C  
ATOM    531  NH1 ARG A  60      -8.797  24.693  85.449  1.00  0.00           N  
ATOM    532 1HH1 ARG A  60      -8.485  25.187  84.638  1.00  0.00           H  
ATOM    533 2HH1 ARG A  60      -8.446  23.777  85.642  1.00  0.00           H  
ATOM    534  NH2 ARG A  60     -10.090  24.597  87.345  1.00  0.00           N  
ATOM    535 1HH2 ARG A  60     -10.753  25.019  87.963  1.00  0.00           H  
ATOM    536 2HH2 ARG A  60      -9.739  23.681  87.539  1.00  0.00           H  
ATOM    537  C   ARG A  60     -10.936  31.022  81.801  1.00  0.00           C  
ATOM    538  O   ARG A  60      -9.775  31.419  81.661  1.00  0.00           O  
ATOM    539  N   LYS A  61     -11.859  31.165  80.860  1.00  0.00           N  
ATOM    540  H   LYS A  61     -12.764  30.770  81.020  1.00  0.00           H  
ATOM    541  CA  LYS A  61     -11.625  31.865  79.610  1.00  0.00           C  
ATOM    542  CB  LYS A  61     -11.949  30.970  78.407  1.00  0.00           C  
ATOM    543  CG  LYS A  61     -11.334  29.584  78.478  1.00  0.00           C  
ATOM    544  CD  LYS A  61     -10.175  29.450  77.506  1.00  0.00           C  
ATOM    545  CE  LYS A  61      -9.267  28.294  77.886  1.00  0.00           C  
ATOM    546  NZ  LYS A  61      -8.067  28.228  77.009  1.00  0.00           N  
ATOM    547  HZ1 LYS A  61      -7.493  27.458  77.287  1.00  0.00           H  
ATOM    548  HZ2 LYS A  61      -8.355  28.104  76.059  1.00  0.00           H  
ATOM    549  HZ3 LYS A  61      -7.547  29.078  77.091  1.00  0.00           H  
ATOM    550  C   LYS A  61     -12.477  33.125  79.561  1.00  0.00           C  
ATOM    551  O   LYS A  61     -13.473  33.259  80.277  1.00  0.00           O  
ATOM    552  N   SER A  62     -12.070  34.054  78.704  1.00  0.00           N  
ATOM    553  H   SER A  62     -11.191  33.932  78.244  1.00  0.00           H  
ATOM    554  CA  SER A  62     -12.854  35.242  78.409  1.00  0.00           C  
ATOM    555  CB  SER A  62     -12.264  36.483  79.090  1.00  0.00           C  
ATOM    556  OG  SER A  62     -10.909  36.658  78.730  1.00  0.00           O  
ATOM    557  HG  SER A  62     -10.546  37.471  79.185  1.00  0.00           H  
ATOM    558  C   SER A  62     -12.926  35.414  76.896  1.00  0.00           C  
ATOM    559  O   SER A  62     -12.429  34.581  76.130  1.00  0.00           O  
ATOM    560  N   ASN A  63     -13.550  36.514  76.467  1.00  0.00           N  
ATOM    561  H   ASN A  63     -13.838  37.209  77.126  1.00  0.00           H  
ATOM    562  CA  ASN A  63     -13.815  36.711  75.045  1.00  0.00           C  
ATOM    563  CB  ASN A  63     -14.686  37.950  74.845  1.00  0.00           C  
ATOM    564  CG  ASN A  63     -16.105  37.748  75.333  1.00  0.00           C  
ATOM    565  OD1 ASN A  63     -16.536  36.620  75.574  1.00  0.00           O  
ATOM    566  ND2 ASN A  63     -16.840  38.841  75.485  1.00  0.00           N  
ATOM    567 1HD2 ASN A  63     -16.450  39.739  75.280  1.00  0.00           H  
ATOM    568 2HD2 ASN A  63     -17.785  38.768  75.805  1.00  0.00           H  
ATOM    569  C   ASN A  63     -12.531  36.831  74.234  1.00  0.00           C  
ATOM    570  O   ASN A  63     -12.488  36.398  73.076  1.00  0.00           O  
ATOM    571  N   HIS A  64     -11.478  37.404  74.818  1.00  0.00           N  
ATOM    572  H   HIS A  64     -11.545  37.708  75.768  1.00  0.00           H  
ATOM    573  CA  HIS A  64     -10.230  37.593  74.089  1.00  0.00           C  
ATOM    574  CB  HIS A  64      -9.352  38.611  74.813  1.00  0.00           C  
ATOM    575  CG  HIS A  64      -8.541  38.020  75.921  1.00  0.00           C  
ATOM    576  ND1 HIS A  64      -9.082  37.692  77.145  1.00  0.00           N  
ATOM    577  CE1 HIS A  64      -8.140  37.183  77.918  1.00  0.00           C  
ATOM    578  NE2 HIS A  64      -7.005  37.177  77.243  1.00  0.00           N  
ATOM    579  HE2 HIS A  64      -6.125  36.852  77.589  1.00  0.00           H  
ATOM    580  CD2 HIS A  64      -7.230  37.690  75.989  1.00  0.00           C  
ATOM    581  C   HIS A  64      -9.452  36.298  73.895  1.00  0.00           C  
ATOM    582  O   HIS A  64      -8.444  36.306  73.180  1.00  0.00           O  
ATOM    583  N   ASN A  65      -9.880  35.197  74.515  1.00  0.00           N  
ATOM    584  H   ASN A  65     -10.670  35.255  75.125  1.00  0.00           H  
ATOM    585  CA  ASN A  65      -9.221  33.911  74.323  1.00  0.00           C  
ATOM    586  CB  ASN A  65      -9.474  33.002  75.530  1.00  0.00           C  
ATOM    587  CG  ASN A  65      -8.884  33.552  76.816  1.00  0.00           C  
ATOM    588  OD1 ASN A  65      -9.575  33.666  77.828  1.00  0.00           O  
ATOM    589  ND2 ASN A  65      -7.602  33.893  76.783  1.00  0.00           N  
ATOM    590 1HD2 ASN A  65      -7.077  33.782  75.939  1.00  0.00           H  
ATOM    591 2HD2 ASN A  65      -7.161  34.261  77.602  1.00  0.00           H  
ATOM    592  C   ASN A  65      -9.668  33.198  73.052  1.00  0.00           C  
ATOM    593  O   ASN A  65      -9.101  32.152  72.717  1.00  0.00           O  
ATOM    594  N   PHE A  66     -10.659  33.734  72.337  1.00  0.00           N  
ATOM    595  H   PHE A  66     -11.026  34.620  72.620  1.00  0.00           H  
ATOM    596  CA  PHE A  66     -11.233  33.087  71.160  1.00  0.00           C  
ATOM    597  CB  PHE A  66     -12.743  32.925  71.305  1.00  0.00           C  
ATOM    598  CG  PHE A  66     -13.152  32.008  72.420  1.00  0.00           C  
ATOM    599  CD1 PHE A  66     -13.181  30.636  72.236  1.00  0.00           C  
ATOM    600  CE1 PHE A  66     -13.563  29.792  73.264  1.00  0.00           C  
ATOM    601  CZ  PHE A  66     -13.918  30.319  74.493  1.00  0.00           C  
ATOM    602  CE2 PHE A  66     -13.891  31.686  74.688  1.00  0.00           C  
ATOM    603  CD2 PHE A  66     -13.510  32.522  73.654  1.00  0.00           C  
ATOM    604  C   PHE A  66     -10.897  33.910  69.921  1.00  0.00           C  
ATOM    605  O   PHE A  66     -11.378  35.039  69.766  1.00  0.00           O  
ATOM    606  N   LEU A  67     -10.087  33.338  69.037  1.00  0.00           N  
ATOM    607  H   LEU A  67      -9.696  32.443  69.253  1.00  0.00           H  
ATOM    608  CA  LEU A  67      -9.745  33.962  67.766  1.00  0.00           C  
ATOM    609  CB  LEU A  67      -8.259  33.789  67.450  1.00  0.00           C  
ATOM    610  CG  LEU A  67      -7.856  34.252  66.052  1.00  0.00           C  
ATOM    611  CD1 LEU A  67      -7.697  35.759  66.052  1.00  0.00           C  
ATOM    612  CD2 LEU A  67      -6.563  33.574  65.588  1.00  0.00           C  
ATOM    613  C   LEU A  67     -10.597  33.336  66.671  1.00  0.00           C  
ATOM    614  O   LEU A  67     -10.461  32.141  66.382  1.00  0.00           O  
ATOM    615  N   VAL A  68     -11.464  34.138  66.060  1.00  0.00           N  
ATOM    616  H   VAL A  68     -11.497  35.100  66.330  1.00  0.00           H  
ATOM    617  CA  VAL A  68     -12.369  33.676  65.014  1.00  0.00           C  
ATOM    618  CB  VAL A  68     -13.836  33.984  65.352  1.00  0.00           C  
ATOM    619  CG1 VAL A  68     -14.750  33.520  64.232  1.00  0.00           C  
ATOM    620  CG2 VAL A  68     -14.223  33.319  66.669  1.00  0.00           C  
ATOM    621  C   VAL A  68     -11.955  34.335  63.705  1.00  0.00           C  
ATOM    622  O   VAL A  68     -11.921  35.569  63.603  1.00  0.00           O  
ATOM    623  N   GLN A  69     -11.641  33.516  62.704  1.00  0.00           N  
ATOM    624  H   GLN A  69     -11.701  32.529  62.854  1.00  0.00           H  
ATOM    625  CA  GLN A  69     -11.213  33.999  61.399  1.00  0.00           C  
ATOM    626  CB  GLN A  69      -9.809  33.495  61.054  1.00  0.00           C  
ATOM    627  CG  GLN A  69      -8.709  34.003  61.973  1.00  0.00           C  
ATOM    628  CD  GLN A  69      -7.334  33.510  61.557  1.00  0.00           C  
ATOM    629  OE1 GLN A  69      -6.820  32.533  62.105  1.00  0.00           O  
ATOM    630  NE2 GLN A  69      -6.731  34.186  60.586  1.00  0.00           N  
ATOM    631 1HE2 GLN A  69      -7.184  34.974  60.170  1.00  0.00           H  
ATOM    632 2HE2 GLN A  69      -5.824  33.907  60.271  1.00  0.00           H  
ATOM    633  C   GLN A  69     -12.206  33.551  60.336  1.00  0.00           C  
ATOM    634  O   GLN A  69     -12.516  32.359  60.229  1.00  0.00           O  
ATOM    635  N   ALA A  70     -12.696  34.508  59.557  1.00  0.00           N  
ATOM    636  H   ALA A  70     -12.465  35.457  59.772  1.00  0.00           H  
ATOM    637  CA  ALA A  70     -13.553  34.251  58.403  1.00  0.00           C  
ATOM    638  CB  ALA A  70     -14.860  35.030  58.497  1.00  0.00           C  
ATOM    639  C   ALA A  70     -12.746  34.641  57.170  1.00  0.00           C  
ATOM    640  O   ALA A  70     -12.733  35.803  56.759  1.00  0.00           O  
ATOM    641  N   GLY A  71     -12.070  33.660  56.582  1.00  0.00           N  
ATOM    642  H   GLY A  71     -12.205  32.713  56.873  1.00  0.00           H  
ATOM    643  CA  GLY A  71     -11.133  33.967  55.514  1.00  0.00           C  
ATOM    644  C   GLY A  71      -9.940  34.709  56.081  1.00  0.00           C  
ATOM    645  O   GLY A  71      -9.289  34.252  57.028  1.00  0.00           O  
ATOM    646  N   ASN A  72      -9.646  35.873  55.511  1.00  0.00           N  
ATOM    647  H   ASN A  72     -10.158  36.161  54.701  1.00  0.00           H  
ATOM    648  CA  ASN A  72      -8.600  36.741  56.032  1.00  0.00           C  
ATOM    649  CB  ASN A  72      -7.880  37.453  54.882  1.00  0.00           C  
ATOM    650  CG  ASN A  72      -6.605  36.744  54.467  1.00  0.00           C  
ATOM    651  OD1 ASN A  72      -6.614  35.898  53.571  1.00  0.00           O  
ATOM    652  ND2 ASN A  72      -5.498  37.083  55.121  1.00  0.00           N  
ATOM    653 1HD2 ASN A  72      -5.536  37.773  55.844  1.00  0.00           H  
ATOM    654 2HD2 ASN A  72      -4.628  36.648  54.890  1.00  0.00           H  
ATOM    655  C   ASN A  72      -9.133  37.769  57.022  1.00  0.00           C  
ATOM    656  O   ASN A  72      -8.341  38.515  57.607  1.00  0.00           O  
ATOM    657  N   VAL A  73     -10.446  37.819  57.225  1.00  0.00           N  
ATOM    658  H   VAL A  73     -11.033  37.180  56.728  1.00  0.00           H  
ATOM    659  CA  VAL A  73     -11.064  38.768  58.143  1.00  0.00           C  
ATOM    660  CB  VAL A  73     -12.451  39.199  57.637  1.00  0.00           C  
ATOM    661  CG1 VAL A  73     -13.041  40.267  58.546  1.00  0.00           C  
ATOM    662  CG2 VAL A  73     -12.362  39.698  56.204  1.00  0.00           C  
ATOM    663  C   VAL A  73     -11.163  38.128  59.520  1.00  0.00           C  
ATOM    664  O   VAL A  73     -11.614  36.984  59.657  1.00  0.00           O  
ATOM    665  N   GLN A  74     -10.737  38.862  60.541  1.00  0.00           N  
ATOM    666  H   GLN A  74     -10.319  39.750  60.352  1.00  0.00           H  
ATOM    667  CA  GLN A  74     -10.854  38.426  61.923  1.00  0.00           C  
ATOM    668  CB  GLN A  74      -9.611  38.820  62.725  1.00  0.00           C  
ATOM    669  CG  GLN A  74      -9.652  38.403  64.183  1.00  0.00           C  
ATOM    670  CD  GLN A  74      -8.472  38.935  64.976  1.00  0.00           C  
ATOM    671  OE1 GLN A  74      -7.459  39.343  64.408  1.00  0.00           O  
ATOM    672  NE2 GLN A  74      -8.604  38.942  66.299  1.00  0.00           N  
ATOM    673 1HE2 GLN A  74      -9.448  38.608  66.719  1.00  0.00           H  
ATOM    674 2HE2 GLN A  74      -7.859  39.281  66.874  1.00  0.00           H  
ATOM    675  C   GLN A  74     -12.099  39.042  62.546  1.00  0.00           C  
ATOM    676  O   GLN A  74     -12.393  40.221  62.333  1.00  0.00           O  
ATOM    677  N   LEU A  75     -12.836  38.234  63.303  1.00  0.00           N  
ATOM    678  H   LEU A  75     -12.557  37.278  63.396  1.00  0.00           H  
ATOM    679  CA  LEU A  75     -14.033  38.682  64.002  1.00  0.00           C  
ATOM    680  CB  LEU A  75     -15.201  37.716  63.784  1.00  0.00           C  
ATOM    681  CG  LEU A  75     -15.404  37.081  62.407  1.00  0.00           C  
ATOM    682  CD1 LEU A  75     -16.711  36.299  62.381  1.00  0.00           C  
ATOM    683  CD2 LEU A  75     -15.389  38.131  61.307  1.00  0.00           C  
ATOM    684  C   LEU A  75     -13.726  38.793  65.487  1.00  0.00           C  
ATOM    685  O   LEU A  75     -13.111  37.889  66.065  1.00  0.00           O  
ATOM    686  N   ARG A  76     -14.153  39.892  66.102  1.00  0.00           N  
ATOM    687  H   ARG A  76     -14.615  40.605  65.574  1.00  0.00           H  
ATOM    688  CA  ARG A  76     -13.957  40.071  67.535  1.00  0.00           C  
ATOM    689  CB  ARG A  76     -13.897  41.553  67.900  1.00  0.00           C  
ATOM    690  CG  ARG A  76     -13.578  41.804  69.376  1.00  0.00           C  
ATOM    691  CD  ARG A  76     -13.418  43.287  69.689  1.00  0.00           C  
ATOM    692  NE  ARG A  76     -14.583  44.069  69.282  1.00  0.00           N  
ATOM    693  HE  ARG A  76     -15.411  43.998  69.838  1.00  0.00           H  
ATOM    694  CZ  ARG A  76     -14.614  44.870  68.220  1.00  0.00           C  
ATOM    695  NH1 ARG A  76     -13.541  44.997  67.452  1.00  0.00           N  
ATOM    696 1HH1 ARG A  76     -12.707  44.490  67.671  1.00  0.00           H  
ATOM    697 2HH1 ARG A  76     -13.566  45.599  66.654  1.00  0.00           H  
ATOM    698  NH2 ARG A  76     -15.719  45.543  67.926  1.00  0.00           N  
ATOM    699 1HH2 ARG A  76     -16.530  45.449  68.503  1.00  0.00           H  
ATOM    700 2HH2 ARG A  76     -15.741  46.145  67.127  1.00  0.00           H  
ATOM    701  C   ARG A  76     -15.084  39.380  68.290  1.00  0.00           C  
ATOM    702  O   ARG A  76     -16.264  39.632  68.025  1.00  0.00           O  
ATOM    703  N   VAL A  77     -14.720  38.504  69.220  1.00  0.00           N  
ATOM    704  H   VAL A  77     -13.750  38.285  69.328  1.00  0.00           H  
ATOM    705  CA  VAL A  77     -15.694  37.853  70.088  1.00  0.00           C  
ATOM    706  CB  VAL A  77     -15.114  36.579  70.717  1.00  0.00           C  
ATOM    707  CG1 VAL A  77     -16.150  35.912  71.609  1.00  0.00           C  
ATOM    708  CG2 VAL A  77     -14.638  35.624  69.634  1.00  0.00           C  
ATOM    709  C   VAL A  77     -16.122  38.849  71.157  1.00  0.00           C  
ATOM    710  O   VAL A  77     -15.305  39.292  71.971  1.00  0.00           O  
ATOM    711  N   ILE A  78     -17.405  39.212  71.151  1.00  0.00           N  
ATOM    712  H   ILE A  78     -18.014  38.829  70.457  1.00  0.00           H  
ATOM    713  CA  ILE A  78     -17.947  40.150  72.125  1.00  0.00           C  
ATOM    714  CB  ILE A  78     -18.769  41.251  71.428  1.00  0.00           C  
ATOM    715  CG2 ILE A  78     -17.889  42.038  70.472  1.00  0.00           C  
ATOM    716  CG1 ILE A  78     -19.955  40.635  70.687  1.00  0.00           C  
ATOM    717  CD  ILE A  78     -21.240  41.415  70.834  1.00  0.00           C  
ATOM    718  C   ILE A  78     -18.783  39.458  73.187  1.00  0.00           C  
ATOM    719  O   ILE A  78     -19.354  40.130  74.056  1.00  0.00           O  
ATOM    720  N   GLY A  79     -18.869  38.134  73.145  1.00  0.00           N  
ATOM    721  H   GLY A  79     -18.415  37.645  72.400  1.00  0.00           H  
ATOM    722  CA  GLY A  79     -19.596  37.372  74.137  1.00  0.00           C  
ATOM    723  C   GLY A  79     -19.477  35.889  73.863  1.00  0.00           C  
ATOM    724  O   GLY A  79     -19.287  35.481  72.715  1.00  0.00           O  
ATOM    725  N   HIS A  80     -19.569  35.071  74.905  1.00  0.00           N  
ATOM    726  H   HIS A  80     -19.701  35.456  75.818  1.00  0.00           H  
ATOM    727  CA  HIS A  80     -19.482  33.630  74.749  1.00  0.00           C  
ATOM    728  CB  HIS A  80     -18.054  33.112  74.983  1.00  0.00           C  
ATOM    729  CG  HIS A  80     -17.536  33.357  76.365  1.00  0.00           C  
ATOM    730  ND1 HIS A  80     -16.752  34.444  76.685  1.00  0.00           N  
ATOM    731  CE1 HIS A  80     -16.441  34.398  77.969  1.00  0.00           C  
ATOM    732  NE2 HIS A  80     -16.995  33.319  78.492  1.00  0.00           N  
ATOM    733  CD2 HIS A  80     -17.683  32.649  77.510  1.00  0.00           C  
ATOM    734  C   HIS A  80     -20.453  32.971  75.713  1.00  0.00           C  
ATOM    735  O   HIS A  80     -20.799  33.533  76.756  1.00  0.00           O  
ATOM    736  N   SER A  81     -20.900  31.777  75.342  1.00  0.00           N  
ATOM    737  H   SER A  81     -20.559  31.374  74.493  1.00  0.00           H  
ATOM    738  CA  SER A  81     -21.870  31.038  76.134  1.00  0.00           C  
ATOM    739  CB  SER A  81     -23.285  31.594  75.945  1.00  0.00           C  
ATOM    740  OG  SER A  81     -24.246  30.557  76.043  1.00  0.00           O  
ATOM    741  HG  SER A  81     -25.162  30.938  75.917  1.00  0.00           H  
ATOM    742  C   SER A  81     -21.817  29.577  75.721  1.00  0.00           C  
ATOM    743  O   SER A  81     -21.714  29.268  74.532  1.00  0.00           O  
ATOM    744  N   MET A  82     -21.883  28.688  76.704  1.00  0.00           N  
ATOM    745  H   MET A  82     -21.892  29.009  77.651  1.00  0.00           H  
ATOM    746  CA  MET A  82     -21.942  27.260  76.439  1.00  0.00           C  
ATOM    747  CB  MET A  82     -21.157  26.479  77.491  1.00  0.00           C  
ATOM    748  CG  MET A  82     -20.995  25.011  77.175  1.00  0.00           C  
ATOM    749  SD  MET A  82     -19.960  24.150  78.372  1.00  0.00           S  
ATOM    750  CE  MET A  82     -18.330  24.681  77.855  1.00  0.00           C  
ATOM    751  C   MET A  82     -23.396  26.812  76.424  1.00  0.00           C  
ATOM    752  O   MET A  82     -24.159  27.126  77.342  1.00  0.00           O  
ATOM    753  N   GLN A  83     -23.780  26.094  75.376  1.00  0.00           N  
ATOM    754  H   GLN A  83     -23.142  25.975  74.615  1.00  0.00           H  
ATOM    755  CA  GLN A  83     -25.098  25.472  75.292  1.00  0.00           C  
ATOM    756  CB  GLN A  83     -25.940  26.091  74.181  1.00  0.00           C  
ATOM    757  CG  GLN A  83     -27.437  25.960  74.410  1.00  0.00           C  
ATOM    758  CD  GLN A  83     -28.222  25.977  73.118  1.00  0.00           C  
ATOM    759  OE1 GLN A  83     -27.645  25.950  72.031  1.00  0.00           O  
ATOM    760  NE2 GLN A  83     -29.546  26.018  73.227  1.00  0.00           N  
ATOM    761 1HE2 GLN A  83     -29.973  26.036  74.131  1.00  0.00           H  
ATOM    762 2HE2 GLN A  83     -30.115  26.031  72.405  1.00  0.00           H  
ATOM    763  C   GLN A  83     -24.865  23.982  75.071  1.00  0.00           C  
ATOM    764  O   GLN A  83     -24.588  23.551  73.947  1.00  0.00           O  
ATOM    765  N   ASN A  84     -24.958  23.204  76.149  1.00  0.00           N  
ATOM    766  H   ASN A  84     -25.222  23.624  77.017  1.00  0.00           H  
ATOM    767  CA  ASN A  84     -24.693  21.763  76.125  1.00  0.00           C  
ATOM    768  CB  ASN A  84     -25.808  21.060  75.348  1.00  0.00           C  
ATOM    769  CG  ASN A  84     -27.184  21.456  75.826  1.00  0.00           C  
ATOM    770  OD1 ASN A  84     -27.502  21.321  77.006  1.00  0.00           O  
ATOM    771  ND2 ASN A  84     -28.007  21.962  74.916  1.00  0.00           N  
ATOM    772 1HD2 ASN A  84     -27.703  22.064  73.969  1.00  0.00           H  
ATOM    773 2HD2 ASN A  84     -28.931  22.241  75.178  1.00  0.00           H  
ATOM    774  C   ASN A  84     -23.282  21.572  75.587  1.00  0.00           C  
ATOM    775  O   ASN A  84     -22.330  22.062  76.220  1.00  0.00           O  
ATOM    776  N   CYS A  85     -23.085  20.918  74.445  1.00  0.00           N  
ATOM    777  H   CYS A  85     -23.874  20.645  73.894  1.00  0.00           H  
ATOM    778  CA  CYS A  85     -21.745  20.592  73.982  1.00  0.00           C  
ATOM    779  CB  CYS A  85     -21.694  19.135  73.520  1.00  0.00           C  
ATOM    780  SG  CYS A  85     -21.937  17.957  74.881  1.00  0.00           S  
ATOM    781  HG  CYS A  85     -21.895  17.023  74.525  1.00  0.00           H  
ATOM    782  C   CYS A  85     -21.236  21.522  72.887  1.00  0.00           C  
ATOM    783  O   CYS A  85     -20.159  21.273  72.338  1.00  0.00           O  
ATOM    784  N   VAL A  86     -21.955  22.598  72.574  1.00  0.00           N  
ATOM    785  H   VAL A  86     -22.843  22.742  73.011  1.00  0.00           H  
ATOM    786  CA  VAL A  86     -21.466  23.569  71.603  1.00  0.00           C  
ATOM    787  CB  VAL A  86     -22.429  23.764  70.411  1.00  0.00           C  
ATOM    788  CG1 VAL A  86     -22.547  22.479  69.604  1.00  0.00           C  
ATOM    789  CG2 VAL A  86     -23.785  24.248  70.892  1.00  0.00           C  
ATOM    790  C   VAL A  86     -21.216  24.901  72.296  1.00  0.00           C  
ATOM    791  O   VAL A  86     -21.895  25.269  73.261  1.00  0.00           O  
ATOM    792  N   LEU A  87     -20.221  25.621  71.791  1.00  0.00           N  
ATOM    793  H   LEU A  87     -19.622  25.203  71.108  1.00  0.00           H  
ATOM    794  CA  LEU A  87     -19.971  26.994  72.195  1.00  0.00           C  
ATOM    795  CB  LEU A  87     -18.483  27.324  72.095  1.00  0.00           C  
ATOM    796  CG  LEU A  87     -17.677  27.365  73.386  1.00  0.00           C  
ATOM    797  CD1 LEU A  87     -16.203  27.342  73.047  1.00  0.00           C  
ATOM    798  CD2 LEU A  87     -18.029  28.603  74.191  1.00  0.00           C  
ATOM    799  C   LEU A  87     -20.763  27.937  71.304  1.00  0.00           C  
ATOM    800  O   LEU A  87     -20.905  27.699  70.101  1.00  0.00           O  
ATOM    801  N   LYS A  88     -21.286  29.002  71.901  1.00  0.00           N  
ATOM    802  H   LYS A  88     -21.227  29.070  72.897  1.00  0.00           H  
ATOM    803  CA  LYS A  88     -21.943  30.077  71.166  1.00  0.00           C  
ATOM    804  CB  LYS A  88     -23.395  30.249  71.610  1.00  0.00           C  
ATOM    805  CG  LYS A  88     -24.303  29.091  71.211  1.00  0.00           C  
ATOM    806  CD  LYS A  88     -25.668  29.200  71.872  1.00  0.00           C  
ATOM    807  CE  LYS A  88     -26.665  29.906  70.970  1.00  0.00           C  
ATOM    808  NZ  LYS A  88     -28.039  29.885  71.543  1.00  0.00           N  
ATOM    809  HZ1 LYS A  88     -28.666  30.358  70.923  1.00  0.00           H  
ATOM    810  HZ2 LYS A  88     -28.337  28.938  71.660  1.00  0.00           H  
ATOM    811  HZ3 LYS A  88     -28.037  30.346  72.431  1.00  0.00           H  
ATOM    812  C   LYS A  88     -21.134  31.346  71.395  1.00  0.00           C  
ATOM    813  O   LYS A  88     -21.122  31.889  72.506  1.00  0.00           O  
ATOM    814  N   LEU A  89     -20.443  31.801  70.354  1.00  0.00           N  
ATOM    815  H   LEU A  89     -20.516  31.313  69.484  1.00  0.00           H  
ATOM    816  CA  LEU A  89     -19.585  32.977  70.420  1.00  0.00           C  
ATOM    817  CB  LEU A  89     -18.222  32.696  69.791  1.00  0.00           C  
ATOM    818  CG  LEU A  89     -17.438  31.499  70.326  1.00  0.00           C  
ATOM    819  CD1 LEU A  89     -16.109  31.377  69.604  1.00  0.00           C  
ATOM    820  CD2 LEU A  89     -17.223  31.631  71.821  1.00  0.00           C  
ATOM    821  C   LEU A  89     -20.285  34.126  69.707  1.00  0.00           C  
ATOM    822  O   LEU A  89     -20.440  34.101  68.481  1.00  0.00           O  
ATOM    823  N   LYS A  90     -20.715  35.123  70.474  1.00  0.00           N  
ATOM    824  H   LYS A  90     -20.673  35.034  71.469  1.00  0.00           H  
ATOM    825  CA  LYS A  90     -21.246  36.342  69.883  1.00  0.00           C  
ATOM    826  CB  LYS A  90     -21.997  37.157  70.934  1.00  0.00           C  
ATOM    827  CG  LYS A  90     -23.189  37.941  70.401  1.00  0.00           C  
ATOM    828  CD  LYS A  90     -23.989  38.548  71.547  1.00  0.00           C  
ATOM    829  CE  LYS A  90     -25.348  39.046  71.083  1.00  0.00           C  
ATOM    830  NZ  LYS A  90     -26.230  39.394  72.231  1.00  0.00           N  
ATOM    831  HZ1 LYS A  90     -27.112  39.717  71.888  1.00  0.00           H  
ATOM    832  HZ2 LYS A  90     -26.370  38.584  72.801  1.00  0.00           H  
ATOM    833  HZ3 LYS A  90     -25.800  40.115  72.775  1.00  0.00           H  
ATOM    834  C   LYS A  90     -20.101  37.153  69.291  1.00  0.00           C  
ATOM    835  O   LYS A  90     -19.075  37.362  69.946  1.00  0.00           O  
ATOM    836  N   VAL A  91     -20.269  37.602  68.047  1.00  0.00           N  
ATOM    837  H   VAL A  91     -21.141  37.438  67.585  1.00  0.00           H  
ATOM    838  CA  VAL A  91     -19.220  38.324  67.341  1.00  0.00           C  
ATOM    839  CB  VAL A  91     -18.694  37.544  66.117  1.00  0.00           C  
ATOM    840  CG1 VAL A  91     -17.834  36.369  66.565  1.00  0.00           C  
ATOM    841  CG2 VAL A  91     -19.849  37.072  65.240  1.00  0.00           C  
ATOM    842  C   VAL A  91     -19.743  39.693  66.922  1.00  0.00           C  
ATOM    843  O   VAL A  91     -20.949  39.954  66.907  1.00  0.00           O  
ATOM    844  N   ASP A  92     -18.802  40.572  66.568  1.00  0.00           N  
ATOM    845  H   ASP A  92     -17.852  40.264  66.519  1.00  0.00           H  
ATOM    846  CA  ASP A  92     -19.104  41.962  66.250  1.00  0.00           C  
ATOM    847  CB  ASP A  92     -17.807  42.782  66.263  1.00  0.00           C  
ATOM    848  CG  ASP A  92     -18.048  44.272  66.082  1.00  0.00           C  
ATOM    849  OD1 ASP A  92     -18.398  44.948  67.074  1.00  0.00           O  
ATOM    850  OD2 ASP A  92     -17.888  44.767  64.945  1.00  0.00           O  
ATOM    851  C   ASP A  92     -19.810  42.133  64.910  1.00  0.00           C  
ATOM    852  O   ASP A  92     -20.382  43.201  64.666  1.00  0.00           O  
ATOM    853  N   THR A  93     -19.801  41.119  64.046  1.00  0.00           N  
ATOM    854  H   THR A  93     -19.425  40.239  64.337  1.00  0.00           H  
ATOM    855  CA  THR A  93     -20.320  41.249  62.691  1.00  0.00           C  
ATOM    856  CB  THR A  93     -19.190  41.158  61.657  1.00  0.00           C  
ATOM    857  CG2 THR A  93     -19.595  41.839  60.357  1.00  0.00           C  
ATOM    858  OG1 THR A  93     -18.011  41.787  62.177  1.00  0.00           O  
ATOM    859  HG1 THR A  93     -17.276  41.727  61.502  1.00  0.00           H  
ATOM    860  C   THR A  93     -21.352  40.167  62.417  1.00  0.00           C  
ATOM    861  O   THR A  93     -21.128  38.994  62.732  1.00  0.00           O  
ATOM    862  N   ALA A  94     -22.479  40.562  61.829  1.00  0.00           N  
ATOM    863  H   ALA A  94     -22.669  41.540  61.741  1.00  0.00           H  
ATOM    864  CA  ALA A  94     -23.439  39.600  61.312  1.00  0.00           C  
ATOM    865  CB  ALA A  94     -24.819  40.238  61.161  1.00  0.00           C  
ATOM    866  C   ALA A  94     -22.944  39.075  59.971  1.00  0.00           C  
ATOM    867  O   ALA A  94     -22.491  39.850  59.123  1.00  0.00           O  
ATOM    868  N   ASN A  95     -23.011  37.764  59.787  1.00  0.00           N  
ATOM    869  H   ASN A  95     -23.378  37.183  60.513  1.00  0.00           H  
ATOM    870  CA  ASN A  95     -22.557  37.155  58.539  1.00  0.00           C  
ATOM    871  CB  ASN A  95     -22.580  35.630  58.656  1.00  0.00           C  
ATOM    872  CG  ASN A  95     -21.963  34.928  57.451  1.00  0.00           C  
ATOM    873  OD1 ASN A  95     -21.652  35.550  56.434  1.00  0.00           O  
ATOM    874  ND2 ASN A  95     -21.790  33.618  57.565  1.00  0.00           N  
ATOM    875 1HD2 ASN A  95     -22.060  33.149  58.406  1.00  0.00           H  
ATOM    876 2HD2 ASN A  95     -21.390  33.099  56.810  1.00  0.00           H  
ATOM    877  C   ASN A  95     -23.442  37.624  57.393  1.00  0.00           C  
ATOM    878  O   ASN A  95     -24.641  37.314  57.382  1.00  0.00           O  
ATOM    879  N   PRO A  96     -22.910  38.369  56.420  1.00  0.00           N  
ATOM    880  CD  PRO A  96     -21.506  38.793  56.267  1.00  0.00           C  
ATOM    881  CG  PRO A  96     -21.461  39.330  54.859  1.00  0.00           C  
ATOM    882  CB  PRO A  96     -22.844  39.811  54.558  1.00  0.00           C  
ATOM    883  CA  PRO A  96     -23.755  38.831  55.308  1.00  0.00           C  
ATOM    884  C   PRO A  96     -24.225  37.706  54.404  1.00  0.00           C  
ATOM    885  O   PRO A  96     -25.227  37.879  53.700  1.00  0.00           O  
ATOM    886  N   LYS A  97     -23.542  36.563  54.405  1.00  0.00           N  
ATOM    887  H   LYS A  97     -22.724  36.496  54.976  1.00  0.00           H  
ATOM    888  CA  LYS A  97     -23.934  35.406  53.612  1.00  0.00           C  
ATOM    889  CB  LYS A  97     -22.694  34.634  53.153  1.00  0.00           C  
ATOM    890  CG  LYS A  97     -21.668  35.474  52.412  1.00  0.00           C  
ATOM    891  CD  LYS A  97     -20.697  34.595  51.643  1.00  0.00           C  
ATOM    892  CE  LYS A  97     -19.302  35.196  51.623  1.00  0.00           C  
ATOM    893  NZ  LYS A  97     -18.386  34.441  50.723  1.00  0.00           N  
ATOM    894  HZ1 LYS A  97     -17.481  34.865  50.737  1.00  0.00           H  
ATOM    895  HZ2 LYS A  97     -18.315  33.494  51.038  1.00  0.00           H  
ATOM    896  HZ3 LYS A  97     -18.747  34.456  49.791  1.00  0.00           H  
ATOM    897  C   LYS A  97     -24.871  34.464  54.359  1.00  0.00           C  
ATOM    898  O   LYS A  97     -25.103  33.345  53.889  1.00  0.00           O  
ATOM    899  N   THR A  98     -25.409  34.884  55.498  1.00  0.00           N  
ATOM    900  H   THR A  98     -25.202  35.806  55.826  1.00  0.00           H  
ATOM    901  CA  THR A  98     -26.295  34.032  56.281  1.00  0.00           C  
ATOM    902  CB  THR A  98     -26.728  34.729  57.568  1.00  0.00           C  
ATOM    903  CG2 THR A  98     -27.680  33.842  58.355  1.00  0.00           C  
ATOM    904  OG1 THR A  98     -25.581  35.012  58.375  1.00  0.00           O  
ATOM    905  HG1 THR A  98     -25.870  35.468  59.217  1.00  0.00           H  
ATOM    906  C   THR A  98     -27.527  33.653  55.470  1.00  0.00           C  
ATOM    907  O   THR A  98     -28.329  34.534  55.123  1.00  0.00           O  
ATOM    908  N   PRO A  99     -27.727  32.378  55.163  1.00  0.00           N  
ATOM    909  CD  PRO A  99     -26.894  31.225  55.549  1.00  0.00           C  
ATOM    910  CG  PRO A  99     -27.659  30.033  54.996  1.00  0.00           C  
ATOM    911  CB  PRO A  99     -28.589  30.581  53.940  1.00  0.00           C  
ATOM    912  CA  PRO A  99     -28.953  31.962  54.486  1.00  0.00           C  
ATOM    913  C   PRO A  99     -30.098  31.873  55.483  1.00  0.00           C  
ATOM    914  O   PRO A  99     -29.912  31.964  56.699  1.00  0.00           O  
ATOM    915  N   LYS A 100     -31.297  31.690  54.950  1.00  0.00           N  
ATOM    916  H   LYS A 100     -31.438  31.808  53.967  1.00  0.00           H  
ATOM    917  CA  LYS A 100     -32.405  31.316  55.812  1.00  0.00           C  
ATOM    918  CB  LYS A 100     -33.732  31.390  55.052  1.00  0.00           C  
ATOM    919  CG  LYS A 100     -34.933  30.959  55.891  1.00  0.00           C  
ATOM    920  CD  LYS A 100     -36.264  31.285  55.220  1.00  0.00           C  
ATOM    921  CE  LYS A 100     -37.325  30.292  55.665  1.00  0.00           C  
ATOM    922  NZ  LYS A 100     -38.691  30.864  55.622  1.00  0.00           N  
ATOM    923  HZ1 LYS A 100     -39.351  30.175  55.923  1.00  0.00           H  
ATOM    924  HZ2 LYS A 100     -38.739  31.658  56.228  1.00  0.00           H  
ATOM    925  HZ3 LYS A 100     -38.905  31.145  54.687  1.00  0.00           H  
ATOM    926  C   LYS A 100     -32.152  29.905  56.327  1.00  0.00           C  
ATOM    927  O   LYS A 100     -31.792  29.011  55.557  1.00  0.00           O  
ATOM    928  N   TYR A 101     -32.308  29.702  57.630  1.00  0.00           N  
ATOM    929  H   TYR A 101     -32.715  30.408  58.210  1.00  0.00           H  
ATOM    930  CA  TYR A 101     -31.877  28.437  58.197  1.00  0.00           C  
ATOM    931  CB  TYR A 101     -30.417  28.518  58.666  1.00  0.00           C  
ATOM    932  CG  TYR A 101     -30.199  29.424  59.857  1.00  0.00           C  
ATOM    933  CD1 TYR A 101     -29.915  30.773  59.686  1.00  0.00           C  
ATOM    934  CE1 TYR A 101     -29.720  31.602  60.772  1.00  0.00           C  
ATOM    935  CZ  TYR A 101     -29.805  31.087  62.052  1.00  0.00           C  
ATOM    936  OH  TYR A 101     -29.609  31.911  63.138  1.00  0.00           O  
ATOM    937  HH  TYR A 101     -29.706  31.381  63.980  1.00  0.00           H  
ATOM    938  CE2 TYR A 101     -30.083  29.754  62.249  1.00  0.00           C  
ATOM    939  CD2 TYR A 101     -30.277  28.929  61.154  1.00  0.00           C  
ATOM    940  C   TYR A 101     -32.787  28.016  59.343  1.00  0.00           C  
ATOM    941  O   TYR A 101     -33.584  28.802  59.864  1.00  0.00           O  
ATOM    942  N   LYS A 102     -32.664  26.743  59.711  1.00  0.00           N  
ATOM    943  H   LYS A 102     -32.081  26.146  59.160  1.00  0.00           H  
ATOM    944  CA  LYS A 102     -33.331  26.174  60.869  1.00  0.00           C  
ATOM    945  CB  LYS A 102     -34.610  25.421  60.477  1.00  0.00           C  
ATOM    946  CG  LYS A 102     -35.765  26.300  60.017  1.00  0.00           C  
ATOM    947  CD  LYS A 102     -37.080  25.527  60.025  1.00  0.00           C  
ATOM    948  CE  LYS A 102     -37.484  25.104  58.619  1.00  0.00           C  
ATOM    949  NZ  LYS A 102     -36.810  23.842  58.197  1.00  0.00           N  
ATOM    950  HZ1 LYS A 102     -37.102  23.601  57.271  1.00  0.00           H  
ATOM    951  HZ2 LYS A 102     -35.819  23.973  58.210  1.00  0.00           H  
ATOM    952  HZ3 LYS A 102     -37.057  23.106  58.827  1.00  0.00           H  
ATOM    953  C   LYS A 102     -32.362  25.228  61.565  1.00  0.00           C  
ATOM    954  O   LYS A 102     -31.423  24.709  60.954  1.00  0.00           O  
ATOM    955  N   PHE A 103     -32.602  25.007  62.854  1.00  0.00           N  
ATOM    956  H   PHE A 103     -33.308  25.551  63.308  1.00  0.00           H  
ATOM    957  CA  PHE A 103     -31.883  24.007  63.638  1.00  0.00           C  
ATOM    958  CB  PHE A 103     -31.361  24.588  64.953  1.00  0.00           C  
ATOM    959  CG  PHE A 103     -30.129  25.440  64.805  1.00  0.00           C  
ATOM    960  CD1 PHE A 103     -29.480  25.539  63.587  1.00  0.00           C  
ATOM    961  CE1 PHE A 103     -28.349  26.323  63.448  1.00  0.00           C  
ATOM    962  CZ  PHE A 103     -27.851  27.019  64.534  1.00  0.00           C  
ATOM    963  CE2 PHE A 103     -28.489  26.929  65.757  1.00  0.00           C  
ATOM    964  CD2 PHE A 103     -29.621  26.142  65.889  1.00  0.00           C  
ATOM    965  C   PHE A 103     -32.847  22.859  63.899  1.00  0.00           C  
ATOM    966  O   PHE A 103     -33.801  23.006  64.669  1.00  0.00           O  
ATOM    967  N   VAL A 104     -32.612  21.721  63.255  1.00  0.00           N  
ATOM    968  H   VAL A 104     -31.828  21.656  62.638  1.00  0.00           H  
ATOM    969  CA  VAL A 104     -33.480  20.568  63.435  1.00  0.00           C  
ATOM    970  CB  VAL A 104     -34.232  20.192  62.140  1.00  0.00           C  
ATOM    971  CG1 VAL A 104     -34.993  21.402  61.603  1.00  0.00           C  
ATOM    972  CG2 VAL A 104     -33.270  19.648  61.099  1.00  0.00           C  
ATOM    973  C   VAL A 104     -32.651  19.396  63.936  1.00  0.00           C  
ATOM    974  O   VAL A 104     -31.460  19.268  63.634  1.00  0.00           O  
ATOM    975  N   ARG A 105     -33.289  18.550  64.730  1.00  0.00           N  
ATOM    976  H   ARG A 105     -34.206  18.788  65.049  1.00  0.00           H  
ATOM    977  CA  ARG A 105     -32.707  17.288  65.156  1.00  0.00           C  
ATOM    978  CB  ARG A 105     -32.903  17.074  66.655  1.00  0.00           C  
ATOM    979  CG  ARG A 105     -32.255  15.813  67.198  1.00  0.00           C  
ATOM    980  CD  ARG A 105     -32.376  15.754  68.711  1.00  0.00           C  
ATOM    981  NE  ARG A 105     -31.732  14.566  69.267  1.00  0.00           N  
ATOM    982  HE  ARG A 105     -32.263  13.720  69.307  1.00  0.00           H  
ATOM    983  CZ  ARG A 105     -30.484  14.540  69.723  1.00  0.00           C  
ATOM    984  NH1 ARG A 105     -29.743  15.639  69.687  1.00  0.00           N  
ATOM    985 1HH1 ARG A 105     -30.123  16.487  69.317  1.00  0.00           H  
ATOM    986 2HH1 ARG A 105     -28.804  15.620  70.030  1.00  0.00           H  
ATOM    987  NH2 ARG A 105     -29.976  13.417  70.216  1.00  0.00           N  
ATOM    988 1HH2 ARG A 105     -30.533  12.587  70.245  1.00  0.00           H  
ATOM    989 2HH2 ARG A 105     -29.037  13.401  70.558  1.00  0.00           H  
ATOM    990  C   ARG A 105     -33.365  16.175  64.349  1.00  0.00           C  
ATOM    991  O   ARG A 105     -34.586  15.998  64.413  1.00  0.00           O  
ATOM    992  N   ILE A 106     -32.563  15.446  63.578  1.00  0.00           N  
ATOM    993  H   ILE A 106     -31.580  15.630  63.583  1.00  0.00           H  
ATOM    994  CA  ILE A 106     -33.084  14.384  62.725  1.00  0.00           C  
ATOM    995  CB  ILE A 106     -32.170  14.175  61.496  1.00  0.00           C  
ATOM    996  CG2 ILE A 106     -32.304  15.340  60.536  1.00  0.00           C  
ATOM    997  CG1 ILE A 106     -30.692  13.994  61.863  1.00  0.00           C  
ATOM    998  CD  ILE A 106     -30.357  12.652  62.360  1.00  0.00           C  
ATOM    999  C   ILE A 106     -33.284  13.108  63.533  1.00  0.00           C  
ATOM   1000  O   ILE A 106     -32.874  13.022  64.696  1.00  0.00           O  
ATOM   1001  N   GLN A 107     -33.919  12.137  62.935  1.00  0.00           N  
ATOM   1002  H   GLN A 107     -34.209  12.332  61.998  1.00  0.00           H  
ATOM   1003  CA  GLN A 107     -34.267  10.820  63.425  1.00  0.00           C  
ATOM   1004  CB  GLN A 107     -35.704  10.456  63.033  1.00  0.00           C  
ATOM   1005  CG  GLN A 107     -36.769  11.139  63.870  1.00  0.00           C  
ATOM   1006  CD  GLN A 107     -36.784  10.627  65.294  1.00  0.00           C  
ATOM   1007  OE1 GLN A 107     -36.616   9.432  65.534  1.00  0.00           O  
ATOM   1008  NE2 GLN A 107     -36.972  11.531  66.250  1.00  0.00           N  
ATOM   1009 1HE2 GLN A 107     -37.095  12.494  66.010  1.00  0.00           H  
ATOM   1010 2HE2 GLN A 107     -36.991  11.248  67.209  1.00  0.00           H  
ATOM   1011  C   GLN A 107     -33.315   9.784  62.850  1.00  0.00           C  
ATOM   1012  O   GLN A 107     -32.746   9.988  61.772  1.00  0.00           O  
ATOM   1013  N   PRO A 108     -33.097   8.682  63.562  1.00  0.00           N  
ATOM   1014  CD  PRO A 108     -33.408   8.446  64.983  1.00  0.00           C  
ATOM   1015  CG  PRO A 108     -32.608   7.215  65.309  1.00  0.00           C  
ATOM   1016  CB  PRO A 108     -32.473   6.463  64.028  1.00  0.00           C  
ATOM   1017  CA  PRO A 108     -32.390   7.552  62.954  1.00  0.00           C  
ATOM   1018  C   PRO A 108     -33.081   7.125  61.668  1.00  0.00           C  
ATOM   1019  O   PRO A 108     -34.310   7.098  61.581  1.00  0.00           O  
ATOM   1020  N   GLY A 109     -32.275   6.796  60.660  1.00  0.00           N  
ATOM   1021  H   GLY A 109     -31.286   6.805  60.811  1.00  0.00           H  
ATOM   1022  CA  GLY A 109     -32.777   6.427  59.358  1.00  0.00           C  
ATOM   1023  C   GLY A 109     -32.878   7.570  58.373  1.00  0.00           C  
ATOM   1024  O   GLY A 109     -32.953   7.324  57.162  1.00  0.00           O  
ATOM   1025  N   GLN A 110     -32.882   8.810  58.855  1.00  0.00           N  
ATOM   1026  H   GLN A 110     -32.867   8.944  59.846  1.00  0.00           H  
ATOM   1027  CA  GLN A 110     -32.908   9.973  57.989  1.00  0.00           C  
ATOM   1028  CB  GLN A 110     -33.520  11.168  58.719  1.00  0.00           C  
ATOM   1029  CG  GLN A 110     -35.019  11.049  58.933  1.00  0.00           C  
ATOM   1030  CD  GLN A 110     -35.751  10.665  57.665  1.00  0.00           C  
ATOM   1031  OE1 GLN A 110     -36.233   9.538  57.526  1.00  0.00           O  
ATOM   1032  NE2 GLN A 110     -35.833  11.600  56.724  1.00  0.00           N  
ATOM   1033 1HE2 GLN A 110     -35.423  12.499  56.876  1.00  0.00           H  
ATOM   1034 2HE2 GLN A 110     -36.305  11.404  55.864  1.00  0.00           H  
ATOM   1035  C   GLN A 110     -31.499  10.306  57.510  1.00  0.00           C  
ATOM   1036  O   GLN A 110     -30.497   9.909  58.113  1.00  0.00           O  
ATOM   1037  N   THR A 111     -31.429  11.040  56.404  1.00  0.00           N  
ATOM   1038  H   THR A 111     -32.274  11.386  55.997  1.00  0.00           H  
ATOM   1039  CA  THR A 111     -30.160  11.354  55.769  1.00  0.00           C  
ATOM   1040  CB  THR A 111     -30.127  10.857  54.318  1.00  0.00           C  
ATOM   1041  CG2 THR A 111     -30.168   9.338  54.279  1.00  0.00           C  
ATOM   1042  OG1 THR A 111     -31.250  11.387  53.604  1.00  0.00           O  
ATOM   1043  HG1 THR A 111     -31.227  11.062  52.658  1.00  0.00           H  
ATOM   1044  C   THR A 111     -29.897  12.853  55.813  1.00  0.00           C  
ATOM   1045  O   THR A 111     -30.767  13.658  56.158  1.00  0.00           O  
ATOM   1046  N   PHE A 112     -28.667  13.215  55.463  1.00  0.00           N  
ATOM   1047  H   PHE A 112     -28.006  12.502  55.231  1.00  0.00           H  
ATOM   1048  CA  PHE A 112     -28.243  14.605  55.404  1.00  0.00           C  
ATOM   1049  CB  PHE A 112     -28.145  15.240  56.798  1.00  0.00           C  
ATOM   1050  CG  PHE A 112     -27.219  14.517  57.740  1.00  0.00           C  
ATOM   1051  CD1 PHE A 112     -27.654  13.409  58.448  1.00  0.00           C  
ATOM   1052  CE1 PHE A 112     -26.806  12.744  59.317  1.00  0.00           C  
ATOM   1053  CZ  PHE A 112     -25.510  13.187  59.489  1.00  0.00           C  
ATOM   1054  CE2 PHE A 112     -25.066  14.294  58.793  1.00  0.00           C  
ATOM   1055  CD2 PHE A 112     -25.918  14.953  57.924  1.00  0.00           C  
ATOM   1056  C   PHE A 112     -26.901  14.659  54.696  1.00  0.00           C  
ATOM   1057  O   PHE A 112     -26.200  13.651  54.578  1.00  0.00           O  
ATOM   1058  N   SER A 113     -26.559  15.847  54.217  1.00  0.00           N  
ATOM   1059  H   SER A 113     -27.195  16.613  54.314  1.00  0.00           H  
ATOM   1060  CA  SER A 113     -25.285  16.064  53.556  1.00  0.00           C  
ATOM   1061  CB  SER A 113     -25.442  17.018  52.372  1.00  0.00           C  
ATOM   1062  OG  SER A 113     -26.565  16.651  51.591  1.00  0.00           O  
ATOM   1063  HG  SER A 113     -26.656  17.282  50.821  1.00  0.00           H  
ATOM   1064  C   SER A 113     -24.274  16.615  54.548  1.00  0.00           C  
ATOM   1065  O   SER A 113     -24.628  17.350  55.472  1.00  0.00           O  
ATOM   1066  N   VAL A 114     -23.016  16.245  54.353  1.00  0.00           N  
ATOM   1067  H   VAL A 114     -22.804  15.671  53.562  1.00  0.00           H  
ATOM   1068  CA  VAL A 114     -21.931  16.637  55.238  1.00  0.00           C  
ATOM   1069  CB  VAL A 114     -21.229  15.416  55.861  1.00  0.00           C  
ATOM   1070  CG1 VAL A 114     -19.929  15.843  56.527  1.00  0.00           C  
ATOM   1071  CG2 VAL A 114     -22.150  14.729  56.857  1.00  0.00           C  
ATOM   1072  C   VAL A 114     -20.948  17.469  54.435  1.00  0.00           C  
ATOM   1073  O   VAL A 114     -20.473  17.033  53.381  1.00  0.00           O  
ATOM   1074  N   LEU A 115     -20.653  18.665  54.925  1.00  0.00           N  
ATOM   1075  H   LEU A 115     -21.163  19.002  55.716  1.00  0.00           H  
ATOM   1076  CA  LEU A 115     -19.610  19.505  54.350  1.00  0.00           C  
ATOM   1077  CB  LEU A 115     -20.073  20.955  54.248  1.00  0.00           C  
ATOM   1078  CG  LEU A 115     -19.000  21.904  53.728  1.00  0.00           C  
ATOM   1079  CD1 LEU A 115     -18.621  21.472  52.327  1.00  0.00           C  
ATOM   1080  CD2 LEU A 115     -19.474  23.349  53.733  1.00  0.00           C  
ATOM   1081  C   LEU A 115     -18.388  19.361  55.248  1.00  0.00           C  
ATOM   1082  O   LEU A 115     -18.314  19.981  56.311  1.00  0.00           O  
ATOM   1083  N   ALA A 116     -17.441  18.523  54.837  1.00  0.00           N  
ATOM   1084  H   ALA A 116     -17.563  18.028  53.977  1.00  0.00           H  
ATOM   1085  CA  ALA A 116     -16.229  18.313  55.618  1.00  0.00           C  
ATOM   1086  CB  ALA A 116     -15.542  17.011  55.213  1.00  0.00           C  
ATOM   1087  C   ALA A 116     -15.295  19.500  55.424  1.00  0.00           C  
ATOM   1088  O   ALA A 116     -14.887  19.797  54.296  1.00  0.00           O  
ATOM   1089  N   CYS A 117     -14.965  20.180  56.518  1.00  0.00           N  
ATOM   1090  H   CYS A 117     -15.312  19.865  57.401  1.00  0.00           H  
ATOM   1091  CA  CYS A 117     -14.121  21.363  56.482  1.00  0.00           C  
ATOM   1092  CB  CYS A 117     -14.871  22.605  56.974  1.00  0.00           C  
ATOM   1093  SG  CYS A 117     -16.526  22.802  56.307  1.00  0.00           S  
ATOM   1094  HG  CYS A 117     -16.939  23.633  56.680  1.00  0.00           H  
ATOM   1095  C   CYS A 117     -12.881  21.158  57.338  1.00  0.00           C  
ATOM   1096  O   CYS A 117     -12.887  20.389  58.304  1.00  0.00           O  
ATOM   1097  N   TYR A 118     -11.818  21.871  56.976  1.00  0.00           N  
ATOM   1098  H   TYR A 118     -11.880  22.441  56.157  1.00  0.00           H  
ATOM   1099  CA  TYR A 118     -10.567  21.857  57.722  1.00  0.00           C  
ATOM   1100  CB  TYR A 118      -9.552  20.910  57.078  1.00  0.00           C  
ATOM   1101  CG  TYR A 118      -9.992  19.464  57.099  1.00  0.00           C  
ATOM   1102  CD1 TYR A 118     -10.776  18.939  56.075  1.00  0.00           C  
ATOM   1103  CE1 TYR A 118     -11.190  17.621  56.094  1.00  0.00           C  
ATOM   1104  CZ  TYR A 118     -10.821  16.808  57.146  1.00  0.00           C  
ATOM   1105  OH  TYR A 118     -11.228  15.495  57.171  1.00  0.00           O  
ATOM   1106  HH  TYR A 118     -10.876  15.053  57.996  1.00  0.00           H  
ATOM   1107  CE2 TYR A 118     -10.045  17.305  58.176  1.00  0.00           C  
ATOM   1108  CD2 TYR A 118      -9.638  18.627  58.149  1.00  0.00           C  
ATOM   1109  C   TYR A 118     -10.037  23.279  57.771  1.00  0.00           C  
ATOM   1110  O   TYR A 118      -9.846  23.903  56.723  1.00  0.00           O  
ATOM   1111  N   ASN A 119      -9.826  23.792  58.986  1.00  0.00           N  
ATOM   1112  H   ASN A 119      -9.997  23.215  59.785  1.00  0.00           H  
ATOM   1113  CA  ASN A 119      -9.355  25.162  59.200  1.00  0.00           C  
ATOM   1114  CB  ASN A 119      -7.922  25.340  58.691  1.00  0.00           C  
ATOM   1115  CG  ASN A 119      -6.919  24.506  59.470  1.00  0.00           C  
ATOM   1116  OD1 ASN A 119      -6.615  23.374  59.098  1.00  0.00           O  
ATOM   1117  ND2 ASN A 119      -6.404  25.065  60.559  1.00  0.00           N  
ATOM   1118 1HD2 ASN A 119      -6.682  25.988  60.826  1.00  0.00           H  
ATOM   1119 2HD2 ASN A 119      -5.739  24.563  61.112  1.00  0.00           H  
ATOM   1120  C   ASN A 119     -10.295  26.182  58.557  1.00  0.00           C  
ATOM   1121  O   ASN A 119      -9.859  27.143  57.921  1.00  0.00           O  
ATOM   1122  N   GLY A 120     -11.600  25.969  58.728  1.00  0.00           N  
ATOM   1123  H   GLY A 120     -11.896  25.166  59.245  1.00  0.00           H  
ATOM   1124  CA  GLY A 120     -12.603  26.864  58.189  1.00  0.00           C  
ATOM   1125  C   GLY A 120     -12.787  26.813  56.689  1.00  0.00           C  
ATOM   1126  O   GLY A 120     -13.568  27.609  56.153  1.00  0.00           O  
ATOM   1127  N   SER A 121     -12.104  25.906  55.994  1.00  0.00           N  
ATOM   1128  H   SER A 121     -11.530  25.254  56.489  1.00  0.00           H  
ATOM   1129  CA  SER A 121     -12.161  25.827  54.540  1.00  0.00           C  
ATOM   1130  CB  SER A 121     -10.762  25.964  53.938  1.00  0.00           C  
ATOM   1131  OG  SER A 121     -10.820  26.564  52.658  1.00  0.00           O  
ATOM   1132  HG  SER A 121      -9.896  26.643  52.285  1.00  0.00           H  
ATOM   1133  C   SER A 121     -12.798  24.511  54.116  1.00  0.00           C  
ATOM   1134  O   SER A 121     -12.239  23.435  54.397  1.00  0.00           O  
ATOM   1135  N   PRO A 122     -13.954  24.538  53.456  1.00  0.00           N  
ATOM   1136  CD  PRO A 122     -14.800  25.713  53.193  1.00  0.00           C  
ATOM   1137  CG  PRO A 122     -16.153  25.109  52.981  1.00  0.00           C  
ATOM   1138  CB  PRO A 122     -15.902  23.753  52.390  1.00  0.00           C  
ATOM   1139  CA  PRO A 122     -14.577  23.288  53.006  1.00  0.00           C  
ATOM   1140  C   PRO A 122     -13.709  22.569  51.985  1.00  0.00           C  
ATOM   1141  O   PRO A 122     -13.105  23.188  51.106  1.00  0.00           O  
ATOM   1142  N   SER A 123     -13.651  21.242  52.109  1.00  0.00           N  
ATOM   1143  H   SER A 123     -14.167  20.799  52.842  1.00  0.00           H  
ATOM   1144  CA  SER A 123     -12.859  20.423  51.208  1.00  0.00           C  
ATOM   1145  CB  SER A 123     -11.682  19.781  51.958  1.00  0.00           C  
ATOM   1146  OG  SER A 123     -12.076  18.565  52.567  1.00  0.00           O  
ATOM   1147  HG  SER A 123     -11.296  18.165  53.049  1.00  0.00           H  
ATOM   1148  C   SER A 123     -13.650  19.326  50.511  1.00  0.00           C  
ATOM   1149  O   SER A 123     -13.154  18.770  49.525  1.00  0.00           O  
ATOM   1150  N   GLY A 124     -14.850  18.996  50.981  1.00  0.00           N  
ATOM   1151  H   GLY A 124     -15.216  19.472  51.781  1.00  0.00           H  
ATOM   1152  CA  GLY A 124     -15.634  17.953  50.346  1.00  0.00           C  
ATOM   1153  C   GLY A 124     -17.041  17.912  50.895  1.00  0.00           C  
ATOM   1154  O   GLY A 124     -17.314  18.396  51.999  1.00  0.00           O  
ATOM   1155  N   VAL A 125     -17.937  17.323  50.105  1.00  0.00           N  
ATOM   1156  H   VAL A 125     -17.642  16.972  49.216  1.00  0.00           H  
ATOM   1157  CA  VAL A 125     -19.334  17.173  50.495  1.00  0.00           C  
ATOM   1158  CB  VAL A 125     -20.226  18.266  49.861  1.00  0.00           C  
ATOM   1159  CG1 VAL A 125     -20.157  18.216  48.349  1.00  0.00           C  
ATOM   1160  CG2 VAL A 125     -21.666  18.140  50.346  1.00  0.00           C  
ATOM   1161  C   VAL A 125     -19.802  15.774  50.114  1.00  0.00           C  
ATOM   1162  O   VAL A 125     -19.454  15.257  49.047  1.00  0.00           O  
ATOM   1163  N   TYR A 126     -20.569  15.150  51.005  1.00  0.00           N  
ATOM   1164  H   TYR A 126     -20.793  15.612  51.863  1.00  0.00           H  
ATOM   1165  CA  TYR A 126     -21.091  13.813  50.763  1.00  0.00           C  
ATOM   1166  CB  TYR A 126     -20.043  12.731  51.064  1.00  0.00           C  
ATOM   1167  CG  TYR A 126     -19.502  12.777  52.479  1.00  0.00           C  
ATOM   1168  CD1 TYR A 126     -20.126  12.084  53.507  1.00  0.00           C  
ATOM   1169  CE1 TYR A 126     -19.636  12.128  54.802  1.00  0.00           C  
ATOM   1170  CZ  TYR A 126     -18.509  12.872  55.078  1.00  0.00           C  
ATOM   1171  OH  TYR A 126     -18.021  12.921  56.362  1.00  0.00           O  
ATOM   1172  HH  TYR A 126     -17.206  13.500  56.387  1.00  0.00           H  
ATOM   1173  CE2 TYR A 126     -17.870  13.568  54.075  1.00  0.00           C  
ATOM   1174  CD2 TYR A 126     -18.368  13.519  52.785  1.00  0.00           C  
ATOM   1175  C   TYR A 126     -22.335  13.612  51.615  1.00  0.00           C  
ATOM   1176  O   TYR A 126     -22.575  14.342  52.581  1.00  0.00           O  
ATOM   1177  N   GLN A 127     -23.115  12.602  51.244  1.00  0.00           N  
ATOM   1178  H   GLN A 127     -22.839  12.046  50.460  1.00  0.00           H  
ATOM   1179  CA  GLN A 127     -24.355  12.272  51.931  1.00  0.00           C  
ATOM   1180  CB  GLN A 127     -25.371  11.706  50.936  1.00  0.00           C  
ATOM   1181  CG  GLN A 127     -26.790  11.614  51.464  1.00  0.00           C  
ATOM   1182  CD  GLN A 127     -27.556  12.913  51.318  1.00  0.00           C  
ATOM   1183  OE1 GLN A 127     -26.968  13.994  51.261  1.00  0.00           O  
ATOM   1184  NE2 GLN A 127     -28.879  12.813  51.260  1.00  0.00           N  
ATOM   1185 1HE2 GLN A 127     -29.315  11.915  51.313  1.00  0.00           H  
ATOM   1186 2HE2 GLN A 127     -29.439  13.636  51.164  1.00  0.00           H  
ATOM   1187  C   GLN A 127     -24.100  11.267  53.051  1.00  0.00           C  
ATOM   1188  O   GLN A 127     -23.265  10.368  52.919  1.00  0.00           O  
ATOM   1189  N   CYS A 128     -24.833  11.428  54.153  1.00  0.00           N  
ATOM   1190  H   CYS A 128     -25.500  12.172  54.174  1.00  0.00           H  
ATOM   1191  CA  CYS A 128     -24.711  10.575  55.327  1.00  0.00           C  
ATOM   1192  CB  CYS A 128     -23.911  11.256  56.445  1.00  0.00           C  
ATOM   1193  SG  CYS A 128     -22.187  10.763  56.548  1.00  0.00           S  
ATOM   1194  HG  CYS A 128     -21.745  11.253  57.299  1.00  0.00           H  
ATOM   1195  C   CYS A 128     -26.097  10.231  55.849  1.00  0.00           C  
ATOM   1196  O   CYS A 128     -27.051  10.990  55.664  1.00  0.00           O  
ATOM   1197  N   ALA A 129     -26.199   9.087  56.519  1.00  0.00           N  
ATOM   1198  H   ALA A 129     -25.399   8.490  56.576  1.00  0.00           H  
ATOM   1199  CA  ALA A 129     -27.431   8.672  57.172  1.00  0.00           C  
ATOM   1200  CB  ALA A 129     -27.987   7.386  56.556  1.00  0.00           C  
ATOM   1201  C   ALA A 129     -27.177   8.465  58.657  1.00  0.00           C  
ATOM   1202  O   ALA A 129     -26.150   7.902  59.050  1.00  0.00           O  
ATOM   1203  N   MET A 130     -28.111   8.929  59.481  1.00  0.00           N  
ATOM   1204  H   MET A 130     -28.867   9.473  59.117  1.00  0.00           H  
ATOM   1205  CA  MET A 130     -28.044   8.652  60.910  1.00  0.00           C  
ATOM   1206  CB  MET A 130     -28.973   9.592  61.671  1.00  0.00           C  
ATOM   1207  CG  MET A 130     -28.984   9.430  63.194  1.00  0.00           C  
ATOM   1208  SD  MET A 130     -27.452   9.897  64.028  1.00  0.00           S  
ATOM   1209  CE  MET A 130     -27.142  11.530  63.378  1.00  0.00           C  
ATOM   1210  C   MET A 130     -28.424   7.198  61.154  1.00  0.00           C  
ATOM   1211  O   MET A 130     -29.547   6.782  60.849  1.00  0.00           O  
ATOM   1212  N   ARG A 131     -27.485   6.421  61.686  1.00  0.00           N  
ATOM   1213  H   ARG A 131     -26.589   6.809  61.903  1.00  0.00           H  
ATOM   1214  CA  ARG A 131     -27.741   5.021  61.955  1.00  0.00           C  
ATOM   1215  CB  ARG A 131     -26.430   4.283  62.221  1.00  0.00           C  
ATOM   1216  CG  ARG A 131     -25.384   4.443  61.128  1.00  0.00           C  
ATOM   1217  CD  ARG A 131     -25.892   3.954  59.789  1.00  0.00           C  
ATOM   1218  NE  ARG A 131     -26.485   2.624  59.884  1.00  0.00           N  
ATOM   1219  HE  ARG A 131     -26.439   2.152  60.764  1.00  0.00           H  
ATOM   1220  CZ  ARG A 131     -27.083   2.000  58.874  1.00  0.00           C  
ATOM   1221  NH1 ARG A 131     -27.169   2.590  57.688  1.00  0.00           N  
ATOM   1222 1HH1 ARG A 131     -26.784   3.503  57.555  1.00  0.00           H  
ATOM   1223 2HH1 ARG A 131     -27.619   2.121  56.928  1.00  0.00           H  
ATOM   1224  NH2 ARG A 131     -27.597   0.789  59.049  1.00  0.00           N  
ATOM   1225 1HH2 ARG A 131     -27.535   0.344  59.942  1.00  0.00           H  
ATOM   1226 2HH2 ARG A 131     -28.046   0.322  58.288  1.00  0.00           H  
ATOM   1227  C   ARG A 131     -28.684   4.873  63.148  1.00  0.00           C  
ATOM   1228  O   ARG A 131     -28.796   5.777  63.981  1.00  0.00           O  
ATOM   1229  N   PRO A 132     -29.383   3.739  63.243  1.00  0.00           N  
ATOM   1230  CD  PRO A 132     -29.539   2.696  62.214  1.00  0.00           C  
ATOM   1231  CG  PRO A 132     -30.769   1.957  62.657  1.00  0.00           C  
ATOM   1232  CB  PRO A 132     -30.824   2.108  64.144  1.00  0.00           C  
ATOM   1233  CA  PRO A 132     -30.265   3.513  64.401  1.00  0.00           C  
ATOM   1234  C   PRO A 132     -29.558   3.590  65.743  1.00  0.00           C  
ATOM   1235  O   PRO A 132     -30.225   3.831  66.757  1.00  0.00           O  
ATOM   1236  N   ASN A 133     -28.240   3.387  65.795  1.00  0.00           N  
ATOM   1237  H   ASN A 133     -27.756   3.118  64.962  1.00  0.00           H  
ATOM   1238  CA  ASN A 133     -27.486   3.546  67.031  1.00  0.00           C  
ATOM   1239  CB  ASN A 133     -26.387   2.481  67.129  1.00  0.00           C  
ATOM   1240  CG  ASN A 133     -25.342   2.596  66.030  1.00  0.00           C  
ATOM   1241  OD1 ASN A 133     -25.357   3.525  65.221  1.00  0.00           O  
ATOM   1242  ND2 ASN A 133     -24.423   1.638  65.998  1.00  0.00           N  
ATOM   1243 1HD2 ASN A 133     -24.447   0.900  66.672  1.00  0.00           H  
ATOM   1244 2HD2 ASN A 133     -23.707   1.655  65.300  1.00  0.00           H  
ATOM   1245  C   ASN A 133     -26.898   4.949  67.179  1.00  0.00           C  
ATOM   1246  O   ASN A 133     -25.977   5.147  67.981  1.00  0.00           O  
ATOM   1247  N   PHE A 134     -27.401   5.913  66.405  1.00  0.00           N  
ATOM   1248  H   PHE A 134     -28.063   5.652  65.702  1.00  0.00           H  
ATOM   1249  CA  PHE A 134     -27.045   7.327  66.520  1.00  0.00           C  
ATOM   1250  CB  PHE A 134     -27.371   7.874  67.911  1.00  0.00           C  
ATOM   1251  CG  PHE A 134     -28.834   7.834  68.257  1.00  0.00           C  
ATOM   1252  CD1 PHE A 134     -29.705   8.784  67.747  1.00  0.00           C  
ATOM   1253  CE1 PHE A 134     -31.051   8.756  68.067  1.00  0.00           C  
ATOM   1254  CZ  PHE A 134     -31.538   7.774  68.905  1.00  0.00           C  
ATOM   1255  CE2 PHE A 134     -30.679   6.823  69.426  1.00  0.00           C  
ATOM   1256  CD2 PHE A 134     -29.335   6.856  69.100  1.00  0.00           C  
ATOM   1257  C   PHE A 134     -25.581   7.600  66.180  1.00  0.00           C  
ATOM   1258  O   PHE A 134     -24.987   8.550  66.695  1.00  0.00           O  
ATOM   1259  N   THR A 135     -24.982   6.782  65.325  1.00  0.00           N  
ATOM   1260  H   THR A 135     -25.440   5.930  65.073  1.00  0.00           H  
ATOM   1261  CA  THR A 135     -23.684   7.078  64.740  1.00  0.00           C  
ATOM   1262  CB  THR A 135     -22.706   5.912  64.927  1.00  0.00           C  
ATOM   1263  CG2 THR A 135     -22.535   5.585  66.400  1.00  0.00           C  
ATOM   1264  OG1 THR A 135     -23.201   4.758  64.237  1.00  0.00           O  
ATOM   1265  HG1 THR A 135     -22.563   3.998  64.359  1.00  0.00           H  
ATOM   1266  C   THR A 135     -23.860   7.375  63.258  1.00  0.00           C  
ATOM   1267  O   THR A 135     -24.919   7.133  62.673  1.00  0.00           O  
ATOM   1268  N   ILE A 136     -22.809   7.913  62.647  1.00  0.00           N  
ATOM   1269  H   ILE A 136     -22.023   8.204  63.193  1.00  0.00           H  
ATOM   1270  CA  ILE A 136     -22.775   8.088  61.202  1.00  0.00           C  
ATOM   1271  CB  ILE A 136     -22.948   9.565  60.770  1.00  0.00           C  
ATOM   1272  CG2 ILE A 136     -24.260  10.129  61.294  1.00  0.00           C  
ATOM   1273  CG1 ILE A 136     -21.772  10.419  61.243  1.00  0.00           C  
ATOM   1274  CD  ILE A 136     -21.733  11.795  60.610  1.00  0.00           C  
ATOM   1275  C   ILE A 136     -21.463   7.523  60.683  1.00  0.00           C  
ATOM   1276  O   ILE A 136     -20.446   7.513  61.384  1.00  0.00           O  
ATOM   1277  N   LYS A 137     -21.500   7.022  59.452  1.00  0.00           N  
ATOM   1278  H   LYS A 137     -22.373   7.011  58.965  1.00  0.00           H  
ATOM   1279  CA  LYS A 137     -20.318   6.487  58.781  1.00  0.00           C  
ATOM   1280  CB  LYS A 137     -20.638   5.186  58.052  1.00  0.00           C  
ATOM   1281  CG  LYS A 137     -20.577   3.948  58.941  1.00  0.00           C  
ATOM   1282  CD  LYS A 137     -21.850   3.122  58.833  1.00  0.00           C  
ATOM   1283  CE  LYS A 137     -21.649   1.713  59.373  1.00  0.00           C  
ATOM   1284  NZ  LYS A 137     -22.771   0.813  58.982  1.00  0.00           N  
ATOM   1285  HZ1 LYS A 137     -22.609  -0.102  59.351  1.00  0.00           H  
ATOM   1286  HZ2 LYS A 137     -23.630   1.173  59.347  1.00  0.00           H  
ATOM   1287  HZ3 LYS A 137     -22.828   0.765  57.985  1.00  0.00           H  
ATOM   1288  C   LYS A 137     -19.827   7.576  57.835  1.00  0.00           C  
ATOM   1289  O   LYS A 137     -20.207   7.633  56.666  1.00  0.00           O  
ATOM   1290  N   GLY A 138     -18.983   8.463  58.361  1.00  0.00           N  
ATOM   1291  H   GLY A 138     -18.691   8.343  59.310  1.00  0.00           H  
ATOM   1292  CA  GLY A 138     -18.476   9.584  57.621  1.00  0.00           C  
ATOM   1293  C   GLY A 138     -17.019   9.428  57.247  1.00  0.00           C  
ATOM   1294  O   GLY A 138     -16.445   8.331  57.287  1.00  0.00           O  
ATOM   1295  N   SER A 139     -16.412  10.546  56.860  1.00  0.00           N  
ATOM   1296  H   SER A 139     -16.954  11.382  56.780  1.00  0.00           H  
ATOM   1297  CA  SER A 139     -14.986  10.604  56.547  1.00  0.00           C  
ATOM   1298  CB  SER A 139     -14.741  10.570  55.044  1.00  0.00           C  
ATOM   1299  OG  SER A 139     -13.470  11.103  54.723  1.00  0.00           O  
ATOM   1300  HG  SER A 139     -13.335  11.069  53.733  1.00  0.00           H  
ATOM   1301  C   SER A 139     -14.458  11.887  57.179  1.00  0.00           C  
ATOM   1302  O   SER A 139     -14.681  12.982  56.652  1.00  0.00           O  
ATOM   1303  N   PHE A 140     -13.773  11.746  58.312  1.00  0.00           N  
ATOM   1304  H   PHE A 140     -13.548  10.822  58.623  1.00  0.00           H  
ATOM   1305  CA  PHE A 140     -13.336  12.878  59.119  1.00  0.00           C  
ATOM   1306  CB  PHE A 140     -14.261  13.089  60.323  1.00  0.00           C  
ATOM   1307  CG  PHE A 140     -15.648  13.544  59.961  1.00  0.00           C  
ATOM   1308  CD1 PHE A 140     -15.868  14.818  59.460  1.00  0.00           C  
ATOM   1309  CE1 PHE A 140     -17.146  15.242  59.139  1.00  0.00           C  
ATOM   1310  CZ  PHE A 140     -18.219  14.392  59.323  1.00  0.00           C  
ATOM   1311  CE2 PHE A 140     -18.012  13.118  59.820  1.00  0.00           C  
ATOM   1312  CD2 PHE A 140     -16.734  12.703  60.141  1.00  0.00           C  
ATOM   1313  C   PHE A 140     -11.916  12.639  59.604  1.00  0.00           C  
ATOM   1314  O   PHE A 140     -11.612  11.568  60.138  1.00  0.00           O  
ATOM   1315  N   LEU A 141     -11.059  13.637  59.428  1.00  0.00           N  
ATOM   1316  H   LEU A 141     -11.376  14.449  58.938  1.00  0.00           H  
ATOM   1317  CA  LEU A 141      -9.685  13.619  59.906  1.00  0.00           C  
ATOM   1318  CB  LEU A 141      -8.716  13.949  58.770  1.00  0.00           C  
ATOM   1319  CG  LEU A 141      -8.826  13.098  57.505  1.00  0.00           C  
ATOM   1320  CD1 LEU A 141      -7.880  13.616  56.435  1.00  0.00           C  
ATOM   1321  CD2 LEU A 141      -8.536  11.639  57.821  1.00  0.00           C  
ATOM   1322  C   LEU A 141      -9.531  14.609  61.056  1.00  0.00           C  
ATOM   1323  O   LEU A 141     -10.486  15.276  61.466  1.00  0.00           O  
ATOM   1324  N   ASN A 142      -8.309  14.698  61.578  1.00  0.00           N  
ATOM   1325  H   ASN A 142      -7.593  14.071  61.271  1.00  0.00           H  
ATOM   1326  CA  ASN A 142      -8.006  15.699  62.591  1.00  0.00           C  
ATOM   1327  CB  ASN A 142      -6.540  15.603  63.018  1.00  0.00           C  
ATOM   1328  CG  ASN A 142      -6.256  14.380  63.868  1.00  0.00           C  
ATOM   1329  OD1 ASN A 142      -7.105  13.505  64.024  1.00  0.00           O  
ATOM   1330  ND2 ASN A 142      -5.052  14.315  64.424  1.00  0.00           N  
ATOM   1331 1HD2 ASN A 142      -4.390  15.049  64.271  1.00  0.00           H  
ATOM   1332 2HD2 ASN A 142      -4.807  13.532  64.995  1.00  0.00           H  
ATOM   1333  C   ASN A 142      -8.302  17.093  62.052  1.00  0.00           C  
ATOM   1334  O   ASN A 142      -7.984  17.413  60.904  1.00  0.00           O  
ATOM   1335  N   GLY A 143      -8.927  17.921  62.886  1.00  0.00           N  
ATOM   1336  H   GLY A 143      -9.161  17.601  63.804  1.00  0.00           H  
ATOM   1337  CA  GLY A 143      -9.278  19.271  62.502  1.00  0.00           C  
ATOM   1338  C   GLY A 143     -10.608  19.412  61.799  1.00  0.00           C  
ATOM   1339  O   GLY A 143     -10.969  20.530  61.408  1.00  0.00           O  
ATOM   1340  N   SER A 144     -11.349  18.321  61.628  1.00  0.00           N  
ATOM   1341  H   SER A 144     -11.006  17.449  61.979  1.00  0.00           H  
ATOM   1342  CA  SER A 144     -12.638  18.342  60.952  1.00  0.00           C  
ATOM   1343  CB  SER A 144     -12.891  16.990  60.281  1.00  0.00           C  
ATOM   1344  OG  SER A 144     -13.351  16.038  61.223  1.00  0.00           O  
ATOM   1345  HG  SER A 144     -13.509  15.164  60.764  1.00  0.00           H  
ATOM   1346  C   SER A 144     -13.798  18.680  61.878  1.00  0.00           C  
ATOM   1347  O   SER A 144     -14.924  18.840  61.399  1.00  0.00           O  
ATOM   1348  N   CYS A 145     -13.556  18.798  63.181  1.00  0.00           N  
ATOM   1349  H   CYS A 145     -12.628  18.662  63.527  1.00  0.00           H  
ATOM   1350  CA  CYS A 145     -14.631  19.124  64.107  1.00  0.00           C  
ATOM   1351  CB  CYS A 145     -14.135  19.057  65.546  1.00  0.00           C  
ATOM   1352  SG  CYS A 145     -14.103  17.376  66.179  1.00  0.00           S  
ATOM   1353  HG  CYS A 145     -13.772  17.381  67.123  1.00  0.00           H  
ATOM   1354  C   CYS A 145     -15.191  20.506  63.805  1.00  0.00           C  
ATOM   1355  O   CYS A 145     -14.474  21.411  63.369  1.00  0.00           O  
ATOM   1356  N   GLY A 146     -16.490  20.664  64.047  1.00  0.00           N  
ATOM   1357  H   GLY A 146     -16.980  19.956  64.555  1.00  0.00           H  
ATOM   1358  CA  GLY A 146     -17.209  21.829  63.596  1.00  0.00           C  
ATOM   1359  C   GLY A 146     -17.837  21.677  62.230  1.00  0.00           C  
ATOM   1360  O   GLY A 146     -18.690  22.497  61.865  1.00  0.00           O  
ATOM   1361  N   SER A 147     -17.435  20.662  61.465  1.00  0.00           N  
ATOM   1362  H   SER A 147     -16.650  20.114  61.753  1.00  0.00           H  
ATOM   1363  CA  SER A 147     -18.115  20.334  60.219  1.00  0.00           C  
ATOM   1364  CB  SER A 147     -17.483  19.098  59.581  1.00  0.00           C  
ATOM   1365  OG  SER A 147     -16.214  19.402  59.026  1.00  0.00           O  
ATOM   1366  HG  SER A 147     -15.823  18.578  58.616  1.00  0.00           H  
ATOM   1367  C   SER A 147     -19.588  20.082  60.499  1.00  0.00           C  
ATOM   1368  O   SER A 147     -19.945  19.445  61.494  1.00  0.00           O  
ATOM   1369  N   VAL A 148     -20.451  20.593  59.627  1.00  0.00           N  
ATOM   1370  H   VAL A 148     -20.107  21.021  58.791  1.00  0.00           H  
ATOM   1371  CA  VAL A 148     -21.886  20.542  59.864  1.00  0.00           C  
ATOM   1372  CB  VAL A 148     -22.525  21.946  59.874  1.00  0.00           C  
ATOM   1373  CG1 VAL A 148     -21.888  22.802  60.961  1.00  0.00           C  
ATOM   1374  CG2 VAL A 148     -22.399  22.606  58.509  1.00  0.00           C  
ATOM   1375  C   VAL A 148     -22.553  19.655  58.824  1.00  0.00           C  
ATOM   1376  O   VAL A 148     -22.089  19.522  57.686  1.00  0.00           O  
ATOM   1377  N   GLY A 149     -23.646  19.027  59.242  1.00  0.00           N  
ATOM   1378  H   GLY A 149     -23.878  19.067  60.214  1.00  0.00           H  
ATOM   1379  CA  GLY A 149     -24.516  18.288  58.353  1.00  0.00           C  
ATOM   1380  C   GLY A 149     -25.789  19.086  58.162  1.00  0.00           C  
ATOM   1381  O   GLY A 149     -26.211  19.823  59.056  1.00  0.00           O  
ATOM   1382  N   PHE A 150     -26.401  18.944  56.990  1.00  0.00           N  
ATOM   1383  H   PHE A 150     -26.108  18.232  56.352  1.00  0.00           H  
ATOM   1384  CA  PHE A 150     -27.499  19.831  56.642  1.00  0.00           C  
ATOM   1385  CB  PHE A 150     -26.982  21.188  56.149  1.00  0.00           C  
ATOM   1386  CG  PHE A 150     -26.199  21.108  54.864  1.00  0.00           C  
ATOM   1387  CD1 PHE A 150     -24.846  20.811  54.877  1.00  0.00           C  
ATOM   1388  CE1 PHE A 150     -24.124  20.731  53.698  1.00  0.00           C  
ATOM   1389  CZ  PHE A 150     -24.755  20.953  52.487  1.00  0.00           C  
ATOM   1390  CE2 PHE A 150     -26.105  21.251  52.459  1.00  0.00           C  
ATOM   1391  CD2 PHE A 150     -26.819  21.327  53.644  1.00  0.00           C  
ATOM   1392  C   PHE A 150     -28.371  19.187  55.576  1.00  0.00           C  
ATOM   1393  O   PHE A 150     -27.926  18.327  54.811  1.00  0.00           O  
ATOM   1394  N   ASN A 151     -29.627  19.619  55.553  1.00  0.00           N  
ATOM   1395  H   ASN A 151     -29.968  20.117  56.350  1.00  0.00           H  
ATOM   1396  CA  ASN A 151     -30.534  19.411  54.439  1.00  0.00           C  
ATOM   1397  CB  ASN A 151     -31.719  18.517  54.830  1.00  0.00           C  
ATOM   1398  CG  ASN A 151     -31.328  17.058  54.961  1.00  0.00           C  
ATOM   1399  OD1 ASN A 151     -31.023  16.397  53.970  1.00  0.00           O  
ATOM   1400  ND2 ASN A 151     -31.336  16.549  56.186  1.00  0.00           N  
ATOM   1401 1HD2 ASN A 151     -31.591  17.123  56.964  1.00  0.00           H  
ATOM   1402 2HD2 ASN A 151     -31.087  15.592  56.331  1.00  0.00           H  
ATOM   1403  C   ASN A 151     -31.030  20.770  53.964  1.00  0.00           C  
ATOM   1404  O   ASN A 151     -31.018  21.753  54.711  1.00  0.00           O  
ATOM   1405  N   ILE A 152     -31.453  20.826  52.706  1.00  0.00           N  
ATOM   1406  H   ILE A 152     -31.419  19.995  52.150  1.00  0.00           H  
ATOM   1407  CA  ILE A 152     -31.965  22.052  52.103  1.00  0.00           C  
ATOM   1408  CB  ILE A 152     -31.131  22.495  50.894  1.00  0.00           C  
ATOM   1409  CG2 ILE A 152     -31.779  23.692  50.212  1.00  0.00           C  
ATOM   1410  CG1 ILE A 152     -29.706  22.833  51.335  1.00  0.00           C  
ATOM   1411  CD  ILE A 152     -28.797  23.250  50.205  1.00  0.00           C  
ATOM   1412  C   ILE A 152     -33.411  21.793  51.709  1.00  0.00           C  
ATOM   1413  O   ILE A 152     -33.678  21.036  50.768  1.00  0.00           O  
ATOM   1414  N   ASP A 153     -34.344  22.414  52.432  1.00  0.00           N  
ATOM   1415  H   ASP A 153     -34.069  23.018  53.180  1.00  0.00           H  
ATOM   1416  CA  ASP A 153     -35.762  22.222  52.145  1.00  0.00           C  
ATOM   1417  CB  ASP A 153     -36.605  22.806  53.279  1.00  0.00           C  
ATOM   1418  CG  ASP A 153     -37.879  22.023  53.520  1.00  0.00           C  
ATOM   1419  OD1 ASP A 153     -38.535  21.634  52.531  1.00  0.00           O  
ATOM   1420  OD2 ASP A 153     -38.224  21.795  54.698  1.00  0.00           O  
ATOM   1421  C   ASP A 153     -36.137  22.851  50.808  1.00  0.00           C  
ATOM   1422  O   ASP A 153     -36.521  22.154  49.862  1.00  0.00           O  
ATOM   1423  N   TYR A 154     -36.039  24.176  50.718  1.00  0.00           N  
ATOM   1424  H   TYR A 154     -35.817  24.700  51.540  1.00  0.00           H  
ATOM   1425  CA  TYR A 154     -36.243  24.890  49.464  1.00  0.00           C  
ATOM   1426  CB  TYR A 154     -37.579  25.636  49.473  1.00  0.00           C  
ATOM   1427  CG  TYR A 154     -38.651  24.988  48.628  1.00  0.00           C  
ATOM   1428  CD1 TYR A 154     -39.231  23.785  49.011  1.00  0.00           C  
ATOM   1429  CE1 TYR A 154     -40.212  23.188  48.242  1.00  0.00           C  
ATOM   1430  CZ  TYR A 154     -40.627  23.796  47.075  1.00  0.00           C  
ATOM   1431  OH  TYR A 154     -41.604  23.206  46.306  1.00  0.00           O  
ATOM   1432  HH  TYR A 154     -41.784  23.774  45.503  1.00  0.00           H  
ATOM   1433  CE2 TYR A 154     -40.068  24.991  46.674  1.00  0.00           C  
ATOM   1434  CD2 TYR A 154     -39.086  25.580  47.449  1.00  0.00           C  
ATOM   1435  C   TYR A 154     -35.087  25.857  49.259  1.00  0.00           C  
ATOM   1436  O   TYR A 154     -34.166  25.590  48.481  1.00  0.00           O  
ATOM   1437  N   ASP A 155     -35.140  26.988  49.957  1.00  0.00           N  
ATOM   1438  H   ASP A 155     -36.005  27.241  50.390  1.00  0.00           H  
ATOM   1439  CA  ASP A 155     -33.998  27.873  50.119  1.00  0.00           C  
ATOM   1440  CB  ASP A 155     -34.370  29.300  49.709  1.00  0.00           C  
ATOM   1441  CG  ASP A 155     -35.480  29.880  50.567  1.00  0.00           C  
ATOM   1442  OD1 ASP A 155     -36.391  29.117  50.959  1.00  0.00           O  
ATOM   1443  OD2 ASP A 155     -35.438  31.096  50.854  1.00  0.00           O  
ATOM   1444  C   ASP A 155     -33.485  27.872  51.550  1.00  0.00           C  
ATOM   1445  O   ASP A 155     -32.570  28.638  51.873  1.00  0.00           O  
ATOM   1446  N   CYS A 156     -34.047  27.029  52.409  1.00  0.00           N  
ATOM   1447  H   CYS A 156     -34.667  26.331  52.051  1.00  0.00           H  
ATOM   1448  CA  CYS A 156     -33.808  27.067  53.845  1.00  0.00           C  
ATOM   1449  CB  CYS A 156     -35.132  26.999  54.603  1.00  0.00           C  
ATOM   1450  SG  CYS A 156     -34.973  26.958  56.389  1.00  0.00           S  
ATOM   1451  HG  CYS A 156     -35.882  26.914  56.804  1.00  0.00           H  
ATOM   1452  C   CYS A 156     -32.902  25.908  54.234  1.00  0.00           C  
ATOM   1453  O   CYS A 156     -33.258  24.742  54.032  1.00  0.00           O  
ATOM   1454  N   VAL A 157     -31.738  26.228  54.788  1.00  0.00           N  
ATOM   1455  H   VAL A 157     -31.497  27.193  54.891  1.00  0.00           H  
ATOM   1456  CA  VAL A 157     -30.801  25.209  55.250  1.00  0.00           C  
ATOM   1457  CB  VAL A 157     -29.372  25.763  55.325  1.00  0.00           C  
ATOM   1458  CG1 VAL A 157     -28.387  24.639  55.617  1.00  0.00           C  
ATOM   1459  CG2 VAL A 157     -29.009  26.479  54.034  1.00  0.00           C  
ATOM   1460  C   VAL A 157     -31.257  24.700  56.610  1.00  0.00           C  
ATOM   1461  O   VAL A 157     -31.363  25.471  57.570  1.00  0.00           O  
ATOM   1462  N   SER A 158     -31.517  23.401  56.702  1.00  0.00           N  
ATOM   1463  H   SER A 158     -31.509  22.847  55.870  1.00  0.00           H  
ATOM   1464  CA  SER A 158     -31.814  22.754  57.977  1.00  0.00           C  
ATOM   1465  CB  SER A 158     -32.929  21.725  57.825  1.00  0.00           C  
ATOM   1466  OG  SER A 158     -34.163  22.357  57.533  1.00  0.00           O  
ATOM   1467  HG  SER A 158     -34.878  21.664  57.438  1.00  0.00           H  
ATOM   1468  C   SER A 158     -30.525  22.120  58.486  1.00  0.00           C  
ATOM   1469  O   SER A 158     -30.122  21.051  58.024  1.00  0.00           O  
ATOM   1470  N   PHE A 159     -29.872  22.790  59.434  1.00  0.00           N  
ATOM   1471  H   PHE A 159     -30.208  23.687  59.720  1.00  0.00           H  
ATOM   1472  CA  PHE A 159     -28.678  22.240  60.062  1.00  0.00           C  
ATOM   1473  CB  PHE A 159     -27.869  23.335  60.756  1.00  0.00           C  
ATOM   1474  CG  PHE A 159     -27.266  24.340  59.817  1.00  0.00           C  
ATOM   1475  CD1 PHE A 159     -26.121  24.039  59.097  1.00  0.00           C  
ATOM   1476  CE1 PHE A 159     -25.563  24.967  58.235  1.00  0.00           C  
ATOM   1477  CZ  PHE A 159     -26.153  26.208  58.081  1.00  0.00           C  
ATOM   1478  CE2 PHE A 159     -27.298  26.520  58.791  1.00  0.00           C  
ATOM   1479  CD2 PHE A 159     -27.847  25.590  59.654  1.00  0.00           C  
ATOM   1480  C   PHE A 159     -29.082  21.171  61.069  1.00  0.00           C  
ATOM   1481  O   PHE A 159     -29.921  21.412  61.944  1.00  0.00           O  
ATOM   1482  N   CYS A 160     -28.477  19.993  60.953  1.00  0.00           N  
ATOM   1483  H   CYS A 160     -27.740  19.888  60.285  1.00  0.00           H  
ATOM   1484  CA  CYS A 160     -28.857  18.853  61.771  1.00  0.00           C  
ATOM   1485  CB  CYS A 160     -29.569  17.800  60.910  1.00  0.00           C  
ATOM   1486  SG  CYS A 160     -28.505  17.124  59.643  1.00  0.00           S  
ATOM   1487  HG  CYS A 160     -29.011  16.445  59.110  1.00  0.00           H  
ATOM   1488  C   CYS A 160     -27.704  18.180  62.495  1.00  0.00           C  
ATOM   1489  O   CYS A 160     -27.962  17.322  63.345  1.00  0.00           O  
ATOM   1490  N   TYR A 161     -26.455  18.534  62.208  1.00  0.00           N  
ATOM   1491  H   TYR A 161     -26.278  19.314  61.608  1.00  0.00           H  
ATOM   1492  CA  TYR A 161     -25.347  17.778  62.774  1.00  0.00           C  
ATOM   1493  CB  TYR A 161     -25.061  16.527  61.935  1.00  0.00           C  
ATOM   1494  CG  TYR A 161     -23.895  15.679  62.398  1.00  0.00           C  
ATOM   1495  CD1 TYR A 161     -24.042  14.761  63.428  1.00  0.00           C  
ATOM   1496  CE1 TYR A 161     -22.986  13.978  63.841  1.00  0.00           C  
ATOM   1497  CZ  TYR A 161     -21.760  14.103  63.221  1.00  0.00           C  
ATOM   1498  OH  TYR A 161     -20.706  13.318  63.632  1.00  0.00           O  
ATOM   1499  HH  TYR A 161     -19.897  13.532  63.084  1.00  0.00           H  
ATOM   1500  CE2 TYR A 161     -21.590  15.003  62.190  1.00  0.00           C  
ATOM   1501  CD2 TYR A 161     -22.654  15.780  61.783  1.00  0.00           C  
ATOM   1502  C   TYR A 161     -24.109  18.656  62.848  1.00  0.00           C  
ATOM   1503  O   TYR A 161     -23.861  19.461  61.952  1.00  0.00           O  
ATOM   1504  N   MET A 162     -23.345  18.496  63.925  1.00  0.00           N  
ATOM   1505  H   MET A 162     -23.704  17.966  64.693  1.00  0.00           H  
ATOM   1506  CA  MET A 162     -22.008  19.060  64.032  1.00  0.00           C  
ATOM   1507  CB  MET A 162     -21.975  20.260  64.994  1.00  0.00           C  
ATOM   1508  CG  MET A 162     -20.590  20.860  65.213  1.00  0.00           C  
ATOM   1509  SD  MET A 162     -20.629  22.428  66.118  1.00  0.00           S  
ATOM   1510  CE  MET A 162     -21.052  23.576  64.805  1.00  0.00           C  
ATOM   1511  C   MET A 162     -21.081  17.949  64.501  1.00  0.00           C  
ATOM   1512  O   MET A 162     -21.404  17.233  65.454  1.00  0.00           O  
ATOM   1513  N   HIS A 163     -19.946  17.792  63.826  1.00  0.00           N  
ATOM   1514  H   HIS A 163     -19.695  18.457  63.122  1.00  0.00           H  
ATOM   1515  CA  HIS A 163     -19.064  16.667  64.097  1.00  0.00           C  
ATOM   1516  CB  HIS A 163     -18.144  16.397  62.910  1.00  0.00           C  
ATOM   1517  CG  HIS A 163     -17.244  15.221  63.124  1.00  0.00           C  
ATOM   1518  ND1 HIS A 163     -17.722  13.985  63.498  1.00  0.00           N  
ATOM   1519  CE1 HIS A 163     -16.711  13.146  63.629  1.00  0.00           C  
ATOM   1520  NE2 HIS A 163     -15.593  13.796  63.360  1.00  0.00           N  
ATOM   1521  HE2 HIS A 163     -14.673  13.404  63.383  1.00  0.00           H  
ATOM   1522  CD2 HIS A 163     -15.898  15.097  63.043  1.00  0.00           C  
ATOM   1523  C   HIS A 163     -18.220  16.907  65.341  1.00  0.00           C  
ATOM   1524  O   HIS A 163     -17.675  17.996  65.539  1.00  0.00           O  
ATOM   1525  N   HIS A 164     -18.087  15.868  66.159  1.00  0.00           N  
ATOM   1526  H   HIS A 164     -18.504  14.994  65.910  1.00  0.00           H  
ATOM   1527  CA  HIS A 164     -17.345  15.974  67.413  1.00  0.00           C  
ATOM   1528  CB  HIS A 164     -18.305  15.881  68.610  1.00  0.00           C  
ATOM   1529  CG  HIS A 164     -19.065  17.142  68.867  1.00  0.00           C  
ATOM   1530  ND1 HIS A 164     -20.038  17.609  68.010  1.00  0.00           N  
ATOM   1531  CE1 HIS A 164     -20.530  18.741  68.480  1.00  0.00           C  
ATOM   1532  NE2 HIS A 164     -19.910  19.026  69.612  1.00  0.00           N  
ATOM   1533  CD2 HIS A 164     -18.987  18.043  69.874  1.00  0.00           C  
ATOM   1534  C   HIS A 164     -16.241  14.938  67.571  1.00  0.00           C  
ATOM   1535  O   HIS A 164     -15.175  15.276  68.089  1.00  0.00           O  
ATOM   1536  N   MET A 165     -16.458  13.692  67.155  1.00  0.00           N  
ATOM   1537  H   MET A 165     -17.278  13.463  66.630  1.00  0.00           H  
ATOM   1538  CA  MET A 165     -15.471  12.667  67.484  1.00  0.00           C  
ATOM   1539  CB  MET A 165     -15.501  12.332  68.977  1.00  0.00           C  
ATOM   1540  CG  MET A 165     -16.856  11.890  69.473  1.00  0.00           C  
ATOM   1541  SD  MET A 165     -16.764  11.259  71.156  1.00  0.00           S  
ATOM   1542  CE  MET A 165     -18.499  10.996  71.472  1.00  0.00           C  
ATOM   1543  C   MET A 165     -15.697  11.403  66.667  1.00  0.00           C  
ATOM   1544  O   MET A 165     -16.707  11.244  65.976  1.00  0.00           O  
ATOM   1545  N   GLU A 166     -14.726  10.498  66.777  1.00  0.00           N  
ATOM   1546  H   GLU A 166     -13.935  10.732  67.342  1.00  0.00           H  
ATOM   1547  CA  GLU A 166     -14.735   9.194  66.133  1.00  0.00           C  
ATOM   1548  CB  GLU A 166     -13.541   9.050  65.192  1.00  0.00           C  
ATOM   1549  CG  GLU A 166     -13.474   7.764  64.404  1.00  0.00           C  
ATOM   1550  CD  GLU A 166     -12.365   7.802  63.369  1.00  0.00           C  
ATOM   1551  OE1 GLU A 166     -11.355   7.087  63.549  1.00  0.00           O  
ATOM   1552  OE2 GLU A 166     -12.496   8.562  62.383  1.00  0.00           O  
ATOM   1553  C   GLU A 166     -14.681   8.123  67.209  1.00  0.00           C  
ATOM   1554  O   GLU A 166     -13.881   8.220  68.146  1.00  0.00           O  
ATOM   1555  N   LEU A 167     -15.532   7.116  67.078  1.00  0.00           N  
ATOM   1556  H   LEU A 167     -16.181   7.122  66.317  1.00  0.00           H  
ATOM   1557  CA  LEU A 167     -15.546   6.004  68.011  1.00  0.00           C  
ATOM   1558  CB  LEU A 167     -16.945   5.395  68.069  1.00  0.00           C  
ATOM   1559  CG  LEU A 167     -18.046   6.396  68.432  1.00  0.00           C  
ATOM   1560  CD1 LEU A 167     -19.406   5.724  68.481  1.00  0.00           C  
ATOM   1561  CD2 LEU A 167     -17.736   7.078  69.756  1.00  0.00           C  
ATOM   1562  C   LEU A 167     -14.513   4.959  67.598  1.00  0.00           C  
ATOM   1563  O   LEU A 167     -14.074   4.932  66.446  1.00  0.00           O  
ATOM   1564  N   PRO A 168     -14.096   4.092  68.529  1.00  0.00           N  
ATOM   1565  CD  PRO A 168     -14.447   4.064  69.962  1.00  0.00           C  
ATOM   1566  CG  PRO A 168     -13.398   3.167  70.558  1.00  0.00           C  
ATOM   1567  CB  PRO A 168     -12.986   2.244  69.473  1.00  0.00           C  
ATOM   1568  CA  PRO A 168     -13.059   3.097  68.199  1.00  0.00           C  
ATOM   1569  C   PRO A 168     -13.366   2.241  66.978  1.00  0.00           C  
ATOM   1570  O   PRO A 168     -12.433   1.799  66.294  1.00  0.00           O  
ATOM   1571  N   THR A 169     -14.640   1.991  66.679  1.00  0.00           N  
ATOM   1572  H   THR A 169     -15.362   2.361  67.264  1.00  0.00           H  
ATOM   1573  CA  THR A 169     -15.005   1.189  65.517  1.00  0.00           C  
ATOM   1574  CB  THR A 169     -16.438   0.668  65.664  1.00  0.00           C  
ATOM   1575  CG2 THR A 169     -16.513  -0.397  66.756  1.00  0.00           C  
ATOM   1576  OG1 THR A 169     -17.312   1.755  65.997  1.00  0.00           O  
ATOM   1577  HG1 THR A 169     -18.247   1.414  66.093  1.00  0.00           H  
ATOM   1578  C   THR A 169     -14.874   1.948  64.202  1.00  0.00           C  
ATOM   1579  O   THR A 169     -15.153   1.373  63.145  1.00  0.00           O  
ATOM   1580  N   GLY A 170     -14.462   3.216  64.233  1.00  0.00           N  
ATOM   1581  H   GLY A 170     -14.235   3.631  65.114  1.00  0.00           H  
ATOM   1582  CA  GLY A 170     -14.334   4.007  63.030  1.00  0.00           C  
ATOM   1583  C   GLY A 170     -15.557   4.820  62.660  1.00  0.00           C  
ATOM   1584  O   GLY A 170     -15.502   5.581  61.686  1.00  0.00           O  
ATOM   1585  N   VAL A 171     -16.658   4.686  63.397  1.00  0.00           N  
ATOM   1586  H   VAL A 171     -16.669   4.020  64.143  1.00  0.00           H  
ATOM   1587  CA  VAL A 171     -17.848   5.488  63.142  1.00  0.00           C  
ATOM   1588  CB  VAL A 171     -19.128   4.763  63.587  1.00  0.00           C  
ATOM   1589  CG1 VAL A 171     -19.388   3.561  62.690  1.00  0.00           C  
ATOM   1590  CG2 VAL A 171     -19.018   4.350  65.036  1.00  0.00           C  
ATOM   1591  C   VAL A 171     -17.696   6.819  63.860  1.00  0.00           C  
ATOM   1592  O   VAL A 171     -16.774   7.004  64.663  1.00  0.00           O  
ATOM   1593  N   HIS A 172     -18.607   7.746  63.590  1.00  0.00           N  
ATOM   1594  H   HIS A 172     -19.410   7.491  63.051  1.00  0.00           H  
ATOM   1595  CA  HIS A 172     -18.478   9.116  64.050  1.00  0.00           C  
ATOM   1596  CB  HIS A 172     -18.236  10.055  62.870  1.00  0.00           C  
ATOM   1597  CG  HIS A 172     -17.017   9.707  62.076  1.00  0.00           C  
ATOM   1598  ND1 HIS A 172     -17.067   8.947  60.928  1.00  0.00           N  
ATOM   1599  CE1 HIS A 172     -15.844   8.793  60.451  1.00  0.00           C  
ATOM   1600  NE2 HIS A 172     -15.002   9.416  61.255  1.00  0.00           N  
ATOM   1601  HE2 HIS A 172     -14.010   9.461  61.136  1.00  0.00           H  
ATOM   1602  CD2 HIS A 172     -15.709   9.992  62.282  1.00  0.00           C  
ATOM   1603  C   HIS A 172     -19.717   9.536  64.824  1.00  0.00           C  
ATOM   1604  O   HIS A 172     -20.815   9.017  64.607  1.00  0.00           O  
ATOM   1605  N   ALA A 173     -19.522  10.470  65.749  1.00  0.00           N  
ATOM   1606  H   ALA A 173     -18.611  10.871  65.848  1.00  0.00           H  
ATOM   1607  CA  ALA A 173     -20.590  10.926  66.620  1.00  0.00           C  
ATOM   1608  CB  ALA A 173     -20.506  10.283  68.010  1.00  0.00           C  
ATOM   1609  C   ALA A 173     -20.524  12.438  66.737  1.00  0.00           C  
ATOM   1610  O   ALA A 173     -19.454  13.043  66.631  1.00  0.00           O  
ATOM   1611  N   GLY A 174     -21.685  13.039  66.947  1.00  0.00           N  
ATOM   1612  H   GLY A 174     -22.512  12.487  67.050  1.00  0.00           H  
ATOM   1613  CA  GLY A 174     -21.778  14.474  67.030  1.00  0.00           C  
ATOM   1614  C   GLY A 174     -23.082  14.876  67.673  1.00  0.00           C  
ATOM   1615  O   GLY A 174     -23.802  14.048  68.234  1.00  0.00           O  
ATOM   1616  N   THR A 175     -23.377  16.166  67.580  1.00  0.00           N  
ATOM   1617  H   THR A 175     -22.763  16.760  67.061  1.00  0.00           H  
ATOM   1618  CA  THR A 175     -24.552  16.753  68.198  1.00  0.00           C  
ATOM   1619  CB  THR A 175     -24.154  17.783  69.269  1.00  0.00           C  
ATOM   1620  CG2 THR A 175     -23.072  17.227  70.182  1.00  0.00           C  
ATOM   1621  OG1 THR A 175     -23.658  18.971  68.636  1.00  0.00           O  
ATOM   1622  HG1 THR A 175     -23.400  19.638  69.335  1.00  0.00           H  
ATOM   1623  C   THR A 175     -25.405  17.422  67.131  1.00  0.00           C  
ATOM   1624  O   THR A 175     -24.975  17.623  65.994  1.00  0.00           O  
ATOM   1625  N   ASP A 176     -26.631  17.773  67.510  1.00  0.00           N  
ATOM   1626  H   ASP A 176     -27.044  17.355  68.320  1.00  0.00           H  
ATOM   1627  CA  ASP A 176     -27.369  18.763  66.747  1.00  0.00           C  
ATOM   1628  CB  ASP A 176     -28.864  18.690  67.065  1.00  0.00           C  
ATOM   1629  CG  ASP A 176     -29.165  18.820  68.554  1.00  0.00           C  
ATOM   1630  OD1 ASP A 176     -28.374  19.445  69.292  1.00  0.00           O  
ATOM   1631  OD2 ASP A 176     -30.216  18.304  68.989  1.00  0.00           O  
ATOM   1632  C   ASP A 176     -26.779  20.142  67.044  1.00  0.00           C  
ATOM   1633  O   ASP A 176     -25.862  20.292  67.858  1.00  0.00           O  
ATOM   1634  N   LEU A 177     -27.310  21.171  66.388  1.00  0.00           N  
ATOM   1635  H   LEU A 177     -28.089  21.031  65.777  1.00  0.00           H  
ATOM   1636  CA  LEU A 177     -26.746  22.504  66.567  1.00  0.00           C  
ATOM   1637  CB  LEU A 177     -27.171  23.414  65.414  1.00  0.00           C  
ATOM   1638  CG  LEU A 177     -26.157  23.483  64.267  1.00  0.00           C  
ATOM   1639  CD1 LEU A 177     -24.846  24.070  64.750  1.00  0.00           C  
ATOM   1640  CD2 LEU A 177     -25.928  22.104  63.651  1.00  0.00           C  
ATOM   1641  C   LEU A 177     -27.123  23.133  67.900  1.00  0.00           C  
ATOM   1642  O   LEU A 177     -26.673  24.248  68.186  1.00  0.00           O  
ATOM   1643  N   GLU A 178     -27.931  22.455  68.712  1.00  0.00           N  
ATOM   1644  H   GLU A 178     -28.371  21.626  68.367  1.00  0.00           H  
ATOM   1645  CA  GLU A 178     -28.201  22.869  70.081  1.00  0.00           C  
ATOM   1646  CB  GLU A 178     -29.631  22.486  70.479  1.00  0.00           C  
ATOM   1647  CG  GLU A 178     -30.670  22.698  69.386  1.00  0.00           C  
ATOM   1648  CD  GLU A 178     -31.151  24.135  69.309  1.00  0.00           C  
ATOM   1649  OE1 GLU A 178     -30.627  24.978  70.069  1.00  0.00           O  
ATOM   1650  OE2 GLU A 178     -32.057  24.420  68.494  1.00  0.00           O  
ATOM   1651  C   GLU A 178     -27.216  22.266  71.073  1.00  0.00           C  
ATOM   1652  O   GLU A 178     -27.370  22.468  72.283  1.00  0.00           O  
ATOM   1653  N   GLY A 179     -26.218  21.526  70.591  1.00  0.00           N  
ATOM   1654  H   GLY A 179     -26.166  21.369  69.605  1.00  0.00           H  
ATOM   1655  CA  GLY A 179     -25.208  20.943  71.445  1.00  0.00           C  
ATOM   1656  C   GLY A 179     -25.584  19.627  72.080  1.00  0.00           C  
ATOM   1657  O   GLY A 179     -24.797  19.093  72.873  1.00  0.00           O  
ATOM   1658  N   ASN A 180     -26.750  19.083  71.758  1.00  0.00           N  
ATOM   1659  H   ASN A 180     -27.340  19.553  71.101  1.00  0.00           H  
ATOM   1660  CA  ASN A 180     -27.196  17.823  72.332  1.00  0.00           C  
ATOM   1661  CB  ASN A 180     -28.713  17.813  72.484  1.00  0.00           C  
ATOM   1662  CG  ASN A 180     -29.199  18.905  73.408  1.00  0.00           C  
ATOM   1663  OD1 ASN A 180     -28.871  18.917  74.595  1.00  0.00           O  
ATOM   1664  ND2 ASN A 180     -29.980  19.835  72.871  1.00  0.00           N  
ATOM   1665 1HD2 ASN A 180     -30.218  19.789  71.901  1.00  0.00           H  
ATOM   1666 2HD2 ASN A 180     -30.330  20.581  73.437  1.00  0.00           H  
ATOM   1667  C   ASN A 180     -26.720  16.678  71.452  1.00  0.00           C  
ATOM   1668  O   ASN A 180     -27.049  16.621  70.260  1.00  0.00           O  
ATOM   1669  N   PHE A 181     -25.943  15.777  72.046  1.00  0.00           N  
ATOM   1670  H   PHE A 181     -25.732  15.880  73.018  1.00  0.00           H  
ATOM   1671  CA  PHE A 181     -25.393  14.647  71.317  1.00  0.00           C  
ATOM   1672  CB  PHE A 181     -24.497  13.814  72.234  1.00  0.00           C  
ATOM   1673  CG  PHE A 181     -23.035  14.024  71.996  1.00  0.00           C  
ATOM   1674  CD1 PHE A 181     -22.381  13.342  70.985  1.00  0.00           C  
ATOM   1675  CE1 PHE A 181     -21.034  13.539  70.758  1.00  0.00           C  
ATOM   1676  CZ  PHE A 181     -20.328  14.430  71.544  1.00  0.00           C  
ATOM   1677  CE2 PHE A 181     -20.971  15.119  72.551  1.00  0.00           C  
ATOM   1678  CD2 PHE A 181     -22.316  14.917  72.773  1.00  0.00           C  
ATOM   1679  C   PHE A 181     -26.496  13.768  70.745  1.00  0.00           C  
ATOM   1680  O   PHE A 181     -27.580  13.633  71.319  1.00  0.00           O  
ATOM   1681  N   TYR A 182     -26.209  13.183  69.585  1.00  0.00           N  
ATOM   1682  H   TYR A 182     -25.436  13.524  69.050  1.00  0.00           H  
ATOM   1683  CA  TYR A 182     -26.983  12.061  69.066  1.00  0.00           C  
ATOM   1684  CB  TYR A 182     -26.862  11.971  67.547  1.00  0.00           C  
ATOM   1685  CG  TYR A 182     -27.595  13.048  66.775  1.00  0.00           C  
ATOM   1686  CD1 TYR A 182     -28.966  12.971  66.568  1.00  0.00           C  
ATOM   1687  CE1 TYR A 182     -29.638  13.949  65.853  1.00  0.00           C  
ATOM   1688  CZ  TYR A 182     -28.940  15.017  65.330  1.00  0.00           C  
ATOM   1689  OH  TYR A 182     -29.607  15.987  64.618  1.00  0.00           O  
ATOM   1690  HH  TYR A 182     -28.957  16.683  64.313  1.00  0.00           H  
ATOM   1691  CE2 TYR A 182     -27.577  15.112  65.513  1.00  0.00           C  
ATOM   1692  CD2 TYR A 182     -26.912  14.129  66.233  1.00  0.00           C  
ATOM   1693  C   TYR A 182     -26.453  10.795  69.726  1.00  0.00           C  
ATOM   1694  O   TYR A 182     -25.278  10.453  69.565  1.00  0.00           O  
ATOM   1695  N   GLY A 183     -27.302  10.109  70.487  1.00  0.00           N  
ATOM   1696  H   GLY A 183     -28.230  10.457  70.618  1.00  0.00           H  
ATOM   1697  CA  GLY A 183     -26.916   8.873  71.129  1.00  0.00           C  
ATOM   1698  C   GLY A 183     -26.280   9.053  72.493  1.00  0.00           C  
ATOM   1699  O   GLY A 183     -26.153  10.168  73.009  1.00  0.00           O  
ATOM   1700  N   PRO A 184     -25.860   7.931  73.109  1.00  0.00           N  
ATOM   1701  CD  PRO A 184     -25.892   6.572  72.538  1.00  0.00           C  
ATOM   1702  CG  PRO A 184     -25.427   5.691  73.694  1.00  0.00           C  
ATOM   1703  CB  PRO A 184     -25.605   6.508  74.949  1.00  0.00           C  
ATOM   1704  CA  PRO A 184     -25.334   7.937  74.479  1.00  0.00           C  
ATOM   1705  C   PRO A 184     -23.844   8.271  74.550  1.00  0.00           C  
ATOM   1706  O   PRO A 184     -23.070   7.609  75.251  1.00  0.00           O  
ATOM   1707  N   PHE A 185     -23.429   9.294  73.814  1.00  0.00           N  
ATOM   1708  H   PHE A 185     -24.108   9.850  73.335  1.00  0.00           H  
ATOM   1709  CA  PHE A 185     -22.024   9.635  73.679  1.00  0.00           C  
ATOM   1710  CB  PHE A 185     -21.630   9.719  72.204  1.00  0.00           C  
ATOM   1711  CG  PHE A 185     -22.030   8.513  71.404  1.00  0.00           C  
ATOM   1712  CD1 PHE A 185     -21.511   7.264  71.704  1.00  0.00           C  
ATOM   1713  CE1 PHE A 185     -21.877   6.154  70.971  1.00  0.00           C  
ATOM   1714  CZ  PHE A 185     -22.768   6.282  69.925  1.00  0.00           C  
ATOM   1715  CE2 PHE A 185     -23.290   7.519  69.614  1.00  0.00           C  
ATOM   1716  CD2 PHE A 185     -22.922   8.627  70.350  1.00  0.00           C  
ATOM   1717  C   PHE A 185     -21.726  10.954  74.380  1.00  0.00           C  
ATOM   1718  O   PHE A 185     -22.603  11.809  74.540  1.00  0.00           O  
ATOM   1719  N   VAL A 186     -20.471  11.106  74.797  1.00  0.00           N  
ATOM   1720  H   VAL A 186     -19.813  10.379  74.604  1.00  0.00           H  
ATOM   1721  CA  VAL A 186     -20.013  12.283  75.522  1.00  0.00           C  
ATOM   1722  CB  VAL A 186     -19.851  11.998  77.032  1.00  0.00           C  
ATOM   1723  CG1 VAL A 186     -21.213  11.839  77.693  1.00  0.00           C  
ATOM   1724  CG2 VAL A 186     -19.004  10.754  77.250  1.00  0.00           C  
ATOM   1725  C   VAL A 186     -18.698  12.744  74.913  1.00  0.00           C  
ATOM   1726  O   VAL A 186     -17.924  11.940  74.382  1.00  0.00           O  
ATOM   1727  N   ASP A 187     -18.442  14.051  74.995  1.00  0.00           N  
ATOM   1728  H   ASP A 187     -19.066  14.640  75.508  1.00  0.00           H  
ATOM   1729  CA  ASP A 187     -17.267  14.642  74.350  1.00  0.00           C  
ATOM   1730  CB  ASP A 187     -17.551  16.076  73.910  1.00  0.00           C  
ATOM   1731  CG  ASP A 187     -18.227  16.911  74.987  1.00  0.00           C  
ATOM   1732  OD1 ASP A 187     -18.704  16.347  75.993  1.00  0.00           O  
ATOM   1733  OD2 ASP A 187     -18.286  18.146  74.817  1.00  0.00           O  
ATOM   1734  C   ASP A 187     -16.058  14.560  75.284  1.00  0.00           C  
ATOM   1735  O   ASP A 187     -15.583  15.546  75.851  1.00  0.00           O  
ATOM   1736  N   ARG A 188     -15.555  13.337  75.427  1.00  0.00           N  
ATOM   1737  H   ARG A 188     -16.036  12.564  75.013  1.00  0.00           H  
ATOM   1738  CA  ARG A 188     -14.327  13.087  76.166  1.00  0.00           C  
ATOM   1739  CB  ARG A 188     -14.576  12.998  77.678  1.00  0.00           C  
ATOM   1740  CG  ARG A 188     -15.204  11.698  78.133  1.00  0.00           C  
ATOM   1741  CD  ARG A 188     -15.431  11.688  79.639  1.00  0.00           C  
ATOM   1742  NE  ARG A 188     -16.740  12.222  80.004  1.00  0.00           N  
ATOM   1743  HE  ARG A 188     -17.539  11.638  79.862  1.00  0.00           H  
ATOM   1744  CZ  ARG A 188     -16.940  13.434  80.513  1.00  0.00           C  
ATOM   1745  NH1 ARG A 188     -15.915  14.251  80.723  1.00  0.00           N  
ATOM   1746 1HH1 ARG A 188     -14.986  13.956  80.498  1.00  0.00           H  
ATOM   1747 2HH1 ARG A 188     -16.072  15.161  81.106  1.00  0.00           H  
ATOM   1748  NH2 ARG A 188     -18.170  13.829  80.813  1.00  0.00           N  
ATOM   1749 1HH2 ARG A 188     -18.944  13.216  80.656  1.00  0.00           H  
ATOM   1750 2HH2 ARG A 188     -18.323  14.740  81.196  1.00  0.00           H  
ATOM   1751  C   ARG A 188     -13.705  11.803  75.637  1.00  0.00           C  
ATOM   1752  O   ARG A 188     -14.407  10.912  75.151  1.00  0.00           O  
ATOM   1753  N   GLN A 189     -12.379  11.723  75.725  1.00  0.00           N  
ATOM   1754  H   GLN A 189     -11.879  12.432  76.222  1.00  0.00           H  
ATOM   1755  CA  GLN A 189     -11.636  10.622  75.112  1.00  0.00           C  
ATOM   1756  CB  GLN A 189     -10.257  11.094  74.675  1.00  0.00           C  
ATOM   1757  CG  GLN A 189     -10.306  12.178  73.611  1.00  0.00           C  
ATOM   1758  CD  GLN A 189      -9.056  12.222  72.760  1.00  0.00           C  
ATOM   1759  OE1 GLN A 189      -9.071  12.742  71.643  1.00  0.00           O  
ATOM   1760  NE2 GLN A 189      -7.963  11.676  73.283  1.00  0.00           N  
ATOM   1761 1HE2 GLN A 189      -7.996  11.265  74.194  1.00  0.00           H  
ATOM   1762 2HE2 GLN A 189      -7.107  11.676  72.765  1.00  0.00           H  
ATOM   1763  C   GLN A 189     -11.558   9.440  76.080  1.00  0.00           C  
ATOM   1764  O   GLN A 189     -10.515   9.111  76.648  1.00  0.00           O  
ATOM   1765  N   THR A 190     -12.707   8.798  76.256  1.00  0.00           N  
ATOM   1766  H   THR A 190     -13.533   9.187  75.848  1.00  0.00           H  
ATOM   1767  CA  THR A 190     -12.829   7.561  77.009  1.00  0.00           C  
ATOM   1768  CB  THR A 190     -13.762   7.726  78.215  1.00  0.00           C  
ATOM   1769  CG2 THR A 190     -13.275   8.840  79.127  1.00  0.00           C  
ATOM   1770  OG1 THR A 190     -15.089   8.020  77.756  1.00  0.00           O  
ATOM   1771  HG1 THR A 190     -15.697   8.128  78.542  1.00  0.00           H  
ATOM   1772  C   THR A 190     -13.352   6.458  76.100  1.00  0.00           C  
ATOM   1773  O   THR A 190     -13.769   6.696  74.961  1.00  0.00           O  
ATOM   1774  N   ALA A 191     -13.329   5.237  76.626  1.00  0.00           N  
ATOM   1775  H   ALA A 191     -12.940   5.107  77.538  1.00  0.00           H  
ATOM   1776  CA  ALA A 191     -13.856   4.083  75.907  1.00  0.00           C  
ATOM   1777  CB  ALA A 191     -13.463   2.793  76.621  1.00  0.00           C  
ATOM   1778  C   ALA A 191     -15.368   4.210  75.798  1.00  0.00           C  
ATOM   1779  O   ALA A 191     -16.084   4.105  76.799  1.00  0.00           O  
ATOM   1780  N   GLN A 192     -15.858   4.448  74.586  1.00  0.00           N  
ATOM   1781  H   GLN A 192     -15.222   4.570  73.824  1.00  0.00           H  
ATOM   1782  CA  GLN A 192     -17.286   4.537  74.327  1.00  0.00           C  
ATOM   1783  CB  GLN A 192     -17.715   5.973  74.028  1.00  0.00           C  
ATOM   1784  CG  GLN A 192     -17.465   6.929  75.170  1.00  0.00           C  
ATOM   1785  CD  GLN A 192     -17.860   8.343  74.827  1.00  0.00           C  
ATOM   1786  OE1 GLN A 192     -19.044   8.651  74.688  1.00  0.00           O  
ATOM   1787  NE2 GLN A 192     -16.869   9.216  74.685  1.00  0.00           N  
ATOM   1788 1HE2 GLN A 192     -15.921   8.921  74.806  1.00  0.00           H  
ATOM   1789 2HE2 GLN A 192     -17.071  10.169  74.458  1.00  0.00           H  
ATOM   1790  C   GLN A 192     -17.637   3.636  73.156  1.00  0.00           C  
ATOM   1791  O   GLN A 192     -16.911   3.587  72.158  1.00  0.00           O  
ATOM   1792  N   ALA A 193     -18.750   2.926  73.284  1.00  0.00           N  
ATOM   1793  H   ALA A 193     -19.300   3.037  74.112  1.00  0.00           H  
ATOM   1794  CA  ALA A 193     -19.199   1.993  72.266  1.00  0.00           C  
ATOM   1795  CB  ALA A 193     -19.194   0.553  72.791  1.00  0.00           C  
ATOM   1796  C   ALA A 193     -20.596   2.370  71.802  1.00  0.00           C  
ATOM   1797  O   ALA A 193     -21.468   2.695  72.614  1.00  0.00           O  
ATOM   1798  N   ALA A 194     -20.798   2.341  70.491  1.00  0.00           N  
ATOM   1799  H   ALA A 194     -20.022   2.235  69.869  1.00  0.00           H  
ATOM   1800  CA  ALA A 194     -22.142   2.463  69.956  1.00  0.00           C  
ATOM   1801  CB  ALA A 194     -22.097   2.712  68.450  1.00  0.00           C  
ATOM   1802  C   ALA A 194     -22.936   1.198  70.250  1.00  0.00           C  
ATOM   1803  O   ALA A 194     -22.385   0.098  70.337  1.00  0.00           O  
ATOM   1804  N   GLY A 195     -24.241   1.363  70.420  1.00  0.00           N  
ATOM   1805  H   GLY A 195     -24.617   2.286  70.500  1.00  0.00           H  
ATOM   1806  CA  GLY A 195     -25.126   0.218  70.491  1.00  0.00           C  
ATOM   1807  C   GLY A 195     -25.094  -0.584  69.202  1.00  0.00           C  
ATOM   1808  O   GLY A 195     -24.594  -0.149  68.165  1.00  0.00           O  
ATOM   1809  N   THR A 196     -25.632  -1.799  69.284  1.00  0.00           N  
ATOM   1810  H   THR A 196     -26.023  -2.111  70.150  1.00  0.00           H  
ATOM   1811  CA  THR A 196     -25.656  -2.677  68.121  1.00  0.00           C  
ATOM   1812  CB  THR A 196     -26.221  -4.047  68.500  1.00  0.00           C  
ATOM   1813  CG2 THR A 196     -25.299  -4.751  69.496  1.00  0.00           C  
ATOM   1814  OG1 THR A 196     -27.517  -3.886  69.091  1.00  0.00           O  
ATOM   1815  HG1 THR A 196     -27.884  -4.783  69.338  1.00  0.00           H  
ATOM   1816  C   THR A 196     -26.484  -2.047  67.007  1.00  0.00           C  
ATOM   1817  O   THR A 196     -27.632  -1.647  67.220  1.00  0.00           O  
ATOM   1818  N   ASP A 197     -25.890  -1.944  65.822  1.00  0.00           N  
ATOM   1819  H   ASP A 197     -24.965  -2.305  65.702  1.00  0.00           H  
ATOM   1820  CA  ASP A 197     -26.562  -1.315  64.698  1.00  0.00           C  
ATOM   1821  CB  ASP A 197     -25.546  -0.857  63.650  1.00  0.00           C  
ATOM   1822  CG  ASP A 197     -26.040   0.322  62.828  1.00  0.00           C  
ATOM   1823  OD1 ASP A 197     -27.018   0.977  63.249  1.00  0.00           O  
ATOM   1824  OD2 ASP A 197     -25.451   0.590  61.758  1.00  0.00           O  
ATOM   1825  C   ASP A 197     -27.570  -2.272  64.069  1.00  0.00           C  
ATOM   1826  OT1 ASP A 197     -28.298  -1.901  63.492  1.00  0.00           O  
ATOM   1827  OT2 ASP A 197     -27.512  -3.491  64.252  1.00  0.00           O  
CONECT    1    2   12    4                                            
CONECT    2    3    3    3    1                                       
CONECT    3    2    2    2                                            
CONECT    4    1    5                                                 
CONECT    5   10    4    6                                            
CONECT    6    5    7                                                 
CONECT    7    8    6                                                 
CONECT    8   10    9    7                                            
CONECT    9    8                                                      
CONECT   10   11   11    5    8                                       
CONECT   11   10   10                                                 
CONECT   12   13    1   15                                            
CONECT   13   14   14   16   12                                       
CONECT   14   13   13                                                 
CONECT   15   12                                                      
CONECT   16   17   13   21                                            
CONECT   17   19   18   16                                            
CONECT   18   19   17   20                                            
CONECT   19   24   17   18   25                                       
CONECT   20   18   21                                                 
CONECT   21   16   20   22                                            
CONECT   22   21   23   23   26                                       
CONECT   23   22   22                                                 
CONECT   24   19                                                      
CONECT   25   19                                                      
CONECT   26   22   27   35                                            
CONECT   27   28   26   30                                            
CONECT   28   29   29   31   27                                       
CONECT   29   28   28                                                 
CONECT   30   27                                                      
CONECT   31   33   28   34   32                                       
CONECT   32   31                                                      
CONECT   33   31                                                      
CONECT   34   31                                                      
CONECT   35   26   37   38   36                                       
CONECT   36   35                                                      
CONECT   37   35                                                      
CONECT   38   35                                                      
CONECT   39   40   43   42   41                                       
CONECT   40   39                                                      
CONECT   41   39                                                      
CONECT   42   39                                                      
CONECT   43   51   39   44                                            
CONECT   44   43   45                                                 
CONECT   45   46   46   44   50                                       
CONECT   46   47   45   45                                            
CONECT   47   46   48   48                                            
CONECT   48   47   47   49                                            
CONECT   49   48   50   50                                            
CONECT   50   45   49   49                                            
CONECT   51   53   43   52   52                                       
CONECT   52   51   51                                                 
CONECT   53   54   57   51                                            
CONECT   54   55   53                                                 
CONECT   55   56   54                                                 
CONECT   56   55   57                                                 
CONECT   57   56   53   58                                            
CONECT   58   57   60   59   59                                       
CONECT   59   58   58                                                 
CONECT   60   61   58   62                                            
CONECT   61   60                                                      
CONECT   62   60   66   63                                            
CONECT   63   64   62                                                 
CONECT   64   65   63                                                 
CONECT   65   64                                                      
CONECT   66   68   62   67   67                                       
CONECT   67   66   66                                                 
CONECT   68   69   70   66                                            
CONECT   69   68                                                      
CONECT   70   68   71                                                 
CONECT   71   70   73   72   72                                       
CONECT   72   71   71                                                 
CONECT   73   74   71   75                                            
CONECT   74   73                                                      
CONECT   75   73   76   84                                            
CONECT   76   77   75                                                 
CONECT   77   78   76                                                 
CONECT   78   77   79                                                 
CONECT   79   78   80                                                 
CONECT   80   79   82   81   83                                       
CONECT   81   80                                                      
CONECT   82   80                                                      
CONECT   83   80                                                      
CONECT   84   75   86   85   85                                       
CONECT   85   84   84                                                 
CONECT   86   87   84   88                                            
CONECT   87   86                                                      
CONECT   88   86   92   89                                            
CONECT   89   88   91   90                                            
CONECT   90   89                                                      
CONECT   91   89                                                      
CONECT   92   94   88   93   93                                       
CONECT   93   92   92                                                 
CONECT   94   95   96   92                                            
CONECT   95   94                                                      
CONECT   96   97   94  102                                            
CONECT   97   98   96                                                 
CONECT   98   99   97                                                 
CONECT   99  101  101  100   98                                       
CONECT  100   99                                                      
CONECT  101   99   99                                                 
CONECT  102   96  104  103  103                                       
CONECT  103  102  102                                                 
CONECT  104  105  102  106                                            
CONECT  105  104                                                      
CONECT  106  104  107                                                 
CONECT  107  106  108  108  109                                       
CONECT  108  107  107                                                 
CONECT  109  107  110  111                                            
CONECT  110  109                                                      
CONECT  111  109  112  115                                            
CONECT  112  113  111                                                 
CONECT  113  114  112                                                 
CONECT  114  113                                                      
CONECT  115  111  117  116  116                                       
CONECT  116  115  115                                                 
CONECT  117  118  115  119                                            
CONECT  118  117                                                      
CONECT  119  120  117  124                                            
CONECT  120  121  119                                                 
CONECT  121  120  122                                                 
CONECT  122  121  123                                                 
CONECT  123  122                                                      
CONECT  124  125  125  119  126                                       
CONECT  125  124  124                                                 
CONECT  126  124  128  127                                            
CONECT  127  126                                                      
CONECT  128  126  132  129                                            
CONECT  129  128  130  131                                            
CONECT  130  129                                                      
CONECT  131  129                                                      
CONECT  132  128  133  133  134                                       
CONECT  133  132  132                                                 
CONECT  134  132  135  136                                            
CONECT  135  134                                                      
CONECT  136  134  137  144                                            
CONECT  137  136  138                                                 
CONECT  138  137  139                                                 
CONECT  139  140  140  141  138                                       
CONECT  140  139  139                                                 
CONECT  141  143  139  142                                            
CONECT  142  141                                                      
CONECT  143  141                                                      
CONECT  144  136  145  145  146                                       
CONECT  145  144  144                                                 
CONECT  146  144  147  148                                            
CONECT  147  146                                                      
CONECT  148  146  152  149                                            
CONECT  149  151  148  150                                            
CONECT  150  149                                                      
CONECT  151  149                                                      
CONECT  152  148  153  153  154                                       
CONECT  153  152  152                                                 
CONECT  154  152  155  156                                            
CONECT  155  154                                                      
CONECT  156  154  157  161                                            
CONECT  157  159  156  158                                            
CONECT  158  157                                                      
CONECT  159  160  157                                                 
CONECT  160  159                                                      
CONECT  161  156  162  162  163                                       
CONECT  162  161  161                                                 
CONECT  163  161  164  165                                            
CONECT  164  163                                                      
CONECT  165  163  169  166                                            
CONECT  166  165  167                                                 
CONECT  167  166  168                                                 
CONECT  168  167                                                      
CONECT  169  165  170  170  171                                       
CONECT  170  169  169                                                 
CONECT  171  169  172  173                                            
CONECT  172  171                                                      
CONECT  173  174  171                                                 
CONECT  174  175  175  176  173                                       
CONECT  175  174  174                                                 
CONECT  176  178  174  177                                            
CONECT  177  176                                                      
CONECT  178  183  179  176                                            
CONECT  179  178  180  181                                            
CONECT  180  179                                                      
CONECT  181  179  182                                                 
CONECT  182  181                                                      
CONECT  183  184  184  185  178                                       
CONECT  184  183  183                                                 
CONECT  185  187  183  186                                            
CONECT  186  185                                                      
CONECT  187  192  185  188                                            
CONECT  188  187  189  190                                            
CONECT  189  188                                                      
CONECT  190  188  191                                                 
CONECT  191  190                                                      
CONECT  192  194  193  193  187                                       
CONECT  193  192  192                                                 
CONECT  194  196  195  192                                            
CONECT  195  194                                                      
CONECT  196  197  201  194                                            
CONECT  197  199  198  196                                            
CONECT  198  197                                                      
CONECT  199  200  197                                                 
CONECT  200  199                                                      
CONECT  201  202  202  203  196                                       
CONECT  202  201  201                                                 
CONECT  203  205  201  204                                            
CONECT  204  203                                                      
CONECT  205  210  203  206                                            
CONECT  206  205  207                                                 
CONECT  207  206  208  209                                            
CONECT  208  207                                                      
CONECT  209  207                                                      
CONECT  210  212  211  211  205                                       
CONECT  211  210  210                                                 
CONECT  212  214  213  210                                            
CONECT  213  212                                                      
CONECT  214  215  221  212                                            
CONECT  215  216  214                                                 
CONECT  216  217  217  218  215                                       
CONECT  217  216  216                                                 
CONECT  218  220  216  219                                            
CONECT  219  218                                                      
CONECT  220  218                                                      
CONECT  221  214  223  222  222                                       
CONECT  222  221  221                                                 
CONECT  223  224  221  225                                            
CONECT  224  223                                                      
CONECT  225  226  223                                                 
CONECT  226  227  227  228  225                                       
CONECT  227  226  226                                                 
CONECT  228  230  226  229                                            
CONECT  229  228                                                      
CONECT  230  231  235  228                                            
CONECT  231  232  230                                                 
CONECT  232  233  234  231                                            
CONECT  233  232                                                      
CONECT  234  232                                                      
CONECT  235  237  230  236  236                                       
CONECT  236  235  235                                                 
CONECT  237  238  239  235                                            
CONECT  238  237                                                      
CONECT  239  240  251  237                                            
CONECT  240  241  239                                                 
CONECT  241  250  240  242  242                                       
CONECT  242  241  241  243                                            
CONECT  243  245  242  244                                            
CONECT  244  243                                                      
CONECT  245  250  250  246  243                                       
CONECT  246  247  247  245                                            
CONECT  247  248  246  246                                            
CONECT  248  249  249  247                                            
CONECT  249  248  248  250                                            
CONECT  250  249  245  245  241                                       
CONECT  251  252  252  239  253                                       
CONECT  252  251  251                                                 
CONECT  253  251  255  254                                            
CONECT  254  253                                                      
CONECT  255  256  253  260                                            
CONECT  256  257  255                                                 
CONECT  257  259  258  256                                            
CONECT  258  257                                                      
CONECT  259  257                                                      
CONECT  260  262  255  261  261                                       
CONECT  261  260  260                                                 
CONECT  262  263  264  260                                            
CONECT  263  262                                                      
CONECT  264  262  269  265                                            
CONECT  265  266  264                                                 
CONECT  266  267  267  268  265                                       
CONECT  267  266  266                                                 
CONECT  268  266                                                      
CONECT  269  264  270  270  271                                       
CONECT  270  269  269                                                 
CONECT  271  269  272  273                                            
CONECT  272  271                                                      
CONECT  273  271  274  278                                            
CONECT  274  273  275                                                 
CONECT  275  274  276  276  277                                       
CONECT  276  275  275                                                 
CONECT  277  275                                                      
CONECT  278  273  280  279  279                                       
CONECT  279  278  278                                                 
CONECT  280  281  278  282                                            
CONECT  281  280                                                      
CONECT  282  280  286  283                                            
CONECT  283  282  285  284                                            
CONECT  284  283                                                      
CONECT  285  283                                                      
CONECT  286  287  287  288  282                                       
CONECT  287  286  286                                                 
CONECT  288  286  290  289                                            
CONECT  289  288                                                      
CONECT  290  291  288  294                                            
CONECT  291  293  292  290                                            
CONECT  292  291                                                      
CONECT  293  291                                                      
CONECT  294  290  296  295  295                                       
CONECT  295  294  294                                                 
CONECT  296  297  294  298                                            
CONECT  297  296                                                      
CONECT  298  296  299  308                                            
CONECT  299  300  298                                                 
CONECT  300  301  301  299  307                                       
CONECT  301  302  300  300                                            
CONECT  302  301  303  303                                            
CONECT  303  302  302  304  306                                       
CONECT  304  303  305                                                 
CONECT  305  304                                                      
CONECT  306  303  307  307                                            
CONECT  307  300  306  306                                            
CONECT  308  309  309  298  310                                       
CONECT  309  308  308                                                 
CONECT  310  308  312  311                                            
CONECT  311  310                                                      
CONECT  312  313  310  316                                            
CONECT  313  312  314                                                 
CONECT  314  313  315                                                 
CONECT  315  314                                                      
CONECT  316  312  318  317  317                                       
CONECT  317  316  316                                                 
CONECT  318  319  316  322                                            
CONECT  319  320  318                                                 
CONECT  320  319  321                                                 
CONECT  321  320  322                                                 
CONECT  322  318  321  323                                            
CONECT  323  322  324  324  325                                       
CONECT  324  323  323                                                 
CONECT  325  323  326  327                                            
CONECT  326  325                                                      
CONECT  327  325  340  328                                            
CONECT  328  327  329                                                 
CONECT  329  328  330                                                 
CONECT  330  329  331                                                 
CONECT  331  332  330  333                                            
CONECT  332  331                                                      
CONECT  333  331  337  337  334                                       
CONECT  334  333  335  336                                            
CONECT  335  334                                                      
CONECT  336  334                                                      
CONECT  337  338  333  333  339                                       
CONECT  338  337                                                      
CONECT  339  337                                                      
CONECT  340  342  327  341  341                                       
CONECT  341  340  340                                                 
CONECT  342  343  344  340                                            
CONECT  343  342                                                      
CONECT  344  351  342  345                                            
CONECT  345  346  344                                                 
CONECT  346  347  350  350  345                                       
CONECT  347  348  353  346                                            
CONECT  348  349  349  347                                            
CONECT  349  348  348  350                                            
CONECT  350  349  346  346                                            
CONECT  351  354  352  352  344                                       
CONECT  352  351  351                                                 
CONECT  353  347                                                      
CONECT  354  356  355  351                                            
CONECT  355  354                                                      
CONECT  356  357  354  360                                            
CONECT  357  359  358  356                                            
CONECT  358  357                                                      
CONECT  359  357                                                      
CONECT  360  356  361  361  362                                       
CONECT  361  360  360                                                 
CONECT  362  360  363  364                                            
CONECT  363  362                                                      
CONECT  364  362  369  365                                            
CONECT  365  364  366  367                                            
CONECT  366  365                                                      
CONECT  367  365  368                                                 
CONECT  368  367                                                      
CONECT  369  364  371  370  370                                       
CONECT  370  369  369                                                 
CONECT  371  372  369  373                                            
CONECT  372  371                                                      
CONECT  373  377  371  374                                            
CONECT  374  373  375                                                 
CONECT  375  374  376                                                 
CONECT  376  375                                                      
CONECT  377  378  378  379  373                                       
CONECT  378  377  377                                                 
CONECT  379  377  381  380                                            
CONECT  380  379                                                      
CONECT  381  386  379  382                                            
CONECT  382  384  381  383                                            
CONECT  383  382                                                      
CONECT  384  385  382                                                 
CONECT  385  384                                                      
CONECT  386  388  381  387  387                                       
CONECT  387  386  386                                                 
CONECT  388  389  390  386                                            
CONECT  389  388                                                      
CONECT  390  391  388  394                                            
CONECT  391  392  390                                                 
CONECT  392  393  391                                                 
CONECT  393  392                                                      
CONECT  394  390  395  395  396                                       
CONECT  395  394  394                                                 
CONECT  396  394  397  398                                            
CONECT  397  396                                                      
CONECT  398  396  404  399                                            
CONECT  399  398  400                                                 
CONECT  400  399  401                                                 
CONECT  401  403  403  400  402                                       
CONECT  402  401                                                      
CONECT  403  401  401                                                 
CONECT  404  406  398  405  405                                       
CONECT  405  404  404                                                 
CONECT  406  407  408  404                                            
CONECT  407  406                                                      
CONECT  408  413  406  409                                            
CONECT  409  408  410                                                 
CONECT  410  409  412  412  411                                       
CONECT  411  410                                                      
CONECT  412  410  410                                                 
CONECT  413  415  408  414  414                                       
CONECT  414  413  413                                                 
CONECT  415  417  416  413                                            
CONECT  416  415                                                      
CONECT  417  418  422  415                                            
CONECT  418  419  417                                                 
CONECT  419  420  418                                                 
CONECT  420  421  419                                                 
CONECT  421  420                                                      
CONECT  422  417  423  423  424                                       
CONECT  423  422  422                                                 
CONECT  424  422  425  426                                            
CONECT  425  424                                                      
CONECT  426  424  431  427                                            
CONECT  427  426  428                                                 
CONECT  428  429  427  430                                            
CONECT  429  428                                                      
CONECT  430  428                                                      
CONECT  431  426  432  432  433                                       
CONECT  432  431  431                                                 
CONECT  433  431  434  435                                            
CONECT  434  433                                                      
CONECT  435  433  442  436                                            
CONECT  436  435  437                                                 
CONECT  437  436  438  438  439                                       
CONECT  438  437  437                                                 
CONECT  439  437  440  441                                            
CONECT  440  439                                                      
CONECT  441  439                                                      
CONECT  442  444  435  443  443                                       
CONECT  443  442  442                                                 
CONECT  444  445  448  442                                            
CONECT  445  446  444                                                 
CONECT  446  445  447                                                 
CONECT  447  446  448                                                 
CONECT  448  447  444  449                                            
CONECT  449  448  450  450  451                                       
CONECT  450  449  449                                                 
CONECT  451  449  452  453                                            
CONECT  452  451                                                      
CONECT  453  460  451  454                                            
CONECT  454  453  455                                                 
CONECT  455  454  456  456  457                                       
CONECT  456  455  455                                                 
CONECT  457  455  458  459                                            
CONECT  458  457                                                      
CONECT  459  457                                                      
CONECT  460  462  461  461  453                                       
CONECT  461  460  460                                                 
CONECT  462  464  463  460                                            
CONECT  463  462                                                      
CONECT  464  465  474  462                                            
CONECT  465  466  464                                                 
CONECT  466  467  467  473  465                                       
CONECT  467  468  466  466                                            
CONECT  468  469  469  467                                            
CONECT  469  470  468  468  472                                       
CONECT  470  471  469                                                 
CONECT  471  470                                                      
CONECT  472  469  473  473                                            
CONECT  473  472  472  466                                            
CONECT  474  464  475  475  476                                       
CONECT  475  474  474                                                 
CONECT  476  474  477  478                                            
CONECT  477  476                                                      
CONECT  478  476  484  479                                            
CONECT  479  478  480                                                 
CONECT  480  481  479                                                 
CONECT  481  482  482  483  480                                       
CONECT  482  481  481                                                 
CONECT  483  481                                                      
CONECT  484  478  485  485  486                                       
CONECT  485  484  484                                                 
CONECT  486  484  487  488                                            
CONECT  487  486                                                      
CONECT  488  493  486  489                                            
CONECT  489  488  490                                                 
CONECT  490  489  491  491  492                                       
CONECT  491  490  490                                                 
CONECT  492  490                                                      
CONECT  493  495  494  494  488                                       
CONECT  494  493  493                                                 
CONECT  495  497  496  493                                            
CONECT  496  495                                                      
CONECT  497  498  502  495                                            
CONECT  498  499  497                                                 
CONECT  499  500  498  501                                            
CONECT  500  499                                                      
CONECT  501  499                                                      
CONECT  502  503  503  504  497                                       
CONECT  503  502  502                                                 
CONECT  504  506  502  505                                            
CONECT  505  504                                                      
CONECT  506  507  504  511                                            
CONECT  507  508  506                                                 
CONECT  508  509  510  507                                            
CONECT  509  508                                                      
CONECT  510  508                                                      
CONECT  511  506  512  512  513                                       
CONECT  512  511  511                                                 
CONECT  513  511  514  515                                            
CONECT  514  513                                                      
CONECT  515  513  520  516                                            
CONECT  516  515  518  517                                            
CONECT  517  516                                                      
CONECT  518  516  519                                                 
CONECT  519  518                                                      
CONECT  520  522  515  521  521                                       
CONECT  521  520  520                                                 
CONECT  522  523  524  520                                            
CONECT  523  522                                                      
CONECT  524  537  522  525                                            
CONECT  525  524  526                                                 
CONECT  526  525  527                                                 
CONECT  527  526  528                                                 
CONECT  528  527  530  529                                            
CONECT  529  528                                                      
CONECT  530  531  531  528  534                                       
CONECT  531  532  533  530  530                                       
CONECT  532  531                                                      
CONECT  533  531                                                      
CONECT  534  530  536  535                                            
CONECT  535  534                                                      
CONECT  536  534                                                      
CONECT  537  539  538  538  524                                       
CONECT  538  537  537                                                 
CONECT  539  541  540  537                                            
CONECT  540  539                                                      
CONECT  541  542  550  539                                            
CONECT  542  543  541                                                 
CONECT  543  544  542                                                 
CONECT  544  545  543                                                 
CONECT  545  546  544                                                 
CONECT  546  548  549  547  545                                       
CONECT  547  546                                                      
CONECT  548  546                                                      
CONECT  549  546                                                      
CONECT  550  552  541  551  551                                       
CONECT  551  550  550                                                 
CONECT  552  553  554  550                                            
CONECT  553  552                                                      
CONECT  554  558  552  555                                            
CONECT  555  554  556                                                 
CONECT  556  555  557                                                 
CONECT  557  556                                                      
CONECT  558  559  559  560  554                                       
CONECT  559  558  558                                                 
CONECT  560  562  558  561                                            
CONECT  561  560                                                      
CONECT  562  569  563  560                                            
CONECT  563  562  564                                                 
CONECT  564  563  566  565  565                                       
CONECT  565  564  564                                                 
CONECT  566  567  564  568                                            
CONECT  567  566                                                      
CONECT  568  566                                                      
CONECT  569  570  570  571  562                                       
CONECT  570  569  569                                                 
CONECT  571  573  569  572                                            
CONECT  572  571                                                      
CONECT  573  581  574  571                                            
CONECT  574  573  575                                                 
CONECT  575  574  580  580  576                                       
CONECT  576  575  577  577                                            
CONECT  577  576  576  578                                            
CONECT  578  580  579  577                                            
CONECT  579  578                                                      
CONECT  580  575  575  578                                            
CONECT  581  582  582  573  583                                       
CONECT  582  581  581                                                 
CONECT  583  581  585  584                                            
CONECT  584  583                                                      
CONECT  585  592  583  586                                            
CONECT  586  585  587                                                 
CONECT  587  586  589  588  588                                       
CONECT  588  587  587                                                 
CONECT  589  590  587  591                                            
CONECT  590  589                                                      
CONECT  591  589                                                      
CONECT  592  594  593  593  585                                       
CONECT  593  592  592                                                 
CONECT  594  596  595  592                                            
CONECT  595  594                                                      
CONECT  596  604  597  594                                            
CONECT  597  596  598                                                 
CONECT  598  597  599  599  603                                       
CONECT  599  598  598  600                                            
CONECT  600  599  601  601                                            
CONECT  601  600  600  602                                            
CONECT  602  603  603  601                                            
CONECT  603  598  602  602                                            
CONECT  604  606  605  605  596                                       
CONECT  605  604  604                                                 
CONECT  606  608  607  604                                            
CONECT  607  606                                                      
CONECT  608  613  609  606                                            
CONECT  609  610  608                                                 
CONECT  610  612  611  609                                            
CONECT  611  610                                                      
CONECT  612  610                                                      
CONECT  613  615  614  614  608                                       
CONECT  614  613  613                                                 
CONECT  615  617  616  613                                            
CONECT  616  615                                                      
CONECT  617  621  618  615                                            
CONECT  618  619  617  620                                            
CONECT  619  618                                                      
CONECT  620  618                                                      
CONECT  621  623  622  622  617                                       
CONECT  622  621  621                                                 
CONECT  623  625  624  621                                            
CONECT  624  623                                                      
CONECT  625  633  626  623                                            
CONECT  626  625  627                                                 
CONECT  627  626  628                                                 
CONECT  628  630  627  629  629                                       
CONECT  629  628  628                                                 
CONECT  630  631  632  628                                            
CONECT  631  630                                                      
CONECT  632  630                                                      
CONECT  633  635  634  634  625                                       
CONECT  634  633  633                                                 
CONECT  635  637  636  633                                            
CONECT  636  635                                                      
CONECT  637  639  638  635                                            
CONECT  638  637                                                      
CONECT  639  641  640  640  637                                       
CONECT  640  639  639                                                 
CONECT  641  643  642  639                                            
CONECT  642  641                                                      
CONECT  643  644  641                                                 
CONECT  644  646  643  645  645                                       
CONECT  645  644  644                                                 
CONECT  646  647  648  644                                            
CONECT  647  646                                                      
CONECT  648  649  646  655                                            
CONECT  649  650  648                                                 
CONECT  650  651  651  649  652                                       
CONECT  651  650  650                                                 
CONECT  652  650  654  653                                            
CONECT  653  652                                                      
CONECT  654  652                                                      
CONECT  655  648  657  656  656                                       
CONECT  656  655  655                                                 
CONECT  657  658  655  659                                            
CONECT  658  657                                                      
CONECT  659  657  660  663                                            
CONECT  660  662  659  661                                            
CONECT  661  660                                                      
CONECT  662  660                                                      
CONECT  663  659  664  664  665                                       
CONECT  664  663  663                                                 
CONECT  665  663  666  667                                            
CONECT  666  665                                                      
CONECT  667  665  675  668                                            
CONECT  668  667  669                                                 
CONECT  669  668  670                                                 
CONECT  670  669  671  671  672                                       
CONECT  671  670  670                                                 
CONECT  672  670  673  674                                            
CONECT  673  672                                                      
CONECT  674  672                                                      
CONECT  675  667  676  676  677                                       
CONECT  676  675  675                                                 
CONECT  677  675  678  679                                            
CONECT  678  677                                                      
CONECT  679  677  680  684                                            
CONECT  680  681  679                                                 
CONECT  681  683  682  680                                            
CONECT  682  681                                                      
CONECT  683  681                                                      
CONECT  684  679  685  685  686                                       
CONECT  685  684  684                                                 
CONECT  686  684  687  688                                            
CONECT  687  686                                                      
CONECT  688  686  689  701                                            
CONECT  689  688  690                                                 
CONECT  690  689  691                                                 
CONECT  691  692  690                                                 
CONECT  692  694  691  693                                            
CONECT  693  692                                                      
CONECT  694  695  695  698  692                                       
CONECT  695  697  696  694  694                                       
CONECT  696  695                                                      
CONECT  697  695                                                      
CONECT  698  700  694  699                                            
CONECT  699  698                                                      
CONECT  700  698                                                      
CONECT  701  688  702  702  703                                       
CONECT  702  701  701                                                 
CONECT  703  701  704  705                                            
CONECT  704  703                                                      
CONECT  705  703  706  709                                            
CONECT  706  708  705  707                                            
CONECT  707  706                                                      
CONECT  708  706                                                      
CONECT  709  705  711  710  710                                       
CONECT  710  709  709                                                 
CONECT  711  712  709  713                                            
CONECT  712  711                                                      
CONECT  713  711  714  718                                            
CONECT  714  715  716  713                                            
CONECT  715  714                                                      
CONECT  716  717  714                                                 
CONECT  717  716                                                      
CONECT  718  713  720  719  719                                       
CONECT  719  718  718                                                 
CONECT  720  721  718  722                                            
CONECT  721  720                                                      
CONECT  722  720  723                                                 
CONECT  723  724  724  722  725                                       
CONECT  724  723  723                                                 
CONECT  725  723  727  726                                            
CONECT  726  725                                                      
CONECT  727  725  728  734                                            
CONECT  728  727  729                                                 
CONECT  729  728  730  730  733                                       
CONECT  730  729  729  731                                            
CONECT  731  730  732  732                                            
CONECT  732  733  731  731                                            
CONECT  733  729  732                                                 
CONECT  734  727  736  735  735                                       
CONECT  735  734  734                                                 
CONECT  736  737  734  738                                            
CONECT  737  736                                                      
CONECT  738  736  742  739                                            
CONECT  739  740  738                                                 
CONECT  740  741  739                                                 
CONECT  741  740                                                      
CONECT  742  743  743  738  744                                       
CONECT  743  742  742                                                 
CONECT  744  742  746  745                                            
CONECT  745  744                                                      
CONECT  746  751  744  747                                            
CONECT  747  746  748                                                 
CONECT  748  747  749                                                 
CONECT  749  748  750                                                 
CONECT  750  749                                                      
CONECT  751  753  746  752  752                                       
CONECT  752  751  751                                                 
CONECT  753  754  755  751                                            
CONECT  754  753                                                      
CONECT  755  756  763  753                                            
CONECT  756  757  755                                                 
CONECT  757  758  756                                                 
CONECT  758  759  759  760  757                                       
CONECT  759  758  758                                                 
CONECT  760  762  758  761                                            
CONECT  761  760                                                      
CONECT  762  760                                                      
CONECT  763  764  764  755  765                                       
CONECT  764  763  763                                                 
CONECT  765  763  767  766                                            
CONECT  766  765                                                      
CONECT  767  768  774  765                                            
CONECT  768  769  767                                                 
CONECT  769  771  768  770  770                                       
CONECT  770  769  769                                                 
CONECT  771  772  773  769                                            
CONECT  772  771                                                      
CONECT  773  771                                                      
CONECT  774  776  767  775  775                                       
CONECT  775  774  774                                                 
CONECT  776  777  778  774                                            
CONECT  777  776                                                      
CONECT  778  782  779  776                                            
CONECT  779  778  780                                                 
CONECT  780  779  781                                                 
CONECT  781  780                                                      
CONECT  782  783  783  784  778                                       
CONECT  783  782  782                                                 
CONECT  784  786  782  785                                            
CONECT  785  784                                                      
CONECT  786  787  790  784                                            
CONECT  787  788  789  786                                            
CONECT  788  787                                                      
CONECT  789  787                                                      
CONECT  790  786  792  791  791                                       
CONECT  791  790  790                                                 
CONECT  792  793  794  790                                            
CONECT  793  792                                                      
CONECT  794  799  792  795                                            
CONECT  795  794  796                                                 
CONECT  796  795  797  798                                            
CONECT  797  796                                                      
CONECT  798  796                                                      
CONECT  799  800  800  801  794                                       
CONECT  800  799  799                                                 
CONECT  801  803  799  802                                            
CONECT  802  801                                                      
CONECT  803  812  804  801                                            
CONECT  804  803  805                                                 
CONECT  805  804  806                                                 
CONECT  806  807  805                                                 
CONECT  807  808  806                                                 
CONECT  808  809  807  810  811                                       
CONECT  809  808                                                      
CONECT  810  808                                                      
CONECT  811  808                                                      
CONECT  812  814  803  813  813                                       
CONECT  813  812  812                                                 
CONECT  814  815  816  812                                            
CONECT  815  814                                                      
CONECT  816  821  817  814                                            
CONECT  817  818  816                                                 
CONECT  818  819  817  820                                            
CONECT  819  818                                                      
CONECT  820  818                                                      
CONECT  821  822  822  816  823                                       
CONECT  822  821  821                                                 
CONECT  823  821  825  824                                            
CONECT  824  823                                                      
CONECT  825  834  823  826                                            
CONECT  826  825  827                                                 
CONECT  827  826  828                                                 
CONECT  828  827  829                                                 
CONECT  829  828  830                                                 
CONECT  830  829  831  833  832                                       
CONECT  831  830                                                      
CONECT  832  830                                                      
CONECT  833  830                                                      
CONECT  834  836  825  835  835                                       
CONECT  835  834  834                                                 
CONECT  836  838  837  834                                            
CONECT  837  836                                                      
CONECT  838  839  842  836                                            
CONECT  839  841  840  838                                            
CONECT  840  839                                                      
CONECT  841  839                                                      
CONECT  842  844  843  843  838                                       
CONECT  843  842  842                                                 
CONECT  844  846  845  842                                            
CONECT  845  844                                                      
CONECT  846  851  847  844                                            
CONECT  847  848  846                                                 
CONECT  848  850  850  847  849                                       
CONECT  849  848                                                      
CONECT  850  848  848                                                 
CONECT  851  853  852  852  846                                       
CONECT  852  851  851                                                 
CONECT  853  855  854  851                                            
CONECT  854  853                                                      
CONECT  855  856  860  853                                            
CONECT  856  857  858  855                                            
CONECT  857  856                                                      
CONECT  858  859  856                                                 
CONECT  859  858                                                      
CONECT  860  862  855  861  861                                       
CONECT  861  860  860                                                 
CONECT  862  864  863  860                                            
CONECT  863  862                                                      
CONECT  864  866  865  862                                            
CONECT  865  864                                                      
CONECT  866  867  867  868  864                                       
CONECT  867  866  866                                                 
CONECT  868  870  866  869                                            
CONECT  869  868                                                      
CONECT  870  877  871  868                                            
CONECT  871  872  870                                                 
CONECT  872  873  873  874  871                                       
CONECT  873  872  872                                                 
CONECT  874  876  872  875                                            
CONECT  875  874                                                      
CONECT  876  874                                                      
CONECT  877  879  878  878  870                                       
CONECT  878  877  877                                                 
CONECT  879  883  880  877                                            
CONECT  880  881  879                                                 
CONECT  881  882  880                                                 
CONECT  882  881  883                                                 
CONECT  883  884  882  879                                            
CONECT  884  885  885  886  883                                       
CONECT  885  884  884                                                 
CONECT  886  888  884  887                                            
CONECT  887  886                                                      
CONECT  888  889  897  886                                            
CONECT  889  890  888                                                 
CONECT  890  891  889                                                 
CONECT  891  892  890                                                 
CONECT  892  893  891                                                 
CONECT  893  896  894  895  892                                       
CONECT  894  893                                                      
CONECT  895  893                                                      
CONECT  896  893                                                      
CONECT  897  888  898  898  899                                       
CONECT  898  897  897                                                 
CONECT  899  897  900  901                                            
CONECT  900  899                                                      
CONECT  901  906  899  902                                            
CONECT  902  901  903  904                                            
CONECT  903  902                                                      
CONECT  904  902  905                                                 
CONECT  905  904                                                      
CONECT  906  907  907  908  901                                       
CONECT  907  906  906                                                 
CONECT  908  912  906  909                                            
CONECT  909  910  908                                                 
CONECT  910  911  909                                                 
CONECT  911  912  910                                                 
CONECT  912  911  908  913                                            
CONECT  913  912  915  914  914                                       
CONECT  914  913  913                                                 
CONECT  915  916  913  917                                            
CONECT  916  915                                                      
CONECT  917  915  918  926                                            
CONECT  918  917  919                                                 
CONECT  919  918  920                                                 
CONECT  920  921  919                                                 
CONECT  921  920  922                                                 
CONECT  922  925  921  923  924                                       
CONECT  923  922                                                      
CONECT  924  922                                                      
CONECT  925  922                                                      
CONECT  926  927  927  917  928                                       
CONECT  927  926  926                                                 
CONECT  928  926  930  929                                            
CONECT  929  928                                                      
CONECT  930  928  931  940                                            
CONECT  931  930  932                                                 
CONECT  932  931  933  933  939                                       
CONECT  933  932  932  934                                            
CONECT  934  933  935  935                                            
CONECT  935  934  934  938  936                                       
CONECT  936  935  937                                                 
CONECT  937  936                                                      
CONECT  938  939  939  935                                            
CONECT  939  932  938  938                                            
CONECT  940  930  942  941  941                                       
CONECT  941  940  940                                                 
CONECT  942  943  940  944                                            
CONECT  943  942                                                      
CONECT  944  942  945  953                                            
CONECT  945  946  944                                                 
CONECT  946  947  945                                                 
CONECT  947  948  946                                                 
CONECT  948  949  947                                                 
CONECT  949  950  951  948  952                                       
CONECT  950  949                                                      
CONECT  951  949                                                      
CONECT  952  949                                                      
CONECT  953  944  954  954  955                                       
CONECT  954  953  953                                                 
CONECT  955  953  956  957                                            
CONECT  956  955                                                      
CONECT  957  955  965  958                                            
CONECT  958  957  959                                                 
CONECT  959  960  960  958  964                                       
CONECT  960  961  959  959                                            
CONECT  961  960  962  962                                            
CONECT  962  961  961  963                                            
CONECT  963  962  964  964                                            
CONECT  964  959  963  963                                            
CONECT  965  967  957  966  966                                       
CONECT  966  965  965                                                 
CONECT  967  968  969  965                                            
CONECT  968  967                                                      
CONECT  969  970  967  973                                            
CONECT  970  972  971  969                                            
CONECT  971  970                                                      
CONECT  972  970                                                      
CONECT  973  969  974  974  975                                       
CONECT  974  973  973                                                 
CONECT  975  973  976  977                                            
CONECT  976  975                                                      
CONECT  977  990  975  978                                            
CONECT  978  977  979                                                 
CONECT  979  978  980                                                 
CONECT  980  979  981                                                 
CONECT  981  980  982  983                                            
CONECT  982  981                                                      
CONECT  983  981  984  984  987                                       
CONECT  984  985  983  983  986                                       
CONECT  985  984                                                      
CONECT  986  984                                                      
CONECT  987  983  988  989                                            
CONECT  988  987                                                      
CONECT  989  987                                                      
CONECT  990  992  991  991  977                                       
CONECT  991  990  990                                                 
CONECT  992  994  993  990                                            
CONECT  993  992                                                      
CONECT  994  995  999  992                                            
CONECT  995  996  997  994                                            
CONECT  996  995                                                      
CONECT  997  995  998                                                 
CONECT  998  997                                                      
CONECT  999  994 1001 1000 1000                                       
CONECT 1000  999  999                                                 
CONECT 1001 1002 1003  999                                            
CONECT 1002 1001                                                      
CONECT 1003 1011 1001 1004                                            
CONECT 1004 1003 1005                                                 
CONECT 1005 1004 1006                                                 
CONECT 1006 1005 1007 1007 1008                                       
CONECT 1007 1006 1006                                                 
CONECT 1008 1006 1009 1010                                            
CONECT 1009 1008                                                      
CONECT 1010 1008                                                      
CONECT 1011 1012 1012 1003 1013                                       
CONECT 1012 1011 1011                                                 
CONECT 1013 1011 1017 1014                                            
CONECT 1014 1013 1015                                                 
CONECT 1015 1016 1014                                                 
CONECT 1016 1017 1015                                                 
CONECT 1017 1018 1013 1016                                            
CONECT 1018 1020 1019 1019 1017                                       
CONECT 1019 1018 1018                                                 
CONECT 1020 1022 1021 1018                                            
CONECT 1021 1020                                                      
CONECT 1022 1023 1020                                                 
CONECT 1023 1024 1024 1025 1022                                       
CONECT 1024 1023 1023                                                 
CONECT 1025 1027 1023 1026                                            
CONECT 1026 1025                                                      
CONECT 1027 1035 1028 1025                                            
CONECT 1028 1027 1029                                                 
CONECT 1029 1030 1028                                                 
CONECT 1030 1032 1031 1031 1029                                       
CONECT 1031 1030 1030                                                 
CONECT 1032 1034 1033 1030                                            
CONECT 1033 1032                                                      
CONECT 1034 1032                                                      
CONECT 1035 1037 1027 1036 1036                                       
CONECT 1036 1035 1035                                                 
CONECT 1037 1039 1038 1035                                            
CONECT 1038 1037                                                      
CONECT 1039 1040 1044 1037                                            
CONECT 1040 1042 1041 1039                                            
CONECT 1041 1040                                                      
CONECT 1042 1043 1040                                                 
CONECT 1043 1042                                                      
CONECT 1044 1046 1039 1045 1045                                       
CONECT 1045 1044 1044                                                 
CONECT 1046 1047 1048 1044                                            
CONECT 1047 1046                                                      
CONECT 1048 1056 1046 1049                                            
CONECT 1049 1048 1050                                                 
CONECT 1050 1049 1055 1055 1051                                       
CONECT 1051 1050 1052 1052                                            
CONECT 1052 1051 1051 1053                                            
CONECT 1053 1054 1054 1052                                            
CONECT 1054 1055 1053 1053                                            
CONECT 1055 1050 1050 1054                                            
CONECT 1056 1058 1057 1057 1048                                       
CONECT 1057 1056 1056                                                 
CONECT 1058 1060 1059 1056                                            
CONECT 1059 1058                                                      
CONECT 1060 1061 1058 1064                                            
CONECT 1061 1062 1060                                                 
CONECT 1062 1063 1061                                                 
CONECT 1063 1062                                                      
CONECT 1064 1060 1066 1065 1065                                       
CONECT 1065 1064 1064                                                 
CONECT 1066 1067 1064 1068                                            
CONECT 1067 1066                                                      
CONECT 1068 1066 1072 1069                                            
CONECT 1069 1068 1070 1071                                            
CONECT 1070 1069                                                      
CONECT 1071 1069                                                      
CONECT 1072 1073 1073 1074 1068                                       
CONECT 1073 1072 1072                                                 
CONECT 1074 1076 1072 1075                                            
CONECT 1075 1074                                                      
CONECT 1076 1077 1074 1081                                            
CONECT 1077 1078 1076                                                 
CONECT 1078 1079 1080 1077                                            
CONECT 1079 1078                                                      
CONECT 1080 1078                                                      
CONECT 1081 1076 1083 1082 1082                                       
CONECT 1082 1081 1081                                                 
CONECT 1083 1084 1081 1085                                            
CONECT 1084 1083                                                      
CONECT 1085 1083 1086 1087                                            
CONECT 1086 1085                                                      
CONECT 1087 1088 1088 1085 1089                                       
CONECT 1088 1087 1087                                                 
CONECT 1089 1087 1091 1090                                            
CONECT 1090 1089                                                      
CONECT 1091 1089 1092 1095                                            
CONECT 1092 1093 1091                                                 
CONECT 1093 1094 1092                                                 
CONECT 1094 1093                                                      
CONECT 1095 1091 1097 1096 1096                                       
CONECT 1096 1095 1095                                                 
CONECT 1097 1098 1095 1099                                            
CONECT 1098 1097                                                      
CONECT 1099 1097 1100 1109                                            
CONECT 1100 1101 1099                                                 
CONECT 1101 1102 1102 1100 1108                                       
CONECT 1102 1103 1101 1101                                            
CONECT 1103 1102 1104 1104                                            
CONECT 1104 1103 1103 1105 1107                                       
CONECT 1105 1104 1106                                                 
CONECT 1106 1105                                                      
CONECT 1107 1104 1108 1108                                            
CONECT 1108 1101 1107 1107                                            
CONECT 1109 1110 1110 1099 1111                                       
CONECT 1110 1109 1109                                                 
CONECT 1111 1109 1113 1112                                            
CONECT 1112 1111                                                      
CONECT 1113 1120 1114 1111                                            
CONECT 1114 1113 1115                                                 
CONECT 1115 1114 1116 1116 1117                                       
CONECT 1116 1115 1115                                                 
CONECT 1117 1115 1118 1119                                            
CONECT 1118 1117                                                      
CONECT 1119 1117                                                      
CONECT 1120 1121 1121 1122 1113                                       
CONECT 1121 1120 1120                                                 
CONECT 1122 1124 1120 1123                                            
CONECT 1123 1122                                                      
CONECT 1124 1125 1122                                                 
CONECT 1125 1127 1126 1126 1124                                       
CONECT 1126 1125 1125                                                 
CONECT 1127 1129 1128 1125                                            
CONECT 1128 1127                                                      
CONECT 1129 1130 1133 1127                                            
CONECT 1130 1131 1129                                                 
CONECT 1131 1132 1130                                                 
CONECT 1132 1131                                                      
CONECT 1133 1135 1134 1134 1129                                       
CONECT 1134 1133 1133                                                 
CONECT 1135 1139 1136 1133                                            
CONECT 1136 1137 1135                                                 
CONECT 1137 1138 1136                                                 
CONECT 1138 1137 1139                                                 
CONECT 1139 1140 1138 1135                                            
CONECT 1140 1141 1141 1142 1139                                       
CONECT 1141 1140 1140                                                 
CONECT 1142 1144 1140 1143                                            
CONECT 1143 1142                                                      
CONECT 1144 1148 1145 1142                                            
CONECT 1145 1144 1146                                                 
CONECT 1146 1145 1147                                                 
CONECT 1147 1146                                                      
CONECT 1148 1149 1149 1150 1144                                       
CONECT 1149 1148 1148                                                 
CONECT 1150 1152 1148 1151                                            
CONECT 1151 1150                                                      
CONECT 1152 1153 1150                                                 
CONECT 1153 1155 1152 1154 1154                                       
CONECT 1154 1153 1153                                                 
CONECT 1155 1156 1157 1153                                            
CONECT 1156 1155                                                      
CONECT 1157 1158 1155 1161                                            
CONECT 1158 1159 1160 1157                                            
CONECT 1159 1158                                                      
CONECT 1160 1158                                                      
CONECT 1161 1162 1162 1157 1163                                       
CONECT 1162 1161 1161                                                 
CONECT 1163 1161 1165 1164                                            
CONECT 1164 1163                                                      
CONECT 1165 1163 1166 1175                                            
CONECT 1166 1165 1167                                                 
CONECT 1167 1166 1174 1174 1168                                       
CONECT 1168 1167 1169 1169                                            
CONECT 1169 1168 1168 1170                                            
CONECT 1170 1173 1173 1169 1171                                       
CONECT 1171 1170 1172                                                 
CONECT 1172 1171                                                      
CONECT 1173 1174 1170 1170                                            
CONECT 1174 1167 1167 1173                                            
CONECT 1175 1165 1177 1176 1176                                       
CONECT 1176 1175 1175                                                 
CONECT 1177 1178 1175 1179                                            
CONECT 1178 1177                                                      
CONECT 1179 1180 1177 1187                                            
CONECT 1180 1181 1179                                                 
CONECT 1181 1180 1182                                                 
CONECT 1182 1184 1183 1183 1181                                       
CONECT 1183 1182 1182                                                 
CONECT 1184 1186 1185 1182                                            
CONECT 1185 1184                                                      
CONECT 1186 1184                                                      
CONECT 1187 1179 1188 1188 1189                                       
CONECT 1188 1187 1187                                                 
CONECT 1189 1187 1190 1191                                            
CONECT 1190 1189                                                      
CONECT 1191 1189 1195 1192                                            
CONECT 1192 1191 1193                                                 
CONECT 1193 1192 1194                                                 
CONECT 1194 1193                                                      
CONECT 1195 1191 1196 1196 1197                                       
CONECT 1196 1195 1195                                                 
CONECT 1197 1195 1198 1199                                            
CONECT 1198 1197                                                      
CONECT 1199 1197 1200 1201                                            
CONECT 1200 1199                                                      
CONECT 1201 1199 1202 1202 1203                                       
CONECT 1202 1201 1201                                                 
CONECT 1203 1201 1204 1205                                            
CONECT 1204 1203                                                      
CONECT 1205 1203 1210 1206                                            
CONECT 1206 1205 1207                                                 
CONECT 1207 1206 1208                                                 
CONECT 1208 1207 1209                                                 
CONECT 1209 1208                                                      
CONECT 1210 1211 1211 1205 1212                                       
CONECT 1211 1210 1210                                                 
CONECT 1212 1210 1213 1214                                            
CONECT 1213 1212                                                      
CONECT 1214 1212 1215 1227                                            
CONECT 1215 1216 1214                                                 
CONECT 1216 1217 1215                                                 
CONECT 1217 1218 1216                                                 
CONECT 1218 1220 1217 1219                                            
CONECT 1219 1218                                                      
CONECT 1220 1221 1221 1224 1218                                       
CONECT 1221 1223 1222 1220 1220                                       
CONECT 1222 1221                                                      
CONECT 1223 1221                                                      
CONECT 1224 1226 1220 1225                                            
CONECT 1225 1224                                                      
CONECT 1226 1224                                                      
CONECT 1227 1214 1229 1228 1228                                       
CONECT 1228 1227 1227                                                 
CONECT 1229 1230 1227 1233                                            
CONECT 1230 1231 1229                                                 
CONECT 1231 1230 1232                                                 
CONECT 1232 1231 1233                                                 
CONECT 1233 1229 1232 1234                                            
CONECT 1234 1233 1236 1235 1235                                       
CONECT 1235 1234 1234                                                 
CONECT 1236 1237 1234 1238                                            
CONECT 1237 1236                                                      
CONECT 1238 1236 1239 1245                                            
CONECT 1239 1240 1238                                                 
CONECT 1240 1241 1241 1242 1239                                       
CONECT 1241 1240 1240                                                 
CONECT 1242 1244 1240 1243                                            
CONECT 1243 1242                                                      
CONECT 1244 1242                                                      
CONECT 1245 1247 1238 1246 1246                                       
CONECT 1246 1245 1245                                                 
CONECT 1247 1248 1249 1245                                            
CONECT 1248 1247                                                      
CONECT 1249 1257 1247 1250                                            
CONECT 1250 1249 1251                                                 
CONECT 1251 1252 1252 1250 1256                                       
CONECT 1252 1253 1251 1251                                            
CONECT 1253 1252 1254 1254                                            
CONECT 1254 1253 1253 1255                                            
CONECT 1255 1254 1256 1256                                            
CONECT 1256 1251 1255 1255                                            
CONECT 1257 1259 1249 1258 1258                                       
CONECT 1258 1257 1257                                                 
CONECT 1259 1261 1260 1257                                            
CONECT 1260 1259                                                      
CONECT 1261 1266 1262 1259                                            
CONECT 1262 1264 1261 1263                                            
CONECT 1263 1262                                                      
CONECT 1264 1265 1262                                                 
CONECT 1265 1264                                                      
CONECT 1266 1268 1267 1267 1261                                       
CONECT 1267 1266 1266                                                 
CONECT 1268 1270 1269 1266                                            
CONECT 1269 1268                                                      
CONECT 1270 1275 1271 1268                                            
CONECT 1271 1270 1273 1272                                            
CONECT 1272 1271                                                      
CONECT 1273 1274 1271                                                 
CONECT 1274 1273                                                      
CONECT 1275 1277 1270 1276 1276                                       
CONECT 1276 1275 1275                                                 
CONECT 1277 1279 1278 1275                                            
CONECT 1278 1277                                                      
CONECT 1279 1288 1280 1277                                            
CONECT 1280 1279 1281                                                 
CONECT 1281 1280 1282                                                 
CONECT 1282 1281 1283                                                 
CONECT 1283 1282 1284                                                 
CONECT 1284 1287 1286 1285 1283                                       
CONECT 1285 1284                                                      
CONECT 1286 1284                                                      
CONECT 1287 1284                                                      
CONECT 1288 1289 1289 1290 1279                                       
CONECT 1289 1288 1288                                                 
CONECT 1290 1292 1288 1291                                            
CONECT 1291 1290                                                      
CONECT 1292 1293 1290                                                 
CONECT 1293 1295 1294 1294 1292                                       
CONECT 1294 1293 1293                                                 
CONECT 1295 1297 1296 1293                                            
CONECT 1296 1295                                                      
CONECT 1297 1298 1295 1301                                            
CONECT 1298 1299 1297                                                 
CONECT 1299 1300 1298                                                 
CONECT 1300 1299                                                      
CONECT 1301 1297 1302 1302 1303                                       
CONECT 1302 1301 1301                                                 
CONECT 1303 1301 1304 1305                                            
CONECT 1304 1303                                                      
CONECT 1305 1303 1313 1306                                            
CONECT 1306 1305 1307                                                 
CONECT 1307 1308 1308 1312 1306                                       
CONECT 1308 1309 1307 1307                                            
CONECT 1309 1310 1310 1308                                            
CONECT 1310 1309 1309 1311                                            
CONECT 1311 1310 1312 1312                                            
CONECT 1312 1311 1311 1307                                            
CONECT 1313 1305 1315 1314 1314                                       
CONECT 1314 1313 1313                                                 
CONECT 1315 1316 1313 1317                                            
CONECT 1316 1315                                                      
CONECT 1317 1318 1315 1322                                            
CONECT 1318 1319 1317                                                 
CONECT 1319 1320 1321 1318                                            
CONECT 1320 1319                                                      
CONECT 1321 1319                                                      
CONECT 1322 1317 1323 1323 1324                                       
CONECT 1323 1322 1322                                                 
CONECT 1324 1322 1325 1326                                            
CONECT 1325 1324                                                      
CONECT 1326 1324 1333 1327                                            
CONECT 1327 1326 1328                                                 
CONECT 1328 1327 1329 1329 1330                                       
CONECT 1329 1328 1328                                                 
CONECT 1330 1328 1331 1332                                            
CONECT 1331 1330                                                      
CONECT 1332 1330                                                      
CONECT 1333 1334 1334 1326 1335                                       
CONECT 1334 1333 1333                                                 
CONECT 1335 1333 1337 1336                                            
CONECT 1336 1335                                                      
CONECT 1337 1338 1335                                                 
CONECT 1338 1339 1339 1340 1337                                       
CONECT 1339 1338 1338                                                 
CONECT 1340 1342 1338 1341                                            
CONECT 1341 1340                                                      
CONECT 1342 1343 1340 1346                                            
CONECT 1343 1342 1344                                                 
CONECT 1344 1343 1345                                                 
CONECT 1345 1344                                                      
CONECT 1346 1342 1347 1347 1348                                       
CONECT 1347 1346 1346                                                 
CONECT 1348 1346 1349 1350                                            
CONECT 1349 1348                                                      
CONECT 1350 1348 1354 1351                                            
CONECT 1351 1350 1352                                                 
CONECT 1352 1351 1353                                                 
CONECT 1353 1352                                                      
CONECT 1354 1355 1355 1356 1350                                       
CONECT 1355 1354 1354                                                 
CONECT 1356 1358 1354 1357                                            
CONECT 1357 1356                                                      
CONECT 1358 1359 1356                                                 
CONECT 1359 1361 1360 1360 1358                                       
CONECT 1360 1359 1359                                                 
CONECT 1361 1363 1362 1359                                            
CONECT 1362 1361                                                      
CONECT 1363 1364 1367 1361                                            
CONECT 1364 1365 1363                                                 
CONECT 1365 1366 1364                                                 
CONECT 1366 1365                                                      
CONECT 1367 1369 1363 1368 1368                                       
CONECT 1368 1367 1367                                                 
CONECT 1369 1370 1371 1367                                            
CONECT 1370 1369                                                      
CONECT 1371 1375 1369 1372                                            
CONECT 1372 1374 1371 1373                                            
CONECT 1373 1372                                                      
CONECT 1374 1372                                                      
CONECT 1375 1376 1376 1377 1371                                       
CONECT 1376 1375 1375                                                 
CONECT 1377 1379 1375 1378                                            
CONECT 1378 1377                                                      
CONECT 1379 1380 1377                                                 
CONECT 1380 1382 1379 1381 1381                                       
CONECT 1381 1380 1380                                                 
CONECT 1382 1383 1384 1380                                            
CONECT 1383 1382                                                      
CONECT 1384 1392 1385 1382                                            
CONECT 1385 1386 1384                                                 
CONECT 1386 1391 1391 1387 1385                                       
CONECT 1387 1388 1388 1386                                            
CONECT 1388 1389 1387 1387                                            
CONECT 1389 1390 1390 1388                                            
CONECT 1390 1389 1389 1391                                            
CONECT 1391 1390 1386 1386                                            
CONECT 1392 1393 1393 1394 1384                                       
CONECT 1393 1392 1392                                                 
CONECT 1394 1396 1392 1395                                            
CONECT 1395 1394                                                      
CONECT 1396 1403 1397 1394                                            
CONECT 1397 1396 1398                                                 
CONECT 1398 1399 1399 1397 1400                                       
CONECT 1399 1398 1398                                                 
CONECT 1400 1398 1402 1401                                            
CONECT 1401 1400                                                      
CONECT 1402 1400                                                      
CONECT 1403 1405 1396 1404 1404                                       
CONECT 1404 1403 1403                                                 
CONECT 1405 1407 1406 1403                                            
CONECT 1406 1405                                                      
CONECT 1407 1408 1412 1405                                            
CONECT 1408 1409 1410 1407                                            
CONECT 1409 1408                                                      
CONECT 1410 1411 1408                                                 
CONECT 1411 1410                                                      
CONECT 1412 1413 1413 1407 1414                                       
CONECT 1413 1412 1412                                                 
CONECT 1414 1412 1416 1415                                            
CONECT 1415 1414                                                      
CONECT 1416 1421 1414 1417                                            
CONECT 1417 1416 1418                                                 
CONECT 1418 1419 1419 1417 1420                                       
CONECT 1419 1418 1418                                                 
CONECT 1420 1418                                                      
CONECT 1421 1422 1422 1423 1416                                       
CONECT 1422 1421 1421                                                 
CONECT 1423 1425 1421 1424                                            
CONECT 1424 1423                                                      
CONECT 1425 1435 1426 1423                                            
CONECT 1426 1427 1425                                                 
CONECT 1427 1434 1434 1428 1426                                       
CONECT 1428 1429 1429 1427                                            
CONECT 1429 1430 1428 1428                                            
CONECT 1430 1431 1433 1433 1429                                       
CONECT 1431 1432 1430                                                 
CONECT 1432 1431                                                      
CONECT 1433 1430 1430 1434                                            
CONECT 1434 1433 1427 1427                                            
CONECT 1435 1436 1436 1425 1437                                       
CONECT 1436 1435 1435                                                 
CONECT 1437 1435 1439 1438                                            
CONECT 1438 1437                                                      
CONECT 1439 1440 1437 1444                                            
CONECT 1440 1439 1441                                                 
CONECT 1441 1440 1443 1443 1442                                       
CONECT 1442 1441                                                      
CONECT 1443 1441 1441                                                 
CONECT 1444 1439 1445 1445 1446                                       
CONECT 1445 1444 1444                                                 
CONECT 1446 1444 1447 1448                                            
CONECT 1447 1446                                                      
CONECT 1448 1446 1452 1449                                            
CONECT 1449 1448 1450                                                 
CONECT 1450 1449 1451                                                 
CONECT 1451 1450                                                      
CONECT 1452 1448 1453 1453 1454                                       
CONECT 1453 1452 1452                                                 
CONECT 1454 1452 1455 1456                                            
CONECT 1455 1454                                                      
CONECT 1456 1454 1457 1460                                            
CONECT 1457 1459 1456 1458                                            
CONECT 1458 1457                                                      
CONECT 1459 1457                                                      
CONECT 1460 1456 1462 1461 1461                                       
CONECT 1461 1460 1460                                                 
CONECT 1462 1463 1460 1464                                            
CONECT 1463 1462                                                      
CONECT 1464 1462 1465 1468                                            
CONECT 1465 1466 1464                                                 
CONECT 1466 1467 1465                                                 
CONECT 1467 1466                                                      
CONECT 1468 1464 1469 1469 1470                                       
CONECT 1469 1468 1468                                                 
CONECT 1470 1468 1471 1472                                            
CONECT 1471 1470                                                      
CONECT 1472 1470 1473 1480                                            
CONECT 1473 1474 1472                                                 
CONECT 1474 1475 1475 1479 1473                                       
CONECT 1475 1476 1474 1474                                            
CONECT 1476 1477 1477 1475                                            
CONECT 1477 1476 1476 1478                                            
CONECT 1478 1477 1479 1479                                            
CONECT 1479 1478 1478 1474                                            
CONECT 1480 1472 1482 1481 1481                                       
CONECT 1481 1480 1480                                                 
CONECT 1482 1483 1480 1484                                            
CONECT 1483 1482                                                      
CONECT 1484 1485 1482 1488                                            
CONECT 1485 1486 1484                                                 
CONECT 1486 1487 1485                                                 
CONECT 1487 1486                                                      
CONECT 1488 1484 1490 1489 1489                                       
CONECT 1489 1488 1488                                                 
CONECT 1490 1491 1488 1492                                            
CONECT 1491 1490                                                      
CONECT 1492 1493 1490 1502                                            
CONECT 1493 1494 1492                                                 
CONECT 1494 1501 1501 1493 1495                                       
CONECT 1495 1494 1496 1496                                            
CONECT 1496 1497 1495 1495                                            
CONECT 1497 1500 1500 1498 1496                                       
CONECT 1498 1499 1497                                                 
CONECT 1499 1498                                                      
CONECT 1500 1501 1497 1497                                            
CONECT 1501 1500 1494 1494                                            
CONECT 1502 1503 1503 1492 1504                                       
CONECT 1503 1502 1502                                                 
CONECT 1504 1502 1506 1505                                            
CONECT 1505 1504                                                      
CONECT 1506 1504 1511 1507                                            
CONECT 1507 1506 1508                                                 
CONECT 1508 1507 1509                                                 
CONECT 1509 1510 1508                                                 
CONECT 1510 1509                                                      
CONECT 1511 1513 1506 1512 1512                                       
CONECT 1512 1511 1511                                                 
CONECT 1513 1514 1515 1511                                            
CONECT 1514 1513                                                      
CONECT 1515 1516 1513 1523                                            
CONECT 1516 1517 1515                                                 
CONECT 1517 1516 1522 1522 1518                                       
CONECT 1518 1517 1519 1519                                            
CONECT 1519 1520 1518 1518                                            
CONECT 1520 1522 1521 1519                                            
CONECT 1521 1520                                                      
CONECT 1522 1517 1517 1520                                            
CONECT 1523 1515 1524 1524 1525                                       
CONECT 1524 1523 1523                                                 
CONECT 1525 1523 1526 1527                                            
CONECT 1526 1525                                                      
CONECT 1527 1525 1534 1528                                            
CONECT 1528 1527 1529                                                 
CONECT 1529 1530 1530 1528 1533                                       
CONECT 1530 1531 1529 1529                                            
CONECT 1531 1530 1532 1532                                            
CONECT 1532 1531 1531 1533                                            
CONECT 1533 1529 1532                                                 
CONECT 1534 1536 1527 1535 1535                                       
CONECT 1535 1534 1534                                                 
CONECT 1536 1537 1538 1534                                            
CONECT 1537 1536                                                      
CONECT 1538 1543 1536 1539                                            
CONECT 1539 1538 1540                                                 
CONECT 1540 1539 1541                                                 
CONECT 1541 1540 1542                                                 
CONECT 1542 1541                                                      
CONECT 1543 1544 1544 1545 1538                                       
CONECT 1544 1543 1543                                                 
CONECT 1545 1547 1543 1546                                            
CONECT 1546 1545                                                      
CONECT 1547 1548 1545 1553                                            
CONECT 1548 1549 1547                                                 
CONECT 1549 1550 1548                                                 
CONECT 1550 1552 1552 1551 1549                                       
CONECT 1551 1550                                                      
CONECT 1552 1550 1550                                                 
CONECT 1553 1547 1555 1554 1554                                       
CONECT 1554 1553 1553                                                 
CONECT 1555 1556 1553 1557                                            
CONECT 1556 1555                                                      
CONECT 1557 1555 1562 1558                                            
CONECT 1558 1557 1559                                                 
CONECT 1559 1558 1560 1561                                            
CONECT 1560 1559                                                      
CONECT 1561 1559                                                      
CONECT 1562 1563 1563 1557 1564                                       
CONECT 1563 1562 1562                                                 
CONECT 1564 1562 1568 1565                                            
CONECT 1565 1564 1566                                                 
CONECT 1566 1567 1565                                                 
CONECT 1567 1568 1566                                                 
CONECT 1568 1569 1564 1567                                            
CONECT 1569 1570 1570 1571 1568                                       
CONECT 1570 1569 1569                                                 
CONECT 1571 1573 1569 1572                                            
CONECT 1572 1571                                                      
CONECT 1573 1578 1574 1571                                            
CONECT 1574 1573 1576 1575                                            
CONECT 1575 1574                                                      
CONECT 1576 1574 1577                                                 
CONECT 1577 1576                                                      
CONECT 1578 1579 1579 1580 1573                                       
CONECT 1579 1578 1578                                                 
CONECT 1580 1582 1578 1581                                            
CONECT 1581 1580                                                      
CONECT 1582 1583 1580                                                 
CONECT 1583 1584 1584 1582 1585                                       
CONECT 1584 1583 1583                                                 
CONECT 1585 1583 1587 1586                                            
CONECT 1586 1585                                                      
CONECT 1587 1585 1588 1591                                            
CONECT 1588 1589 1587 1590                                            
CONECT 1589 1588                                                      
CONECT 1590 1588                                                      
CONECT 1591 1587 1593 1592 1592                                       
CONECT 1592 1591 1591                                                 
CONECT 1593 1594 1591 1595                                            
CONECT 1594 1593                                                      
CONECT 1595 1596 1593 1603                                            
CONECT 1596 1597 1595                                                 
CONECT 1597 1598 1602 1602 1596                                       
CONECT 1598 1599 1599 1597                                            
CONECT 1599 1598 1598 1600                                            
CONECT 1600 1599 1601 1602                                            
CONECT 1601 1600                                                      
CONECT 1602 1600 1597 1597                                            
CONECT 1603 1595 1604 1604 1605                                       
CONECT 1604 1603 1603                                                 
CONECT 1605 1603 1606 1607                                            
CONECT 1606 1605                                                      
CONECT 1607 1605 1609 1608                                            
CONECT 1608 1607                                                      
CONECT 1609 1607 1610 1610 1611                                       
CONECT 1610 1609 1609                                                 
CONECT 1611 1609 1613 1612                                            
CONECT 1612 1611                                                      
CONECT 1613 1611 1614                                                 
CONECT 1614 1613 1616 1615 1615                                       
CONECT 1615 1614 1614                                                 
CONECT 1616 1617 1614 1618                                            
CONECT 1617 1616                                                      
CONECT 1618 1623 1616 1619                                            
CONECT 1619 1618 1621 1620                                            
CONECT 1620 1619                                                      
CONECT 1621 1619 1622                                                 
CONECT 1622 1621                                                      
CONECT 1623 1624 1624 1625 1618                                       
CONECT 1624 1623 1623                                                 
CONECT 1625 1627 1623 1626                                            
CONECT 1626 1625                                                      
CONECT 1627 1632 1628 1625                                            
CONECT 1628 1627 1629                                                 
CONECT 1629 1628 1631 1631 1630                                       
CONECT 1630 1629                                                      
CONECT 1631 1629 1629                                                 
CONECT 1632 1634 1627 1633 1633                                       
CONECT 1633 1632 1632                                                 
CONECT 1634 1635 1636 1632                                            
CONECT 1635 1634                                                      
CONECT 1636 1637 1634 1641                                            
CONECT 1637 1638 1636                                                 
CONECT 1638 1640 1639 1637                                            
CONECT 1639 1638                                                      
CONECT 1640 1638                                                      
CONECT 1641 1636 1642 1642 1643                                       
CONECT 1642 1641 1641                                                 
CONECT 1643 1641 1644 1645                                            
CONECT 1644 1643                                                      
CONECT 1645 1643 1646 1651                                            
CONECT 1646 1647 1645                                                 
CONECT 1647 1648 1646                                                 
CONECT 1648 1650 1650 1647 1649                                       
CONECT 1649 1648                                                      
CONECT 1650 1648 1648                                                 
CONECT 1651 1645 1653 1652 1652                                       
CONECT 1652 1651 1651                                                 
CONECT 1653 1654 1651 1655                                            
CONECT 1654 1653                                                      
CONECT 1655 1653 1656                                                 
CONECT 1656 1655 1658 1657 1657                                       
CONECT 1657 1656 1656                                                 
CONECT 1658 1659 1656 1660                                            
CONECT 1659 1658                                                      
CONECT 1660 1667 1658 1661                                            
CONECT 1661 1660 1662                                                 
CONECT 1662 1661 1664 1663 1663                                       
CONECT 1663 1662 1662                                                 
CONECT 1664 1665 1662 1666                                            
CONECT 1665 1664                                                      
CONECT 1666 1664                                                      
CONECT 1667 1668 1668 1669 1660                                       
CONECT 1668 1667 1667                                                 
CONECT 1669 1671 1667 1670                                            
CONECT 1670 1669                                                      
CONECT 1671 1679 1669 1672                                            
CONECT 1672 1671 1673                                                 
CONECT 1673 1674 1674 1672 1678                                       
CONECT 1674 1675 1673 1673                                            
CONECT 1675 1674 1676 1676                                            
CONECT 1676 1675 1675 1677                                            
CONECT 1677 1676 1678 1678                                            
CONECT 1678 1673 1677 1677                                            
CONECT 1679 1681 1671 1680 1680                                       
CONECT 1680 1679 1679                                                 
CONECT 1681 1682 1683 1679                                            
CONECT 1682 1681                                                      
CONECT 1683 1684 1681 1693                                            
CONECT 1684 1685 1683                                                 
CONECT 1685 1692 1692 1686 1684                                       
CONECT 1686 1687 1687 1685                                            
CONECT 1687 1688 1686 1686                                            
CONECT 1688 1689 1691 1691 1687                                       
CONECT 1689 1690 1688                                                 
CONECT 1690 1689                                                      
CONECT 1691 1688 1688 1692                                            
CONECT 1692 1691 1685 1685                                            
CONECT 1693 1683 1694 1694 1695                                       
CONECT 1694 1693 1693                                                 
CONECT 1695 1693 1696 1697                                            
CONECT 1696 1695                                                      
CONECT 1697 1695 1698                                                 
CONECT 1698 1697 1699 1699 1700                                       
CONECT 1699 1698 1698                                                 
CONECT 1700 1698 1701 1704                                            
CONECT 1701 1700 1702                                                 
CONECT 1702 1701 1703                                                 
CONECT 1703 1702 1704                                                 
CONECT 1704 1700 1705 1703                                            
CONECT 1705 1707 1704 1706 1706                                       
CONECT 1706 1705 1705                                                 
CONECT 1707 1708 1709 1705                                            
CONECT 1708 1707                                                      
CONECT 1709 1710 1707 1717                                            
CONECT 1710 1711 1709                                                 
CONECT 1711 1716 1716 1712 1710                                       
CONECT 1712 1713 1713 1711                                            
CONECT 1713 1714 1712 1712                                            
CONECT 1714 1715 1715 1713                                            
CONECT 1715 1714 1714 1716                                            
CONECT 1716 1715 1711 1711                                            
CONECT 1717 1709 1718 1718 1719                                       
CONECT 1718 1717 1717                                                 
CONECT 1719 1717 1720 1721                                            
CONECT 1720 1719                                                      
CONECT 1721 1719 1725 1722                                            
CONECT 1722 1721 1724 1723                                            
CONECT 1723 1722                                                      
CONECT 1724 1722                                                      
CONECT 1725 1726 1726 1727 1721                                       
CONECT 1726 1725 1725                                                 
CONECT 1727 1729 1725 1728                                            
CONECT 1728 1727                                                      
CONECT 1729 1730 1727 1734                                            
CONECT 1730 1729 1731                                                 
CONECT 1731 1730 1733 1733 1732                                       
CONECT 1732 1731                                                      
CONECT 1733 1731 1731                                                 
CONECT 1734 1729 1736 1735 1735                                       
CONECT 1735 1734 1734                                                 
CONECT 1736 1737 1734 1738                                            
CONECT 1737 1736                                                      
CONECT 1738 1736 1751 1739                                            
CONECT 1739 1738 1740                                                 
CONECT 1740 1739 1741                                                 
CONECT 1741 1740 1742                                                 
CONECT 1742 1741 1743 1744                                            
CONECT 1743 1742                                                      
CONECT 1744 1742 1745 1745 1748                                       
CONECT 1745 1746 1744 1744 1747                                       
CONECT 1746 1745                                                      
CONECT 1747 1745                                                      
CONECT 1748 1744 1749 1750                                            
CONECT 1749 1748                                                      
CONECT 1750 1748                                                      
CONECT 1751 1752 1752 1753 1738                                       
CONECT 1752 1751 1751                                                 
CONECT 1753 1755 1751 1754                                            
CONECT 1754 1753                                                      
CONECT 1755 1756 1753 1763                                            
CONECT 1756 1757 1755                                                 
CONECT 1757 1758 1756                                                 
CONECT 1758 1759 1759 1760 1757                                       
CONECT 1759 1758 1758                                                 
CONECT 1760 1758 1762 1761                                            
CONECT 1761 1760                                                      
CONECT 1762 1760                                                      
CONECT 1763 1755 1765 1764 1764                                       
CONECT 1764 1763 1763                                                 
CONECT 1765 1766 1763 1767                                            
CONECT 1766 1765                                                      
CONECT 1767 1772 1765 1768                                            
CONECT 1768 1767 1770 1769                                            
CONECT 1769 1768                                                      
CONECT 1770 1768 1771                                                 
CONECT 1771 1770                                                      
CONECT 1772 1773 1773 1774 1767                                       
CONECT 1773 1772 1772                                                 
CONECT 1774 1776 1772 1775                                            
CONECT 1775 1774                                                      
CONECT 1776 1778 1777 1774                                            
CONECT 1777 1776                                                      
CONECT 1778 1780 1776 1779 1779                                       
CONECT 1779 1778 1778                                                 
CONECT 1780 1781 1782 1778                                            
CONECT 1781 1780                                                      
CONECT 1782 1790 1783 1780                                            
CONECT 1783 1782 1784                                                 
CONECT 1784 1783 1785                                                 
CONECT 1785 1787 1786 1786 1784                                       
CONECT 1786 1785 1785                                                 
CONECT 1787 1789 1788 1785                                            
CONECT 1788 1787                                                      
CONECT 1789 1787                                                      
CONECT 1790 1791 1791 1792 1782                                       
CONECT 1791 1790 1790                                                 
CONECT 1792 1794 1790 1793                                            
CONECT 1793 1792                                                      
CONECT 1794 1796 1795 1792                                            
CONECT 1795 1794                                                      
CONECT 1796 1798 1794 1797 1797                                       
CONECT 1797 1796 1796                                                 
CONECT 1798 1799 1800 1796                                            
CONECT 1799 1798                                                      
CONECT 1800 1801 1802 1798                                            
CONECT 1801 1800                                                      
CONECT 1802 1800 1803 1803 1804                                       
CONECT 1803 1802 1802                                                 
CONECT 1804 1802 1806 1805                                            
CONECT 1805 1804                                                      
CONECT 1806 1807 1804                                                 
CONECT 1807 1808 1808 1809 1806                                       
CONECT 1808 1807 1807                                                 
CONECT 1809 1811 1807 1810                                            
CONECT 1810 1809                                                      
CONECT 1811 1816 1812 1809                                            
CONECT 1812 1811 1814 1813                                            
CONECT 1813 1812                                                      
CONECT 1814 1812 1815                                                 
CONECT 1815 1814                                                      
CONECT 1816 1818 1817 1817 1811                                       
CONECT 1817 1816 1816                                                 
CONECT 1818 1820 1819 1816                                            
CONECT 1819 1818                                                      
CONECT 1820 1821 1825 1818                                            
CONECT 1821 1822 1820                                                 
CONECT 1822 1824 1824 1823 1821                                       
CONECT 1823 1822                                                      
CONECT 1824 1822 1822                                                 
CONECT 1825 1826 1826 1827 1820                                       
CONECT 1826 1825 1825                                                 
CONECT 1827 1825                                                      
MASTER        27   0    0    0    0    0    0    0 1827    0 1827    0                 
END
