# Supplementary material for: Virtual Double-System Single-Box for Absolute Dissociation Free Energy Calculations in GROMACS
Source: J Chem Inf Model. 2021 Nov 1;61(11):5320–6. doi: 10.1021/acs.jcim.1c00909 (PMC8611716; doi:10.1021/acs.jcim.1c00909)
Supplement: Supplementary file 2 — ci1c00909_si_002.zip [file ci1c00909_si_002.zip › SI/1_dock/ligand.pdb]

REMARK   4 XXXX COMPLIES WITH FORMAT V. 2.0
ATOM      1  C   LIG     1      -7.344  17.179  67.131  1.00  0.00      mode C  
ATOM      2  C   LIG     1      -5.936  16.750  66.857  1.00  0.00      mode C  
ATOM      3  N   LIG     1      -4.863  16.387  66.680  1.00  0.00      mode N  
ATOM      4  N   LIG     1      -8.190  15.990  67.219  1.00  0.00      mode N  
ATOM      5  C   LIG     1      -9.297  15.810  66.397  1.00  0.00      mode C  
ATOM      6  O   LIG     1      -9.670  16.648  65.585  1.00  0.00      mode O  
ATOM      7  H   LIG     1      -8.035  15.350  67.991  1.00  0.00      mode H  
ATOM      8  C   LIG     1      -9.910  14.403  66.480  1.00  0.00      mode C  
ATOM      9  C   LIG     1     -10.442  14.081  65.109  1.00  0.00      mode C  
ATOM     10  C   LIG     1     -11.891  13.731  65.225  1.00  0.00      mode C  
ATOM     11  C   LIG     1     -10.911  12.709  64.783  1.00  0.00      mode C  
ATOM     12  C   LIG     1     -12.292  13.767  66.652  1.00  0.00      mode C  
ATOM     13  N   LIG     1     -11.088  14.206  67.375  1.00  0.00      mode N  
ATOM     14  C   LIG     1     -10.865  14.089  68.738  1.00  0.00      mode C  
ATOM     15  O   LIG     1      -9.783  14.453  69.213  1.00  0.00      mode O  
ATOM     16  C   LIG     1     -10.937  12.272  63.401  1.00  0.00      mode C  
ATOM     17  C   LIG     1     -10.580  11.579  65.637  1.00  0.00      mode C  
ATOM     18  C   LIG     1     -11.962  13.473  69.682  1.00  0.00      mode C  
ATOM     19  C   LIG     1     -12.472  14.391  70.838  1.00  0.00      mode C  
ATOM     20  C   LIG     1     -13.497  15.413  70.333  1.00  0.00      mode C  
ATOM     21  C   LIG     1     -13.193  13.523  71.897  1.00  0.00      mode C  
ATOM     22  C   LIG     1     -11.336  15.161  71.540  1.00  0.00      mode C  
ATOM     23  N   LIG     1     -11.449  12.196  70.243  1.00  0.00      mode N  
ATOM     24  C   LIG     1     -11.625  10.965  69.622  1.00  0.00      mode C  
ATOM     25  O   LIG     1     -12.303  10.862  68.597  1.00  0.00      mode O  
ATOM     26  H   LIG     1     -10.915  12.231  71.106  1.00  0.00      mode H  
ATOM     27  C   LIG     1     -10.945   9.746  70.305  1.00  0.00      mode C  
ATOM     28  F   LIG     1     -11.164   8.580  69.628  1.00  0.00      mode F  
ATOM     29  F   LIG     1      -9.593   9.885  70.392  1.00  0.00      mode F  
ATOM     30  F   LIG     1     -11.396   9.540  71.574  1.00  0.00      mode F  
ATOM     31  C   LIG     1      -7.361  18.032  68.419  1.00  0.00      mode C  
ATOM     32  C   LIG     1      -8.331  19.211  68.466  1.00  0.00      mode C  
ATOM     33  C   LIG     1      -8.142  20.188  67.325  1.00  0.00      mode C  
ATOM     34  O   LIG     1      -7.085  20.493  66.803  1.00  0.00      mode O  
ATOM     35  N   LIG     1      -9.380  20.713  67.024  1.00  0.00      mode N  
ATOM     36  C   LIG     1     -10.412  20.208  67.881  1.00  0.00      mode C  
ATOM     37  H   LIG     1      -9.508  21.340  66.240  1.00  0.00      mode H  
ATOM     38  C   LIG     1      -9.828  18.905  68.390  1.00  0.00      mode C  
TER      39      LIG     1 
