# Supplementary material for: Virtual Double-System Single-Box for Absolute Dissociation Free Energy Calculations in GROMACS
Source: J Chem Inf Model. 2021 Nov 1;61(11):5320–6. doi: 10.1021/acs.jcim.1c00909 (PMC8611716; doi:10.1021/acs.jcim.1c00909)
Supplement: Supplementary file 2 — ci1c00909_si_002.zip [file ci1c00909_si_002.zip › SI/2_hpcdrug/README]

This directory contains:

 README: this file 
 input_correct_gromacs.txt: main HPC_Drug input file for complex PF-07321332-3CLpro
 LIG_only_ligand_HREM_OUT: reference unbound-HREM directory 
 3clp_HREM_OUT: reference bound-HREM directory

-----------------------------------------------------------------------------------------------------
 
We assume here that HPC_Drug has been installed (see SI.pdf for
instructions).

HPC_Drug needs a pdb file, in our case the pdb file name is
complex_ligand.pdb (in 1_dock folder) which has been obtained from
previous Step 1 and containing ligand and protein coordinates. Copy
this file in this directory and issue the following command:

python /HPCDrug_INSTALL_DIRECTORY/main.py input_correct_gromacs.txt

where HPCDrug_INSTALL_DIRECTORY	is the PATH where HPCDrug is installed 

We obtain several files and two folders:
1) 3clp_HREM
2) LIG_only_ligand_HREM

In 3clp_HREM there are files for BOUND HREM, in our case we run 6
batteries each of 24 replica. In LIG_only_ligand_HREM there are files
for UNBOUND HREM, 4 batteries each of 8 replica.

The two generated folders should be identical to the reference folders
LIG_only_ligand_HREM_OUT and 3clp_HREM_OUT.

----------------------------------------------------------------------------------------------------

Now it is time to move to an HPC platform and transfer (e.g. with scp
-r SI username@hpc:$HOME) the entire SI directory in the present state
to the HPC platform. The following steps will start from Step 3
therefore cd to the SI/3_hrem on the HPC.
