# Supplementary material for: Virtual Double-System Single-Box for Absolute Dissociation Free Energy Calculations in GROMACS
Source: J Chem Inf Model. 2021 Nov 1;61(11):5320–6. doi: 10.1021/acs.jcim.1c00909 (PMC8611716; doi:10.1021/acs.jcim.1c00909)
Supplement: Supplementary file 2 — ci1c00909_si_002.zip [file ci1c00909_si_002.zip › SI/2_hpcdrug/LIG_only_ligand_HREM_OUT/LIG_only_ligand.top]

;protein ff (needed for the water itp file
#include  "amber99sb-ildn.ff/forcefield.itp" 

;ligand itp file
#include "LIG.itp"

;water itp
#include  "amber99sb-ildn.ff/tip3p.itp" 

[ system ]
; Name
Protein in water

[ molecules ]
; Compound        #mols
LIG              1
