# Supplementary material for: Virtual Double-System Single-Box for Absolute Dissociation Free Energy Calculations in GROMACS
Source: J Chem Inf Model. 2021 Nov 1;61(11):5320–6. doi: 10.1021/acs.jcim.1c00909 (PMC8611716; doi:10.1021/acs.jcim.1c00909)
Supplement: Supplementary file 2 — ci1c00909_si_002.zip [file ci1c00909_si_002.zip › SI/2_hpcdrug/LIG_only_ligand_HREM_OUT/important_info.dat]

ligand_resname = LIG
ligand_itp = LIG.itp
ligand_top = LIG_only_ligand.top
only_solvent_gro = only_water_tip3p.gro
only_solvent_top = only_water_tip3p.top
