# Supplementary material for: Virtual Double-System Single-Box for Absolute Dissociation Free Energy Calculations in GROMACS
Source: J Chem Inf Model. 2021 Nov 1;61(11):5320–6. doi: 10.1021/acs.jcim.1c00909 (PMC8611716; doi:10.1021/acs.jcim.1c00909)
Supplement: Supplementary file 2 — ci1c00909_si_002.zip [file ci1c00909_si_002.zip › SI/2_hpcdrug/LIG_only_ligand_HREM_OUT/MAKE_TPR_FILES.sh]

#!/bin/bash
 
##THIS SCRIPT CREATES THE TPR FILES RUN IT BEFORE THE WORKLOADMANAGER ONE
IT IS FOR A PLUMED PATCHED GROMACS INSTALLATION


gmx grompp -maxwarn 100 -o BATTERY0/scaled0/HREM.tpr -f LIG_only_ligand_HREM.mdp -p LIG_scaled_0.top -c LIG_only_ligand.gro 
gmx grompp -maxwarn 100 -o BATTERY0/scaled1/HREM.tpr -f LIG_only_ligand_HREM.mdp -p LIG_scaled_1.top -c LIG_only_ligand.gro 
gmx grompp -maxwarn 100 -o BATTERY0/scaled2/HREM.tpr -f LIG_only_ligand_HREM.mdp -p LIG_scaled_2.top -c LIG_only_ligand.gro 
gmx grompp -maxwarn 100 -o BATTERY0/scaled3/HREM.tpr -f LIG_only_ligand_HREM.mdp -p LIG_scaled_3.top -c LIG_only_ligand.gro 
gmx grompp -maxwarn 100 -o BATTERY0/scaled4/HREM.tpr -f LIG_only_ligand_HREM.mdp -p LIG_scaled_4.top -c LIG_only_ligand.gro 
gmx grompp -maxwarn 100 -o BATTERY0/scaled5/HREM.tpr -f LIG_only_ligand_HREM.mdp -p LIG_scaled_5.top -c LIG_only_ligand.gro 
gmx grompp -maxwarn 100 -o BATTERY0/scaled6/HREM.tpr -f LIG_only_ligand_HREM.mdp -p LIG_scaled_6.top -c LIG_only_ligand.gro 
gmx grompp -maxwarn 100 -o BATTERY0/scaled7/HREM.tpr -f LIG_only_ligand_HREM.mdp -p LIG_scaled_7.top -c LIG_only_ligand.gro 
gmx grompp -maxwarn 100 -o BATTERY1/scaled0/HREM.tpr -f LIG_only_ligand_HREM.mdp -p LIG_scaled_0.top -c LIG_only_ligand.gro 
gmx grompp -maxwarn 100 -o BATTERY1/scaled1/HREM.tpr -f LIG_only_ligand_HREM.mdp -p LIG_scaled_1.top -c LIG_only_ligand.gro 
gmx grompp -maxwarn 100 -o BATTERY1/scaled2/HREM.tpr -f LIG_only_ligand_HREM.mdp -p LIG_scaled_2.top -c LIG_only_ligand.gro 
gmx grompp -maxwarn 100 -o BATTERY1/scaled3/HREM.tpr -f LIG_only_ligand_HREM.mdp -p LIG_scaled_3.top -c LIG_only_ligand.gro 
gmx grompp -maxwarn 100 -o BATTERY1/scaled4/HREM.tpr -f LIG_only_ligand_HREM.mdp -p LIG_scaled_4.top -c LIG_only_ligand.gro 
gmx grompp -maxwarn 100 -o BATTERY1/scaled5/HREM.tpr -f LIG_only_ligand_HREM.mdp -p LIG_scaled_5.top -c LIG_only_ligand.gro 
gmx grompp -maxwarn 100 -o BATTERY1/scaled6/HREM.tpr -f LIG_only_ligand_HREM.mdp -p LIG_scaled_6.top -c LIG_only_ligand.gro 
gmx grompp -maxwarn 100 -o BATTERY1/scaled7/HREM.tpr -f LIG_only_ligand_HREM.mdp -p LIG_scaled_7.top -c LIG_only_ligand.gro 
gmx grompp -maxwarn 100 -o BATTERY2/scaled0/HREM.tpr -f LIG_only_ligand_HREM.mdp -p LIG_scaled_0.top -c LIG_only_ligand.gro 
gmx grompp -maxwarn 100 -o BATTERY2/scaled1/HREM.tpr -f LIG_only_ligand_HREM.mdp -p LIG_scaled_1.top -c LIG_only_ligand.gro 
gmx grompp -maxwarn 100 -o BATTERY2/scaled2/HREM.tpr -f LIG_only_ligand_HREM.mdp -p LIG_scaled_2.top -c LIG_only_ligand.gro 
gmx grompp -maxwarn 100 -o BATTERY2/scaled3/HREM.tpr -f LIG_only_ligand_HREM.mdp -p LIG_scaled_3.top -c LIG_only_ligand.gro 
gmx grompp -maxwarn 100 -o BATTERY2/scaled4/HREM.tpr -f LIG_only_ligand_HREM.mdp -p LIG_scaled_4.top -c LIG_only_ligand.gro 
gmx grompp -maxwarn 100 -o BATTERY2/scaled5/HREM.tpr -f LIG_only_ligand_HREM.mdp -p LIG_scaled_5.top -c LIG_only_ligand.gro 
gmx grompp -maxwarn 100 -o BATTERY2/scaled6/HREM.tpr -f LIG_only_ligand_HREM.mdp -p LIG_scaled_6.top -c LIG_only_ligand.gro 
gmx grompp -maxwarn 100 -o BATTERY2/scaled7/HREM.tpr -f LIG_only_ligand_HREM.mdp -p LIG_scaled_7.top -c LIG_only_ligand.gro 
gmx grompp -maxwarn 100 -o BATTERY3/scaled0/HREM.tpr -f LIG_only_ligand_HREM.mdp -p LIG_scaled_0.top -c LIG_only_ligand.gro 
gmx grompp -maxwarn 100 -o BATTERY3/scaled1/HREM.tpr -f LIG_only_ligand_HREM.mdp -p LIG_scaled_1.top -c LIG_only_ligand.gro 
gmx grompp -maxwarn 100 -o BATTERY3/scaled2/HREM.tpr -f LIG_only_ligand_HREM.mdp -p LIG_scaled_2.top -c LIG_only_ligand.gro 
gmx grompp -maxwarn 100 -o BATTERY3/scaled3/HREM.tpr -f LIG_only_ligand_HREM.mdp -p LIG_scaled_3.top -c LIG_only_ligand.gro 
gmx grompp -maxwarn 100 -o BATTERY3/scaled4/HREM.tpr -f LIG_only_ligand_HREM.mdp -p LIG_scaled_4.top -c LIG_only_ligand.gro 
gmx grompp -maxwarn 100 -o BATTERY3/scaled5/HREM.tpr -f LIG_only_ligand_HREM.mdp -p LIG_scaled_5.top -c LIG_only_ligand.gro 
gmx grompp -maxwarn 100 -o BATTERY3/scaled6/HREM.tpr -f LIG_only_ligand_HREM.mdp -p LIG_scaled_6.top -c LIG_only_ligand.gro 
gmx grompp -maxwarn 100 -o BATTERY3/scaled7/HREM.tpr -f LIG_only_ligand_HREM.mdp -p LIG_scaled_7.top -c LIG_only_ligand.gro 
