# Supplementary material for: Virtual Double-System Single-Box for Absolute Dissociation Free Energy Calculations in GROMACS
Source: J Chem Inf Model. 2021 Nov 1;61(11):5320–6. doi: 10.1021/acs.jcim.1c00909 (PMC8611716; doi:10.1021/acs.jcim.1c00909)
Supplement: Supplementary file 2 — ci1c00909_si_002.zip [file ci1c00909_si_002.zip › SI/2_hpcdrug/LIG_only_ligand_HREM_OUT/LIG_scaled_5.top]

;protein ff (needed for the water itp file
******************************************************************** 
* The original ffamber ports were written by Eric J. Sorin,        * 
* CSU Long Beach, Dept. of Chem & Biochem, and have now been       * 
* integrated with the standard gromacs distribution.               * 
* (Please don't blame Eric for errors we might have introduced.)   * 
* For the implementation/validation, please read/cite:             *  
* Sorin & Pande (2005). Biophys. J. 88(4), 2472-2493.              * 
* For related material and updates, please consult                 * 
* http://chemistry.csulb.edu/ffamber/                              * 
******************************************************************** 


[ defaults ] 
; nbfunc        comb-rule       gen-pairs       fudgeLJ fudgeQQ
1               2               yes             0.5     0.8333 

[ atomtypes ] 
; name      at.num  mass     charge ptype  sigma      epsilon
Br 35 79.90 0.0000 A 0.00000e+00 0.00000e+00 
Br_ Br 79.90 0.0000 A 0 0  ; scaled
C 6 12.01 0.0000 A 3.39967e-01 3.59824e-01 
C_ C 12.01 0.0000 A 0.339967 0.0694711  ; scaled
CA 6 12.01 0.0000 A 3.39967e-01 3.59824e-01 
CA_ CA 12.01 0.0000 A 0.339967 0.0694711  ; scaled
CB 6 12.01 0.0000 A 3.39967e-01 3.59824e-01 
CB_ CB 12.01 0.0000 A 0.339967 0.0694711  ; scaled
CC 6 12.01 0.0000 A 3.39967e-01 3.59824e-01 
CC_ CC 12.01 0.0000 A 0.339967 0.0694711  ; scaled
CK 6 12.01 0.0000 A 3.39967e-01 3.59824e-01 
CK_ CK 12.01 0.0000 A 0.339967 0.0694711  ; scaled
CM 6 12.01 0.0000 A 3.39967e-01 3.59824e-01 
CM_ CM 12.01 0.0000 A 0.339967 0.0694711  ; scaled
CN 6 12.01 0.0000 A 3.39967e-01 3.59824e-01 
CN_ CN 12.01 0.0000 A 0.339967 0.0694711  ; scaled
CQ 6 12.01 0.0000 A 3.39967e-01 3.59824e-01 
CQ_ CQ 12.01 0.0000 A 0.339967 0.0694711  ; scaled
CR 6 12.01 0.0000 A 3.39967e-01 3.59824e-01 
CR_ CR 12.01 0.0000 A 0.339967 0.0694711  ; scaled
CT 6 12.01 0.0000 A 3.39967e-01 4.57730e-01 
CT_ CT 12.01 0.0000 A 0.339967 0.0883738  ; scaled
CV 6 12.01 0.0000 A 3.39967e-01 3.59824e-01 
CV_ CV 12.01 0.0000 A 0.339967 0.0694711  ; scaled
CW 6 12.01 0.0000 A 3.39967e-01 3.59824e-01 
CW_ CW 12.01 0.0000 A 0.339967 0.0694711  ; scaled
C* 6 12.01 0.0000 A 3.39967e-01 3.59824e-01 
C*_ C* 12.01 0.0000 A 0.339967 0.0694711  ; scaled
C0 20 40.08 0.0000 A 3.05240e-01 1.92376e+00 
C0_ C0 40.08 0.0000 A 0.30524 0.37142  ; scaled
F 9 19.00 0.0000 A 3.11815e-01 2.55224e-01 
F_ F 19.00 0.0000 A 0.311815 0.049276  ; scaled
H 1 1.008 0.0000 A 1.06908e-01 6.56888e-02 
H_ H 1.008 0.0000 A 0.106908 0.0126825  ; scaled
HC 1 1.008 0.0000 A 2.64953e-01 6.56888e-02 
HC_ HC 1.008 0.0000 A 0.264953 0.0126825  ; scaled
H1 1 1.008 0.0000 A 2.47135e-01 6.56888e-02 
H1_ H1 1.008 0.0000 A 0.247135 0.0126825  ; scaled
H2 1 1.008 0.0000 A 2.29317e-01 6.56888e-02 
H2_ H2 1.008 0.0000 A 0.229317 0.0126825  ; scaled
H3 1 1.008 0.0000 A 2.11499e-01 6.56888e-02 
H3_ H3 1.008 0.0000 A 0.211499 0.0126825  ; scaled
HA 1 1.008 0.0000 A 2.59964e-01 6.27600e-02 
HA_ HA 1.008 0.0000 A 0.259964 0.0121171  ; scaled
H4 1 1.008 0.0000 A 2.51055e-01 6.27600e-02 
H4_ H4 1.008 0.0000 A 0.251055 0.0121171  ; scaled
H5 1 1.008 0.0000 A 2.42146e-01 6.27600e-02 
H5_ H5 1.008 0.0000 A 0.242146 0.0121171  ; scaled
HO 1 1.008 0.0000 A 0.00000e+00 0.00000e+00 
HO_ HO 1.008 0.0000 A 0 0  ; scaled
HS 1 1.008 0.0000 A 1.06908e-01 6.56888e-02 
HS_ HS 1.008 0.0000 A 0.106908 0.0126825  ; scaled
HW 1 1.008 0.0000 A 0.00000e+00 0.00000e+00 
HW_ HW 1.008 0.0000 A 0 0  ; scaled
HP 1 1.008 0.0000 A 1.95998e-01 6.56888e-02 
HP_ HP 1.008 0.0000 A 0.195998 0.0126825  ; scaled
I 53 126.9 0.0000 A 4.18722e-01 1.67360e+00 
I_ I 126.9 0.0000 A 0.418722 0.323122  ; scaled
Cl 17 35.45 0.0000 A 4.40104e-01 4.18400e-01 
Cl_ Cl 35.45 0.0000 A 0.440104 0.0807804  ; scaled
Na 11 22.99 0.0000 A 3.32840e-01 1.15897e-02 
Na_ Na 22.99 0.0000 A 0.33284 0.00223762  ; scaled
IB 0 131.0 0.0000 A 8.90899e-01 4.18400e-01 
IB_ IB 131.0 0.0000 A 0.890899 0.0807804  ; scaled
MG 12 24.305 0.0000 A 1.41225e-01 3.74342e+00 
MG_ MG 24.305 0.0000 A 0.141225 0.722741  ; scaled
N 7 14.01 0.0000 A 3.25000e-01 7.11280e-01 
N_ N 14.01 0.0000 A 0.325 0.137327  ; scaled
NA 7 14.01 0.0000 A 3.25000e-01 7.11280e-01 
NA_ NA 14.01 0.0000 A 0.325 0.137327  ; scaled
NB 7 14.01 0.0000 A 3.25000e-01 7.11280e-01 
NB_ NB 14.01 0.0000 A 0.325 0.137327  ; scaled
NC 7 14.01 0.0000 A 3.25000e-01 7.11280e-01 
NC_ NC 14.01 0.0000 A 0.325 0.137327  ; scaled
N2 7 14.01 0.0000 A 3.25000e-01 7.11280e-01 
N2_ N2 14.01 0.0000 A 0.325 0.137327  ; scaled
N3 7 14.01 0.0000 A 3.25000e-01 7.11280e-01 
N3_ N3 14.01 0.0000 A 0.325 0.137327  ; scaled
N* 7 14.01 0.0000 A 3.25000e-01 7.11280e-01 
N*_ N* 14.01 0.0000 A 0.325 0.137327  ; scaled
O 8 16.00 0.0000 A 2.95992e-01 8.78640e-01 
O_ O 16.00 0.0000 A 0.295992 0.169639  ; scaled
OW 8 16.00 0.0000 A 3.15061e-01 6.36386e-01 
OW_ OW 16.00 0.0000 A 0.315061 0.122867  ; scaled
OH 8 16.00 0.0000 A 3.06647e-01 8.80314e-01 
OH_ OH 16.00 0.0000 A 0.306647 0.169962  ; scaled
OS 8 16.00 0.0000 A 3.00001e-01 7.11280e-01 
OS_ OS 16.00 0.0000 A 0.300001 0.137327  ; scaled
O2 8 16.00 0.0000 A 2.95992e-01 8.78640e-01 
O2_ O2 16.00 0.0000 A 0.295992 0.169639  ; scaled
P 15 30.97 0.0000 A 3.74177e-01 8.36800e-01 
P_ P 30.97 0.0000 A 0.374177 0.161561  ; scaled
S 16 32.06 0.0000 A 3.56359e-01 1.04600e+00 
S_ S 32.06 0.0000 A 0.356359 0.201951  ; scaled
SH 16 32.06 0.0000 A 3.56359e-01 1.04600e+00 
SH_ SH 32.06 0.0000 A 0.356359 0.201951  ; scaled
CU 29 63.55 0.0000 A 3.39967e-01 3.59824e-01 
CU_ CU 63.55 0.0000 A 0.339967 0.0694711  ; scaled
FE 26 55.00 0.0000 A 0.00000e+00 0.00000e+00 
FE_ FE 55.00 0.0000 A 0 0  ; scaled
K 19 39.10 0.0000 A 4.73602e-01 1.37235e-03 
K_ K 39.10 0.0000 A 0.473602 0.000264959  ; scaled
Rb 37 85.47 0.0000 A 5.26699e-01 7.11280e-04 
Rb_ Rb 85.47 0.0000 A 0.526699 0.000137327  ; scaled
Cs 55 132.91 0.0000 A 6.04920e-01 3.37230e-04 
Cs_ Cs 132.91 0.0000 A 0.60492 6.51089e-05  ; scaled
; spc water - use only with spc.itp & settles
OW_spc 8 15.9994 0.0000 A 3.16557e-01 6.50629e-01 
OW_spc_ OW_spc 15.9994 0.0000 A 0.316557 0.125617  ; scaled
HW_spc 1 1.0080 0.0000 A 0.00000e+00 0.00000e+00 
HW_spc_ HW_spc 1.0080 0.0000 A 0 0  ; scaled
Li 3 6.94 0.0000 A 2.02590e-01 7.65672e-02 
Li_ Li 6.94 0.0000 A 0.20259 0.0147828  ; scaled
Zn 30 65.4 0.0000 A 1.95998e-01 5.23000e-02 
Zn_ Zn 65.4 0.0000 A 0.195998 0.0100975  ; scaled
;tip4p-EW
HW_tip4pew 1 1.008 0.0000 A 0.00000e+00 0.00000e+00 
HW_tip4pew_ HW_tip4pew 1.008 0.0000 A 0 0  ; scaled
OW_tip4pew 8 16.00 0.0000 A 3.16435e-01 6.80946e-01 
OW_tip4pew_ OW_tip4pew 16.00 0.0000 A 0.316435 0.13147  ; scaled
; tip4p
HW_tip4p 1 1.008 0.0000 A 0.00000e+00 0.00000e+00 
HW_tip4p_ HW_tip4p 1.008 0.0000 A 0 0  ; scaled
OW_tip4p 8 16.00 0.0000 A 3.15365e-01 6.48520e-01 
OW_tip4p_ OW_tip4p 16.00 0.0000 A 0.315365 0.12521  ; scaled
;tip5p
HW_tip5p 1 1.008 0.0000 A 0.00000e+00 0.00000e+00 
HW_tip5p_ HW_tip5p 1.008 0.0000 A 0 0  ; scaled
OW_tip5p 8 16.00 0.0000 A 3.12000e-01 6.69440e-01 
OW_tip5p_ OW_tip5p 16.00 0.0000 A 0.312 0.129249  ; scaled
; dummy defs
; MW=Dummy mass for tip4p/EW/5p water extra point charge
MW 0 0.0000 0.0000 D 0.00000e+00 0.00000e+00 
MW_ MW 0.0000 0.0000 D 0 0  ; scaled
; Dummy masses for rigid CH3 and NH3 groups
MCH3 0 0.0000 0.0000 A 0.00000e+00 0.00000e+00 
MCH3_ MCH3 0.0000 0.0000 A 0 0  ; scaled
MNH3 0 0.0000 0.0000 A 0.00000e+00 0.00000e+00 
MNH3_ MNH3 0.0000 0.0000 A 0 0  ; scaled
NZ 7 14.01 0.0000 A 3.35000e-01 7.11280e-01 
NZ_ NZ 14.01 0.0000 A 0.335 0.137327  ; scaled
SZ 16 32.06 0.0000 A 3.66359e-01 1.04600e+00 
SZ_ SZ 32.06 0.0000 A 0.366359 0.201951  ; scaled
Zn 30 65.4 0.0000 A 2.59452e-01 5.23000e-02 
Zn_ Zn 65.4 0.0000 A 0.259452 0.0100975  ; scaled
OZ 8 16.00 0.0000 A 3.05992e-01 8.78640e-01 
OZ_ OZ 16.00 0.0000 A 0.305992 0.169639  ; scaled
[ bondtypes ] 
; i    j  func       b0          kb
  C  C          1     0.1525   259408.0  ; new99
  C  OS         1     0.1323   376560.0  ; new99
  C  H4         1     0.1080   307105.6  ; new99
  C  H5         1     0.1080   307105.6  ; new99
  CA OH         1     0.1364   376560.0  ; new99
  CM OS         1     0.1240   401664.0  ; new99
  Cl CT         1     0.1766   194137.6  ; new99
  Br CT         1     0.1944   133051.2  ; new99
  I  CT         1     0.2166   123846.4  ; new99
  F  CA         1     0.1359   323004.8  ; new99
  Cl CA         1     0.1727   161502.4  ; new99
  I  CA         1     0.2075   143092.8  ; new99
  Br CA         1     0.1890   143929.6  ; new99
  OW HW         1    0.09572   462750.4  ; P water
  HW HW         1    0.15136   462750.4  ; P water
  C  CA         1    0.14090   392459.2  ; 7,(1986),230; TYR
  C  CB         1    0.14190   374049.6  ; 7,(1986),230; GUA
  C  CM         1    0.14440   343088.0  ; 7,(1986),230; THY,URA
  C  CT         1    0.15220   265265.6  ; 7,(1986),230; AA
  C  N*         1    0.13830   354803.2  ; 7,(1986),230; CYT,URA
  C  NA         1    0.13880   349782.4  ; 7,(1986),230; GUA.URA
  C  NC         1    0.13580   382417.6  ; 7,(1986),230; CYT
  C  O          1    0.12290   476976.0  ; 7,(1986),230; AA,CYT,GUA,THY,URA
  C  O2         1    0.12500   548940.8  ; 7,(1986),230; GLU,ASP
  C  OH         1    0.13640   376560.0  ; 7,(1986),230; TYR
  CA CA         1    0.14000   392459.2  ; 7,(1986),230; BENZENE,PHE,TRP,TYR
  CA CB         1    0.14040   392459.2  ; 7,(1986),230; ADE,TRP
  CA CM         1    0.14330   357313.6  ; 7,(1986),230; CYT
  CA CT         1    0.15100   265265.6  ; 7,(1986),230; PHE,TYR
  CA HA         1    0.10800   307105.6  ; ged from 340. bsd on C6H6 nmodes; PHE,TRP,TYR
  CA H4         1    0.10800   307105.6  ; ged from 340. bsd on C6H6 nmodes; no assigned
  CA N2         1    0.13400   402500.8  ; 7,(1986),230; ARG,CYT,GUA
  CA NA         1    0.13810   357313.6  ; 7,(1986),230; GUA
  CA NC         1    0.13390   404174.4  ; 7,(1986),230; ADE,CYT,GUA
  CB CB         1    0.13700   435136.0  ; 7,(1986),230; ADE,GUA
  CB N*         1    0.13740   364844.8  ; 7,(1986),230; ADE,GUA
  CB NB         1    0.13910   346435.2  ; 7,(1986),230; ADE,GUA
  CB NC         1    0.13540   385764.8  ; 7,(1986),230; ADE,GUA
  CK H5         1    0.10800   307105.6  ; ged from 340. bsd on C6H6 nmodes; ADE,GUA
  CK N*         1    0.13710   368192.0  ; 7,(1986),230; ADE,GUA
  CK NB         1    0.13040   442667.2  ; 7,(1986),230; ADE,GUA
  CM CM         1    0.13500   459403.2  ; 7,(1986),230; CYT,THY,URA
  CM CT         1    0.15100   265265.6  ; 7,(1986),230; THY
  CM HA         1    0.10800   307105.6  ; ged from 340. bsd on C6H6 nmodes; CYT,URA
  CM H4         1    0.10800   307105.6  ; ged from 340. bsd on C6H6 nmodes; CYT,URA
  CM H5         1    0.10800   307105.6  ; ged from 340. bsd on C6H6 nmodes; not assigned
  CM N*         1    0.13650   374886.4  ; 7,(1986),230; CYT,THY,URA
  CQ H5         1    0.10800   307105.6  ; ged from 340. bsd on C6H6 nmodes; ADE
  CQ NC         1    0.13240   420073.6  ; 7,(1986),230; ADE
  CT CT         1    0.15260   259408.0  ; 7,(1986),230; AA, SUGARS
  CT HC         1    0.10900   284512.0  ; ged from 331 bsd on NMA nmodes; AA, SUGARS
  CT H1         1    0.10900   284512.0  ; ged from 331 bsd on NMA nmodes; AA, RIBOSE
  CT H2         1    0.10900   284512.0  ; ged from 331 bsd on NMA nmodes; SUGARS
  CT H3         1    0.10900   284512.0  ; ged from 331 bsd on NMA nmodes; not assigned
  CT HP         1    0.10900   284512.0  ; nged from 331; AA-lysine, methyl ammonium cation
  CT N*         1    0.14750   282001.6  ; 7,(1986),230; ADE,CYT,GUA,THY,URA
  CT N2         1    0.14630   282001.6  ; 7,(1986),230; ARG
  CT OH         1    0.14100   267776.0  ; 7,(1986),230; SUGARS
  CT OS         1    0.14100   267776.0  ; 7,(1986),230; NUCLEIC ACIDS
  H  N2         1    0.10100   363171.2  ; 7,(1986),230; ADE,CYT,GUA,ARG
  H  N*         1    0.10100   363171.2  ; plain unmethylated bases ADE,CYT,GUA,ARG
  H  NA         1    0.10100   363171.2  ; 7,(1986),230; GUA,URA,HIS
  HO OH         1    0.09600   462750.4  ; 7,(1986),230; SUGARS,SER,TYR
  HO OS         1    0.09600   462750.4  ; 7,(1986),230; NUCLEOTIDE ENDS
  O2 P          1    0.14800   439320.0  ; 7,(1986),230; NA PHOSPHATES
  OH P          1    0.16100   192464.0  ; 7,(1986),230; NA PHOSPHATES
  OS P          1    0.16100   192464.0  ; 7,(1986),230; NA PHOSPHATES
  C* HC         1    0.10800   307105.6  ; ged from 340. bsd on C6H6 nmodes, not needed AA
  C  N          1    0.13350   410032.0  ; 7,(1986),230; AA
  C* CB         1    0.14590   324678.4  ; 7,(1986),230; TRP
  C* CT         1    0.14950   265265.6  ; 7,(1986),230; TRP
  C* CW         1    0.13520   456892.8  ; 7,(1986),230; TRP
  CA CN         1    0.14000   392459.2  ; 7,(1986),230; TRP
  CB CN         1    0.14190   374049.6  ; 7,(1986),230; TRP
  CC CT         1    0.15040   265265.6  ; 7,(1986),230; HIS
  CC CV         1    0.13750   428441.6  ; 7,(1986),230; HIS(delta)
  CC CW         1    0.13710   433462.4  ; 7,(1986),230; HIS(epsilon)
  CC NA         1    0.13850   353129.6  ; 7,(1986),230; HIS
  CC NB         1    0.13940   343088.0  ; 7,(1986),230; HIS
  CN NA         1    0.13800   358150.4  ; 7,(1986),230; TRP
  CR H5         1    0.10800   307105.6  ; ged from 340. bsd on C6H6 nmodes;HIS
  CR NA         1    0.13430   399153.6  ; 7,(1986),230; HIS
  CR NB         1    0.13350   408358.4  ; 7,(1986),230; HIS
  CT N          1    0.14490   282001.6  ; 7,(1986),230; AA
  CT N3         1    0.14710   307105.6  ; 7,(1986),230; LYS
  CT S          1    0.18100   189953.6  ; ged from 222.0 based on dimethylS nmodes
  CT SH         1    0.18100   198321.6  ; ged from 222.0 based on methanethiol nmodes
  CV H4         1    0.10800   307105.6  ; ged from 340. bsd on C6H6 nmodes; HIS
  CV NB         1    0.13940   343088.0  ; 7,(1986),230; HIS
  CW H4         1    0.10800   307105.6  ; ged from 340. bsd on C6H6 nmodes;HIS(epsilon,+)
  CW NA         1    0.13810   357313.6  ; 7,(1986),230; HIS,TRP
  H  N          1    0.10100   363171.2  ; 7,(1986),230; AA
  H  N3         1    0.10100   363171.2  ; 7,(1986),230; LYS    
  HS SH         1    0.13360   229283.2  ; 7,(1986),230; CYS
  S  S          1    0.20380   138908.8  ; 7,(1986),230; CYX   (SCHERAGA)
  CT F          1    0.13800   307105.6  ; 13,(1992),963;CF4; R0=1.332 FOR CHF3
  CR NZ         1    0.13350   408358.4  ; 7,(1986),230; HIS
  CV NZ         1    0.13940   343088.0  ; 7,(1986),230; HIS
  CC NZ         1    0.13940   343088.0  ; 7,(1986),230; HIS
  CT SZ         1    0.18100   198321.6  ; ged from 222.0 based on methanethiol nmodes
  OZ CT         1    0.12500   548940.8  ; 7,(1986),230; GLU,ASP


[ constrainttypes ] 
; this section is implemented manually from bond & angle values

; constraints for rigid CH3 groups
 MCH3   CT      2    0.166426 
 MCH3   S       2    0.193875 
 MCH3   MCH3    2    0.092163 
; constraints for rigid NH3 groups
 MNH3   CT      2    0.158254 
 MNH3   MNH3    2    0.080229 

; angle-derived constraints for OH and SH groups in proteins
; The constraint A-C is calculated from the angle A-B-C and bonds A-B, B-C.
  C     HO      2    0.195074 
  CA    HO      2    0.195074 
  CT    HO      2    0.194132 
  CT    HS      2    0.235935 


[ angletypes ] 
;  i    j    k  func       th0       cth
HW  OW  HW           1   104.520    836.800  ; TIP3P water
HW  HW  OW           1   127.740      0.000  ; (found in crystallographic water with 3 bonds)
C   C   O            1   120.000    669.440  ; new99
C   C   OH           1   120.000    669.440  ; new99
CT  C   CT           1   117.000    527.184  ; new99
CT  C   OS           1   115.000    669.440  ; new99
O   C   OS           1   125.000    669.440  ; new99
H4  C   C            1   120.000    418.400  ; new99
H4  C   CM           1   115.000    418.400  ; new99
H4  C   CT           1   115.000    418.400  ; new99
H4  C   O            1   120.000    418.400  ; new99
H4  C   OH           1   120.000    418.400  ; new99
H5  C   N            1   120.000    418.400  ; new99
H5  C   O            1   119.000    418.400  ; new99
H5  C   OH           1   107.000    418.400  ; new99
H5  C   OS           1   107.000    418.400  ; new99
CA  CA  OH           1   120.000    585.760  ; new99
CA  OH  HO           1   113.000    418.400  ; new99
F   CA  CA           1   121.000    585.760  ; new99
Cl  CA  CA           1   118.800    585.760  ; new99
Br  CA  CA           1   118.800    585.760  ; new99
I   CA  CA           1   118.800    585.760  ; new99
CM  CM  OS           1   125.000    669.440  ; new99
H4  CM  OS           1   113.000    418.400  ; new99
HA  CM  HA           1   120.000    292.880  ; new99
HA  CM  CT           1   120.000    418.400  ; new99
H1  CT  CM           1   109.500    418.400  ; new99
HC  CT  CM           1   109.500    418.400  ; new99
C   CT  OS           1   109.500    502.080  ; new99
CM  CT  CT           1   111.000    527.184  ; new99
CM  CT  OS           1   109.500    418.400  ; new99
CT  CT  CA           1   114.000    527.184  ; new99
OS  CT  OS           1   101.000    502.080  ; new99
F   CT  CT           1   109.000    418.400  ; new99
F   CT  H2           1   109.500    418.400  ; new99
Cl  CT  CT           1   108.500    418.400  ; new99
Cl  CT  H1           1   108.500    418.400  ; new99
Br  CT  CT           1   108.000    418.400  ; new99
Br  CT  H1           1   106.500    418.400  ; new99
I   CT  CT           1   106.000    418.400  ; new99
CB  C   NA           1   111.300    585.760  ; NA
CB  C   O            1   128.800    669.440  ; 
CM  C   NA           1   114.100    585.760  ; 
CM  C   O            1   125.300    669.440  ; 
CT  C   O            1   120.400    669.440  ; 
CT  C   O2           1   117.000    585.760  ; 
CT  C   OH           1   110.000    669.440  ; new99
N*  C   NA           1   115.400    585.760  ; 
N*  C   NC           1   118.600    585.760  ; 
N*  C   O            1   120.900    669.440  ; 
NA  C   O            1   120.600    669.440  ; 
NC  C   O            1   122.500    669.440  ; 
CT  C   N            1   116.600    585.760  ; AA general
N   C   O            1   122.900    669.440  ; AA general
O   C   O            1   126.000    669.440  ; AA COO- terminal residues
O2  C   O2           1   126.000    669.440  ; AA GLU            (SCH JPC 79,2379)
O   C   OH           1   120.000    669.440  ; 
CA  C   CA           1   120.000    527.184  ; changed from 85.0  bsd on C6H6 nmodes; AA tyr
CA  C   OH           1   120.000    585.760  ; AA tyr
C   CA  CA           1   120.000    527.184  ; changed from 85.0  bsd on C6H6 nmodes
CA  CA  CA           1   120.000    527.184  ; changed from 85.0  bsd on C6H6 nmodes
CA  CA  CB           1   120.000    527.184  ; changed from 85.0  bsd on C6H6 nmodes
CA  CA  CT           1   120.000    585.760  ; 
CA  CA  HA           1   120.000    418.400  ; new99
CA  CA  H4           1   120.000    418.400  ; new99
CB  CA  HA           1   120.000    418.400  ; new99
CB  CA  H4           1   120.000    418.400  ; new99
CB  CA  N2           1   123.500    585.760  ; 
CB  CA  NC           1   117.300    585.760  ; 
CM  CA  N2           1   120.100    585.760  ; 
CM  CA  NC           1   121.500    585.760  ; 
N2  CA  NA           1   116.000    585.760  ; 
N2  CA  NC           1   119.300    585.760  ; 
NA  CA  NC           1   123.300    585.760  ; 
C   CA  HA           1   120.000    418.400  ; new99 tyr
N2  CA  N2           1   120.000    585.760  ; AA arg
CN  CA  HA           1   120.000    418.400  ; new99 trp
CA  CA  CN           1   120.000    527.184  ; changed from 85.0  bsd on C6H6 nmodes; AA trp
C   CB  CB           1   119.200    527.184  ; changed from 85.0  bsd on C6H6 nmodes; NA gua
C   CB  NB           1   130.000    585.760  ; 
CA  CB  CB           1   117.300    527.184  ; changed from 85.0  bsd on C6H6 nmodes; NA ade
CA  CB  NB           1   132.400    585.760  ; 
CB  CB  N*           1   106.200    585.760  ; 
CB  CB  NB           1   110.400    585.760  ; 
CB  CB  NC           1   127.700    585.760  ; 
N*  CB  NC           1   126.200    585.760  ; 
C*  CB  CA           1   134.900    527.184  ; changed from 85.0  bsd on C6H6 nmodes; AA trp
C*  CB  CN           1   108.800    527.184  ; changed from 85.0  bsd on C6H6 nmodes; AA trp
CA  CB  CN           1   116.200    527.184  ; changed from 85.0  bsd on C6H6 nmodes; AA trp
H5  CK  N*           1   123.050    418.400  ; new99
H5  CK  NB           1   123.050    418.400  ; new99
N*  CK  NB           1   113.900    585.760  ; 
C   CM  CM           1   120.700    527.184  ; changed from 85.0  bsd on C6H6 nmodes; NA thy
C   CM  CT           1   119.700    585.760  ; 
C   CM  HA           1   119.700    418.400  ; new99
C   CM  H4           1   119.700    418.400  ; new99
CA  CM  CM           1   117.000    527.184  ; changed from 85.0  bsd on C6H6 nmodes; NA cyt
CA  CM  HA           1   123.300    418.400  ; new99
CA  CM  H4           1   123.300    418.400  ; new99
CM  CM  CT           1   119.700    585.760  ; 
CM  CM  HA           1   119.700    418.400  ; new99
CM  CM  H4           1   119.700    418.400  ; new99
CM  CM  N*           1   121.200    585.760  ; 
H4  CM  N*           1   119.100    418.400  ; new99
H5  CQ  NC           1   115.450    418.400  ; new99
NC  CQ  NC           1   129.100    585.760  ; 
CM  CT  HC           1   109.500    418.400  ; changed based on NMA nmodes
CT  CT  CT           1   109.500    334.720  ; 
CT  CT  HC           1   109.500    418.400  ; changed based on NMA nmodes
CT  CT  H1           1   109.500    418.400  ; changed based on NMA nmodes
CT  CT  H2           1   109.500    418.400  ; changed based on NMA nmodes
CT  CT  HP           1   109.500    418.400  ; changed based on NMA nmodes
CT  CT  N*           1   109.500    418.400  ; 
CT  CT  OH           1   109.500    418.400  ; 
CT  CT  OS           1   109.500    418.400  ; 
HC  CT  HC           1   109.500    292.880  ; 
H1  CT  H1           1   109.500    292.880  ; 
HP  CT  HP           1   109.500    292.880  ; AA lys, ch3nh4+
H2  CT  N*           1   109.500    418.400  ; changed based on NMA nmodes
H1  CT  N*           1   109.500    418.400  ; changed based on NMA nmodes
H1  CT  OH           1   109.500    418.400  ; changed based on NMA nmodes 
H1  CT  OS           1   109.500    418.400  ; changed based on NMA nmodes 
H2  CT  OS           1   109.500    418.400  ; changed based on NMA nmodes
N*  CT  OS           1   109.500    418.400  ; 
H1  CT  N            1   109.500    418.400  ; AA general  changed based on NMA nmodes
C   CT  H1           1   109.500    418.400  ; AA general  changed based on NMA nmodes
C   CT  HP           1   109.500    418.400  ; AA zwitterion  changed based on NMA nmodes
H1  CT  S            1   109.500    418.400  ; AA cys     changed based on NMA nmodes
H1  CT  SH           1   109.500    418.400  ; AA cyx     changed based on NMA nmodes
CT  CT  S            1   114.700    418.400  ; AA cyx            (SCHERAGA  JPC 79,1428)
CT  CT  SH           1   108.600    418.400  ; AA cys
H2  CT  H2           1   109.500    292.880  ; AA lys
H1  CT  N2           1   109.500    418.400  ; AA arg     changed based on NMA nmodes
HP  CT  N3           1   109.500    418.400  ; AA lys, ch3nh3+, changed based on NMA nmodes
CA  CT  CT           1   114.000    527.184  ; AA phe tyr          (SCH JPC  79,2379)
C   CT  HC           1   109.500    418.400  ; AA gln      changed based on NMA nmodes
C   CT  N            1   110.100    527.184  ; AA general
CT  CT  N2           1   111.200    669.440  ; AA arg             (JCP 76, 1439)
CT  CT  N            1   109.700    669.440  ; AA ala, general    (JACS 94, 2657)
C   CT  CT           1   111.100    527.184  ; AA general
CA  CT  HC           1   109.500    418.400  ; AA tyr     changed based on NMA nmodes
CT  CT  N3           1   111.200    669.440  ; AA lys             (JCP 76, 1439)
CC  CT  CT           1   113.100    527.184  ; AA his
CC  CT  HC           1   109.500    418.400  ; AA his     changed based on NMA nmodes
C   CT  N3           1   111.200    669.440  ; AA amino terminal residues
C*  CT  CT           1   115.600    527.184  ; AA trp
C*  CT  HC           1   109.500    418.400  ; AA trp    changed based on NMA nmodes
CT  CC  NA           1   120.000    585.760  ; AA his
CT  CC  CV           1   120.000    585.760  ; AA his
CT  CC  NB           1   120.000    585.760  ; AA his
CV  CC  NA           1   120.000    585.760  ; AA his
CW  CC  NA           1   120.000    585.760  ; AA his
CW  CC  NB           1   120.000    585.760  ; AA his
CT  CC  CW           1   120.000    585.760  ; AA his
H5  CR  NA           1   120.000    418.400  ; new99 his
H5  CR  NB           1   120.000    418.400  ; new99 his
NA  CR  NA           1   120.000    585.760  ; AA his
NA  CR  NB           1   120.000    585.760  ; AA his
CC  CV  H4           1   120.000    418.400  ; new99 his
CC  CV  NB           1   120.000    585.760  ; AA his
H4  CV  NB           1   120.000    418.400  ; new99 his
CC  CW  H4           1   120.000    418.400  ; new99 his
CC  CW  NA           1   120.000    585.760  ; AA his
H4  CW  NA           1   120.000    418.400  ; new99 his
C*  CW  H4           1   120.000    418.400  ; new99 trp
C*  CW  NA           1   108.700    585.760  ; AA trp
CT  C*  CW           1   125.000    585.760  ; AA trp
CB  C*  CT           1   128.600    585.760  ; AA trp
CB  C*  CW           1   106.400    527.184  ; changed from 85.0  bsd on C6H6 nmodes; AA trp
CA  CN  NA           1   132.800    585.760  ; AA trp
CB  CN  NA           1   104.400    585.760  ; AA trp
CA  CN  CB           1   122.700    527.184  ; changed from 85.0  bsd on C6H6 nmodes; AA trp
C   N   CT           1   121.900    418.400  ; AA general
C   N   H            1   120.000    418.400  ; new99 general, gln, asn,changed based on NMA nmodes
CT  N   H            1   118.040    418.400  ; new99 general,     changed based on NMA nmodes
CT  N   CT           1   118.000    418.400  ; AA pro             (DETAR JACS 99,1232)
H   N   H            1   120.000    292.880  ; ade,cyt,gua,gln,asn     **
C   N*  CM           1   121.600    585.760  ; 
C   N*  CT           1   117.600    585.760  ; 
C   N*  H            1   119.200    418.400  ; new99
CB  N*  CK           1   105.400    585.760  ; 
CB  N*  CT           1   125.800    585.760  ; 
CB  N*  H            1   125.800    418.400  ; new99
CK  N*  CT           1   128.800    585.760  ; 
CK  N*  H            1   128.800    418.400  ; new99  for unmethylated n.a. bases,chngd bsd NMA nmodes
CM  N*  CT           1   121.200    585.760  ; 
CM  N*  H            1   121.200    418.400  ; new99  for unmethylated n.a. bases,chngd bsd NMA nmodes
CA  N2  H            1   120.000    418.400  ; new99
H   N2  H            1   120.000    292.880  ; 
CT  N2  H            1   118.400    418.400  ; new99 arg
CA  N2  CT           1   123.200    418.400  ; AA arg
CT  N3  H            1   109.500    418.400  ; AA lys,     changed based on NMA nmodes
CT  N3  CT           1   109.500    418.400  ; AA pro/nt
H   N3  H            1   109.500    292.880  ; AA lys, AA(end)
C   NA  C            1   126.400    585.760  ; 
C   NA  CA           1   125.200    585.760  ; 
C   NA  H            1   116.800    418.400  ; new99
CA  NA  H            1   118.000    418.400  ; new99
CC  NA  CR           1   120.000    585.760  ; AA his
CC  NA  H            1   120.000    418.400  ; new99 his
CR  NA  CW           1   120.000    585.760  ; AA his
CR  NA  H            1   120.000    418.400  ; new99 his
CW  NA  H            1   120.000    418.400  ; new99 his
CN  NA  CW           1   111.600    585.760  ; AA trp
CN  NA  H            1   123.100    418.400  ; new99 trp
CB  NB  CK           1   103.800    585.760  ; 
CC  NB  CR           1   117.000    585.760  ; AA his
CR  NB  CV           1   117.000    585.760  ; AA his
C   NC  CA           1   120.500    585.760  ; 
CA  NC  CB           1   112.200    585.760  ; 
CA  NC  CQ           1   118.600    585.760  ; 
CB  NC  CQ           1   111.000    585.760  ; 
C   OH  HO           1   113.000    418.400  ; new99
CT  OH  HO           1   108.500    460.240  ; 
HO  OH  P            1   108.500    376.560  ; 
CT  OS  CT           1   109.500    502.080  ; 
CT  OS  P            1   120.500    836.800  ; 
P   OS  P            1   120.500    836.800  ; 
O2  P   OH           1   108.230    376.560  ; 
O2  P   O2           1   119.900   1171.520  ; 
O2  P   OS           1   108.230    836.800  ; 
OH  P   OS           1   102.600    376.560  ; 
OS  P   OS           1   102.600    376.560  ; 
CT  S   CT           1    98.900    518.816  ; AA met
CT  S   S            1   103.700    569.024  ; AA cyx             (SCHERAGA  JPC 79,1428)
CT  SH  HS           1    96.000    359.824  ; changed from 44.0 based on methanethiol nmodes
HS  SH  HS           1    92.070    292.880  ; AA cys
F   CT  F            1   109.100    644.336  ; JCC,13,(1992),963;
F   CT  H1           1   109.500    418.400  ; new99
N   C   N            1   120.000    585.760  ; Added for Urea (same as N2-CA-N2) - EJS
H1  CT  SZ           1   109.500    418.400  ; AA cyx     changed based on NMA nmodes
CT  CT  SZ           1   108.600    418.400  ; AA cys
CT  CC  NZ           1   120.000    585.760  ; AA his
H5  CR  NZ           1   120.000    418.400  ; new99 his
H4  CV  NZ           1   120.000    418.400  ; new99 his
CR  NZ  CV           1   117.000    585.760  ; AA his
NA  CR  NZ           1   120.000    585.760  ; AA his
CC  CV  NZ           1   120.000    585.760  ; AA his
H4  CV  NZ           1   120.000    418.400  ; new99 his
CW  CC  NZ           1   120.000    585.760  ; AA his
CC  NZ  CR           1   117.000    585.760  ; AA his
CT  C   OZ           1   117.000    585.760  ;
OZ  C   O2           1   126.000    669.440  ; AA GLU            (SCH JPC 79,2379)


[ dihedraltypes ] 
;i  j   k  l	 func      phase      kd      pn
; LINE(476) CA  CA  CA  OH       4      180.00     4.60240     2 	 ; new99
; LINE(477) H5  O   C   OH       4      180.00     4.60240     2 	 ; new99
; LINE(478) H5  O   C   OS       4      180.00     4.60240     2 	 ; new99
; LINE(479) CM  CT  CM  HA       4      180.00     4.60240     2 	 ; new99
; LINE(480) CA  CA  CA  Br       4      180.00     4.60240     2 	 ; new99
; LINE(481) CM  H4  C   O        4      180.00     4.60240     2 	 ; new99
; LINE(482) C   CT  N   H        4      180.00     4.60240     2 	 ; new99
; LINE(483) C   CT  N   O        4      180.00     4.60240     2     ; new99
; LINE(484) CB  CK  N*  CT       4      180.00     4.18400     2	 ; 
; LINE(485) CK  CB	N*  CT	     4      180.00     4.18400     2     ;
; LINE(486) C   CM  N*  CT       4      180.00     4.18400     2	 ; dac guess, 9/94
; LINE(487) CT  N*  C   CM       4      180.00     4.18400     2     ; 
; LINE(488) CM  C   CM  CT       4      180.00     4.60240     2	 ; 
; LINE(489) CT  O   C   OH       4      180.00    43.93200     2	 ; 
; LINE(490) NA  CV  CC  CT       4      180.00     4.60240     2	 ; 
; LINE(491) NB  CW  CC  CT       4      180.00     4.60240     2	 ; 
; LINE(492) NA  CW  CC  CT       4      180.00     4.60240     2	 ; 
; LINE(493) CW  CB  C*  CT       4      180.00     4.60240     2	 ; 
; LINE(494) CA  CA  CA  CT       4      180.00     4.60240     2	 ; 
; LINE(495) C   CM  CM  CT       4      180.00     4.60240     2	 ; dac guess, 9/94
; LINE(496) NC  CM  CA  N2       4      180.00     4.60240     2	 ; dac guess, 9/94
; LINE(497) CB  NC  CA  N2       4      180.00     4.60240     2	 ; dac, 10/94
; LINE(498) NA  NC  CA  N2       4      180.00     4.60240     2	 ; dac, 10/94
; LINE(499) CA  CA  C   OH       4      180.00     4.60240     2	 ; 
; LINE(500) CT  CV  CC  NA       4      180.00     4.60240     2	 ; 
; LINE(501) CT  CW  CC  NB       4      180.00     4.60240     2	 ; 
; LINE(502) CT  CW  CC  NA       4      180.00     4.60240     2	 ; 
; LINE(503) CB  CT  C*  CW       4      180.00     4.60240     2	 ; 
; LINE(504) CM  N2  CA  NC       4      180.00     4.60240     2	 ; 
; LINE(505) CB  N2  CA  NC       4      180.00     4.60240     2	 ; 
; LINE(506) N2  NA  CA  NC       4      180.00     4.60240     2	 ; 
; LINE(507) N   N   C   O        4      180.00    43.93200     2	 ; urea
; LINE(508) X   O2  C   O2       4      180.00    43.93200     2	 ; JCC,7,(1986),230
; LINE(509) X   N2  CA  N2       4      180.00    43.93200     2	 ; JCC,7,(1986),230
; LINE(510) X   CT  N   CT       4      180.00     4.18400     2	 ; JCC,7,(1986),230
; LINE(511) X   X   C   O        4      180.00    43.93200     2	 ; JCC,7,(1986),230
; LINE(512) X   X   N   H        4      180.00     4.18400     2	 ; JCC,7,(1986),230
; LINE(513) X   X   N2  H        4      180.00     4.18400     2	 ; JCC,7,(1986),230
; LINE(514) X   X   NA  H        4      180.00     4.18400     2	 ; JCC,7,(1986),230
; LINE(515) X   X   CA  HA       4      180.00     4.60240     2	 ; bsd.on C6H6 nmodes
; LINE(516) X   X   CW  H4       4      180.00     4.60240     2	 ; 
; LINE(517) X   X   CR  H5       4      180.00     4.60240     2	 ; 
; LINE(518) X   X   CV  H4       4      180.00     4.60240     2	 ; 
; LINE(519) X   X   CQ  H5       4      180.00     4.60240     2	 ; 
; LINE(520) X   X   CK  H5       4      180.00     4.60240     2	 ; 
; LINE(521) X   X   CM  H4       4      180.00     4.60240     2	 ; 
; LINE(522) X   X   CM  HA       4      180.00     4.60240     2	 ; 
; LINE(523) X   X   CA  H4       4      180.00     4.60240     2	 ; bsd.on C6H6 nmodes 
; LINE(524) X   X   CA  H5       4      180.00     4.60240     2	 ; bsd.on C6H6 nmodes


[ dihedraltypes ] 
;i   j   k   l	   func	
; LINE(529)  CT  CT  OS  CT    9       0.0      1.60247     3   ; 
; LINE(530)  CT  CT  OS  CT    9     180.0      0.41840     2   ; 
; LINE(531)  C   N   CT  C     9       0.0      1.12968     2   ; new for 99sb
; LINE(532)  C   N   CT  C     9       0.0      1.75728     3   ; new for 99sb
; LINE(533)  N   CT  C   N     9     180.0      1.88280     1   ; new for 99sb
; LINE(534)  N   CT  C   N     9     180.0      6.61072     2   ; new for 99sb
; LINE(535)  N   CT  C   N     9     180.0      2.30120     3   ; new for 99sb
; LINE(536)  CT  CT  N   C     9       0.0      8.36800     1   ; new for 99sb
; LINE(537)  CT  CT  N   C     9       0.0      8.36800     2   ; new for 99sb
; LINE(538)  CT  CT  N   C     9       0.0      1.67360     3   ; new for 99sb
; LINE(539)  CT  CT  C   N     9       0.0      0.83680     1   ; new for 99sb
; LINE(540)  CT  CT  C   N     9       0.0      0.83680     2   ; new for 99sb
; LINE(541)  CT  CT  C   N     9       0.0      1.67360     3   ; new for 99sb
; LINE(542)  H   N   C   O     9     180.0     10.46000     2   ; JCC,7,(1986),230
; LINE(543)  H   N   C   O     9       0.0      8.36800     1   ; J.C.cistrans-NMA DE
; LINE(544)  CT  S   S   CT    9       0.0     14.64400     2   ; JCC,7,(1986),230
; LINE(545)  CT  S   S   CT    9       0.0      2.51040     3   ; JCC,7,(1986),230
; LINE(546)  OS  CT  CT  OS    9       0.0      0.60250     3   ; parm98, TC,PC,PAK
; LINE(547)  OS  CT  CT  OS    9       0.0      4.91620     2   ; Piotr et al.
; LINE(548)  OS  CT  CT  OH    9       0.0      0.60250     3   ; parm98, TC,PC,PAK
; LINE(549)  OS  CT  CT  OH    9       0.0      4.91620     2   ; parm98, TC,PC,PAK
; LINE(550)  OH  CT  CT  OH    9       0.0      0.60250     3   ; parm98, TC,PC,PAK
; LINE(551)  OH  CT  CT  OH    9       0.0      4.91620     2   ; parm98, TC,PC,PAK
; LINE(552)  OH  P   OS  CT    9       0.0      1.04600     3   ; JCC,7,(1986),230
; LINE(553)  OH  P   OS  CT    9       0.0      5.02080     2   ; gg&gt ene.631g*/mp2
; LINE(554)  OS  P   OS  CT    9       0.0      1.04600     3   ; JCC,7,(1986),230
; LINE(555)  OS  P   OS  CT    9       0.0      5.02080     2   ; gg&gt ene.631g*/mp2
; LINE(556)  OS  CT  N*  CK    9       0.0     10.46000     1   ; parm98, TC,PC,PAK
; LINE(557)  OS  CT  N*  CM    9       0.0     10.46000     1   ; parm98, TC,PC,PAK
; LINE(558)  H1  CT  C   O     9       0.0      3.34720     1   ; Junmei et al, 1999
; LINE(559)  H1  CT  C   O     9     180.0      0.33472     3   ; Junmei et al, 1999
; LINE(560)  HC  CT  C   O     9       0.0      3.34720     1   ; Junmei et al, 1999
; LINE(561)  HC  CT  C   O     9     180.0      0.33472     3   ; Junmei et al, 1999
; LINE(562)  HC  CT  CT  HC    9       0.0      0.62760     3   ; Junmei et al, 1999
; LINE(563)  HC  CT  CT  CT    9       0.0      0.66944     3   ; Junmei et al, 1999
; LINE(564)  HC  CT  CM  CM    9     180.0      1.58992     3   ; Junmei et al, 1999
; LINE(565)  HC  CT  CM  CM    9       0.0      4.81160     1   ; Junmei et al, 1999
; LINE(566)  HO  OH  CT  CT    9       0.0      0.66944     3   ; Junmei et al, 1999
; LINE(567)  HO  OH  CT  CT    9       0.0      1.04600     1   ; Junmei et al, 1999
; LINE(568)  HO  OH  C   O     9     180.0      9.62320     2   ; Junmei et al, 1999
; LINE(569)  HO  OH  C   O     9       0.0      7.94960     1   ; Junmei et al, 1999
; LINE(570)  CM  CM  C   O     9     180.0      9.10020     2   ; Junmei et al, 1999
; LINE(571)  CM  CM  C   O     9       0.0      1.25520     3   ; Junmei et al, 1999
; LINE(572)  CT  CM  CM  CT    9     180.0     27.82360     2   ; Junmei et al, 1999
; LINE(573)  CT  CM  CM  CT    9     180.0      7.94960     1   ; Junmei et al, 1999
; LINE(574)  CT  CT  CT  CT    9       0.0      0.75312     3   ; Junmei et al, 1999
; LINE(575)  CT  CT  CT  CT    9     180.0      1.04600     2   ; Junmei et al, 1999
; LINE(576)  CT  CT  CT  CT    9     180.0      0.83680     1   ; Junmei et al, 1999
; LINE(577)  CT  CT  OS  C     9       0.0      1.60247     3   ; Junmei et al, 1999
; LINE(578)  CT  CT  OS  C     9     180.0      3.34720     1   ; Junmei et al, 1999
; LINE(579)  CT  OS  CT  OS    9       0.0      0.41840     3   ; Junmei et al, 1999
; LINE(580)  CT  OS  CT  OS    9     180.0      3.55640     2   ; Junmei et al, 1999
; LINE(581)  CT  OS  CT  OS    9     180.0      5.64840     1   ; Junmei et al, 1999
; LINE(582)  O   C   OS  CT    9     180.0     11.29680     2   ; Junmei et al, 1999
; LINE(583)  O   C   OS  CT    9     180.0      5.85760     1   ; Junmei et al, 1999
; LINE(584)  F   CT  CT  F     9     180.0      5.02080     1   ; Junmei et al, 1999
; LINE(585)  Cl  CT  CT  Cl    9     180.0      1.88280     1   ; Junmei et al, 1999
; LINE(586)  Br  CT  CT  Br    9       0.0      0.00000     0   ; Junmei et al, 1999
; LINE(587)  H1  CT  CT  OS    9       0.0      1.04600     1   ; Junmei et al, 1999
; LINE(588)  H1  CT  CT  OH    9       0.0      1.04600     1   ; Junmei et al, 1999
; LINE(589)  H1  CT  CT  F     9       0.0      0.79496     1   ; Junmei et al, 1999
; LINE(590)  H1  CT  CT  Cl    9       0.0      1.04600     1   ; Junmei et al, 1999
; LINE(591)  H1  CT  CT  Br    9       0.0      2.30120     1   ; Junmei et al, 1999
; LINE(592)  HC  CT  CT  OS    9       0.0      1.04600     1   ; Junmei et al, 1999
; LINE(593)  HC  CT  CT  OH    9       0.0      1.04600     1   ; Junmei et al, 1999
; LINE(594)  HC  CT  CT  F     9       0.0      0.79496     1   ; Junmei et al, 1999
; LINE(595)  HC  CT  CT  Cl    9       0.0      1.04600     1   ; Junmei et al, 1999
; LINE(596)  HC  CT  CT  Br    9       0.0      2.30120     1   ; Junmei et al, 1999
; LINE(597)  CT  OS  CT  N*    9       0.0      1.60247     3   ; parm98.dat, TC,PC,PAK
; LINE(598)  CT  OS  CT  N*    9       0.0      2.71960     2   ; Piotr et al.
; LINE(599)  X   C   C   X     9     180.0     15.16700     2   ; Junmei et al, 1999
; LINE(600)  X   C   O   X     9     180.0     11.71520     2   ; Junmei et al, 1999
; LINE(601)  X   C   OS  X     9     180.0     11.29680     2   ; Junmei et al, 1999
; LINE(602)  X   CA  OH  X     9     180.0      3.76560     2   ; Junmei et al, 99
; LINE(603)  X   CM  OS  X     9     180.0      4.39320     2   ; Junmei et al, 1999
; LINE(604)  X   C   CA  X     9     180.0     15.16700     2   ; intrpol.bsd.on C6H6
; LINE(605)  X   C   CB  X     9     180.0     12.55200     2   ; intrpol.bsd.on C6H6
; LINE(606)  X   C   CM  X     9     180.0      9.10020     2   ; intrpol.bsd.on C6H6
; LINE(607)  X   C   N*  X     9     180.0      6.06680     2   ; JCC,7,(1986),230
; LINE(608)  X   C   NA  X     9     180.0      5.64840     2   ; JCC,7,(1986),230
; LINE(609)  X   C   NC  X     9     180.0     16.73600     2   ; JCC,7,(1986),230
; LINE(610)  X   C   OH  X     9     180.0      9.62320     2   ; Junmei et al, 1999
; LINE(611)  X   C   CT  X     9       0.0      0.00000     0   ; JCC,7,(1986),230
; LINE(612)  X   CA  CA  X     9     180.0     15.16700     2   ; intrpol.bsd.on C6H6
; LINE(613)  X   CA  CB  X     9     180.0     14.64400     2   ; intrpol.bsd.on C6H6
; LINE(614)  X   CA  CM  X     9     180.0     10.66920     2   ; intrpol.bsd.on C6H6
; LINE(615)  X   CA  CT  X     9       0.0      0.00000     0   ; JCC,7,(1986),230
; LINE(616)  X   CA  N2  X     9     180.0     10.04160     2   ; reinterpolated 93'
; LINE(617)  X   CA  NA  X     9     180.0      6.27600     2   ; JCC,7,(1986),230
; LINE(618)  X   CA  NC  X     9     180.0     20.08320     2   ; JCC,7,(1986),230
; LINE(619)  X   CB  CB  X     9     180.0     22.80280     2   ; intrpol.bsd.on C6H6
; LINE(620)  X   CB  N*  X     9     180.0      6.90360     2   ; JCC,7,(1986),230
; LINE(621)  X   CB  NB  X     9     180.0     10.66920     2   ; JCC,7,(1986),230
; LINE(622)  X   CB  NC  X     9     180.0     17.36360     2   ; JCC,7,(1986),230
; LINE(623)  X   CK  N*  X     9     180.0      7.11280     2   ; JCC,7,(1986),230
; LINE(624)  X   CK  NB  X     9     180.0     41.84000     2   ; JCC,7,(1986),230
; LINE(625)  X   CM  CM  X     9     180.0     27.82360     2   ; intrpol.bsd.on C6H6
; LINE(626)  X   CM  CT  X     9       0.0      0.00000     0   ; JCC,7,(1986),230
; LINE(627)  X   CM  N*  X     9     180.0      7.74040     2   ; JCC,7,(1986),230
; LINE(628)  X   CQ  NC  X     9     180.0     28.45120     2   ; JCC,7,(1986),230
; LINE(629)  X   CT  CT  X     9       0.0      0.65084     3   ; JCC,7,(1986),230
; LINE(630)  X   CT  N   X     9       0.0      0.00000     0   ; JCC,7,(1986),230
; LINE(631)  X   CT  N*  X     9       0.0      0.00000     0   ; JCC,7,(1986),230
; LINE(632)  X   CT  N2  X     9       0.0      0.00000     0   ; JCC,7,(1986),230
; LINE(633)  X   CT  OH  X     9       0.0      0.69733     3   ; JCC,7,(1986),230
; LINE(634)  X   CT  OS  X     9       0.0      1.60387     3   ; JCC,7,(1986),230
; LINE(635)  X   OH  P   X     9       0.0      1.04600     3   ; JCC,7,(1986),230
; LINE(636)  X   OS  P   X     9       0.0      1.04600     3   ; JCC,7,(1986),230
; LINE(637)  X   C   N   X     9     180.0     10.46000     2   ; AA,NMA
; LINE(638)  X   CT  N3  X     9       0.0      0.65084     3   ; JCC,7,(1986),230
; LINE(639)  X   CT  S   X     9       0.0      1.39467     3   ; JCC,7,(1986),230
; LINE(640)  X   CT  SH  X     9       0.0      1.04600     3   ; JCC,7,(1986),230
; LINE(641)  X   C*  CB  X     9     180.0      7.00820     2   ; intrpol.bsd.onC6H6aa
; LINE(642)  X   C*  CT  X     9       0.0      0.00000     0   ; JCC,7,(1986),230
; LINE(643)  X   C*  CW  X     9     180.0     27.30060     2   ; intrpol.bsd.on C6H6
; LINE(644)  X   CA  CN  X     9     180.0     15.16700     2   ; reinterpolated 93'
; LINE(645)  X   CB  CN  X     9     180.0     12.55200     2   ; reinterpolated 93'
; LINE(646)  X   CC  CT  X     9       0.0      0.00000     0   ; JCC,7,(1986),230
; LINE(647)  X   CC  CV  X     9     180.0     21.54760     2   ; intrpol.bsd.on C6H6
; LINE(648)  X   CC  CW  X     9     180.0     22.48900     2   ; intrpol.bsd.on C6H6
; LINE(649)  X   CC  NA  X     9     180.0      5.85760     2   ; JCC,7,(1986),230
; LINE(650)  X   CC  NB  X     9     180.0     10.04160     2   ; JCC,7,(1986),230
; LINE(651)  X   CN  NA  X     9     180.0      6.38060     2   ; reinterpolated 93'
; LINE(652)  X   CR  NA  X     9     180.0      9.72780     2   ; JCC,7,(1986),230
; LINE(653)  X   CR  NB  X     9     180.0     20.92000     2   ; JCC,7,(1986),230
; LINE(654)  X   CV  NB  X     9     180.0     10.04160     2   ; JCC,7,(1986),230
; LINE(655)  X   CW  NA  X     9     180.0      6.27600     2   ; JCC,7,(1986),230
; LINE(656)  X   CB  NZ  X     9     180.0     10.66920     2   ; JCC,7,(1986),230
; LINE(657)  X   CC  NZ  X     9     180.0     10.04160     2   ; JCC,7,(1986),230
; LINE(658)  X   CR  NZ  X     9     180.0     20.92000     2   ; JCC,7,(1986),230
; LINE(659)  X   CV  NZ  X     9     180.0     10.04160     2   ; JCC,7,(1986),230
; LINE(660)  NZ  CW  CC  CT    4      180.00     4.60240     2	 ; 
; LINE(661) X   OZ  C   O2       4      180.00    43.93200     2     ; JCC,7,(1986),230
; LINE(662) X   O2  C   OZ       4      180.00    43.93200     2     ; JCC,7,(1986),230


; Modified amino acid torsions in Amber99SB-ILDN
; These should not override the general torsion for the atom types,
; so to avoid introducing extra new atom types we list them explicitly for
; the residues in question:


[ implicit_genborn_params ] 
; atype      sar      st     pi       gbr       hct
;Br           0.1      1      1        0.125     0.85 ; H
C            0.172    1      1.554    0.17    0.72  ; C
CA           0.18     1      1.037    0.17    0.72  ; C
CB           0.172    0.012  1.554    0.17    0.72  ; C
CC           0.172    1      1.554    0.17    0.72  ; C
CN           0.172    0.012  1.554    0.17    0.72  ; C
CR           0.18     1      1.073    0.17    0.72  ; C
CT           0.18     1      1.276    0.17     0.72  ; C
CV           0.18     1      1.073    0.17    0.72  ; C
CW           0.18     1      1.073    0.17    0.72  ; C
C*           0.172    0.012  1.554    0.17    0.72  ; C
H            0.1      1      1        0.13     0.85  ; H
HC           0.1      1      1        0.12     0.85  ; H
H1           0.1      1      1        0.12     0.85  ; H
HA           0.1      1      1        0.12     0.85  ; H
H4           0.1      1      1        0.12     0.85  ; H
H5           0.1      1      1        0.12     0.85  ; H
HO           0.1      1      1        0.12     0.85  ; H
HS           0.1      1      1        0.12     0.85  ; H
HP           0.1      1      1        0.12     0.85  ; H
N            0.155    1      1.028    0.155   0.79  ; N
NA           0.155    1      1.028    0.155   0.79  ; N
NB           0.155    1      1.215    0.155   0.79  ; N
N2           0.16     1      1.215    0.155   0.79  ; N
N3           0.16     1      1.215    0.155    0.79  ; N
O            0.15     1      0.926    0.15     0.85  ; O
OH           0.152    1      1.080    0.15    0.85  ; O
O2           0.17     1      0.922    0.15     0.85  ; O
S            0.18     1      1.121    0.18    0.96  ; S
SH           0.18     1      1.121    0.18    0.96  ; S
; masscenters for vsites do not have gbsa parameters
MNH3         0        0      0        0         0 
MCH3         0        0      0        0         0 


;ligand itp file
; N.B: SIGMA is in nm and EPSILON in kj mol-1             

[ atomtypes ] 
;NAME   AT.NUM  MASS     CHARGE  PTYPE  SIGMA   EPSILON
c3 6 12.010 0.118 A 0.3398 0.4510 
c3_ c3 12.010 0.118 A 0.3398 0.0870745  ; scaled
h2 1 1.008 0.110 A 0.2244 0.0870 
h2_ h2 1.008 0.110 A 0.2244 0.0167971  ; scaled
c3 6 12.010 -0.078 A 0.3398 0.4510 
c3_ c3 12.010 -0.078 A 0.3398 0.0870745  ; scaled
hc 1 1.008 0.077 A 0.2600 0.0870 
hc_ hc 1.008 0.077 A 0.26 0.0167971  ; scaled
hc 1 1.008 0.077 A 0.2600 0.0870 
hc_ hc 1.008 0.077 A 0.26 0.0167971  ; scaled
c3 6 12.010 -0.148 A 0.3398 0.4510 
c3_ c3 12.010 -0.148 A 0.3398 0.0870745  ; scaled
hc 1 1.008 0.093 A 0.2600 0.0870 
hc_ hc 1.008 0.093 A 0.26 0.0167971  ; scaled
c3 6 12.010 -0.102 A 0.3398 0.4510 
c3_ c3 12.010 -0.102 A 0.3398 0.0870745  ; scaled
hc 1 1.008 0.068 A 0.2600 0.0870 
hc_ hc 1.008 0.068 A 0.26 0.0167971  ; scaled
hc 1 1.008 0.068 A 0.2600 0.0870 
hc_ hc 1.008 0.068 A 0.26 0.0167971  ; scaled
c3 6 12.010 0.038 A 0.3398 0.4510 
c3_ c3 12.010 0.038 A 0.3398 0.0870745  ; scaled
h1 1 1.008 0.041 A 0.2422 0.0870 
h1_ h1 1.008 0.041 A 0.2422 0.0167971  ; scaled
h1 1 1.008 0.041 A 0.2422 0.0870 
h1_ h1 1.008 0.041 A 0.2422 0.0167971  ; scaled
n 7 14.010 -0.428 A 0.3181 0.6845 
n_ n 14.010 -0.428 A 0.3181 0.132156  ; scaled
hn 1 1.008 0.298 A 0.1106 0.0418 
hn_ hn 1.008 0.298 A 0.1106 0.00807032  ; scaled
n 7 14.010 -0.368 A 0.3181 0.6845 
n_ n 14.010 -0.368 A 0.3181 0.132156  ; scaled
hn 1 1.008 0.306 A 0.1106 0.0418 
hn_ hn 1.008 0.306 A 0.1106 0.00807032  ; scaled
c3 6 12.010 0.004 A 0.3398 0.4510 
c3_ c3 12.010 0.004 A 0.3398 0.0870745  ; scaled
h1 1 1.008 0.083 A 0.2422 0.0870 
h1_ h1 1.008 0.083 A 0.2422 0.0167971  ; scaled
c3 6 12.010 -0.120 A 0.3398 0.4510 
c3_ c3 12.010 -0.120 A 0.3398 0.0870745  ; scaled
hc 1 1.008 0.130 A 0.2600 0.0870 
hc_ hc 1.008 0.130 A 0.26 0.0167971  ; scaled
c3 6 12.010 -0.131 A 0.3398 0.4510 
c3_ c3 12.010 -0.131 A 0.3398 0.0870745  ; scaled
hc 1 1.008 0.108 A 0.2600 0.0870 
hc_ hc 1.008 0.108 A 0.26 0.0167971  ; scaled
c3 6 12.010 0.047 A 0.3398 0.4510 
c3_ c3 12.010 0.047 A 0.3398 0.0870745  ; scaled
h1 1 1.008 0.067 A 0.2422 0.0870 
h1_ h1 1.008 0.067 A 0.2422 0.0167971  ; scaled
h1 1 1.008 0.067 A 0.2422 0.0870 
h1_ h1 1.008 0.067 A 0.2422 0.0167971  ; scaled
c3 6 12.010 -0.071 A 0.3398 0.4510 
c3_ c3 12.010 -0.071 A 0.3398 0.0870745  ; scaled
hc 1 1.008 0.045 A 0.2600 0.0870 
hc_ hc 1.008 0.045 A 0.26 0.0167971  ; scaled
hc 1 1.008 0.045 A 0.2600 0.0870 
hc_ hc 1.008 0.045 A 0.26 0.0167971  ; scaled
hc 1 1.008 0.045 A 0.2600 0.0870 
hc_ hc 1.008 0.045 A 0.26 0.0167971  ; scaled
c3 6 12.010 -0.071 A 0.3398 0.4510 
c3_ c3 12.010 -0.071 A 0.3398 0.0870745  ; scaled
hc 1 1.008 0.044 A 0.2600 0.0870 
hc_ hc 1.008 0.044 A 0.26 0.0167971  ; scaled
hc 1 1.008 0.044 A 0.2600 0.0870 
hc_ hc 1.008 0.044 A 0.26 0.0167971  ; scaled
hc 1 1.008 0.044 A 0.2600 0.0870 
hc_ hc 1.008 0.044 A 0.26 0.0167971  ; scaled
c3 6 12.010 -0.007 A 0.3398 0.4510 
c3_ c3 12.010 -0.007 A 0.3398 0.0870745  ; scaled
h1 1 1.008 0.100 A 0.2422 0.0870 
h1_ h1 1.008 0.100 A 0.2422 0.0167971  ; scaled
n 7 14.010 -0.331 A 0.3181 0.6845 
n_ n 14.010 -0.331 A 0.3181 0.132156  ; scaled
hn 1 1.008 0.307 A 0.1106 0.0418 
hn_ hn 1.008 0.307 A 0.1106 0.00807032  ; scaled
c3 6 12.010 -0.098 A 0.3398 0.4510 
c3_ c3 12.010 -0.098 A 0.3398 0.0870745  ; scaled
hc 1 1.008 0.048 A 0.2600 0.0870 
hc_ hc 1.008 0.048 A 0.26 0.0167971  ; scaled
hc 1 1.008 0.048 A 0.2600 0.0870 
hc_ hc 1.008 0.048 A 0.26 0.0167971  ; scaled
hc 1 1.008 0.048 A 0.2600 0.0870 
hc_ hc 1.008 0.048 A 0.26 0.0167971  ; scaled
c3 6 12.010 -0.105 A 0.3398 0.4510 
c3_ c3 12.010 -0.105 A 0.3398 0.0870745  ; scaled
hc 1 1.008 0.048 A 0.2600 0.0870 
hc_ hc 1.008 0.048 A 0.26 0.0167971  ; scaled
hc 1 1.008 0.048 A 0.2600 0.0870 
hc_ hc 1.008 0.048 A 0.26 0.0167971  ; scaled
hc 1 1.008 0.048 A 0.2600 0.0870 
hc_ hc 1.008 0.048 A 0.26 0.0167971  ; scaled
c3 6 12.010 -0.094 A 0.3398 0.4510 
c3_ c3 12.010 -0.094 A 0.3398 0.0870745  ; scaled
hc 1 1.008 0.044 A 0.2600 0.0870 
hc_ hc 1.008 0.044 A 0.26 0.0167971  ; scaled
hc 1 1.008 0.044 A 0.2600 0.0870 
hc_ hc 1.008 0.044 A 0.26 0.0167971  ; scaled
hc 1 1.008 0.044 A 0.2600 0.0870 
hc_ hc 1.008 0.044 A 0.26 0.0167971  ; scaled
c1 6 12.010 -0.138 A 0.3479 0.6678 
c1_ c1 12.010 -0.138 A 0.3479 0.128932  ; scaled
n1 7 14.010 -0.031 A 0.3274 0.4594 
n1_ n1 14.010 -0.031 A 0.3274 0.0886963  ; scaled
c 6 12.010 0.631 A 0.3315 0.4134 
c_ c 12.010 0.631 A 0.3315 0.079815  ; scaled
o 8 16.000 -0.627 A 0.3048 0.6121 
o_ o 16.000 -0.627 A 0.3048 0.118178  ; scaled
c 6 12.010 0.502 A 0.3315 0.4134 
c_ c 12.010 0.502 A 0.3315 0.079815  ; scaled
o 8 16.000 -0.543 A 0.3048 0.6121 
o_ o 16.000 -0.543 A 0.3048 0.118178  ; scaled
c3 6 12.010 -0.077 A 0.3398 0.4510 
c3_ c3 12.010 -0.077 A 0.3398 0.0870745  ; scaled
n 7 14.010 -0.231 A 0.3181 0.6845 
n_ n 14.010 -0.231 A 0.3181 0.132156  ; scaled
c 6 12.010 0.488 A 0.3315 0.4134 
c_ c 12.010 0.488 A 0.3315 0.079815  ; scaled
o 8 16.000 -0.591 A 0.3048 0.6121 
o_ o 16.000 -0.591 A 0.3048 0.118178  ; scaled
c 6 12.010 0.473 A 0.3315 0.4134 
c_ c 12.010 0.473 A 0.3315 0.079815  ; scaled
o 8 16.000 -0.495 A 0.3048 0.6121 
o_ o 16.000 -0.495 A 0.3048 0.118178  ; scaled
c3 6 12.010 0.562 A 0.3398 0.4510 
c3_ c3 12.010 0.562 A 0.3398 0.0870745  ; scaled
f 9 19.000 -0.226 A 0.3034 0.3481 
f_ f 19.000 -0.226 A 0.3034 0.0672076  ; scaled
f 9 19.000 -0.202 A 0.3034 0.3481 
f_ f 19.000 -0.202 A 0.3034 0.0672076  ; scaled
f 9 19.000 -0.229 A 0.3034 0.3481 
f_ f 19.000 -0.229 A 0.3034 0.0672076  ; scaled
c3 6 12.010 -0.049 A 0.3398 0.4510 
c3_ c3 12.010 -0.049 A 0.3398 0.0870745  ; scaled


; Molecule topology/parameters starts below
[ moleculetype ] 
; Name               nrexcl
  LIG                  3  


; Atomic types, pdb names  and groups are defined below

[ atoms ] 
;AT.NUM   TYPE   RESID   RESNAME PDB-NAME  IGRP    CHRGE    MASS
1 c3_ 1 LIG c01 1 0.0516731 12.0100 
2 h2_ 1 LIG h01 1 0.0483776 1.0080 
3 c3_ 1 LIG c02 2 -0.034273 12.0100 
4 hc_ 1 LIG h02 2 0.0336578 1.0080 
5 hc_ 1 LIG h03 2 0.0336578 1.0080 
6 c3_ 1 LIG c03 3 -0.0650747 12.0100 
7 hc_ 1 LIG h04 3 0.0406882 1.0080 
8 c3_ 1 LIG c04 4 -0.0447746 12.0100 
9 hc_ 1 LIG h05 4 0.0300987 1.0080 
10 hc_ 1 LIG h06 4 0.0300987 1.0080 
11 c3_ 1 LIG c05 5 0.0168289 12.0100 
12 h1_ 1 LIG h07 5 0.0181471 1.0080 
13 h1_ 1 LIG h08 5 0.0181471 1.0080 
14 n_ 1 LIG n06 6 -0.188194 14.0100 
15 hn_ 1 LIG h09 6 0.130852 1.0080 
16 n_ 1 LIG n07 7 -0.161698 14.0100 
17 hn_ 1 LIG h10 7 0.134412 1.0080 
18 c3_ 1 LIG c08 8 0.00180153 12.0100 
19 h1_ 1 LIG h11 8 0.0365578 1.0080 
20 c3_ 1 LIG c09 9 -0.0525519 12.0100 
21 hc_ 1 LIG h12 9 0.0569898 1.0080 
22 c3_ 1 LIG c10 10 -0.057605 12.0100 
23 hc_ 1 LIG h13 10 0.0475867 1.0080 
24 c3_ 1 LIG c11 11 0.0205638 12.0100 
25 h1_ 1 LIG h14 11 0.0294396 1.0080 
26 h1_ 1 LIG h15 11 0.0294396 1.0080 
27 c3_ 1 LIG c12 12 -0.031329 12.0100 
28 hc_ 1 LIG h16 12 0.019685 1.0080 
29 hc_ 1 LIG h17 12 0.019685 1.0080 
30 hc_ 1 LIG h18 12 0.019685 1.0080 
31 c3_ 1 LIG c13 13 -0.0310654 12.0100 
32 hc_ 1 LIG h19 13 0.0195092 1.0080 
33 hc_ 1 LIG h20 13 0.0195092 1.0080 
34 hc_ 1 LIG h21 13 0.0195092 1.0080 
35 c3_ 1 LIG c14 14 -0.00325154 12.0100 
36 h1_ 1 LIG h22 14 0.0438079 1.0080 
37 n_ 1 LIG n15 15 -0.14544 14.0100 
38 hn_ 1 LIG h23 15 0.134763 1.0080 
39 c3_ 1 LIG c16 16 -0.0432367 12.0100 
40 hc_ 1 LIG h24 16 0.0210471 1.0080 
41 hc_ 1 LIG h25 16 0.0210471 1.0080 
42 hc_ 1 LIG h26 16 0.0210471 1.0080 
43 c3_ 1 LIG c17 17 -0.0462246 12.0100 
44 hc_ 1 LIG h27 17 0.021135 1.0080 
45 hc_ 1 LIG h28 17 0.021135 1.0080 
46 hc_ 1 LIG h29 17 0.021135 1.0080 
47 c3_ 1 LIG c18 18 -0.0414351 12.0100 
48 hc_ 1 LIG h30 18 0.0194653 1.0080 
49 hc_ 1 LIG h31 18 0.0194653 1.0080 
50 hc_ 1 LIG h32 18 0.0194653 1.0080 
51 c1_ 1 LIG c19 19 -0.0606807 12.0100 
52 n1_ 1 LIG n20 19 -0.0136652 14.0100 
53 c_ 1 LIG c21 20 0.277128 12.0100 
54 o_ 1 LIG o22 20 -0.27537 16.0000 
55 c_ 1 LIG c23 21 0.220709 12.0100 
56 o_ 1 LIG o24 21 -0.238461 16.0000 
57 c3_ 1 LIG c25 22 -0.0338336 12.0100 
58 n_ 1 LIG n26 23 -0.101413 14.0100 
59 c_ 1 LIG c27 23 0.214338 12.0100 
60 o_ 1 LIG o28 23 -0.259464 16.0000 
61 c_ 1 LIG c29 24 0.207747 12.0100 
62 o_ 1 LIG o30 24 -0.217589 16.0000 
63 c3_ 1 LIG c31 24 0.246897 12.0100 
64 f_ 1 LIG f01 24 -0.0995234 19.0000 
65 f_ 1 LIG f02 24 -0.0889779 19.0000 
66 f_ 1 LIG f03 24 -0.100798 19.0000 
67 c3_ 1 LIG c32 25 -0.0213986 12.0100 


; Stretching parameters are defined below

[ bonds ] 
;   I1    I2  TYPE      r0(nm)   K(kJ/nm^2/mol) 
     1    51     1      0.1467     123787.824 
     1     3     1      0.1538      97286.368 
     1    16     1      0.1462     110361.368 
     1     2     1      0.1096     157874.873 
     3     6     1      0.1538      97286.368 
     3     4     1      0.1097     157284.929 
     3     5     1      0.1097     157284.929 
     6     8     1      0.1538      97286.368 
     6    53     1      0.1524     101763.248 
     6     7     1      0.1097     157284.929 
     8    11     1      0.1538      97286.368 
     8     9     1      0.1097     157284.929 
     8    10     1      0.1097     157284.929 
    11    14     1      0.1462     110361.368 
    11    12     1      0.1097     157284.929 
    11    13     1      0.1097     157284.929 
    14    53     1      0.1379     149038.265 
    14    15     1      0.1013     220626.505 
    16    55     1      0.1379     149038.265 
    16    17     1      0.1013     220626.505 
    18    55     1      0.1524     101763.248 
    18    20     1      0.1538      97286.368 
    18    58     1      0.1462     110361.368 
    18    19     1      0.1097     157284.929 
    20    22     1      0.1538      97286.368 
    20    57     1      0.1538      97286.368 
    20    21     1      0.1097     157284.929 
    22    57     1      0.1538      97286.368 
    22    24     1      0.1538      97286.368 
    22    23     1      0.1097     157284.929 
    24    58     1      0.1462     110361.368 
    24    25     1      0.1097     157284.929 
    24    26     1      0.1097     157284.929 
    27    57     1      0.1538      97286.368 
    27    28     1      0.1097     157284.929 
    27    29     1      0.1097     157284.929 
    27    30     1      0.1097     157284.929 
    31    57     1      0.1538      97286.368 
    31    32     1      0.1097     157284.929 
    31    33     1      0.1097     157284.929 
    31    34     1      0.1097     157284.929 
    35    59     1      0.1524     101763.248 
    35    37     1      0.1462     110361.368 
    35    67     1      0.1538      97286.368 
    35    36     1      0.1097     157284.929 
    37    61     1      0.1379     149038.265 
    37    38     1      0.1013     220626.505 
    39    67     1      0.1538      97286.368 
    39    40     1      0.1097     157284.929 
    39    41     1      0.1097     157284.929 
    39    42     1      0.1097     157284.929 
    43    67     1      0.1538      97286.368 
    43    44     1      0.1097     157284.929 
    43    45     1      0.1097     157284.929 
    43    46     1      0.1097     157284.929 
    47    67     1      0.1538      97286.368 
    47    48     1      0.1097     157284.929 
    47    49     1      0.1097     157284.929 
    47    50     1      0.1097     157284.929 
    51    52     1      0.1153     373020.337 
    53    54     1      0.1218     273035.289 
    55    56     1      0.1218     273035.289 
    58    59     1      0.1379     149038.265 
    59    60     1      0.1218     273035.289 
    61    62     1      0.1218     273035.289 
    61    63     1      0.1524     101763.248 
    63    64     1      0.1350     147548.761 
    63    65     1      0.1350     147548.761 
    63    66     1      0.1350     147548.761 


; Bending parameters are defined below

[ angles ] 
;   I1    I2    I3  TYPE    theta(deg)  K(kJ/rad^2/mol)
     1    51    52     1      178.58      306.33575 
     1     3     6     1      111.51      271.49139 
     1     3     4     1      109.80      195.87814 
     1     3     5     1      109.80      195.87814 
     1    16    55     1      120.69      273.01437 
     1    16    17     1      117.68      193.07905 
     2     1    51     1      111.78      195.56016 
     2     1     3     1      110.22      195.51832 
     2     1    16     1      107.28      259.44147 
     3     1    51     1      111.71      277.29879 
     3     1    16     1      111.61      347.94563 
     3     6     8     1      111.51      271.49139 
     3     6    53     1      111.04      273.24449 
     3     6     7     1      109.80      195.87814 
     4     3     6     1      109.80      195.87814 
     4     3     5     1      107.58      163.00864 
     5     3     6     1      109.80      195.87814 
     6     8    11     1      111.51      271.49139 
     6     8     9     1      109.80      195.87814 
     6     8    10     1      109.80      195.87814 
     6    53    14     1      115.18      352.56895 
     6    53    54     1      123.20      353.76557 
     7     6     8     1      109.80      195.87814 
     7     6    53     1      108.77      198.36762 
     8     6    53     1      111.04      273.24449 
     8    11    14     1      111.61      347.94563 
     8    11    12     1      109.56      196.09571 
     8    11    13     1      109.56      196.09571 
     9     8    11     1      109.80      195.87814 
     9     8    10     1      107.58      163.00864 
    10     8    11     1      109.80      195.87814 
    11    14    53     1      120.69      273.01437 
    11    14    15     1      117.68      193.07905 
    12    11    14     1      108.88      257.50010 
    12    11    13     1      108.46      162.34757 
    13    11    14     1      108.88      257.50010 
    14    53    54     1      123.05      476.18523 
    15    14    53     1      117.55      203.72314 
    16     1    51     1      112.38      355.53540 
    16    55    56     1      123.05      476.18523 
    16    55    18     1      115.18      352.56895 
    17    16    55     1      117.55      203.72314 
    18    55    56     1      123.20      353.76557 
    18    20    22     1      111.51      271.49139 
    18    20    57     1      111.51      271.49139 
    18    20    21     1      109.80      195.87814 
    18    58    24     1      115.64      271.45792 
    18    58    59     1      120.69      273.01437 
    19    18    55     1      108.22      198.86970 
    19    18    20     1      109.56      196.09571 
    19    18    58     1      108.88      257.50010 
    20    18    55     1      111.04      273.24449 
    20    18    58     1      111.61      347.94563 
    20    22    24     1      111.51      271.49139 
    20    22    23     1      109.80      195.87814 
    20    57    27     1      111.51      271.49139 
    20    57    31     1      111.51      271.49139 
    21    20    22     1      109.80      195.87814 
    21    20    57     1      109.80      195.87814 
    22    57    27     1      111.51      271.49139 
    22    57    31     1      111.51      271.49139 
    22    24    58     1      111.61      347.94563 
    22    24    25     1      109.56      196.09571 
    22    24    26     1      109.56      196.09571 
    23    22    57     1      109.80      195.87814 
    23    22    24     1      109.80      195.87814 
    24    22    57     1      111.51      271.49139 
    24    58    59     1      120.69      273.01437 
    25    24    58     1      108.88      257.50010 
    25    24    26     1      108.46      162.34757 
    26    24    58     1      108.88      257.50010 
    27    57    31     1      111.51      271.49139 
    28    27    57     1      109.80      195.87814 
    28    27    29     1      107.58      163.00864 
    28    27    30     1      107.58      163.00864 
    29    27    57     1      109.80      195.87814 
    29    27    30     1      107.58      163.00864 
    30    27    57     1      109.80      195.87814 
    32    31    57     1      109.80      195.87814 
    32    31    33     1      107.58      163.00864 
    32    31    34     1      107.58      163.00864 
    33    31    57     1      109.80      195.87814 
    33    31    34     1      107.58      163.00864 
    34    31    57     1      109.80      195.87814 
    35    59    58     1      115.18      352.56895 
    35    59    60     1      123.20      353.76557 
    35    37    61     1      120.69      273.01437 
    35    37    38     1      117.68      193.07905 
    35    67    39     1      111.51      271.49139 
    35    67    43     1      111.51      271.49139 
    35    67    47     1      111.51      271.49139 
    36    35    59     1      108.22      198.86970 
    36    35    37     1      108.88      257.50010 
    36    35    67     1      109.56      196.09571 
    37    35    59     1      109.06      353.71536 
    37    35    67     1      111.61      347.94563 
    37    61    62     1      123.05      476.18523 
    37    61    63     1      115.18      352.56895 
    38    37    61     1      117.55      203.72314 
    39    67    43     1      111.51      271.49139 
    39    67    47     1      111.51      271.49139 
    40    39    67     1      109.80      195.87814 
    40    39    41     1      107.58      163.00864 
    40    39    42     1      107.58      163.00864 
    41    39    67     1      109.80      195.87814 
    41    39    42     1      107.58      163.00864 
    42    39    67     1      109.80      195.87814 
    43    67    47     1      111.51      271.49139 
    44    43    67     1      109.80      195.87814 
    44    43    45     1      107.58      163.00864 
    44    43    46     1      107.58      163.00864 
    45    43    67     1      109.80      195.87814 
    45    43    46     1      107.58      163.00864 
    46    43    67     1      109.80      195.87814 
    48    47    67     1      109.80      195.87814 
    48    47    49     1      107.58      163.00864 
    48    47    50     1      107.58      163.00864 
    49    47    67     1      109.80      195.87814 
    49    47    50     1      107.58      163.00864 
    50    47    67     1      109.80      195.87814 
    55    18    58     1      109.06      353.71536 
    58    59    60     1      123.05      476.18523 
    59    35    67     1      111.04      273.24449 
    61    63    64     1      110.00      368.81123 
    61    63    65     1      110.00      368.81123 
    61    63    66     1      110.00      368.81123 
    62    61    63     1      123.20      353.76557 
    64    63    65     1      107.36      508.58612 
    64    63    66     1      107.36      508.58612 
    65    63    66     1      107.36      508.58612 


; Proper Torsion parameters are defined below

[ dihedrals ] 
;   I1    I2    I3    I4   TYPE   theta(deg) K(kJ/rad^2/mol)     N
1 3 6 8 1 0.0000 0.105010649474 3 
1 3 6 8 1 180.0000 0.234270862423 2 
1 3 6 8 1 0.0000 0.0888507094832 1 
1 3 6 53 1 0.0000 0.0807803929765 3 
1 3 6 7 1 0.0000 0.0646204529857 3 
1 3 6 7 1 0.0000 0.0646204529857 3 
1 16 55 56 1 180.0000 2.01950982441 2 
1 16 55 18 1 180.0000 0.210021298948 2 
1 16 55 18 1 0.0000 0.403901964882 1 
2 1 51 52 1 0.0000 0 2 
2 1 3 6 1 0.0000 0.126016640764 3 
2 1 3 4 1 0.0000 0.126016640764 3 
2 1 3 5 1 0.0000 0.126016640764 3 
2 1 16 55 1 0.0000 0 2 
2 1 16 17 1 0.0000 0 2 
3 1 51 52 1 0.0000 0 2 
3 1 16 55 1 180.0000 0.0807803929765 4 
3 1 16 55 1 0.0000 0.137330529455 3 
3 1 16 55 1 180.0000 0.823963869756 1 
3 1 16 55 1 180.0000 0.525072554347 4 
3 1 16 55 1 180.0000 0.0242302564975 3 
3 1 16 55 1 0.0000 1.82562915848 1 
3 1 16 17 1 0.0000 0 2 
3 6 8 11 1 0.0000 0.105010649474 3 
3 6 8 11 1 180.0000 0.234270862423 2 
3 6 8 11 1 0.0000 0.0888507094832 1 
3 6 8 9 1 0.0000 0.0646204529857 3 
3 6 8 9 1 0.0000 0.0646204529857 3 
3 6 8 10 1 0.0000 0.0646204529857 3 
3 6 8 10 1 0.0000 0.0646204529857 3 
3 6 53 14 1 0.0000 0 4 
3 6 53 14 1 180.0000 0.573533067342 2 
3 6 53 54 1 180.0000 0.218110922432 2 
3 6 53 54 1 180.0000 0.0242302564975 2 
3 6 53 54 1 180.0000 0.444292161371 3 
3 6 53 54 1 0.0000 0.597782630817 1 
4 3 1 51 1 0.0000 0.126016640764 3 
4 3 1 16 1 0.0000 0.126016640764 3 
4 3 6 8 1 0.0000 0.0646204529857 3 
4 3 6 8 1 0.0000 0.0646204529857 3 
4 3 6 53 1 0.0000 0.126016640764 3 
4 3 6 7 1 0.0000 0.0969403329672 3 
5 3 1 51 1 0.0000 0.126016640764 3 
5 3 1 16 1 0.0000 0.126016640764 3 
5 3 6 8 1 0.0000 0.0646204529857 3 
5 3 6 8 1 0.0000 0.0646204529857 3 
5 3 6 53 1 0.0000 0.126016640764 3 
5 3 6 7 1 0.0000 0.0969403329672 3 
6 3 1 51 1 0.0000 0.126016640764 3 
6 3 1 16 1 0.0000 0.0807803929765 3 
6 8 11 14 1 0.0000 0.0807803929765 3 
6 8 11 12 1 0.0000 0.126016640764 3 
6 8 11 13 1 0.0000 0.126016640764 3 
6 53 14 11 1 180.0000 0.210021298948 2 
6 53 14 11 1 0.0000 0.403901964882 1 
6 53 14 15 1 180.0000 2.01950982441 2 
7 6 8 11 1 0.0000 0.0646204529857 3 
7 6 8 11 1 0.0000 0.0646204529857 3 
7 6 8 9 1 0.0000 0.0969403329672 3 
7 6 8 10 1 0.0000 0.0969403329672 3 
7 6 53 14 1 0.0000 0 2 
7 6 53 54 1 0.0000 0.670473400309 1 
7 6 53 54 1 180.0000 0.0323198799815 3 
8 6 53 14 1 0.0000 0 4 
8 6 53 14 1 180.0000 0.573533067342 2 
8 6 53 54 1 180.0000 0.218110922432 2 
8 6 53 54 1 180.0000 0.0242302564975 2 
8 6 53 54 1 180.0000 0.444292161371 3 
8 6 53 54 1 0.0000 0.597782630817 1 
8 11 14 53 1 180.0000 0.0807803929765 4 
8 11 14 53 1 0.0000 0.137330529455 3 
8 11 14 53 1 180.0000 0.823963869756 1 
8 11 14 53 1 180.0000 0.525072554347 4 
8 11 14 53 1 180.0000 0.0242302564975 3 
8 11 14 53 1 0.0000 1.82562915848 1 
8 11 14 15 1 0.0000 0 2 
9 8 6 53 1 0.0000 0.126016640764 3 
9 8 11 14 1 0.0000 0.126016640764 3 
9 8 11 12 1 0.0000 0.126016640764 3 
9 8 11 13 1 0.0000 0.126016640764 3 
10 8 6 53 1 0.0000 0.126016640764 3 
10 8 11 14 1 0.0000 0.126016640764 3 
10 8 11 12 1 0.0000 0.126016640764 3 
10 8 11 13 1 0.0000 0.126016640764 3 
11 8 6 53 1 0.0000 0.0807803929765 3 
11 14 53 54 1 180.0000 2.01950982441 2 
12 11 14 53 1 0.0000 0 2 
12 11 14 15 1 0.0000 0 2 
13 11 14 53 1 0.0000 0 2 
13 11 14 15 1 0.0000 0 2 
15 14 53 54 1 180.0000 2.01950982441 2 
15 14 53 54 1 0.0000 1.61560785953 1 
16 1 51 52 1 0.0000 0 2 
16 55 18 20 1 0.0000 0 4 
16 55 18 20 1 180.0000 0.573533067342 2 
16 55 18 58 1 180.0000 0.0807803929765 1 
16 55 18 58 1 180.0000 1.7125481925 2 
16 55 18 19 1 0.0000 0 2 
17 16 1 51 1 0.0000 0 2 
17 16 55 56 1 180.0000 2.01950982441 2 
17 16 55 56 1 0.0000 1.61560785953 1 
17 16 55 18 1 180.0000 2.01950982441 2 
18 20 22 57 1 0.0000 0.105010649474 3 
18 20 22 57 1 180.0000 0.234270862423 2 
18 20 22 57 1 0.0000 0.0888507094832 1 
18 20 22 24 1 0.0000 0.105010649474 3 
18 20 22 24 1 180.0000 0.234270862423 2 
18 20 22 24 1 0.0000 0.0888507094832 1 
18 20 22 23 1 0.0000 0.0646204529857 3 
18 20 22 23 1 0.0000 0.0646204529857 3 
18 20 57 22 1 0.0000 0.105010649474 3 
18 20 57 22 1 180.0000 0.234270862423 2 
18 20 57 22 1 0.0000 0.0888507094832 1 
18 20 57 27 1 0.0000 0.105010649474 3 
18 20 57 27 1 180.0000 0.234270862423 2 
18 20 57 27 1 0.0000 0.0888507094832 1 
18 20 57 31 1 0.0000 0.105010649474 3 
18 20 57 31 1 180.0000 0.234270862423 2 
18 20 57 31 1 0.0000 0.0888507094832 1 
18 58 24 22 1 0.0000 0 2 
18 58 24 25 1 0.0000 0 2 
18 58 24 26 1 0.0000 0 2 
18 58 59 60 1 180.0000 2.01950982441 2 
18 58 59 35 1 180.0000 0.210021298948 2 
18 58 59 35 1 0.0000 0.403901964882 1 
19 18 55 56 1 0.0000 0.646243143812 1 
19 18 55 56 1 180.0000 0.0646204529857 3 
19 18 20 22 1 0.0000 0.126016640764 3 
19 18 20 57 1 0.0000 0.126016640764 3 
19 18 20 21 1 0.0000 0.126016640764 3 
19 18 58 24 1 0.0000 0 2 
19 18 58 59 1 0.0000 0 2 
20 18 55 56 1 180.0000 0.218110922432 2 
20 18 55 56 1 180.0000 0.0242302564975 2 
20 18 55 56 1 180.0000 0.444292161371 3 
20 18 55 56 1 0.0000 0.597782630817 1 
20 18 58 24 1 0.0000 0 2 
20 18 58 59 1 180.0000 0.0807803929765 4 
20 18 58 59 1 0.0000 0.137330529455 3 
20 18 58 59 1 180.0000 0.823963869756 1 
20 18 58 59 1 180.0000 0.525072554347 4 
20 18 58 59 1 180.0000 0.0242302564975 3 
20 18 58 59 1 0.0000 1.82562915848 1 
20 22 57 27 1 0.0000 0.105010649474 3 
20 22 57 27 1 180.0000 0.234270862423 2 
20 22 57 27 1 0.0000 0.0888507094832 1 
20 22 57 31 1 0.0000 0.105010649474 3 
20 22 57 31 1 180.0000 0.234270862423 2 
20 22 57 31 1 0.0000 0.0888507094832 1 
20 22 24 58 1 0.0000 0.0807803929765 3 
20 22 24 25 1 0.0000 0.126016640764 3 
20 22 24 26 1 0.0000 0.126016640764 3 
20 57 22 24 1 0.0000 0.105010649474 3 
20 57 22 24 1 180.0000 0.234270862423 2 
20 57 22 24 1 0.0000 0.0888507094832 1 
20 57 22 23 1 0.0000 0.0646204529857 3 
20 57 22 23 1 0.0000 0.0646204529857 3 
20 57 27 28 1 0.0000 0.0646204529857 3 
20 57 27 28 1 0.0000 0.0646204529857 3 
20 57 27 29 1 0.0000 0.0646204529857 3 
20 57 27 29 1 0.0000 0.0646204529857 3 
20 57 27 30 1 0.0000 0.0646204529857 3 
20 57 27 30 1 0.0000 0.0646204529857 3 
20 57 31 32 1 0.0000 0.0646204529857 3 
20 57 31 32 1 0.0000 0.0646204529857 3 
20 57 31 33 1 0.0000 0.0646204529857 3 
20 57 31 33 1 0.0000 0.0646204529857 3 
20 57 31 34 1 0.0000 0.0646204529857 3 
20 57 31 34 1 0.0000 0.0646204529857 3 
21 20 18 55 1 0.0000 0.126016640764 3 
21 20 18 58 1 0.0000 0.126016640764 3 
21 20 22 57 1 0.0000 0.0646204529857 3 
21 20 22 57 1 0.0000 0.0646204529857 3 
21 20 22 24 1 0.0000 0.0646204529857 3 
21 20 22 24 1 0.0000 0.0646204529857 3 
21 20 22 23 1 0.0000 0.0969403329672 3 
21 20 57 22 1 0.0000 0.0646204529857 3 
21 20 57 22 1 0.0000 0.0646204529857 3 
21 20 57 27 1 0.0000 0.0646204529857 3 
21 20 57 27 1 0.0000 0.0646204529857 3 
21 20 57 31 1 0.0000 0.0646204529857 3 
21 20 57 31 1 0.0000 0.0646204529857 3 
22 20 18 55 1 0.0000 0.0807803929765 3 
22 20 18 58 1 0.0000 0.0807803929765 3 
22 20 57 27 1 0.0000 0.105010649474 3 
22 20 57 27 1 180.0000 0.234270862423 2 
22 20 57 27 1 0.0000 0.0888507094832 1 
22 20 57 31 1 0.0000 0.105010649474 3 
22 20 57 31 1 180.0000 0.234270862423 2 
22 20 57 31 1 0.0000 0.0888507094832 1 
22 57 27 28 1 0.0000 0.0646204529857 3 
22 57 27 28 1 0.0000 0.0646204529857 3 
22 57 27 29 1 0.0000 0.0646204529857 3 
22 57 27 29 1 0.0000 0.0646204529857 3 
22 57 27 30 1 0.0000 0.0646204529857 3 
22 57 27 30 1 0.0000 0.0646204529857 3 
22 57 31 32 1 0.0000 0.0646204529857 3 
22 57 31 32 1 0.0000 0.0646204529857 3 
22 57 31 33 1 0.0000 0.0646204529857 3 
22 57 31 33 1 0.0000 0.0646204529857 3 
22 57 31 34 1 0.0000 0.0646204529857 3 
22 57 31 34 1 0.0000 0.0646204529857 3 
22 24 58 59 1 180.0000 0.0807803929765 4 
22 24 58 59 1 0.0000 0.137330529455 3 
22 24 58 59 1 180.0000 0.823963869756 1 
22 24 58 59 1 180.0000 0.525072554347 4 
22 24 58 59 1 180.0000 0.0242302564975 3 
22 24 58 59 1 0.0000 1.82562915848 1 
23 22 20 57 1 0.0000 0.0646204529857 3 
23 22 20 57 1 0.0000 0.0646204529857 3 
23 22 57 27 1 0.0000 0.0646204529857 3 
23 22 57 27 1 0.0000 0.0646204529857 3 
23 22 57 31 1 0.0000 0.0646204529857 3 
23 22 57 31 1 0.0000 0.0646204529857 3 
23 22 24 58 1 0.0000 0.126016640764 3 
23 22 24 25 1 0.0000 0.126016640764 3 
23 22 24 26 1 0.0000 0.126016640764 3 
24 22 20 57 1 0.0000 0.105010649474 3 
24 22 20 57 1 180.0000 0.234270862423 2 
24 22 20 57 1 0.0000 0.0888507094832 1 
24 22 57 27 1 0.0000 0.105010649474 3 
24 22 57 27 1 180.0000 0.234270862423 2 
24 22 57 27 1 0.0000 0.0888507094832 1 
24 22 57 31 1 0.0000 0.105010649474 3 
24 22 57 31 1 180.0000 0.234270862423 2 
24 22 57 31 1 0.0000 0.0888507094832 1 
24 58 18 55 1 0.0000 0 2 
24 58 59 60 1 180.0000 2.01950982441 2 
24 58 59 35 1 180.0000 0.210021298948 2 
24 58 59 35 1 0.0000 0.403901964882 1 
25 24 22 57 1 0.0000 0.126016640764 3 
25 24 58 59 1 0.0000 0 2 
26 24 22 57 1 0.0000 0.126016640764 3 
26 24 58 59 1 0.0000 0 2 
27 57 31 32 1 0.0000 0.0646204529857 3 
27 57 31 32 1 0.0000 0.0646204529857 3 
27 57 31 33 1 0.0000 0.0646204529857 3 
27 57 31 33 1 0.0000 0.0646204529857 3 
27 57 31 34 1 0.0000 0.0646204529857 3 
27 57 31 34 1 0.0000 0.0646204529857 3 
28 27 57 31 1 0.0000 0.0646204529857 3 
28 27 57 31 1 0.0000 0.0646204529857 3 
29 27 57 31 1 0.0000 0.0646204529857 3 
29 27 57 31 1 0.0000 0.0646204529857 3 
30 27 57 31 1 0.0000 0.0646204529857 3 
30 27 57 31 1 0.0000 0.0646204529857 3 
35 37 61 62 1 180.0000 2.01950982441 2 
35 37 61 63 1 180.0000 0.210021298948 2 
35 37 61 63 1 0.0000 0.403901964882 1 
35 67 39 40 1 0.0000 0.0646204529857 3 
35 67 39 40 1 0.0000 0.0646204529857 3 
35 67 39 41 1 0.0000 0.0646204529857 3 
35 67 39 41 1 0.0000 0.0646204529857 3 
35 67 39 42 1 0.0000 0.0646204529857 3 
35 67 39 42 1 0.0000 0.0646204529857 3 
35 67 43 44 1 0.0000 0.0646204529857 3 
35 67 43 44 1 0.0000 0.0646204529857 3 
35 67 43 45 1 0.0000 0.0646204529857 3 
35 67 43 45 1 0.0000 0.0646204529857 3 
35 67 43 46 1 0.0000 0.0646204529857 3 
35 67 43 46 1 0.0000 0.0646204529857 3 
35 67 47 48 1 0.0000 0.0646204529857 3 
35 67 47 48 1 0.0000 0.0646204529857 3 
35 67 47 49 1 0.0000 0.0646204529857 3 
35 67 47 49 1 0.0000 0.0646204529857 3 
35 67 47 50 1 0.0000 0.0646204529857 3 
35 67 47 50 1 0.0000 0.0646204529857 3 
36 35 59 58 1 0.0000 0 2 
36 35 59 60 1 0.0000 0.646243143812 1 
36 35 59 60 1 180.0000 0.0646204529857 3 
36 35 37 61 1 0.0000 0 2 
36 35 37 38 1 0.0000 0 2 
36 35 67 39 1 0.0000 0.126016640764 3 
36 35 67 43 1 0.0000 0.126016640764 3 
36 35 67 47 1 0.0000 0.126016640764 3 
37 35 59 58 1 180.0000 0.0807803929765 1 
37 35 59 58 1 180.0000 1.7125481925 2 
37 35 59 60 1 0.0000 0 2 
37 35 67 39 1 0.0000 0.0807803929765 3 
37 35 67 43 1 0.0000 0.0807803929765 3 
37 35 67 47 1 0.0000 0.0807803929765 3 
37 61 63 64 1 0.0000 0 2 
37 61 63 65 1 0.0000 0 2 
37 61 63 66 1 0.0000 0 2 
38 37 35 59 1 0.0000 0 2 
38 37 35 67 1 0.0000 0 2 
38 37 61 62 1 180.0000 2.01950982441 2 
38 37 61 62 1 0.0000 1.61560785953 1 
38 37 61 63 1 180.0000 2.01950982441 2 
39 67 35 59 1 0.0000 0.0807803929765 3 
39 67 43 44 1 0.0000 0.0646204529857 3 
39 67 43 44 1 0.0000 0.0646204529857 3 
39 67 43 45 1 0.0000 0.0646204529857 3 
39 67 43 45 1 0.0000 0.0646204529857 3 
39 67 43 46 1 0.0000 0.0646204529857 3 
39 67 43 46 1 0.0000 0.0646204529857 3 
39 67 47 48 1 0.0000 0.0646204529857 3 
39 67 47 48 1 0.0000 0.0646204529857 3 
39 67 47 49 1 0.0000 0.0646204529857 3 
39 67 47 49 1 0.0000 0.0646204529857 3 
39 67 47 50 1 0.0000 0.0646204529857 3 
39 67 47 50 1 0.0000 0.0646204529857 3 
40 39 67 43 1 0.0000 0.0646204529857 3 
40 39 67 43 1 0.0000 0.0646204529857 3 
40 39 67 47 1 0.0000 0.0646204529857 3 
40 39 67 47 1 0.0000 0.0646204529857 3 
41 39 67 43 1 0.0000 0.0646204529857 3 
41 39 67 43 1 0.0000 0.0646204529857 3 
41 39 67 47 1 0.0000 0.0646204529857 3 
41 39 67 47 1 0.0000 0.0646204529857 3 
42 39 67 43 1 0.0000 0.0646204529857 3 
42 39 67 43 1 0.0000 0.0646204529857 3 
42 39 67 47 1 0.0000 0.0646204529857 3 
42 39 67 47 1 0.0000 0.0646204529857 3 
43 67 35 59 1 0.0000 0.0807803929765 3 
43 67 47 48 1 0.0000 0.0646204529857 3 
43 67 47 48 1 0.0000 0.0646204529857 3 
43 67 47 49 1 0.0000 0.0646204529857 3 
43 67 47 49 1 0.0000 0.0646204529857 3 
43 67 47 50 1 0.0000 0.0646204529857 3 
43 67 47 50 1 0.0000 0.0646204529857 3 
44 43 67 47 1 0.0000 0.0646204529857 3 
44 43 67 47 1 0.0000 0.0646204529857 3 
45 43 67 47 1 0.0000 0.0646204529857 3 
45 43 67 47 1 0.0000 0.0646204529857 3 
46 43 67 47 1 0.0000 0.0646204529857 3 
46 43 67 47 1 0.0000 0.0646204529857 3 
47 67 35 59 1 0.0000 0.0807803929765 3 
51 1 16 55 1 0.0000 0 2 
55 18 20 57 1 0.0000 0.0807803929765 3 
55 18 58 59 1 180.0000 0.315051255399 2 
55 18 58 59 1 0.0000 0.51700223784 1 
56 55 18 58 1 0.0000 0 2 
57 20 18 58 1 0.0000 0.0807803929765 3 
57 22 24 58 1 0.0000 0.0807803929765 3 
58 59 35 67 1 0.0000 0 4 
58 59 35 67 1 180.0000 0.573533067342 2 
59 35 37 61 1 180.0000 0.315051255399 2 
59 35 37 61 1 0.0000 0.51700223784 1 
60 59 35 67 1 180.0000 0.218110922432 2 
60 59 35 67 1 180.0000 0.0242302564975 2 
60 59 35 67 1 180.0000 0.444292161371 3 
60 59 35 67 1 0.0000 0.597782630817 1 
61 37 35 67 1 180.0000 0.0807803929765 4 
61 37 35 67 1 0.0000 0.137330529455 3 
61 37 35 67 1 180.0000 0.823963869756 1 
61 37 35 67 1 180.0000 0.525072554347 4 
61 37 35 67 1 180.0000 0.0242302564975 3 
61 37 35 67 1 0.0000 1.82562915848 1 
62 61 63 64 1 0.0000 0 2 
62 61 63 65 1 0.0000 0 2 
62 61 63 66 1 0.0000 0 2 


; (fudged) 14-nonbonded pairs are defined below

[ pairs ] 
;   I1   I4  
    1    8 
    1   53 
    1    7 
    1   56 
    1   18 
    2   52 
    2    6 
    2    4 
    2    5 
    2   55 
    2   17 
    3   52 
    3   55 
    3   17 
    3   11 
    3    9 
    3   10 
    3   14 
    3   54 
    4   51 
    4   16 
    4    8 
    4   53 
    4    7 
    5   51 
    5   16 
    5    8 
    5   53 
    5    7 
    6   51 
    6   16 
    6   12 
    6   13 
    6   15 
    7   11 
    7    9 
    7   10 
    7   14 
    7   54 
    8   54 
    8   15 
    9   53 
    9   14 
    9   12 
    9   13 
   10   53 
   10   14 
   10   12 
   10   13 
   11   54 
   12   53 
   12   15 
   13   53 
   13   15 
   15   54 
   16   52 
   16   20 
   16   58 
   16   19 
   17   51 
   17   56 
   17   18 
   18   23 
   18   27 
   18   31 
   18   25 
   18   26 
   18   60 
   18   35 
   19   56 
   19   22 
   19   57 
   19   21 
   19   24 
   19   59 
   20   56 
   20   59 
   20   25 
   20   26 
   20   28 
   20   29 
   20   30 
   20   32 
   20   33 
   20   34 
   21   55 
   21   58 
   21   24 
   21   23 
   21   27 
   21   31 
   22   55 
   22   28 
   22   29 
   22   30 
   22   32 
   22   33 
   22   34 
   22   59 
   23   27 
   23   31 
   23   58 
   23   25 
   23   26 
   24   27 
   24   31 
   24   55 
   24   60 
   24   35 
   25   57 
   25   59 
   26   57 
   26   59 
   27   32 
   27   33 
   27   34 
   28   31 
   29   31 
   30   31 
   35   62 
   35   63 
   35   40 
   35   41 
   35   42 
   35   44 
   35   45 
   35   46 
   35   48 
   35   49 
   35   50 
   36   58 
   36   60 
   36   61 
   36   38 
   36   39 
   36   43 
   36   47 
   37   58 
   37   60 
   37   39 
   37   43 
   37   47 
   37   64 
   37   65 
   37   66 
   38   59 
   38   67 
   38   62 
   38   63 
   39   59 
   39   44 
   39   45 
   39   46 
   39   48 
   39   49 
   39   50 
   40   43 
   40   47 
   41   43 
   41   47 
   42   43 
   42   47 
   43   59 
   43   48 
   43   49 
   43   50 
   44   47 
   45   47 
   46   47 
   47   59 
   51   55 
   55   57 
   55   59 
   56   58 
   57   58 
   58   67 
   59   61 
   60   67 
   61   67 
   62   64 
   62   65 
   62   66 


; ImProper Torsion parameters are defined below

[ dihedrals ] 
;   I1    I2    I3    I4   TYPE   theta(deg) K(kJ/rad^2/mol)     N
14 53 11 15 1 180.0000 0.888584322741 2 
53 14 6 54 1 180.0000 8.48194126253 2 
16 55 1 17 1 180.0000 0.888584322741 2 
55 56 16 18 1 180.0000 8.48194126253 2 
59 60 58 35 1 180.0000 8.48194126253 2 
37 61 35 38 1 180.0000 0.888584322741 2 
61 62 37 63 1 180.0000 8.48194126253 2 

;water itp
[ moleculetype ] 
; molname	nrexcl
SOL		2 

[ atoms ] 
; id  at type     res nr  res name  at name  cg nr  charge    mass
  1   OW          1       SOL       OW       1      -0.834    16.00000
  2   HW          1       SOL       HW1      1       0.417     1.00800
  3   HW          1       SOL       HW2      1       0.417     1.00800


[ settles ] 
; OW	funct	doh	dhh
1       1       0.09572 0.15139 

[ exclusions ] 
1	2	3 
2	1	3 
3	1	2 


[ system ] 
; Name
Protein in water 

[ molecules ] 
; Compound        #mols
LIG              1 
