# Supplementary material for: Virtual Double-System Single-Box for Absolute Dissociation Free Energy Calculations in GROMACS
Source: J Chem Inf Model. 2021 Nov 1;61(11):5320–6. doi: 10.1021/acs.jcim.1c00909 (PMC8611716; doi:10.1021/acs.jcim.1c00909)
Supplement: Supplementary file 2 — ci1c00909_si_002.zip [file ci1c00909_si_002.zip › SI/2_hpcdrug/LIG_only_ligand_HREM_OUT/HREM_input.slr]

#!/bin/bash

##CAUTION!!!!
##THIS IS A VERY GENERIC SLURM INPUT FILE
##CONTACT YOUR SISTEM ADMINISTRATOR TO KNOW WHICH EXTRA LINES YOU MAY NEED TO INSERT HERE

#SBATCH --time=24:00:00
#SBATCH --nodes=8
#SBATCH --ntasks=32
#SBATCH --ntasks-per-node=4
#SBATCH --cpus-per-task=16
#SBATCH --gres=gpu:32

#SBATCH --output=HREM_stdout.out
#SBATCH --error=HREM_stderr.err 
mpirun -np 128 gmx_mpi mdrun  -v -plumed empty_plumed.dat -replex 100 -hrex -dlb no  -multidir  BATTERY0/scaled0  BATTERY0/scaled1  BATTERY0/scaled2  BATTERY0/scaled3  BATTERY0/scaled4  BATTERY0/scaled5  BATTERY0/scaled6  BATTERY0/scaled7  -s HREM.tpr -deffnm HREM & 
mpirun -np 128 gmx_mpi mdrun  -v -plumed empty_plumed.dat -replex 100 -hrex -dlb no  -multidir  BATTERY1/scaled0  BATTERY1/scaled1  BATTERY1/scaled2  BATTERY1/scaled3  BATTERY1/scaled4  BATTERY1/scaled5  BATTERY1/scaled6  BATTERY1/scaled7  -s HREM.tpr -deffnm HREM & 
mpirun -np 128 gmx_mpi mdrun  -v -plumed empty_plumed.dat -replex 100 -hrex -dlb no  -multidir  BATTERY2/scaled0  BATTERY2/scaled1  BATTERY2/scaled2  BATTERY2/scaled3  BATTERY2/scaled4  BATTERY2/scaled5  BATTERY2/scaled6  BATTERY2/scaled7  -s HREM.tpr -deffnm HREM & 
mpirun -np 128 gmx_mpi mdrun  -v -plumed empty_plumed.dat -replex 100 -hrex -dlb no  -multidir  BATTERY3/scaled0  BATTERY3/scaled1  BATTERY3/scaled2  BATTERY3/scaled3  BATTERY3/scaled4  BATTERY3/scaled5  BATTERY3/scaled6  BATTERY3/scaled7  -s HREM.tpr -deffnm HREM & 
wait
