# Supplementary material for: Virtual Double-System Single-Box for Absolute Dissociation Free Energy Calculations in GROMACS
Source: J Chem Inf Model. 2021 Nov 1;61(11):5320–6. doi: 10.1021/acs.jcim.1c00909 (PMC8611716; doi:10.1021/acs.jcim.1c00909)
Supplement: Supplementary file 2 — ci1c00909_si_002.zip [file ci1c00909_si_002.zip › SI/2_hpcdrug/LIG_only_ligand_HREM_OUT/DUM_atomtypes.itp]

; N.B: SIGMA is in nm and EPSILON in kj mol-1
[ atomtypes ]
;NAME   AT.NUM  MASS     CHARGE  PTYPE  SIGMA   EPSILON
DU         1    1e+20    0   A     0   0
