# Supplementary material for: Virtual Double-System Single-Box for Absolute Dissociation Free Energy Calculations in GROMACS
Source: J Chem Inf Model. 2021 Nov 1;61(11):5320–6. doi: 10.1021/acs.jcim.1c00909 (PMC8611716; doi:10.1021/acs.jcim.1c00909)
Supplement: Supplementary file 2 — ci1c00909_si_002.zip [file ci1c00909_si_002.zip › SI/2_hpcdrug/LIG_only_ligand_HREM_OUT/only_water_tip3p.gro]

TIP3P in water
 3072
    1SOL     OW    1   0.538   2.280   0.884  0.6758 -0.7337  0.5564
    1SOL    HW1    2   0.511   2.348   0.945 -1.0226 -0.5809 -0.3339
    1SOL    HW2    3   0.459   2.228   0.871  0.7527 -0.1877 -2.2490
    2SOL     OW    4   0.920   0.831   1.164  0.4905 -0.2934  0.1844
    2SOL    HW1    5   0.866   0.910   1.158  0.2835 -0.4473 -0.0201
    2SOL    HW2    6   0.917   0.793   1.076 -4.6613 -3.9576  1.7905
    3SOL     OW    7   1.698   2.780   0.165  0.2062  0.0605  0.2500
    3SOL    HW1    8   1.699   2.729   0.245  3.3356  0.8770  0.7650
    3SOL    HW2    9   1.777   2.752   0.118 -1.3829 -0.1266 -2.3578
    4SOL     OW   10   0.252   2.039   1.378  0.7680  0.3084 -0.0764
    4SOL    HW1   11   0.308   2.011   1.306  0.5401 -1.2833  0.3631
    4SOL    HW2   12   0.296   2.006   1.457  1.7188  3.1803  0.6199
    5SOL     OW   13   2.152   0.190   1.388  0.0962 -0.4213  0.1046
    5SOL    HW1   14   2.155   0.184   1.293 -1.4870  0.7424 -0.0247
    5SOL    HW2   15   2.062   0.214   1.408  0.5740 -0.0366  1.8589
    6SOL     OW   16   1.881   2.314   0.856  0.0276  0.0095 -0.0540
    6SOL    HW1   17   1.871   2.373   0.931 -0.6981  1.0338 -0.9432
    6SOL    HW2   18   1.912   2.232   0.894 -3.6879 -0.5929  1.8109
    7SOL     OW   19   1.458   1.873   2.101  0.3454  0.1546 -0.5628
    7SOL    HW1   20   1.500   1.854   2.017  1.1837 -0.2911 -0.0478
    7SOL    HW2   21   1.521   1.844   2.167 -0.0460  1.0634  0.2277
    8SOL     OW   22   0.019   0.814   0.409 -0.2261 -0.0485 -0.5809
    8SOL    HW1   23   0.107   0.778   0.397  0.5358  2.1145 -1.6029
    8SOL    HW2   24   0.018   0.849   0.497  0.1379  0.4904 -0.7926
    9SOL     OW   25   2.624   2.453   1.164 -0.1572  0.5452 -0.4160
    9SOL    HW1   26   2.553   2.439   1.227  0.3054 -0.5995 -0.1526
    9SOL    HW2   27   2.593   2.526   1.110 -0.2443  2.0624  1.6139
   10SOL     OW   28   1.611   2.114   1.069  0.3806  0.7766  0.5102
   10SOL    HW1   29   1.557   2.038   1.049  0.1388  1.5550 -1.8856
   10SOL    HW2   30   1.549   2.186   1.078  0.9263  1.4908 -1.3078
   11SOL     OW   31   2.135   0.153   2.734  0.6140  0.3754 -0.3359
   11SOL    HW1   32   2.149   0.061   2.712  0.3773  0.0439  0.9067
   11SOL    HW2   33   2.211   0.198   2.696 -0.1110 -0.0957 -2.3926
   12SOL     OW   34   1.171   2.872   1.961  0.1143  0.8006  0.4695
   12SOL    HW1   35   1.149   2.837   2.047 -0.8916  1.1082  0.3333
   12SOL    HW2   36   1.267   2.873   1.960  0.1473 -1.5091  0.6457
   13SOL     OW   37   1.425   0.182   0.320  0.5333 -1.0556 -0.0917
   13SOL    HW1   38   1.363   0.245   0.282  0.3845 -1.2215 -0.1243
   13SOL    HW2   39   1.475   0.149   0.246  0.9792 -0.5734 -0.0067
   14SOL     OW   40   1.939   1.774   0.795  0.2025  0.0344 -0.3351
   14SOL    HW1   41   1.864   1.714   0.793 -1.9400  2.5838  1.9721
   14SOL    HW2   42   1.953   1.797   0.703 -0.7201 -1.8033 -0.9598
   15SOL     OW   43   2.179   0.618   0.116 -0.0335  0.0850 -0.6429
   15SOL    HW1   44   2.089   0.589   0.105 -1.0070  1.6646  2.8213
   15SOL    HW2   45   2.174   0.714   0.117  1.5095  0.1647  0.7220
   16SOL     OW   46   2.806   2.280   1.363  0.6294  0.2657  0.1230
   16SOL    HW1   47   2.739   2.347   1.375 -0.7184 -1.3800  1.8571
   16SOL    HW2   48   2.887   2.323   1.390 -0.0721  1.5361  0.2310
   17SOL     OW   49   0.207   1.737   1.644 -0.4493  0.0397 -0.2347
   17SOL    HW1   50   0.182   1.689   1.723  0.7930 -0.8489 -0.3851
   17SOL    HW2   51   0.271   1.681   1.601  1.0834  1.8785 -0.3704
   18SOL     OW   52   0.076   2.234   2.128  0.2925 -0.4259  1.1239
   18SOL    HW1   53   0.064   2.328   2.114  1.4893 -0.8032 -2.4979
   18SOL    HW2   54  -0.010   2.196   2.113  0.6146 -0.3291 -0.9626
   19SOL     OW   55   0.850   0.577   1.898 -0.5187 -0.3361 -0.0539
   19SOL    HW1   56   0.776   0.591   1.839  0.5641  0.3182 -1.2628
   19SOL    HW2   57   0.876   0.487   1.884 -0.6846 -0.3815 -0.0759
   20SOL     OW   58   0.102   0.694   1.525  0.6201  0.5282  0.1490
   20SOL    HW1   59   0.046   0.647   1.464  0.2854  2.7681 -1.3189
   20SOL    HW2   60   0.058   0.686   1.610 -1.3623  1.3611 -0.7914
   21SOL     OW   61   0.621   2.649   1.232 -0.0684  0.0522  0.1562
   21SOL    HW1   62   0.709   2.667   1.265 -0.6806  0.6092  1.4765
   21SOL    HW2   63   0.570   2.627   1.310 -1.5229  1.3824 -0.4130
   22SOL     OW   64   0.238   0.166   1.211  0.0184  0.0522 -0.0773
   22SOL    HW1   65   0.321   0.206   1.239  0.0831 -0.3939  0.3748
   22SOL    HW2   66   0.263   0.110   1.137 -0.1741  1.3385 -1.1258
   23SOL     OW   67   2.814   1.385   3.028  0.9788  0.0351 -0.3726
   23SOL    HW1   68   2.817   1.295   3.061 -1.1296 -0.1669 -0.7346
   23SOL    HW2   69   2.744   1.427   3.078  1.7766  1.4104 -0.3964
   24SOL     OW   70   1.510   2.555   1.730 -0.5709  0.0757 -0.2724
   24SOL    HW1   71   1.516   2.651   1.733  0.1379  0.0379 -0.5673
   24SOL    HW2   72   1.428   2.535   1.776 -1.1411  0.8686 -0.9363
   25SOL     OW   73   3.123   1.217   1.562  0.4540 -0.1117  0.2215
   25SOL    HW1   74   3.051   1.170   1.605 -0.3353  0.2877 -0.6502
   25SOL    HW2   75   3.180   1.147   1.529  0.8315 -0.4197  1.5243
   26SOL     OW   76   0.539   0.692   2.722  0.1894 -0.3327 -0.1011
   26SOL    HW1   77   0.600   0.668   2.653  0.1696 -0.1781 -0.1733
   26SOL    HW2   78   0.591   0.694   2.802  0.2819 -0.1739 -0.1668
   27SOL     OW   79   0.396   0.154   2.548  0.4932 -0.6611 -0.2989
   27SOL    HW1   80   0.320   0.104   2.520 -0.7223  1.3802 -0.7533
   27SOL    HW2   81   0.373   0.187   2.635  0.9505 -0.2303 -0.3343
   28SOL     OW   82   2.827   0.600   2.018 -0.1875  0.5400 -0.1139
   28SOL    HW1   83   2.898   0.548   2.056 -2.0745 -0.1494  2.5216
   28SOL    HW2   84   2.785   0.540   1.955 -0.5168 -0.1480  0.7607
   29SOL     OW   85   0.146   1.579   1.868 -0.0512 -0.1936  0.4692
   29SOL    HW1   86   0.180   1.502   1.912 -3.5941 -2.8097 -1.2668
   29SOL    HW2   87   0.107   1.631   1.939  1.1460 -0.6283  1.4584
   30SOL     OW   88   0.874   2.850   0.450 -0.3560  0.4424  0.0405
   30SOL    HW1   89   0.794   2.859   0.398  0.4215  0.3425 -1.1683
   30SOL    HW2   90   0.897   2.940   0.475 -0.8707  0.4671  0.4287
   31SOL     OW   91   2.705   2.094   2.654  0.4119  0.0970 -0.5305
   31SOL    HW1   92   2.714   2.189   2.661 -1.7382  0.4782 -2.8453
   31SOL    HW2   93   2.690   2.065   2.744 -0.7304  2.1239 -0.0648
   32SOL     OW   94   2.886   1.953   0.430 -0.1778  0.2647  0.0628
   32SOL    HW1   95   2.967   1.904   0.441 -0.8633 -0.9491 -0.2560
   32SOL    HW2   96   2.889   1.987   0.340 -0.4591 -0.5799 -0.2655
   33SOL     OW   97   2.900   2.258   0.812 -0.2925  0.1993  0.6340
   33SOL    HW1   98   2.921   2.265   0.905  0.6265  0.0293  0.4362
   33SOL    HW2   99   2.979   2.287   0.767 -0.0131 -1.7398 -0.1135
   34SOL     OW  100   0.686   0.258   0.071 -0.0626 -0.0940 -0.4836
   34SOL    HW1  101   0.642   0.209   0.001 -0.3695 -2.0694  1.0643
   34SOL    HW2  102   0.750   0.196   0.106  1.0738  1.3703  0.0535
   35SOL     OW  103   1.027   2.943   2.398 -0.3351 -0.6697 -0.4970
   35SOL    HW1  104   1.028   2.991   2.481  0.2533 -1.3616 -0.1065
   35SOL    HW2  105   0.964   2.991   2.344  0.0545  0.3914 -0.0212
   36SOL     OW  106   1.627   1.933   1.298 -0.6551  0.1839  0.0505
   36SOL    HW1  107   1.606   1.999   1.364  0.8685  1.0061 -0.2638
   36SOL    HW2  108   1.605   1.974   1.215 -0.2196  0.0896 -0.1124
   37SOL     OW  109   0.082   2.420   1.019 -0.2290  0.4956 -0.5220
   37SOL    HW1  110   0.108   2.463   0.937  1.4481  1.3533  0.4407
   37SOL    HW2  111   0.151   2.357   1.036 -0.0888  1.0040  0.7515
   38SOL     OW  112   0.438   1.994   1.172  0.2597  0.8361  0.4507
   38SOL    HW1  113   0.503   1.961   1.235 -0.6306  0.3297  1.1040
   38SOL    HW2  114   0.403   1.915   1.131  1.1391  1.1794 -0.9988
   39SOL     OW  115   2.056   3.117   0.760 -0.5080 -0.4526  0.1310
   39SOL    HW1  116   2.005   3.056   0.706  0.1614  0.2281 -1.2808
   39SOL    HW2  117   2.143   3.077   0.765 -0.6453 -0.6543  0.9438
   40SOL     OW  118   0.570   1.076   0.875 -0.0253  0.0385 -0.3802
   40SOL    HW1  119   0.490   1.035   0.841 -0.1319 -0.2048  0.1624
   40SOL    HW2  120   0.594   1.141   0.809 -1.4053  1.0245  0.0750
   41SOL     OW  121   1.103   2.995   1.311 -0.1119 -0.1747 -0.2200
   41SOL    HW1  122   1.094   2.972   1.219  0.2665 -0.0343 -0.2945
   41SOL    HW2  123   1.116   3.090   1.312 -0.3069 -0.1481 -0.0076
   42SOL     OW  124   2.567   2.302   1.571 -0.2826  1.1207  0.1065
   42SOL    HW1  125   2.609   2.388   1.577 -0.0543  1.1551 -1.8917
   42SOL    HW2  126   2.639   2.241   1.559 -0.2692  0.3871  3.6391
   43SOL     OW  127   0.821   1.981   1.419 -0.1269  0.1563  0.3089
   43SOL    HW1  128   0.862   1.894   1.418 -0.5389 -0.0395 -0.0877
   43SOL    HW2  129   0.728   1.963   1.435 -0.1773  0.5376  0.4367
   44SOL     OW  130   0.775   2.371   0.453 -0.2410  0.2965  0.4810
   44SOL    HW1  131   0.724   2.348   0.531 -0.7951  0.7664  0.2577
   44SOL    HW2  132   0.739   2.316   0.384 -0.0179  0.1688  0.4668
   45SOL     OW  133   0.784   0.570   2.881 -0.4537 -0.5566 -0.3197
   45SOL    HW1  134   0.711   0.516   2.912 -1.3996  1.3142  0.7665
   45SOL    HW2  135   0.836   0.587   2.959  0.2769 -0.5732 -0.8091
   46SOL     OW  136   0.515   2.907   2.027 -0.1662 -0.5632 -0.2640
   46SOL    HW1  137   0.540   2.905   2.119 -0.5981 -1.5587 -0.1708
   46SOL    HW2  138   0.596   2.888   1.980 -0.3270 -1.8269 -0.0290
   47SOL     OW  139   0.172   2.708   0.238  0.2677 -0.1547 -0.3010
   47SOL    HW1  140   0.202   2.655   0.312  0.2269 -0.6010 -0.6037
   47SOL    HW2  141   0.243   2.770   0.223 -0.4708  1.0719  1.2231
   48SOL     OW  142   1.198   2.361   1.510  0.1590  0.4897 -0.1275
   48SOL    HW1  143   1.186   2.322   1.597  0.9000 -1.2918 -0.8125
   48SOL    HW2  144   1.292   2.379   1.505 -0.0256  1.4410 -0.2148
   49SOL     OW  145   0.119   0.330   2.573  0.3597 -0.1747 -0.3555
   49SOL    HW1  146   0.199   0.383   2.569  0.6093 -0.4335  1.0934
   49SOL    HW2  147   0.145   0.245   2.536  0.7155 -0.2211  0.0038
   50SOL     OW  148   0.926   1.885   1.801 -0.3545  0.5683  0.1400
   50SOL    HW1  149   0.989   1.830   1.848  0.3728  1.8505  0.6922
   50SOL    HW2  150   0.968   1.904   1.718 -1.0331 -0.5220 -0.4606
   51SOL     OW  151   0.690   0.468   2.119  0.0175 -0.0616 -0.2189
   51SOL    HW1  152   0.762   0.528   2.099  0.5499 -1.6837 -3.4601
   51SOL    HW2  153   0.616   0.525   2.142  1.1390  1.7490 -1.0680
   52SOL     OW  154   1.993   1.365   1.818 -0.3108 -0.5150  0.8089
   52SOL    HW1  155   2.029   1.276   1.822  0.4442 -0.3454 -2.2721
   52SOL    HW2  156   2.065   1.419   1.787 -1.0537  1.0573  1.7666
   53SOL     OW  157   1.600   2.327   2.136  0.1432 -0.6211 -0.0214
   53SOL    HW1  158   1.633   2.319   2.046 -0.0973 -1.4516 -0.0398
   53SOL    HW2  159   1.600   2.421   2.153  0.0590 -0.4474 -0.9455
   54SOL     OW  160   1.502   2.209   0.755 -0.0385 -0.6699 -1.1163
   54SOL    HW1  161   1.578   2.157   0.783  0.9230  0.0599 -2.3618
   54SOL    HW2  162   1.520   2.230   0.664  0.0350  2.7095 -0.3470
   55SOL     OW  163   0.972   1.546   0.043 -0.4456 -0.5638  0.1011
   55SOL    HW1  164   0.952   1.454   0.060  0.5473 -0.9995 -1.1128
   55SOL    HW2  165   0.928   1.593   0.114  1.6978 -2.1964  2.5749
   56SOL     OW  166   2.827   2.275   2.348  0.5911 -0.0609 -0.4992
   56SOL    HW1  167   2.809   2.317   2.264  1.2678  1.1585 -0.0261
   56SOL    HW2  168   2.878   2.339   2.397  0.7292 -1.0181  0.6122
   57SOL     OW  169   3.002   0.086   0.866 -0.0753 -0.0097  0.0729
   57SOL    HW1  170   3.034   0.009   0.914 -2.4828 -2.0090 -1.4073
   57SOL    HW2  171   2.957   0.049   0.790 -1.3694  2.8946 -0.6046
   58SOL     OW  172   1.339   0.744   0.208  0.1492 -0.3241 -0.3476
   58SOL    HW1  173   1.334   0.689   0.129  1.4131 -0.5415 -0.2791
   58SOL    HW2  174   1.377   0.827   0.177 -2.0103  0.6299 -0.5049
   59SOL     OW  175   1.982   0.409   0.019  0.3195 -0.3691  0.1283
   59SOL    HW1  176   2.011   0.342  -0.042 -0.2266 -0.5057  0.0139
   59SOL    HW2  177   1.991   0.369   0.105  2.7319  0.4378  0.2632
   60SOL     OW  178   0.643   0.810   0.856  0.2359 -0.3627 -0.1416
   60SOL    HW1  179   0.735   0.800   0.830  0.3185  0.7030 -0.2838
   60SOL    HW2  180   0.631   0.905   0.863 -0.4486 -0.5520  1.3374
   61SOL     OW  181   2.679   0.964   2.897  0.6734 -0.0252  0.6659
   61SOL    HW1  182   2.668   0.960   2.992  1.9854 -2.2562  0.7319
   61SOL    HW2  183   2.642   0.882   2.865 -1.5966  1.6100 -0.9467
   62SOL     OW  184   1.067   0.393   2.682 -0.7003  0.3446 -0.3297
   62SOL    HW1  185   1.095   0.309   2.718 -0.7762  0.4334 -0.0638
   62SOL    HW2  186   1.008   0.370   2.611 -0.4282  0.1662 -0.4990
   63SOL     OW  187   0.904   2.311   1.729  0.1988 -0.3006 -0.3071
   63SOL    HW1  188   0.984   2.258   1.724  0.9041  0.7653 -0.3692
   63SOL    HW2  189   0.834   2.247   1.743  0.6817 -1.5134 -3.3364
   64SOL     OW  190   1.983   0.484   1.877 -0.4933  0.0502 -0.4283
   64SOL    HW1  191   2.021   0.475   1.965  0.1724  1.8550 -0.5094
   64SOL    HW2  192   2.059   0.483   1.819 -0.7746  0.9229 -0.8137
   65SOL     OW  193   0.013   1.116   0.939  0.4293  0.1731 -0.1216
   65SOL    HW1  194  -0.077   1.091   0.963 -0.8773  1.5806 -3.3362
   65SOL    HW2  195   0.062   1.034   0.941 -1.1827 -0.7878  0.6650
   66SOL     OW  196   1.605   1.824   0.838  0.0003 -0.6063  0.1360
   66SOL    HW1  197   1.625   1.744   0.789  1.6829 -0.6022  0.8086
   66SOL    HW2  198   1.587   1.890   0.771  0.2750 -1.1285 -0.4510
   67SOL     OW  199   1.753   1.313   1.038 -0.2947  0.1256  0.2998
   67SOL    HW1  200   1.809   1.241   1.009 -0.8837 -0.2067 -0.0089
   67SOL    HW2  201   1.672   1.302   0.988 -0.7868  0.3739  1.0540
   68SOL     OW  202   2.012   2.795   1.924  0.4206  0.5482 -0.7914
   68SOL    HW1  203   1.938   2.747   1.963  0.9378  1.8288  1.7692
   68SOL    HW2  204   2.048   2.733   1.860 -0.8413 -1.3348  0.2674
   69SOL     OW  205   1.224   2.200   1.259 -0.0890  0.1329 -0.2152
   69SOL    HW1  206   1.186   2.214   1.346 -1.1188 -0.1645 -0.6267
   69SOL    HW2  207   1.311   2.240   1.266 -0.0274 -0.1953  1.0637
   70SOL     OW  208   0.097   1.145   2.568  0.0619 -0.4563  0.0457
   70SOL    HW1  209   0.066   1.122   2.480  1.9171 -3.0586  0.0370
   70SOL    HW2  210   0.179   1.192   2.554 -0.5431  0.6769  0.3156
   71SOL     OW  211   2.629   3.002   0.992 -0.0746 -0.2044  0.3786
   71SOL    HW1  212   2.589   2.965   0.913 -1.5762 -0.6727  1.3648
   71SOL    HW2  213   2.690   2.935   1.022  2.0948  0.8556 -1.6056
   72SOL     OW  214   2.485   0.303   1.117  0.3688 -0.0083 -0.0577
   72SOL    HW1  215   2.490   0.306   1.021  0.5998 -0.0184 -0.0440
   72SOL    HW2  216   2.561   0.352   1.147  0.2488  0.0682  0.1216
   73SOL     OW  217   0.219   1.717   2.591  0.1183 -0.2974  0.6636
   73SOL    HW1  218   0.217   1.813   2.585 -2.8259 -0.3932 -0.4622
   73SOL    HW2  219   0.127   1.692   2.603  1.0688 -2.8803  2.8599
   74SOL     OW  220   2.976   1.313   0.243  0.2344  0.1030  0.3696
   74SOL    HW1  221   2.957   1.235   0.191 -1.9118  1.6655 -1.2069
   74SOL    HW2  222   2.970   1.386   0.181  2.8506  1.4789  1.6866
   75SOL     OW  223   2.922   2.359   0.012 -0.1934 -0.0579  0.0381
   75SOL    HW1  224   2.980   2.305  -0.042 -0.0398 -0.6909  0.8410
   75SOL    HW2  225   2.843   2.306   0.022 -1.4686  1.3533 -2.1969
   76SOL     OW  226   0.671   0.678   0.608 -0.3930  0.3973 -0.2200
   76SOL    HW1  227   0.625   0.711   0.685 -0.4151  1.3618 -0.6499
   76SOL    HW2  228   0.762   0.705   0.621 -0.0066 -1.1280  0.4124
   77SOL     OW  229   1.956   2.467   1.531  0.1798  0.2132 -0.3205
   77SOL    HW1  230   2.034   2.419   1.559 -0.3807  0.1171  1.1296
   77SOL    HW2  231   1.989   2.550   1.497  1.0222 -0.4534 -1.1137
   78SOL     OW  232   0.102   1.290   2.807  0.5312  0.1693 -0.1749
   78SOL    HW1  233   0.091   1.242   2.726  0.3637 -1.1886  0.6444
   78SOL    HW2  234   0.170   1.355   2.788  1.4255 -1.0093 -1.0128
   79SOL     OW  235   0.867   1.472   1.544 -0.0534 -0.4905 -0.6933
   79SOL    HW1  236   0.778   1.452   1.573  0.2123 -1.3348 -0.4663
   79SOL    HW2  237   0.922   1.450   1.619  0.1730  1.8081 -0.1438
   80SOL     OW  238   0.718   1.065   2.825  0.5482 -0.2347 -0.2721
   80SOL    HW1  239   0.797   1.098   2.868 -0.6972  0.8176  1.2495
   80SOL    HW2  240   0.750   1.026   2.744  2.8813 -1.8620  1.3913
   81SOL     OW  241   1.042   0.579   2.352 -0.0529  0.0455  0.3906
   81SOL    HW1  242   1.002   0.613   2.272  1.6342  0.9117 -0.0939
   81SOL    HW2  243   1.060   0.656   2.405 -1.2640 -0.5410  1.6488
   82SOL     OW  244   2.960   1.259   1.256 -0.1455 -0.3423  0.5798
   82SOL    HW1  245   2.919   1.319   1.193  0.7782  0.6937  0.9586
   82SOL    HW2  246   2.895   1.249   1.325  0.0268  0.8684  0.9128
   83SOL     OW  247   2.566   1.618   2.804 -0.5016 -0.0684  0.1751
   83SOL    HW1  248   2.582   1.650   2.893 -0.2592  0.9217 -0.2301
   83SOL    HW2  249   2.488   1.664   2.775  0.8608  1.4855 -1.0614
   84SOL     OW  250   1.769   1.586   0.230  0.4138 -0.5041 -0.8233
   84SOL    HW1  251   1.779   1.590   0.325 -0.0527 -0.5807 -0.7689
   84SOL    HW2  252   1.854   1.557   0.197  0.5028 -0.7031 -0.4118
   85SOL     OW  253   2.883   1.895   1.177 -0.4833  1.0487  0.0356
   85SOL    HW1  254   2.851   1.823   1.230 -0.0871  2.2131  1.8601
   85SOL    HW2  255   2.811   1.958   1.174 -1.2120  0.1422 -2.4167
   86SOL     OW  256   2.174   1.553   0.374 -0.3227  0.0256 -0.1323
   86SOL    HW1  257   2.120   1.541   0.296  0.3158  1.1810 -0.7700
   86SOL    HW2  258   2.245   1.490   0.363 -1.3227 -1.2085  0.5060
   87SOL     OW  259   2.608   1.404   1.570 -0.4047  0.0401  0.3106
   87SOL    HW1  260   2.582   1.320   1.531  2.0322 -0.5550 -0.1232
   87SOL    HW2  261   2.704   1.402   1.567 -0.2956  2.0453  2.0131
   88SOL     OW  262   1.064   0.029   1.010  0.2465 -0.5366  0.4587
   88SOL    HW1  263   1.093   0.084   1.082 -1.1249  0.3872  0.3149
   88SOL    HW2  264   1.132   0.038   0.943  0.9429 -0.4825  1.1715
   89SOL     OW  265   2.954   0.940   2.272 -0.8499  0.3572 -0.1031
   89SOL    HW1  266   2.988   0.993   2.200 -0.9478  0.5466 -0.0102
   89SOL    HW2  267   2.868   0.978   2.291 -0.4685  0.8333  0.6737
   90SOL     OW  268   2.288   1.006   1.604  0.4438 -0.8725 -0.6995
   90SOL    HW1  269   2.378   0.992   1.574  1.9841  0.4340  3.1164
   90SOL    HW2  270   2.277   1.101   1.604 -0.8929 -1.0298 -1.0680
   91SOL     OW  271   1.583   0.559   0.079 -0.2887 -0.5488  0.0983
   91SOL    HW1  272   1.606   0.552   0.171  1.6080 -1.6998 -0.4378
   91SOL    HW2  273   1.542   0.475   0.058  0.0171 -0.6090 -0.2819
   92SOL     OW  274   1.602   1.416   1.974  0.3175  0.3100  0.5551
   92SOL    HW1  275   1.604   1.476   1.900 -0.4329 -0.2425  0.0824
   92SOL    HW2  276   1.687   1.373   1.973 -0.0586 -0.4120 -0.5857
   93SOL     OW  277   1.790   1.101   1.430 -0.4194  0.3464 -0.4948
   93SOL    HW1  278   1.845   1.031   1.394  0.5288  0.8071  0.0258
   93SOL    HW2  279   1.725   1.056   1.483  1.0513 -0.0925  0.9782
   94SOL     OW  280   0.027   2.754   0.698 -0.1607  0.7064 -0.1417
   94SOL    HW1  281  -0.029   2.731   0.624 -1.4854  1.8882  0.4570
   94SOL    HW2  282   0.091   2.816   0.662  0.4919 -0.3133 -0.7359
   95SOL     OW  283   1.508   2.769   2.488 -0.5992  0.0371  0.3001
   95SOL    HW1  284   1.583   2.826   2.505 -1.5553  0.9155  1.6080
   95SOL    HW2  285   1.472   2.750   2.574 -1.1959 -1.3394 -0.2324
   96SOL     OW  286   2.598   0.196   2.832 -0.3561 -0.1442  0.1237
   96SOL    HW1  287   2.672   0.223   2.777 -0.3796 -0.9532 -0.3177
   96SOL    HW2  288   2.527   0.255   2.808 -0.0076  0.2862  0.1559
   97SOL     OW  289   2.489   2.551   0.321  0.1332  0.1431  0.6725
   97SOL    HW1  290   2.551   2.563   0.393 -0.6764  0.2801  1.3480
   97SOL    HW2  291   2.406   2.585   0.354 -0.1597  0.5313 -0.4545
   98SOL     OW  292   2.321   1.748   0.260 -0.1412 -0.0814  0.0564
   98SOL    HW1  293   2.260   1.780   0.193  0.6068  2.5774  0.6120
   98SOL    HW2  294   2.273   1.678   0.304 -2.2439  0.9871 -0.4733
   99SOL     OW  295   3.021   0.259   0.523  0.9835  0.7531 -0.3467
   99SOL    HW1  296   3.060   0.303   0.599  1.7268  0.1799 -0.3843
   99SOL    HW2  297   3.050   0.168   0.532  1.0453  0.6780 -1.3015
  100SOL     OW  298   2.185   2.336   0.483  0.3276  0.0021 -0.7934
  100SOL    HW1  299   2.233   2.312   0.562 -0.6173 -0.7299 -0.4432
  100SOL    HW2  300   2.215   2.273   0.417 -1.1489 -1.3167 -0.2228
  101SOL     OW  301   1.536   1.310   2.208  0.0410  0.1365  0.2833
  101SOL    HW1  302   1.516   1.376   2.141  0.7262 -0.4659 -0.5215
  101SOL    HW2  303   1.568   1.235   2.158 -0.6068 -0.7603  1.2064
  102SOL     OW  304   2.439   1.013   0.129 -0.4722  0.0244  0.2241
  102SOL    HW1  305   2.492   1.003   0.050 -1.6431  0.7368 -0.6541
  102SOL    HW2  306   2.357   0.968   0.109  0.3216 -2.2890  2.0990
  103SOL     OW  307   1.863   0.102   2.666  0.0123 -0.1292 -0.2127
  103SOL    HW1  308   1.853   0.173   2.602  0.1275 -1.2486 -1.4984
  103SOL    HW2  309   1.934   0.131   2.724  1.4643 -0.1114 -1.9765
  104SOL     OW  310   0.676   0.789   2.225  0.9049 -0.2801  0.0856
  104SOL    HW1  311   0.638   0.841   2.155  0.7060  0.0718  0.4542
  104SOL    HW2  312   0.764   0.824   2.236  0.1106  1.2527  1.6320
  105SOL     OW  313   1.985   0.425   2.745  0.1834 -0.2805 -0.3018
  105SOL    HW1  314   2.004   0.366   2.818 -1.2743 -0.9150 -0.4072
  105SOL    HW2  315   1.902   0.466   2.769  0.2467  0.3129 -1.0951
  106SOL     OW  316   0.887   1.127   0.916  0.4465  0.1216  0.2527
  106SOL    HW1  317   0.863   1.099   0.828  0.1144  0.7526  0.1439
  106SOL    HW2  318   0.972   1.086   0.932  0.4772 -0.0413 -0.3337
  107SOL     OW  319   2.786   0.592   0.726 -0.2175  0.0135 -0.4290
  107SOL    HW1  320   2.824   0.518   0.773 -0.6709  1.1938  1.8084
  107SOL    HW2  321   2.697   0.562   0.704  1.0706 -1.7605 -3.4077
  108SOL     OW  322   2.928   0.622   0.309  0.0468 -0.1536 -0.7037
  108SOL    HW1  323   2.947   0.530   0.290  2.1745 -0.3568  2.1304
  108SOL    HW2  324   3.013   0.665   0.301 -0.4644  1.0825  0.6059
  109SOL     OW  325   2.754   3.064   1.874  0.5666  0.7054 -0.3945
  109SOL    HW1  326   2.847   3.046   1.865  1.0558  1.6458  2.6111
  109SOL    HW2  327   2.749   3.140   1.932 -2.0987 -0.2649  0.7081
  110SOL     OW  328   1.493   1.166   2.530  0.2639  0.6839  0.4029
  110SOL    HW1  329   1.508   1.174   2.435 -1.1226 -2.3266 -0.1219
  110SOL    HW2  330   1.580   1.177   2.569  1.0447  0.7771 -1.3265
  111SOL     OW  331   2.825   2.938   1.381 -0.0638 -0.0354  0.0746
  111SOL    HW1  332   2.852   2.850   1.405  2.0374  0.2883 -1.0673
  111SOL    HW2  333   2.780   2.972   1.459 -2.0430 -2.5581  0.0681
  112SOL     OW  334   1.766   2.447   1.730 -0.0329  0.5959  0.1462
  112SOL    HW1  335   1.681   2.471   1.695 -0.1059 -0.3796 -0.3489
  112SOL    HW2  336   1.824   2.449   1.654 -0.0336 -0.7724  0.1102
  113SOL     OW  337   1.769   0.074   0.611  0.5418  0.4577  0.0490
  113SOL    HW1  338   1.790   0.135   0.540 -0.4144  0.5386 -0.1709
  113SOL    HW2  339   1.815  -0.007   0.588  0.9560  0.7681 -0.2097
  114SOL     OW  340   2.263   2.237   0.232  0.2020  0.5597 -0.1617
  114SOL    HW1  341   2.271   2.222   0.138  2.4088 -0.5161  0.1704
  114SOL    HW2  342   2.277   2.151   0.271 -0.8427  0.9752  1.1449
  115SOL     OW  343   2.993   2.689   0.913 -0.1002  0.0026  0.9329
  115SOL    HW1  344   3.040   2.611   0.944  1.1911  0.9650  1.3905
  115SOL    HW2  345   3.055   2.732   0.853 -1.5389 -0.3615 -0.8201
  116SOL     OW  346   2.509   2.984   1.406 -0.2363 -0.1711  0.2224
  116SOL    HW1  347   2.490   3.069   1.368 -1.5100 -0.2109  0.7614
  116SOL    HW2  348   2.558   3.004   1.486 -0.4054  0.0453  0.2699
  117SOL     OW  349   2.387   2.058   1.122 -0.2621  0.4948 -0.2849
  117SOL    HW1  350   2.388   2.117   1.198 -0.6649  1.7005 -1.2090
  117SOL    HW2  351   2.320   2.094   1.064  1.4112  0.7557 -2.1142
  118SOL     OW  352   1.793   0.366   0.824 -0.4959 -0.3297  0.0469
  118SOL    HW1  353   1.729   0.305   0.859  0.1566 -0.4653  1.0266
  118SOL    HW2  354   1.790   0.441   0.884 -0.5379  0.1412 -0.5414
  119SOL     OW  355   0.881   0.435   0.803 -0.3326 -0.0914 -0.9622
  119SOL    HW1  356   0.959   0.433   0.747 -0.4095  1.2149 -1.1251
  119SOL    HW2  357   0.817   0.384   0.755  0.2787 -0.7804 -1.0526
  120SOL     OW  358   1.179   0.756   1.952 -0.1785 -0.6591 -0.6078
  120SOL    HW1  359   1.271   0.780   1.942  0.1841 -0.9724  1.8855
  120SOL    HW2  360   1.157   0.709   1.872  0.3873  3.9139 -3.5410
  121SOL     OW  361   0.685   1.304   0.442  0.4840 -0.4339 -0.0938
  121SOL    HW1  362   0.769   1.260   0.428 -1.2339 -3.2084 -2.0792
  121SOL    HW2  363   0.674   1.359   0.365  1.4948  1.6097  1.2198
  122SOL     OW  364   0.008   0.463   0.119  0.1892  0.2261 -0.5215
  122SOL    HW1  365   0.058   0.394   0.163 -0.2860  1.0307  1.3132
  122SOL    HW2  366  -0.052   0.416   0.061  0.2718 -0.8824  0.2872
  123SOL     OW  367   0.183   2.505   0.045  0.7140 -0.2290 -0.1896
  123SOL    HW1  368   0.210   2.542  -0.039 -2.3192  1.1025 -0.6170
  123SOL    HW2  369   0.179   2.580   0.104 -0.5851 -0.6117  0.2242
  124SOL     OW  370   0.403   0.276   0.176 -0.1625  0.2486 -0.3681
  124SOL    HW1  371   0.486   0.266   0.222 -0.4956  0.8027  0.3655
  124SOL    HW2  372   0.337   0.264   0.245 -0.6428  3.3512 -0.2417
  125SOL     OW  373   2.110   1.515   0.759 -0.2577 -0.0132  0.4449
  125SOL    HW1  374   2.184   1.517   0.698  0.1303 -2.9050  0.7722
  125SOL    HW2  375   2.088   1.607   0.774  2.7879  0.8512 -0.2510
  126SOL     OW  376   1.097   2.441   2.842  0.1637 -0.4193 -0.1727
  126SOL    HW1  377   1.149   2.448   2.762  0.8116 -1.9964  0.0968
  126SOL    HW2  378   1.007   2.428   2.811  0.0588  1.3035 -0.6320
  127SOL     OW  379   1.640   2.706   1.063  0.1685  0.0692 -0.2244
  127SOL    HW1  380   1.593   2.711   0.980 -0.5135  0.0124  0.1513
  127SOL    HW2  381   1.675   2.794   1.076 -1.5964  0.6725  0.5028
  128SOL     OW  382   3.037   0.692   0.822 -0.1294  0.6125 -0.2704
  128SOL    HW1  383   3.020   0.718   0.912  0.8891  1.5542 -0.3440
  128SOL    HW2  384   2.950   0.686   0.782 -0.5081  1.6180  0.3831
  129SOL     OW  385   3.072   1.085   2.097 -0.1928 -0.5504 -0.4713
  129SOL    HW1  386   3.079   1.054   2.006  1.3420  0.4738 -0.7073
  129SOL    HW2  387   3.035   1.173   2.089 -1.6920 -1.1254  0.0164
  130SOL     OW  388   1.767   0.661   1.754 -0.0364  0.4914  0.5799
  130SOL    HW1  389   1.705   0.626   1.818  0.2453 -0.6087  0.2498
  130SOL    HW2  390   1.852   0.623   1.780 -0.2238 -1.4102 -1.5249
  131SOL     OW  391   1.412   0.628   0.729  0.3198  0.1082 -0.4266
  131SOL    HW1  392   1.462   0.709   0.736  1.4042 -0.5779 -0.0241
  131SOL    HW2  393   1.431   0.595   0.642 -0.5675  0.5707 -0.7966
  132SOL     OW  394   2.218   0.268   0.495 -0.5679  0.2297 -0.2393
  132SOL    HW1  395   2.275   0.201   0.455 -0.2943  0.1970  0.2042
  132SOL    HW2  396   2.177   0.223   0.569 -0.6544  0.4531 -0.1517
  133SOL     OW  397   2.131   1.048   0.391  0.0441 -0.5486 -0.3377
  133SOL    HW1  398   2.226   1.059   0.395  0.1159 -0.9511 -0.9237
  133SOL    HW2  399   2.096   1.136   0.407  0.5740  0.1563 -2.7948
  134SOL     OW  400   1.041   0.521   0.234 -0.0743  0.1334  0.1395
  134SOL    HW1  401   1.044   0.560   0.322 -1.5112 -0.4837  0.4712
  134SOL    HW2  402   1.133   0.505   0.212  0.3544  1.1301  1.1565
  135SOL     OW  403   2.329   2.227   0.679 -0.0160  0.0316 -0.5267
  135SOL    HW1  404   2.302   2.162   0.743 -0.1699  1.4274  0.8367
  135SOL    HW2  405   2.424   2.224   0.680 -0.0077  0.7079  0.4348
  136SOL     OW  406   1.391   1.741   1.550 -0.6231  0.1925 -0.1450
  136SOL    HW1  407   1.418   1.652   1.573 -0.2687  0.2905 -0.1834
  136SOL    HW2  408   1.353   1.733   1.463  2.7655  0.7005 -1.6968
  137SOL     OW  409   2.213   2.527   0.147  0.2351  0.1760 -0.2960
  137SOL    HW1  410   2.213   2.444   0.195  0.0098  0.0186 -0.5703
  137SOL    HW2  411   2.272   2.512   0.073 -0.5968 -0.0535 -0.9019
  138SOL     OW  412   0.733   1.895   2.515 -0.1538  0.1865  0.4982
  138SOL    HW1  413   0.697   1.857   2.434 -0.7011 -0.5959  1.0960
  138SOL    HW2  414   0.669   1.871   2.582 -0.0194  1.3692  1.0584
  139SOL     OW  415   2.381   1.655   1.679 -0.4579  0.9599 -0.4428
  139SOL    HW1  416   2.462   1.605   1.670 -0.0304  1.3496  1.1147
  139SOL    HW2  417   2.410   1.740   1.712 -1.6646  0.5930  1.5323
  140SOL     OW  418   0.599   0.270   1.983 -0.2526 -0.3416  0.5836
  140SOL    HW1  419   0.627   0.331   2.051 -0.2121  0.0531  0.2137
  140SOL    HW2  420   0.517   0.307   1.949  0.1490 -0.1075 -0.1379
  141SOL     OW  421   1.363   0.854   1.508  0.5253 -0.3768 -0.6956
  141SOL    HW1  422   1.346   0.947   1.519  2.0221  0.1142 -2.5791
  141SOL    HW2  423   1.289   0.822   1.456 -1.2074 -0.7260  1.9038
  142SOL     OW  424   1.531   0.702   2.949 -0.2171 -0.0968  0.1791
  142SOL    HW1  425   1.580   0.645   3.007 -0.5295 -1.2696 -0.7071
  142SOL    HW2  426   1.482   0.760   3.007  1.6867  0.6235  1.0706
  143SOL     OW  427   2.760   2.633   0.807 -0.3241  0.0707 -0.1049
  143SOL    HW1  428   2.708   2.613   0.885 -1.8199 -1.8879 -1.5829
  143SOL    HW2  429   2.850   2.639   0.840 -1.1393  0.8725  2.0359
  144SOL     OW  430   0.672   1.307   0.742 -0.5974 -0.6665 -0.1314
  144SOL    HW1  431   0.732   1.353   0.800 -2.4515  1.1792  0.3964
  144SOL    HW2  432   0.709   1.317   0.655  0.7041 -0.9620  0.3930
  145SOL     OW  433   1.455   0.983   0.476 -0.2820 -0.7990 -0.0121
  145SOL    HW1  434   1.489   1.029   0.400  0.9745  1.0517  1.6630
  145SOL    HW2  435   1.385   1.039   0.509  0.5983 -0.5847  1.4622
  146SOL     OW  436   2.392   2.929   0.336  0.3867 -0.1547  0.6379
  146SOL    HW1  437   2.479   2.965   0.318  0.6077 -0.7845  0.4565
  146SOL    HW2  438   2.359   2.902   0.250  0.4773 -0.9678  0.8552
  147SOL     OW  439   2.699   3.061   1.597 -0.3690  0.4161 -0.2722
  147SOL    HW1  440   2.724   3.042   1.688 -3.3651 -0.9997  0.2757
  147SOL    HW2  441   2.715   3.155   1.588  0.4262  0.4755  1.5604
  148SOL     OW  442   2.401   0.319   0.849 -0.6526 -0.0041 -0.2484
  148SOL    HW1  443   2.324   0.375   0.841 -0.4938  0.1275 -0.9374
  148SOL    HW2  444   2.375   0.251   0.911 -0.5660  1.2998  1.2458
  149SOL     OW  445   0.483   0.447   0.534 -0.1358  0.0745 -0.1790
  149SOL    HW1  446   0.547   0.518   0.544 -0.7988  1.0894 -2.9183
  149SOL    HW2  447   0.531   0.378   0.487 -0.5690  0.1753 -0.7672
  150SOL     OW  448   0.601   0.221   0.414  0.3888  0.2504 -0.0521
  150SOL    HW1  449   0.597   0.126   0.428 -0.1855  0.2068 -0.5256
  150SOL    HW2  450   0.685   0.235   0.371  0.5143 -0.0309  0.0984
  151SOL     OW  451   0.182   2.527   0.790  0.3379 -0.2616 -0.1047
  151SOL    HW1  452   0.262   2.562   0.830 -0.0268  0.3613  0.0882
  151SOL    HW2  453   0.150   2.598   0.734  0.1119 -0.6379 -0.4586
  152SOL     OW  454   1.475   1.830   1.801 -0.0573 -0.0472 -0.6215
  152SOL    HW1  455   1.439   1.806   1.715  0.5367  1.4755 -1.3056
  152SOL    HW2  456   1.547   1.768   1.814  0.5106  0.3708 -1.6961
  153SOL     OW  457   1.285   1.447   2.271 -0.4271  0.1385 -0.3615
  153SOL    HW1  458   1.353   1.387   2.241 -0.1031 -0.3434  1.2686
  153SOL    HW2  459   1.280   1.432   2.366 -2.6395  0.3318 -0.4296
  154SOL     OW  460   0.803   0.475   2.395  0.0276 -0.2657  0.4900
  154SOL    HW1  461   0.890   0.514   2.407 -0.1508 -0.4443  2.3646
  154SOL    HW2  462   0.742   0.539   2.431 -0.5201 -0.6960  0.3352
  155SOL     OW  463   2.000   1.925   2.512  0.4883 -0.2871 -0.0419
  155SOL    HW1  464   1.960   1.879   2.439  0.2812  0.4915 -0.4284
  155SOL    HW2  465   2.033   1.856   2.570 -0.5231 -0.9151 -0.2180
  156SOL     OW  466   2.221   2.725   2.226  0.0512  0.1020  0.1190
  156SOL    HW1  467   2.223   2.638   2.185  0.7158  0.2546 -0.1632
  156SOL    HW2  468   2.263   2.712   2.311  1.3312  0.4375 -0.4645
  157SOL     OW  469   2.964   2.902   0.495 -0.3030  0.3001 -0.4650
  157SOL    HW1  470   2.948   2.905   0.590  2.0303  0.1373 -0.0711
  157SOL    HW2  471   2.893   2.848   0.461  0.4934 -2.0117  1.5317
  158SOL     OW  472   2.722   1.555   1.885  0.0448  0.0179 -0.1570
  158SOL    HW1  473   2.787   1.556   1.814  0.5848 -0.8371  0.3178
  158SOL    HW2  474   2.650   1.502   1.851  0.6852 -1.1267  0.2634
  159SOL     OW  475   0.442   1.469   2.974 -0.0610  0.3330  0.3865
  159SOL    HW1  476   0.446   1.374   2.961  0.1991  0.4928 -0.7142
  159SOL    HW2  477   0.423   1.479   3.068  2.0243 -0.7626  0.9547
  160SOL     OW  478   2.693   0.994   2.298  0.0681  0.1399  0.0575
  160SOL    HW1  479   2.607   1.024   2.269 -0.6171 -1.9227 -0.0242
  160SOL    HW2  480   2.700   1.027   2.388  0.3573  2.6901 -0.8818
  161SOL     OW  481   2.147   1.524   3.059  0.5514 -0.0866  0.1454
  161SOL    HW1  482   2.161   1.431   3.044  0.6070  0.2112 -1.7543
  161SOL    HW2  483   2.234   1.563   3.046  0.9658 -0.0107  3.0064
  162SOL     OW  484   0.092   2.031   0.722  0.1420  0.5055  0.2348
  162SOL    HW1  485   0.036   2.091   0.771  0.2900  0.0090  1.0140
  162SOL    HW2  486   0.093   1.951   0.774 -0.9272 -0.5564 -1.3483
  163SOL     OW  487   2.962   2.316   1.085  0.1477 -0.1623  0.7567
  163SOL    HW1  488   3.048   2.358   1.088  0.6412 -1.0829 -0.4619
  163SOL    HW2  489   2.965   2.251   1.155 -0.0048  0.6260  1.5111
  164SOL     OW  490   1.025   2.478   1.909  0.0733 -0.1547 -0.2921
  164SOL    HW1  491   0.960   2.541   1.939 -1.6367 -1.8244 -0.4335
  164SOL    HW2  492   0.980   2.428   1.841  2.2240  0.1337 -1.9261
  165SOL     OW  493   0.773   0.226   2.285  0.0716 -0.3634 -0.4173
  165SOL    HW1  494   0.778   0.318   2.311 -1.0090 -0.1958 -0.7850
  165SOL    HW2  495   0.738   0.181   2.362 -0.2025 -0.3353 -0.5244
  166SOL     OW  496   0.410   1.552   1.579  0.0052  0.4245  0.4860
  166SOL    HW1  497   0.433   1.515   1.494 -0.0529  0.6787  0.3568
  166SOL    HW2  498   0.373   1.479   1.629  1.5206 -0.0878  0.8575
  167SOL     OW  499   3.122   2.928   0.262 -0.2519  0.2069 -0.4497
  167SOL    HW1  500   3.159   2.851   0.219  0.5180 -0.7655  1.8568
  167SOL    HW2  501   3.069   2.891   0.333 -1.8629  1.7362 -0.8679
  168SOL     OW  502   1.953   2.963   1.708 -0.1752  0.1190 -0.1485
  168SOL    HW1  503   2.042   2.998   1.706 -0.3919  0.6888 -0.0505
  168SOL    HW2  504   1.956   2.893   1.772 -0.0183  0.7629  0.5550
  169SOL     OW  505   1.561   1.377   2.772 -0.6041 -0.3071  0.0005
  169SOL    HW1  506   1.507   1.385   2.693 -0.4023  0.9999 -0.0098
  169SOL    HW2  507   1.643   1.337   2.741 -0.9363 -0.7980 -0.2575
  170SOL     OW  508   2.344   0.098   1.865 -0.7951 -0.3292  0.2932
  170SOL    HW1  509   2.411   0.166   1.854 -0.4025 -0.6246  0.8448
  170SOL    HW2  510   2.389   0.028   1.912 -1.6736 -0.2868  1.1951
  171SOL     OW  511   3.018   0.387   2.097  1.2180 -0.2841 -0.0832
  171SOL    HW1  512   3.096   0.375   2.042  1.5206  0.2789  0.2143
  171SOL    HW2  513   3.054   0.406   2.184  0.7511  0.9020 -0.1480
  172SOL     OW  514   0.409   0.566   0.107 -0.3770 -0.2638  0.4132
  172SOL    HW1  515   0.381   0.555   0.016  1.6949 -0.5044 -0.1942
  172SOL    HW2  516   0.411   0.478   0.143  1.6653 -0.4661 -0.1640
  173SOL     OW  517   3.114   1.103   2.949 -1.0453 -0.0305 -0.3200
  173SOL    HW1  518   3.158   1.174   2.903 -0.6811 -1.3021 -1.9622
  173SOL    HW2  519   3.182   1.037   2.962 -1.4770 -0.2666  0.8133
  174SOL     OW  520   0.477   1.468   1.877 -0.3052  0.0526 -0.2468
  174SOL    HW1  521   0.510   1.400   1.819  0.7887 -1.3092  1.9192
  174SOL    HW2  522   0.486   1.549   1.827  2.3656 -0.8520 -1.3034
  175SOL     OW  523   3.070   2.177   3.004 -0.3709  0.3510 -0.1366
  175SOL    HW1  524   3.026   2.115   2.945  0.8646  0.1471 -0.8606
  175SOL    HW2  525   3.108   2.242   2.945  1.6574 -0.3618  0.3801
  176SOL     OW  526   0.656   1.949   1.849  0.2534  0.8099  0.1770
  176SOL    HW1  527   0.651   1.955   1.945  1.3583 -2.2326  0.4672
  176SOL    HW2  528   0.748   1.927   1.832 -0.3516 -0.4787 -1.4464
  177SOL     OW  529   0.288   3.090   1.691  0.1603  0.2004 -0.1214
  177SOL    HW1  530   0.357   3.146   1.729  1.1328 -0.3072 -1.1152
  177SOL    HW2  531   0.286   3.115   1.598 -2.2772  1.5113  0.2583
  178SOL     OW  532   1.648   0.478   0.325 -0.1698  0.3938  0.0231
  178SOL    HW1  533   1.703   0.422   0.379 -2.4356 -1.6707  0.2472
  178SOL    HW2  534   1.649   0.563   0.370  1.2705 -0.1431  1.0437
  179SOL     OW  535   2.220   2.471   2.102 -0.7552  0.2177  0.3182
  179SOL    HW1  536   2.132   2.459   2.138  0.3536 -1.4020  2.5240
  179SOL    HW2  537   2.216   2.432   2.015 -2.5926  1.3920 -0.1484
  180SOL     OW  538   0.792   1.514   1.150 -0.7252  0.0922 -0.6044
  180SOL    HW1  539   0.879   1.506   1.191 -0.3940 -0.7435 -1.4594
  180SOL    HW2  540   0.811   1.539   1.060 -1.4250  1.1552 -0.4607
  181SOL     OW  541   2.249   1.242   2.048  0.0448  0.2583 -0.5983
  181SOL    HW1  542   2.271   1.322   2.000 -3.5557  0.5765 -1.7714
  181SOL    HW2  543   2.216   1.183   1.980 -2.6661 -0.2065  1.1217
  182SOL     OW  544   3.082   0.403   1.769  0.4198 -0.1564 -0.4839
  182SOL    HW1  545   3.164   0.378   1.812 -0.1753 -0.4240  0.4944
  182SOL    HW2  546   3.028   0.324   1.770  0.0522  0.0835 -0.9209
  183SOL     OW  547   1.231   1.763   1.324  0.2410 -0.0215 -1.0516
  183SOL    HW1  548   1.213   1.827   1.256 -0.5032  0.2752 -0.5716
  183SOL    HW2  549   1.178   1.687   1.301  1.2103 -0.5100 -1.6836
  184SOL     OW  550   0.576   1.551   0.958  0.7547 -0.3134  0.1138
  184SOL    HW1  551   0.635   1.484   0.925 -0.1543 -0.8351 -0.4736
  184SOL    HW2  552   0.633   1.626   0.978  1.5895 -0.7700 -0.5389
  185SOL     OW  553   2.112   3.123   2.016 -0.3367  0.1511  0.1039
  185SOL    HW1  554   2.114   3.038   1.974  1.3830  0.4144 -0.3787
  185SOL    HW2  555   2.170   3.178   1.963 -1.1269  1.5054  0.6258
  186SOL     OW  556   0.345   0.023   1.447  0.2920  0.1478  0.4693
  186SOL    HW1  557   0.423   0.065   1.411  1.0368 -0.6672  1.1201
  186SOL    HW2  558   0.294  -0.004   1.371  1.2597 -0.4627  0.0394
  187SOL     OW  559   1.014   2.751   1.054 -0.1652 -0.0186 -0.9179
  187SOL    HW1  560   1.033   2.680   1.115  1.1750 -0.5556 -1.9485
  187SOL    HW2  561   0.928   2.729   1.017 -1.4083  0.7881  1.4366
  188SOL     OW  562   0.598   0.928   1.338  0.1051  0.1472 -0.3956
  188SOL    HW1  563   0.532   0.993   1.313 -0.8470 -1.1221 -1.1952
  188SOL    HW2  564   0.600   0.867   1.265  1.9276 -0.0154 -0.2167
  189SOL     OW  565   0.444   1.143   1.508  0.5366 -0.3965 -0.2049
  189SOL    HW1  566   0.486   1.063   1.540  1.1098 -0.4983 -1.2353
  189SOL    HW2  567   0.354   1.116   1.490  0.4719 -0.5789  0.3527
  190SOL     OW  568   2.682   2.018   2.940  0.2839 -0.1003 -0.4218
  190SOL    HW1  569   2.775   2.012   2.915  0.1287  0.8920 -1.2669
  190SOL    HW2  570   2.656   1.927   2.956  1.8390 -0.2324  1.4696
  191SOL     OW  571   1.314   1.235   0.819  0.1821 -0.5201 -0.0466
  191SOL    HW1  572   1.271   1.194   0.745 -2.2658 -1.6818  1.9744
  191SOL    HW2  573   1.355   1.163   0.867 -0.7284 -0.1486  1.3112
  192SOL     OW  574   1.074   0.319   1.059 -0.3283 -0.1236 -0.0275
  192SOL    HW1  575   1.055   0.279   0.974  2.2765 -1.6214  0.0991
  192SOL    HW2  576   1.005   0.286   1.117 -0.3316 -1.4872 -0.8103
  193SOL     OW  577   1.255   1.823   0.527 -0.0612 -0.0284 -0.3379
  193SOL    HW1  578   1.305   1.901   0.504 -0.1243  0.4479  1.1454
  193SOL    HW2  579   1.216   1.843   0.612 -0.0402 -1.6927  0.0747
  194SOL     OW  580   0.221   3.082   2.519 -0.1346  0.1657 -0.5911
  194SOL    HW1  581   0.205   3.019   2.448 -1.2959 -1.5357  1.1633
  194SOL    HW2  582   0.274   3.034   2.582  1.1790  1.7849 -0.4608
  195SOL     OW  583   2.315   2.101   2.141  0.4152 -0.0736  0.2831
  195SOL    HW1  584   2.274   2.039   2.081  2.2449 -0.7544 -0.2820
  195SOL    HW2  585   2.366   2.159   2.085 -1.2891  1.9450  0.8148
  196SOL     OW  586   1.975   1.093   3.024 -0.0237  0.1420 -0.0966
  196SOL    HW1  587   1.994   1.051   2.939  0.3653  1.4382 -0.6526
  196SOL    HW2  588   1.880   1.087   3.033 -0.1081  0.3374 -0.8033
  197SOL     OW  589   0.210   1.641   2.301  0.4395  0.0357  0.3827
  197SOL    HW1  590   0.236   1.633   2.392 -0.3580  0.7525  0.6773
  197SOL    HW2  591   0.167   1.727   2.295  1.2722  0.3814 -0.8485
  198SOL     OW  592   1.991   2.147   0.106 -0.4210  0.2324  0.0949
  198SOL    HW1  593   1.987   2.117   0.197  0.7631 -0.2234 -0.0031
  198SOL    HW2  594   1.935   2.225   0.104 -1.1525 -0.2640  1.0112
  199SOL     OW  595   2.606   0.096   2.540 -0.0101 -0.0204  0.4407
  199SOL    HW1  596   2.623   0.014   2.587  1.8463 -0.1338 -0.4005
  199SOL    HW2  597   2.661   0.161   2.583  0.7906  0.1319 -0.7949
  200SOL     OW  598   2.447   2.907   2.217  0.2002  0.5025 -0.0213
  200SOL    HW1  599   2.371   2.850   2.228 -0.3105  0.7743 -2.1236
  200SOL    HW2  600   2.437   2.975   2.284 -0.4220 -0.5253  0.9287
  201SOL     OW  601   0.684   2.802   1.759  0.0814  0.5359  0.1165
  201SOL    HW1  602   0.725   2.727   1.717  0.0409 -0.1646  1.3196
  201SOL    HW2  603   0.623   2.837   1.693 -0.4586 -0.9336 -0.1627
  202SOL     OW  604   0.106   2.637   2.748  0.1845 -0.1148  0.3508
  202SOL    HW1  605   0.160   2.632   2.669 -0.3977 -0.2475 -0.0339
  202SOL    HW2  606   0.047   2.711   2.733 -0.9780 -1.1105  0.0126
  203SOL     OW  607   1.161   1.725   2.586  0.2177 -0.7785  0.1292
  203SOL    HW1  608   1.232   1.778   2.625 -0.0343  0.5178 -1.1397
  203SOL    HW2  609   1.186   1.717   2.494 -0.0614 -2.3835  0.1939
  204SOL     OW  610   0.279   2.527   0.454  0.0932 -0.1427  0.4834
  204SOL    HW1  611   0.185   2.515   0.439  0.0561  0.4011  0.2641
  204SOL    HW2  612   0.290   2.517   0.549 -0.3604  0.9108  0.6540
  205SOL     OW  613   0.644   1.533   2.809 -0.0228  0.5589 -0.1180
  205SOL    HW1  614   0.707   1.569   2.871  0.4155 -0.8313  0.2677
  205SOL    HW2  615   0.567   1.513   2.862 -0.4953  1.5239 -0.4447
  206SOL     OW  616   2.312   0.994   1.255  0.3623  0.5609 -0.4226
  206SOL    HW1  617   2.236   1.036   1.295 -0.5037 -1.9619  0.6221
  206SOL    HW2  618   2.281   0.964   1.169  0.1067 -0.6657  0.0938
  207SOL     OW  619   0.950   2.537   0.078  0.1537  0.2584 -0.3528
  207SOL    HW1  620   1.009   2.604   0.115 -0.4759  1.3682 -1.3342
  207SOL    HW2  621   0.896   2.510   0.152  2.1983 -1.0941  0.6591
  208SOL     OW  622   1.301   2.354   2.262  0.0351 -0.0674  0.0377
  208SOL    HW1  623   1.213   2.374   2.232 -0.1506 -0.0762  0.5668
  208SOL    HW2  624   1.340   2.302   2.192 -1.0054 -1.6192  0.5942
  209SOL     OW  625   0.858   2.957   2.770 -0.1571  0.1052 -0.3308
  209SOL    HW1  626   0.905   2.875   2.783 -1.3003 -0.4495  0.2981
  209SOL    HW2  627   0.769   2.931   2.746 -0.9420  1.1647  1.4014
  210SOL     OW  628   2.408   1.432   0.333 -0.0272 -0.2063  0.5302
  210SOL    HW1  629   2.400   1.374   0.257 -1.8383  1.4959 -0.6116
  210SOL    HW2  630   2.502   1.448   0.342  0.4874 -3.1479  0.7630
  211SOL     OW  631   2.595   0.185   1.920  0.8118  0.3378  0.8029
  211SOL    HW1  632   2.674   0.203   1.971  0.5431  2.3495  0.5458
  211SOL    HW2  633   2.554   0.271   1.909 -0.8245 -0.5356 -0.0252
  212SOL     OW  634   1.976   0.144   1.004  0.0370  0.1424  0.4873
  212SOL    HW1  635   2.044   0.123   1.067  1.1937 -0.8371 -1.0816
  212SOL    HW2  636   1.981   0.075   0.938 -1.4520  0.9054 -0.4581
  213SOL     OW  637   2.880   0.454   2.887  0.0365  0.5207  0.1460
  213SOL    HW1  638   2.965   0.429   2.850 -0.1154 -1.0704  0.8456
  213SOL    HW2  639   2.824   0.379   2.867 -0.7557  0.8444  1.1985
  214SOL     OW  640   3.111   2.899   2.707 -0.0987 -0.2530  0.2914
  214SOL    HW1  641   3.174   2.932   2.771 -0.6186  0.5209  0.4144
  214SOL    HW2  642   3.055   2.975   2.687  0.0996 -0.4732 -1.1195
  215SOL     OW  643   0.932   0.728   0.598 -0.2072 -0.1703 -0.6814
  215SOL    HW1  644   1.009   0.738   0.653  0.1182  2.0915 -1.5096
  215SOL    HW2  645   0.964   0.739   0.509 -1.6510  2.0579 -0.9630
  216SOL     OW  646   1.029   2.226   0.538  0.4398 -0.2911 -0.2443
  216SOL    HW1  647   0.938   2.242   0.517  0.4339  0.6421  0.5118
  216SOL    HW2  648   1.067   2.312   0.552  1.4725 -0.6637 -0.6932
  217SOL     OW  649   2.973   0.380   1.128 -0.2853 -0.2825 -0.3883
  217SOL    HW1  650   2.951   0.287   1.141  0.3373 -0.5428 -1.1903
  217SOL    HW2  651   3.063   0.379   1.097  0.3444  0.6959  1.3367
  218SOL     OW  652   0.110   0.316   1.952 -0.1732  0.3341  0.0117
  218SOL    HW1  653   0.140   0.226   1.944 -0.7887  0.1079  0.1840
  218SOL    HW2  654   0.175   0.360   2.007 -1.2664 -0.6820  2.1607
  219SOL     OW  655   0.688   2.593   2.565  0.3616  0.1189  0.2731
  219SOL    HW1  656   0.740   2.597   2.484  0.1816 -1.2826  0.0840
  219SOL    HW2  657   0.656   2.683   2.577  3.2697  1.1303  0.7087
  220SOL     OW  658   0.887   0.476   1.291  0.2494  0.1238 -0.4177
  220SOL    HW1  659   0.860   0.485   1.199 -0.2821 -0.7419 -0.3455
  220SOL    HW2  660   0.881   0.382   1.309 -1.1717  0.4719  0.9683
  221SOL     OW  661   0.886   3.024   1.450  0.3655  0.3776 -0.0017
  221SOL    HW1  662   0.898   3.097   1.512 -0.0919 -0.4404  1.0702
  221SOL    HW2  663   0.970   3.018   1.404 -0.0218  2.3773 -0.9618
  222SOL     OW  664   1.722   2.219   1.882 -0.3659 -0.6203  0.1865
  222SOL    HW1  665   1.734   2.283   1.812  0.4560  0.2730  1.1464
  222SOL    HW2  666   1.681   2.144   1.839 -1.3783  0.5642 -0.9291
  223SOL     OW  667   0.347   2.247   0.083 -0.1325 -0.3034  0.3014
  223SOL    HW1  668   0.252   2.244   0.092 -0.0875 -1.2064  0.4433
  223SOL    HW2  669   0.375   2.318   0.141 -0.7944  0.4670 -0.3236
  224SOL     OW  670   0.852   2.465   2.723  0.8460  0.1953  0.0691
  224SOL    HW1  671   0.790   2.523   2.678  1.7205 -0.1828 -1.6268
  224SOL    HW2  672   0.849   2.383   2.674  2.5082  0.0808  0.1395
  225SOL     OW  673   2.280   1.487   2.322  0.7508 -0.2828 -0.3052
  225SOL    HW1  674   2.368   1.525   2.325  1.0127 -0.7663 -1.7707
  225SOL    HW2  675   2.294   1.396   2.293 -0.3140 -0.0733 -1.4904
  226SOL     OW  676   0.851   0.053   0.240 -0.0117 -0.3953 -0.0841
  226SOL    HW1  677   0.891   0.121   0.295  0.8012 -2.4900  1.9410
  226SOL    HW2  678   0.926   0.008   0.201 -0.4775 -1.5843  0.3851
  227SOL     OW  679   0.835   0.983   2.576 -0.2132  0.2135 -0.1613
  227SOL    HW1  680   0.824   0.888   2.575 -1.5813  0.3702 -1.4675
  227SOL    HW2  681   0.902   1.000   2.511  1.0919  0.0355  1.1159
  228SOL     OW  682   0.127   2.939   1.369  0.0362 -0.6393 -0.0212
  228SOL    HW1  683   0.147   2.869   1.432  0.6904 -0.6018 -0.1883
  228SOL    HW2  684   0.200   2.938   1.307  0.9562  1.3560  0.9903
  229SOL     OW  685   0.971   1.062   1.597 -0.3777  0.3454 -0.4583
  229SOL    HW1  686   0.947   0.970   1.588 -0.9658  0.5854 -1.3492
  229SOL    HW2  687   0.938   1.104   1.518 -0.7287  1.4530  0.2573
  230SOL     OW  688   1.635   0.910   1.563 -0.3935  1.1738 -0.1261
  230SOL    HW1  689   1.557   0.861   1.536  1.1986 -0.3478 -1.9923
  230SOL    HW2  690   1.680   0.852   1.624  1.6353  0.1425 -2.5484
  231SOL     OW  691   0.773   1.570   1.892  0.7418  0.6606  0.1545
  231SOL    HW1  692   0.733   1.645   1.848 -0.0859 -0.0153 -0.2706
  231SOL    HW2  693   0.867   1.584   1.884  0.5851  1.3807 -0.4003
  232SOL     OW  694   2.415   3.130   2.371 -0.3943 -0.4532  0.1048
  232SOL    HW1  695   2.385   3.205   2.320 -1.0419 -0.4766  0.4430
  232SOL    HW2  696   2.474   3.168   2.437  0.1126 -0.3744 -0.3871
  233SOL     OW  697   1.846   1.797   1.216  0.1486 -0.5499  0.1784
  233SOL    HW1  698   1.794   1.726   1.177  1.1864 -1.7287  0.9086
  233SOL    HW2  699   1.782   1.851   1.262 -0.6654 -0.9687 -0.4453
  234SOL     OW  700   2.494   0.707   0.476  0.4870  0.2388 -0.1030
  234SOL    HW1  701   2.502   0.697   0.381  0.5287 -0.3264 -0.0366
  234SOL    HW2  702   2.407   0.746   0.489  1.4972  2.7157 -0.5545
  235SOL     OW  703   0.577   0.415   2.920 -0.0003  0.4516 -0.0056
  235SOL    HW1  704   0.562   0.376   3.006 -0.3316  1.9067  0.5935
  235SOL    HW2  705   0.492   0.449   2.894 -0.0062 -0.3939 -1.1170
  236SOL     OW  706   2.696   1.384   2.703 -0.0947  0.2936  0.6414
  236SOL    HW1  707   2.655   1.461   2.743  1.6072  0.9616  1.1088
  236SOL    HW2  708   2.785   1.382   2.739  0.0059 -1.6646  0.3184
  237SOL     OW  709   0.249   0.779   0.203 -0.2406  0.3033  0.2673
  237SOL    HW1  710   0.303   0.701   0.184  0.3380  0.4804  1.1527
  237SOL    HW2  711   0.167   0.763   0.158 -1.1755 -2.1353  2.7609
  238SOL     OW  712   0.293   2.981   3.101 -0.4178  0.1055  1.1449
  238SOL    HW1  713   0.359   2.925   3.061 -0.3932 -0.6179  2.1939
  238SOL    HW2  714   0.335   3.016   3.180  0.1801  3.0017 -0.4314
  239SOL     OW  715   0.978   0.379   1.711 -0.3144  0.0427  0.7760
  239SOL    HW1  716   1.010   0.439   1.643 -1.6372  1.7370  1.6092
  239SOL    HW2  717   1.052   0.367   1.770  0.6484 -0.9404 -0.6382
  240SOL     OW  718   0.232   0.324   0.633 -0.2551  0.2247  0.5526
  240SOL    HW1  719   0.312   0.374   0.617  0.9890 -0.7375  3.5767
  240SOL    HW2  720   0.162   0.389   0.634  0.9683  1.5129  1.5001
  241SOL     OW  721   1.294   0.361   1.418 -0.4595 -0.9373 -0.4257
  241SOL    HW1  722   1.365   0.356   1.481 -0.8268  0.8327  0.1287
  241SOL    HW2  723   1.338   0.384   1.335 -0.5447  1.7076  0.2381
  242SOL     OW  724   2.505   1.182   0.795  0.3664  0.1807  0.1110
  242SOL    HW1  725   2.475   1.091   0.794 -2.5480  1.1191 -0.5512
  242SOL    HW2  726   2.574   1.185   0.729  0.8932 -1.6888  0.5542
  243SOL     OW  727   0.421   1.093   1.166  0.3175  0.5805  0.3688
  243SOL    HW1  728   0.506   1.132   1.148 -0.0958  1.4637  0.3195
  243SOL    HW2  729   0.363   1.129   1.099  0.4927 -2.0808 -1.2384
  244SOL     OW  730   0.592   1.744   0.387  0.4865  0.0489  0.6812
  244SOL    HW1  731   0.635   1.802   0.325  0.3198 -0.0763  0.4500
  244SOL    HW2  732   0.509   1.721   0.345  0.6065 -0.4569  0.7186
  245SOL     OW  733   1.100   1.066   0.335 -0.2194 -0.2302  0.1126
  245SOL    HW1  734   1.196   1.075   0.332 -0.3383  1.1855  0.2098
  245SOL    HW2  735   1.074   1.056   0.243 -0.1759  1.7305 -0.1313
  246SOL     OW  736   0.753   0.473   1.053  0.4962 -0.0144 -0.1161
  246SOL    HW1  737   0.808   0.453   0.977  0.5834 -1.1265  0.2381
  246SOL    HW2  738   0.663   0.459   1.022  0.5379 -0.5794  0.0269
  247SOL     OW  739   1.758   1.317   1.654  0.4676 -0.5152 -0.0671
  247SOL    HW1  740   1.816   1.351   1.722  0.3017  4.6096 -2.4163
  247SOL    HW2  741   1.816   1.298   1.580 -0.1026 -0.7880 -0.4445
  248SOL     OW  742   0.376   0.457   2.604  0.2211 -0.1234  0.8112
  248SOL    HW1  743   0.470   0.443   2.593 -0.0475 -0.7976 -0.7263
  248SOL    HW2  744   0.369   0.528   2.668  1.7700 -0.2937  1.1683
  249SOL     OW  745   0.694   0.961   2.004 -0.4953  0.1879  0.0178
  249SOL    HW1  746   0.639   1.038   1.992 -1.8491 -0.9416 -1.0408
  249SOL    HW2  747   0.766   0.974   1.943 -0.7036  0.6199 -0.1381
  250SOL     OW  748   0.987   0.017   3.002 -0.0763 -0.7205 -0.7342
  250SOL    HW1  749   1.018  -0.074   2.998 -1.8366 -1.3310 -0.8762
  250SOL    HW2  750   0.891   0.010   2.997 -0.3890  0.9595  2.1821
  251SOL     OW  751   2.842   1.696   2.081 -0.2443  0.0904  0.5196
  251SOL    HW1  752   2.778   1.754   2.124 -1.8761 -2.3205  1.4329
  251SOL    HW2  753   2.792   1.655   2.011  0.8314 -0.3948  0.0481
  252SOL     OW  754   2.055   1.882   1.039  0.1004  0.9079 -0.0098
  252SOL    HW1  755   1.970   1.869   1.082  0.5457  0.9176  0.8876
  252SOL    HW2  756   2.046   1.841   0.953 -0.0645 -1.1066  0.9674
  253SOL     OW  757   0.156   1.798   0.829  0.5068  0.1186 -0.1564
  253SOL    HW1  758   0.223   1.741   0.792 -0.0088  0.9511 -2.3878
  253SOL    HW2  759   0.086   1.738   0.856  0.6099 -0.4211 -1.0909
  254SOL     OW  760   2.543   1.600   2.279  0.5014  0.5505  0.2758
  254SOL    HW1  761   2.601   1.676   2.270  0.5313  0.3740 -1.1754
  254SOL    HW2  762   2.602   1.528   2.301  0.5723  0.7867  0.8686
  255SOL     OW  763   1.172   1.158   2.734 -0.2191 -0.1424  0.1680
  255SOL    HW1  764   1.088   1.162   2.688  0.5824 -3.2513 -1.6163
  255SOL    HW2  765   1.149   1.155   2.827 -1.9163  4.0917 -0.0744
  256SOL     OW  766   1.780   0.610   2.544 -0.4324  0.3300  0.1263
  256SOL    HW1  767   1.696   0.584   2.583 -0.0268 -1.8441 -0.4279
  256SOL    HW2  768   1.800   0.694   2.584 -0.9324 -1.0213  3.3104
  257SOL     OW  769   1.817   0.459   0.579 -0.3192  0.4613  0.0997
  257SOL    HW1  770   1.798   0.431   0.668  0.2033  1.7472  0.6220
  257SOL    HW2  771   1.863   0.543   0.589 -2.1747  1.6960 -1.4348
  258SOL     OW  772   1.355   2.048   2.399 -0.2814 -0.2841  0.1196
  258SOL    HW1  773   1.330   2.101   2.323  0.1573 -0.5665 -0.2217
  258SOL    HW2  774   1.436   2.005   2.373 -0.1211 -0.3708  0.7572
  259SOL     OW  775   0.446   2.855   0.258  0.5009  0.1935 -0.2737
  259SOL    HW1  776   0.510   2.926   0.259 -0.0889  0.7321 -0.7926
  259SOL    HW2  777   0.459   2.812   0.173 -0.8431  1.2378 -1.0259
  260SOL     OW  778   1.934   2.832   2.826  0.1779 -0.0852  0.1680
  260SOL    HW1  779   1.885   2.761   2.868  1.2768  0.4382  2.4024
  260SOL    HW2  780   1.966   2.885   2.899 -0.7608  2.8029 -1.4936
  261SOL     OW  781   2.879   1.717   1.659  0.3803  0.0520 -0.0982
  261SOL    HW1  782   2.932   1.796   1.658  0.9066 -0.3022 -0.0367
  261SOL    HW2  783   2.876   1.689   1.567 -0.1760  0.3878 -0.1872
  262SOL     OW  784   1.248   1.086   1.641 -0.4387 -0.5489  0.7080
  262SOL    HW1  785   1.259   1.114   1.733 -0.7906  1.9992  0.0026
  262SOL    HW2  786   1.153   1.080   1.629 -0.4958  2.1195 -0.3389
  263SOL     OW  787   2.962   1.419   2.780  0.2827 -0.0814  0.4493
  263SOL    HW1  788   3.028   1.350   2.789  0.3628 -0.1719 -0.7998
  263SOL    HW2  789   2.910   1.413   2.861  1.2912 -0.5372  1.0713
  264SOL     OW  790   2.284   2.010   0.389  0.1895 -0.2962  0.8028
  264SOL    HW1  791   2.302   1.916   0.379  0.8498 -0.2762  1.7472
  264SOL    HW2  792   2.333   2.035   0.467  0.8061  1.0512 -0.0065
  265SOL     OW  793   1.649   1.062   0.293  0.0554  0.0356 -0.2426
  265SOL    HW1  794   1.689   1.137   0.249  1.8288 -0.2048  0.8954
  265SOL    HW2  795   1.643   1.089   0.385 -0.6966 -0.6370 -0.0992
  266SOL     OW  796   3.087   0.024   0.105 -0.2926  0.0195 -0.1850
  266SOL    HW1  797   3.035   0.092   0.146  0.6660  0.0946  0.9400
  266SOL    HW2  798   3.088  -0.047   0.169 -0.4488 -0.6476 -0.9199
  267SOL     OW  799   0.133   2.653   2.280 -0.0960 -0.0356 -0.1382
  267SOL    HW1  800   0.226   2.675   2.284 -0.1271  0.3048 -1.2162
  267SOL    HW2  801   0.089   2.728   2.319 -0.0137  0.5041 -1.0722
  268SOL     OW  802   1.976   2.673   1.237  0.8024 -0.1462  0.0649
  268SOL    HW1  803   2.054   2.617   1.243  0.1536 -0.9691  0.9030
  268SOL    HW2  804   1.975   2.723   1.318  0.6478  0.1109 -0.0945
  269SOL     OW  805   0.445   0.189   0.831  0.1742 -0.2702  0.3050
  269SOL    HW1  806   0.434   0.238   0.912 -0.0220 -0.1752  0.2186
  269SOL    HW2  807   0.380   0.225   0.771 -0.4295 -1.0992  0.4599
  270SOL     OW  808   0.844   1.050   0.411  0.2290  0.0622  0.0645
  270SOL    HW1  809   0.937   1.036   0.390  0.1060 -1.0917  0.2752
  270SOL    HW2  810   0.799   0.976   0.370 -0.7578  1.3765 -1.2313
  271SOL     OW  811   2.016   2.751   1.513  0.8687 -0.0183 -0.4534
  271SOL    HW1  812   2.085   2.727   1.575 -0.6943 -0.2355  1.2281
  271SOL    HW2  813   1.983   2.835   1.547 -1.8883 -1.5187  0.6222
  272SOL     OW  814   1.176   0.812   0.742 -0.1719 -0.0837 -0.1033
  272SOL    HW1  815   1.209   0.861   0.817  1.3639 -0.6948 -0.3784
  272SOL    HW2  816   1.246   0.750   0.720 -1.6467 -1.6748 -0.4318
  273SOL     OW  817   0.823   2.761   1.362  0.1382  0.0951  0.6102
  273SOL    HW1  818   0.904   2.711   1.377 -0.6589 -1.2923  0.2890
  273SOL    HW2  819   0.848   2.852   1.382  1.0875 -0.6804  3.0393
  274SOL     OW  820   2.452   0.717   1.947 -0.0169 -0.2505  0.0430
  274SOL    HW1  821   2.368   0.762   1.953  0.6966  1.2340 -1.0422
  274SOL    HW2  822   2.498   0.742   2.028  0.0901  0.3742 -0.2109
  275SOL     OW  823   1.102   1.598   2.147 -0.6887 -0.4057  0.5253
  275SOL    HW1  824   1.183   1.548   2.159 -1.0106 -0.6408  1.7188
  275SOL    HW2  825   1.036   1.550   2.196 -1.7618 -0.6980 -1.1812
  276SOL     OW  826   2.400   2.844   2.986 -0.3048  0.2395  0.3512
  276SOL    HW1  827   2.357   2.791   2.919 -0.3329  0.1412  0.4466
  276SOL    HW2  828   2.493   2.838   2.967 -0.2354 -0.6851  0.9847
  277SOL     OW  829   2.010   1.761   0.517  0.1401 -1.1167 -0.1888
  277SOL    HW1  830   2.064   1.694   0.474  0.5021 -1.1808  0.3566
  277SOL    HW2  831   1.928   1.761   0.468  1.2751  0.2166 -2.1477
  278SOL     OW  832   1.806   0.306   2.036 -0.2196 -0.4433 -0.0485
  278SOL    HW1  833   1.882   0.271   2.083  0.1085 -0.3875 -0.5373
  278SOL    HW2  834   1.840   0.378   1.984 -0.7127 -0.0511  0.1633
  279SOL     OW  835   0.987   2.155   0.955 -0.8316  0.0019  0.2757
  279SOL    HW1  836   1.080   2.146   0.974 -0.9831 -1.5529  0.3951
  279SOL    HW2  837   0.983   2.200   0.871  0.0700 -0.8731 -0.2458
  280SOL     OW  838   2.613   1.824   1.706 -0.2722 -0.3956  0.4400
  280SOL    HW1  839   2.618   1.860   1.618 -0.2932  1.8207  1.3013
  280SOL    HW2  840   2.689   1.767   1.714  0.0963 -0.0777 -0.7725
  281SOL     OW  841   3.002   0.145   2.824  0.1693 -0.3206 -0.3767
  281SOL    HW1  842   3.006   0.103   2.739 -1.2469  1.1658 -1.1975
  281SOL    HW2  843   2.988   0.073   2.886  2.2384 -1.5078 -1.2744
  282SOL     OW  844   0.608   0.546   1.730  0.3757  0.5664  0.4876
  282SOL    HW1  845   0.618   0.619   1.668 -0.5585 -0.7578 -1.2313
  282SOL    HW2  846   0.514   0.537   1.741  0.4675 -0.8248  0.1741
  283SOL     OW  847   0.717   0.248   2.756 -0.1125 -0.0487  0.0737
  283SOL    HW1  848   0.810   0.244   2.776 -0.4422 -0.2162  1.5897
  283SOL    HW2  849   0.682   0.315   2.815 -1.1187 -0.6484  0.1738
  284SOL     OW  850   0.172   1.051   1.375 -0.4588  0.1116  0.1051
  284SOL    HW1  851   0.213   1.052   1.288  0.7217  0.0179  0.6689
  284SOL    HW2  852   0.082   1.024   1.358 -0.1937 -0.0341 -1.0813
  285SOL     OW  853   1.325   1.735   2.346 -0.3652  0.4555 -0.0581
  285SOL    HW1  854   1.310   1.829   2.359  1.4083  0.7645 -0.1464
  285SOL    HW2  855   1.399   1.730   2.286 -0.2642 -1.0046  0.1642
  286SOL     OW  856   0.502   0.116   3.065 -0.0503  0.7066  0.6062
  286SOL    HW1  857   0.465   0.129   3.151  0.5647  0.2059  0.9520
  286SOL    HW2  858   0.428   0.120   3.005 -0.8102 -1.3774  1.3891
  287SOL     OW  859   1.339   2.531   1.196 -0.1252 -0.0603  0.8657
  287SOL    HW1  860   1.275   2.570   1.256  0.4339  0.0453  1.3979
  287SOL    HW2  861   1.416   2.586   1.205  0.2386 -0.5413  0.6622
  288SOL     OW  862   2.258   0.723   1.587  0.3867 -0.1545 -0.1736
  288SOL    HW1  863   2.165   0.703   1.576  0.0434 -0.1915  2.6937
  288SOL    HW2  864   2.263   0.818   1.589  0.3583 -0.1638  0.2417
  289SOL     OW  865   1.993   0.611   2.361  0.2233 -0.1627  0.2927
  289SOL    HW1  866   2.035   0.587   2.444  0.1727  0.2305  0.4349
  289SOL    HW2  867   1.899   0.611   2.380  0.1175 -1.6731 -0.1962
  290SOL     OW  868   0.904   1.644   2.498 -0.3171  0.0879 -0.4291
  290SOL    HW1  869   0.987   1.666   2.541 -0.7842 -0.0511  0.5380
  290SOL    HW2  870   0.844   1.714   2.524 -0.5993  0.0109 -0.8652
  291SOL     OW  871   0.927   1.728   1.451  0.4808  0.4459  0.2740
  291SOL    HW1  872   0.894   1.649   1.493  1.3588  0.5770  1.2186
  291SOL    HW2  873   0.931   1.706   1.358  0.4890 -0.5266  0.5062
  292SOL     OW  874   2.153   0.450   0.795 -0.3005  0.1479 -0.6612
  292SOL    HW1  875   2.088   0.499   0.846 -0.5098 -0.4413 -0.3619
  292SOL    HW2  876   2.106   0.373   0.763 -0.1672  0.5218 -1.7517
  293SOL     OW  877   3.054   1.958   1.629 -0.1413  0.2328 -0.2066
  293SOL    HW1  878   3.099   1.937   1.711 -1.2702 -0.2205  0.2946
  293SOL    HW2  879   3.106   1.913   1.562 -0.1879 -0.7875  0.4338
  294SOL     OW  880   1.366   2.070   0.526  0.2824  0.2143 -0.5590
  294SOL    HW1  881   1.332   2.137   0.586 -1.8032  0.1286 -1.6285
  294SOL    HW2  882   1.449   2.107   0.495  0.0789  1.4558  0.3261
  295SOL     OW  883   1.867   2.938   0.960 -0.1508 -0.7582  0.1236
  295SOL    HW1  884   1.946   2.989   0.980 -1.1088  0.5408  0.6815
  295SOL    HW2  885   1.795   3.000   0.975 -1.3491 -2.3566  0.9708
  296SOL     OW  886   2.539   0.560   2.563 -0.2732  0.3786  0.5624
  296SOL    HW1  887   2.602   0.630   2.547  0.5646 -0.2030  1.2523
  296SOL    HW2  888   2.518   0.568   2.656 -0.6179  0.0721  0.5113
  297SOL     OW  889   1.826   0.558   1.019  0.2618  0.1829 -0.3737
  297SOL    HW1  890   1.893   0.626   1.009 -0.2802  0.8223  0.2766
  297SOL    HW2  891   1.823   0.542   1.114 -0.5242  0.1835 -0.3940
  298SOL     OW  892   1.226   1.500   3.093 -0.2276 -0.1024  0.3311
  298SOL    HW1  893   1.194   1.485   3.003 -0.7851  2.8066  0.0278
  298SOL    HW2  894   1.151   1.540   3.138  1.1193  1.4999  1.1695
  299SOL     OW  895   1.372   2.112   1.842  0.1569 -0.4576 -0.3467
  299SOL    HW1  896   1.425   2.035   1.820  0.2499 -0.5188  0.0915
  299SOL    HW2  897   1.349   2.099   1.934 -0.3021 -0.2429 -0.4308
  300SOL     OW  898   2.895   1.830   0.906 -0.2275 -0.0989 -0.3720
  300SOL    HW1  899   2.879   1.870   0.991 -2.6480 -2.0806  0.1042
  300SOL    HW2  900   2.889   1.903   0.844  1.0273  1.2484  1.0798
  301SOL     OW  901   1.661   2.738   0.481  0.6055  0.1641  0.4730
  301SOL    HW1  902   1.641   2.656   0.526  0.8223 -0.5547 -0.7160
  301SOL    HW2  903   1.653   2.806   0.549 -1.0790 -0.6556  1.1220
  302SOL     OW  904   3.001   0.997   1.647  0.5051  0.3203  0.3741
  302SOL    HW1  905   2.995   1.000   1.552 -0.5241 -0.3038  0.4108
  302SOL    HW2  906   2.924   0.946   1.674  1.3084 -0.3304  1.4693
  303SOL     OW  907   1.120   2.907   0.874 -0.2525  0.3345 -0.0187
  303SOL    HW1  908   1.073   2.861   0.944 -1.2631 -0.5056 -1.2344
  303SOL    HW2  909   1.069   2.987   0.861 -0.2749  0.3114 -0.0694
  304SOL     OW  910   1.864   0.685   0.040  0.3337  0.4324 -0.6299
  304SOL    HW1  911   1.900   0.709  -0.045  1.8965  0.8878  0.1504
  304SOL    HW2  912   1.843   0.592   0.032  1.4640  0.2192 -1.1816
  305SOL     OW  913   0.694   0.837   0.373 -0.4372  0.2212 -0.8434
  305SOL    HW1  914   0.678   0.776   0.446 -0.8697  1.8985  0.4777
  305SOL    HW2  915   0.679   0.784   0.295 -2.6908 -0.8733  0.2911
  306SOL     OW  916   0.626   2.113   2.101 -0.0661  0.7970 -0.1874
  306SOL    HW1  917   0.563   2.119   2.029 -2.0253 -0.4956  1.3806
  306SOL    HW2  918   0.693   2.178   2.080 -0.8650  0.7810 -2.9167
  307SOL     OW  919   2.605   1.776   0.207 -0.7305 -0.1132  0.6020
  307SOL    HW1  920   2.591   1.869   0.188 -2.1963 -0.5549 -0.5974
  307SOL    HW2  921   2.519   1.745   0.235  0.3241 -0.5745  3.3759
  308SOL     OW  922   0.188   0.271   2.283  0.0339 -0.1017 -0.6481
  308SOL    HW1  923   0.239   0.350   2.301  1.6699 -1.3249  0.1630
  308SOL    HW2  924   0.252   0.200   2.289 -1.7420 -1.6380  0.2118
  309SOL     OW  925   0.464   2.390   2.536 -0.3566  0.0331 -0.0537
  309SOL    HW1  926   0.547   2.434   2.517 -1.2126  0.7575 -2.1494
  309SOL    HW2  927   0.480   2.298   2.513 -0.0278  0.1041 -0.1148
  310SOL     OW  928   2.234   0.921   1.001  0.1104 -0.4397 -0.0986
  310SOL    HW1  929   2.237   1.017   0.995 -0.5352 -0.3571  0.7937
  310SOL    HW2  930   2.282   0.890   0.924 -0.0009  0.6002 -0.5847
  311SOL     OW  931   2.832   0.593   1.189 -0.2993  0.0857 -0.4381
  311SOL    HW1  932   2.876   0.513   1.161 -1.0786 -0.7038  0.5452
  311SOL    HW2  933   2.806   0.636   1.108 -0.0176 -0.7371 -0.9730
  312SOL     OW  934   0.142   0.169   0.878  0.6634 -0.4899  0.1267
  312SOL    HW1  935   0.054   0.145   0.907  0.7735 -1.3388 -0.2264
  312SOL    HW2  936   0.128   0.215   0.795  0.4747  0.3666  0.6335
  313SOL     OW  937   1.784   3.004   2.318 -0.3084 -0.2825  0.4035
  313SOL    HW1  938   1.869   2.990   2.275 -1.1061 -1.8507 -0.6649
  313SOL    HW2  939   1.729   2.933   2.286 -2.6514  1.8956 -0.4895
  314SOL     OW  940   1.283   2.441   2.606  0.3316  0.0075 -0.0094
  314SOL    HW1  941   1.306   2.522   2.560 -1.6404  0.6250  0.0245
  314SOL    HW2  942   1.228   2.393   2.544 -2.2867  0.8128  1.6148
  315SOL     OW  943   2.794   1.606   1.185 -0.0216  0.5134  0.0739
  315SOL    HW1  944   2.746   1.628   1.105 -1.3799 -3.3821 -0.2313
  315SOL    HW2  945   2.878   1.574   1.154 -0.6523 -1.2619  0.1855
  316SOL     OW  946   2.341   1.553   0.601  0.0050  0.6383  0.4484
  316SOL    HW1  947   2.371   1.502   0.527 -1.4825  0.2344  0.1097
  316SOL    HW2  948   2.407   1.538   0.669  0.7396  0.0570 -0.3890
  317SOL     OW  949   2.007   1.681   1.418 -0.1778 -0.6525  0.7234
  317SOL    HW1  950   1.997   1.706   1.326 -1.1723  1.3385  1.3600
  317SOL    HW2  951   1.926   1.632   1.437 -0.0642 -0.8892  0.6020
  318SOL     OW  952   2.353   1.414   2.814 -0.0516  0.1586 -0.1579
  318SOL    HW1  953   2.402   1.495   2.828 -0.6018  0.6591 -1.0650
  318SOL    HW2  954   2.420   1.347   2.800  0.3923  0.5602  0.0642
  319SOL     OW  955   1.773   0.449   1.522  0.2201 -0.0169  0.4709
  319SOL    HW1  956   1.721   0.505   1.465 -0.3486 -1.2751 -0.2461
  319SOL    HW2  957   1.746   0.473   1.611 -0.5570  0.3178  0.1416
  320SOL     OW  958   1.156   0.093   0.600  0.5215  0.0774  0.4237
  320SOL    HW1  959   1.070   0.056   0.580  0.3560 -1.0699  3.0843
  320SOL    HW2  960   1.181   0.142   0.521 -0.4208 -3.5350 -2.1617
  321SOL     OW  961   1.874   0.767   0.328 -0.0147 -0.7400 -0.2382
  321SOL    HW1  962   1.847   0.711   0.255 -0.7473 -3.0722  1.7947
  321SOL    HW2  963   1.793   0.790   0.372  0.4366  0.5945 -0.0866
  322SOL     OW  964   0.600   2.026   3.131  0.7000 -0.4609  0.1719
  322SOL    HW1  965   0.558   2.041   3.215  0.7993 -2.2779  0.5633
  322SOL    HW2  966   0.562   1.944   3.099  0.5248  0.3138 -1.6369
  323SOL     OW  967   2.588   0.621   1.724  0.9810 -0.0943  0.5827
  323SOL    HW1  968   2.527   0.644   1.794 -1.3845  1.3593 -1.9260
  323SOL    HW2  969   2.649   0.695   1.720  1.4990 -0.4657  1.5036
  324SOL     OW  970   1.035   0.406   2.970  0.1473  0.2282 -0.0134
  324SOL    HW1  971   1.031   0.409   2.874  0.3465 -0.8656 -0.0542
  324SOL    HW2  972   1.113   0.354   2.989 -0.5602 -0.5620  0.7331
  325SOL     OW  973   0.846   2.844   2.151  0.2464  0.1695  0.0086
  325SOL    HW1  974   0.931   2.820   2.188 -0.3223  0.5113  1.5801
  325SOL    HW2  975   0.864   2.920   2.096  0.9953  0.1339  0.1982
  326SOL     OW  976   2.455   0.582   0.214  0.4119 -0.4874 -0.6094
  326SOL    HW1  977   2.363   0.568   0.193  0.0756  0.0071  0.5320
  326SOL    HW2  978   2.498   0.501   0.188 -0.7844 -1.8117  1.5086
  327SOL     OW  979   1.318   1.637   0.800 -0.1284  0.1146 -0.5106
  327SOL    HW1  980   1.350   1.679   0.720 -0.2003 -0.1460 -0.6795
  327SOL    HW2  981   1.378   1.563   0.813  0.8076  1.0435  0.5261
  328SOL     OW  982   1.074   1.273   2.044 -0.3818  0.1453  0.3671
  328SOL    HW1  983   1.059   1.179   2.050 -0.4927  0.1126 -0.3208
  328SOL    HW2  984   1.011   1.311   2.105 -2.2523 -0.0843 -1.3697
  329SOL     OW  985   1.459   1.353   0.510 -0.5543 -0.2183  0.2108
  329SOL    HW1  986   1.402   1.286   0.548 -1.2585  0.6782  0.7462
  329SOL    HW2  987   1.401   1.406   0.455 -0.6840  2.0552  2.5160
  330SOL     OW  988   2.706   0.966   0.045  0.2187 -0.2739 -0.7365
  330SOL    HW1  989   2.706   0.888   0.101 -0.0759 -0.2875 -0.7578
  330SOL    HW2  990   2.791   1.007   0.063  0.9235 -1.2957 -1.7051
  331SOL     OW  991   2.886   1.289   2.313 -0.0606  0.2721  0.0570
  331SOL    HW1  992   2.916   1.288   2.222  0.4681 -0.4793  0.2329
  331SOL    HW2  993   2.949   1.345   2.359 -0.1492  0.4033  0.0182
  332SOL     OW  994   0.031   1.250   1.864 -0.3095  0.1069 -0.0615
  332SOL    HW1  995   0.091   1.295   1.923  0.9393 -0.3681 -0.9480
  332SOL    HW2  996  -0.038   1.314   1.845  0.6450  1.1137 -0.1172
  333SOL     OW  997   2.957   0.106   1.216  0.2112 -0.1426 -0.1827
  333SOL    HW1  998   3.008   0.035   1.178 -0.7296 -1.2580  0.6125
  333SOL    HW2  999   2.871   0.067   1.234  0.3191  0.6143  2.1402
  334SOL     OW 1000   1.630   0.158   0.118  0.7055 -0.3168 -0.0655
  334SOL    HW1 1001   1.688   0.088   0.087  0.3687 -1.0785  1.0018
  334SOL    HW2 1002   1.679   0.200   0.189  1.4549  1.3885 -1.5709
  335SOL     OW 1003   0.362   0.057   2.266 -0.0956 -0.2374 -0.2452
  335SOL    HW1 1004   0.387   0.049   2.358  0.2797  0.5848 -0.2674
  335SOL    HW2 1005   0.438   0.024   2.218  0.1943  0.4708 -0.2788
  336SOL     OW 1006   0.998   1.298   1.364 -0.2930  0.1345  0.1497
  336SOL    HW1 1007   0.953   1.378   1.390 -0.0590  0.5488 -0.7122
  336SOL    HW2 1008   0.927   1.235   1.348 -0.5677  0.6714 -0.8224
  337SOL     OW 1009   0.712   0.297   1.575 -0.1498 -0.0880 -0.7879
  337SOL    HW1 1010   0.660   0.352   1.634 -2.8385 -2.8760 -0.4575
  337SOL    HW2 1011   0.802   0.309   1.604 -1.1638  0.7131  2.1113
  338SOL     OW 1012   3.008   0.636   1.673 -0.8306 -0.2427  1.0512
  338SOL    HW1 1013   3.032   0.562   1.729 -0.9674 -1.0895  0.0045
  338SOL    HW2 1014   3.005   0.599   1.585 -0.5955  1.0929  0.4823
  339SOL     OW 1015   0.460   1.192   2.942 -0.5370 -0.1042 -0.1207
  339SOL    HW1 1016   0.506   1.146   2.871 -0.3486 -1.1584  0.6863
  339SOL    HW2 1017   0.456   1.128   3.013 -0.6813  0.9734  0.8386
  340SOL     OW 1018   1.759   3.090   0.039  0.4626  0.2760  0.6838
  340SOL    HW1 1019   1.727   3.002   0.061  0.8763 -0.4678 -1.5887
  340SOL    HW2 1020   1.837   3.073  -0.015  1.0421  2.0513  0.9665
  341SOL     OW 1021   2.543   2.290   0.952 -0.0740  0.4371 -0.7254
  341SOL    HW1 1022   2.573   2.365   1.003 -1.4945  1.1319 -0.8780
  341SOL    HW2 1023   2.447   2.292   0.961 -0.2113 -0.5477 -1.8532
  342SOL     OW 1024   2.680   2.075   1.170  0.1093 -0.1578  0.2316
  342SOL    HW1 1025   2.606   2.103   1.116 -0.7819  1.4654  2.2500
  342SOL    HW2 1026   2.737   2.151   1.172  1.0081 -0.8276  0.1172
  343SOL     OW 1027   0.131   0.373   1.067  0.1607 -0.5854  0.2075
  343SOL    HW1 1028   0.188   0.335   1.134 -0.3955 -1.3481  0.2562
  343SOL    HW2 1029   0.131   0.309   0.996  0.9836  0.3658 -0.6463
  344SOL     OW 1030   2.522   1.511   1.339  0.2439  0.1774  0.3825
  344SOL    HW1 1031   2.548   1.600   1.316 -1.9649  0.8368  0.3721
  344SOL    HW2 1032   2.560   1.497   1.426 -0.8572  1.7794  1.1362
  345SOL     OW 1033   2.768   0.695   2.355  0.5912 -0.5228  0.5336
  345SOL    HW1 1034   2.749   0.761   2.422 -1.1203 -0.2046 -0.2321
  345SOL    HW2 1035   2.847   0.727   2.311 -0.4883  1.2616 -0.1301
  346SOL     OW 1036   0.968   0.672   2.117  0.1739  0.1627 -0.1034
  346SOL    HW1 1037   1.038   0.724   2.078 -0.1125 -0.2738 -1.2357
  346SOL    HW2 1038   0.907   0.656   2.044 -1.3067  0.8998  0.9668
  347SOL     OW 1039   1.177   0.455   0.715 -0.1036 -0.1672  0.3731
  347SOL    HW1 1040   1.256   0.499   0.681 -0.1774 -0.5245 -0.2721
  347SOL    HW2 1041   1.192   0.362   0.699 -0.2504 -0.3172  1.1102
  348SOL     OW 1042   0.846   3.060   0.849 -0.4198 -0.4797  1.0083
  348SOL    HW1 1043   0.889   3.099   0.925 -1.7778 -0.3267  1.7077
  348SOL    HW2 1044   0.801   2.983   0.883 -1.1691 -0.3170  0.4021
  349SOL     OW 1045   0.812   2.614   2.012 -0.6450  0.2757 -0.4886
  349SOL    HW1 1046   0.818   2.705   2.042 -1.2362  0.3531 -0.6015
  349SOL    HW2 1047   0.718   2.597   2.006 -0.5332 -0.2063 -0.8873
  350SOL     OW 1048   1.670   1.603   2.936  0.4833  0.1372  0.2527
  350SOL    HW1 1049   1.641   1.578   2.849  1.2286  0.7644 -0.1724
  350SOL    HW2 1050   1.706   1.522   2.973  0.8261  0.0393 -0.2885
  351SOL     OW 1051   1.320   0.528   2.835 -0.2665  0.3290 -0.6455
  351SOL    HW1 1052   1.308   0.504   2.744  1.0163 -1.9852 -0.2111
  351SOL    HW2 1053   1.405   0.570   2.838  0.3725 -0.9877 -0.2455
  352SOL     OW 1054   3.123   3.021   1.067  0.1850  0.0516  0.0418
  352SOL    HW1 1055   3.195   2.980   1.019 -0.1350  0.0338 -0.4216
  352SOL    HW2 1056   3.115   2.969   1.147 -1.2444 -1.7691 -1.2416
  353SOL     OW 1057   1.819   2.581   1.973  0.6240 -0.1334 -0.0254
  353SOL    HW1 1058   1.801   2.519   1.902  0.7165  0.2316 -0.3722
  353SOL    HW2 1059   1.766   2.550   2.046  1.4121 -1.1792  0.1051
  354SOL     OW 1060   1.418   2.662   0.071  0.9106 -0.3270 -0.2219
  354SOL    HW1 1061   1.397   2.661  -0.022 -1.7446 -0.7545  0.3444
  354SOL    HW2 1062   1.478   2.735   0.082 -0.2541  0.8953 -1.9658
  355SOL     OW 1063   2.794   3.127   0.308  0.1561 -0.3664  0.4178
  355SOL    HW1 1064   2.724   3.102   0.368 -0.3178 -0.2828 -0.0976
  355SOL    HW2 1065   2.873   3.090   0.347 -0.6348 -3.4696 -0.7936
  356SOL     OW 1066   0.144   0.629   1.134 -0.4965  0.9243  0.5032
  356SOL    HW1 1067   0.150   0.545   1.087 -3.3560 -0.1177  1.9535
  356SOL    HW2 1068   0.197   0.616   1.212 -0.0326  0.8584  0.1798
  357SOL     OW 1069   2.561   0.500   2.873 -0.1646 -0.1477  0.1329
  357SOL    HW1 1070   2.510   0.427   2.910 -1.2471 -0.1712 -1.4071
  357SOL    HW2 1071   2.503   0.576   2.880  0.5294  0.3369  0.6677
  358SOL     OW 1072   1.982   1.915   2.216  0.3983 -0.7662 -0.3434
  358SOL    HW1 1073   2.037   1.861   2.159  3.1483  2.0211 -0.3585
  358SOL    HW2 1074   1.944   1.981   2.158  0.4660 -0.0278  0.4504
  359SOL     OW 1075   2.277   0.479   1.303  0.0752  0.3090 -0.4105
  359SOL    HW1 1076   2.192   0.517   1.283  0.9027  1.8193 -1.0864
  359SOL    HW2 1077   2.261   0.422   1.378 -1.6131  0.2246 -0.8235
  360SOL     OW 1078   1.257   2.119   0.872 -0.6981 -0.2442 -0.5052
  360SOL    HW1 1079   1.338   2.147   0.829 -0.8548 -0.6246 -1.0585
  360SOL    HW2 1080   1.286   2.064   0.944 -0.3490  2.0674  1.1609
  361SOL     OW 1081   1.667   0.459   2.233  0.4149  0.0677  0.7521
  361SOL    HW1 1082   1.734   0.394   2.212 -0.2157  0.0909 -1.4086
  361SOL    HW2 1083   1.588   0.407   2.248  0.4543  0.1741  1.3103
  362SOL     OW 1084   1.572   1.968   3.098 -0.5715  0.0377  0.2166
  362SOL    HW1 1085   1.517   1.927   3.033  1.3645 -2.2525 -0.0290
  362SOL    HW2 1086   1.557   1.917   3.178  2.3514 -1.6301 -0.2624
  363SOL     OW 1087   0.484   0.902   2.540 -0.5895  0.1850  0.7815
  363SOL    HW1 1088   0.427   0.851   2.482 -0.2098  0.2971  0.2982
  363SOL    HW2 1089   0.524   0.837   2.598  1.8103 -0.4086 -1.4749
  364SOL     OW 1090   0.669   0.714   0.114  0.0346  0.1663 -0.1725
  364SOL    HW1 1091   0.582   0.680   0.133  0.4838  0.1913  2.0499
  364SOL    HW2 1092   0.714   0.644   0.068 -0.8686 -0.1701 -0.5380
  365SOL     OW 1093   2.667   2.417   2.149  0.0840  0.1902 -0.1113
  365SOL    HW1 1094   2.628   2.431   2.235  1.2879  1.6384  0.2078
  365SOL    HW2 1095   2.618   2.344   2.112  0.1486 -1.0518  2.1772
  366SOL     OW 1096   1.155   2.463   0.983 -0.5084  0.3094 -0.2035
  366SOL    HW1 1097   1.212   2.477   1.059  0.2697  0.6251 -0.8408
  366SOL    HW2 1098   1.082   2.411   1.017  0.2965 -0.3350  0.5603
  367SOL     OW 1099   0.752   2.225   0.703  0.4024  0.6174  0.3053
  367SOL    HW1 1100   0.668   2.246   0.745  0.2623 -1.9184  1.3026
  367SOL    HW2 1101   0.815   2.283   0.746 -0.2203 -0.0304  2.0915
  368SOL     OW 1102   0.724   3.087   3.012  0.4627  0.5567 -1.0189
  368SOL    HW1 1103   0.651   3.148   3.020  1.6669  1.8434  0.2464
  368SOL    HW2 1104   0.729   3.069   2.918 -1.9764 -0.1805 -1.0272
  369SOL     OW 1105   2.467   3.006   1.944  0.4419  0.2726 -0.1293
  369SOL    HW1 1106   2.483   2.962   2.028 -1.2198 -0.6111 -0.2645
  369SOL    HW2 1107   2.555   3.029   1.912  1.2081 -1.1171  0.9256
  370SOL     OW 1108   1.389   2.375   0.036  0.4887  0.6575  0.4510
  370SOL    HW1 1109   1.418   2.462   0.065  1.5037  0.4711  0.0040
  370SOL    HW2 1110   1.306   2.361   0.082  0.5905  1.6309  0.9462
  371SOL     OW 1111   1.075   1.524   2.868 -0.1242 -0.0679 -0.2161
  371SOL    HW1 1112   0.998   1.580   2.867 -0.2369 -0.2137  0.1082
  371SOL    HW2 1113   1.067   1.470   2.790  1.2907  2.1196 -1.9211
  372SOL     OW 1114   2.257   2.966   0.792 -0.1450 -0.0308  0.6589
  372SOL    HW1 1115   2.230   2.901   0.857 -0.5060 -1.3971 -0.8245
  372SOL    HW2 1116   2.271   2.915   0.712 -1.5143  1.8649 -0.8165
  373SOL     OW 1117   1.992   1.360   1.515 -0.2622  0.0463  0.5352
  373SOL    HW1 1118   1.993   1.398   1.427  0.8194 -0.9391  0.1116
  373SOL    HW2 1119   1.974   1.433   1.573 -2.5899  0.4536 -0.6306
  374SOL     OW 1120   0.382   2.332   1.323 -0.0385  0.3511 -0.3846
  374SOL    HW1 1121   0.335   2.390   1.382  3.7836  1.1280  1.9716
  374SOL    HW2 1122   0.373   2.245   1.362  1.2813  0.6526  0.6186
  375SOL     OW 1123   2.789   0.488   0.018  0.2051 -0.1424  0.5257
  375SOL    HW1 1124   2.741   0.569   0.037  1.6709  1.1898 -1.3880
  375SOL    HW2 1125   2.838   0.507  -0.062  0.7768 -2.8389  0.2036
  376SOL     OW 1126   0.329   2.185   2.761  0.2091  0.0801  0.2784
  376SOL    HW1 1127   0.390   2.121   2.726  1.5581  2.6088 -2.0868
  376SOL    HW2 1128   0.384   2.247   2.810 -1.0931 -0.6474  2.6870
  377SOL     OW 1129   0.463   2.386   0.610 -0.3334  0.2354  0.2818
  377SOL    HW1 1130   0.396   2.340   0.561  2.1892 -2.1693 -0.9863
  377SOL    HW2 1131   0.493   2.322   0.675  1.2710  1.0007  0.3142
  378SOL     OW 1132   3.105   0.491   2.721  0.4201 -0.0613  0.3963
  378SOL    HW1 1133   3.115   0.442   2.640 -0.7158 -0.1788  0.3201
  378SOL    HW2 1134   3.195   0.509   2.750  0.8246 -0.1090 -0.8180
  379SOL     OW 1135   0.042   2.532   1.411 -0.1856  0.2365 -0.2247
  379SOL    HW1 1136   0.005   2.444   1.421  0.1889  0.0913 -0.0910
  379SOL    HW2 1137   0.135   2.521   1.430  0.4205  0.0943 -3.2128
  380SOL     OW 1138   2.652   2.942   0.162 -0.2269  0.2204 -0.3342
  380SOL    HW1 1139   2.734   2.992   0.160 -0.0551  0.0357  1.5779
  380SOL    HW2 1140   2.679   2.855   0.192 -0.9763 -0.1338 -0.6946
  381SOL     OW 1141   1.527   1.620   0.607  0.1541 -0.1057 -0.2181
  381SOL    HW1 1142   1.497   1.542   0.561  0.6067 -0.0836 -0.5524
  381SOL    HW2 1143   1.605   1.648   0.558  1.0968 -0.5436  1.0391
  382SOL     OW 1144   2.869   0.442   2.437 -0.3865 -0.1387  0.1742
  382SOL    HW1 1145   2.949   0.472   2.395 -0.8797  0.7298 -0.1379
  382SOL    HW2 1146   2.812   0.519   2.439 -1.9983 -1.2457 -1.4689
  383SOL     OW 1147   2.022   1.644   2.432  0.1458 -0.3474 -0.8069
  383SOL    HW1 1148   1.993   1.647   2.341  0.3400 -2.8633 -0.9810
  383SOL    HW2 1149   2.114   1.617   2.427  0.5152  0.7531  0.0702
  384SOL     OW 1150   0.582   2.843   0.528  0.1410 -0.5502 -0.1036
  384SOL    HW1 1151   0.516   2.826   0.461  1.5954 -1.3747 -1.3423
  384SOL    HW2 1152   0.585   2.763   0.579  1.7982 -1.3766 -1.4610
  385SOL     OW 1153   1.605   3.011   0.309  0.0356 -0.7315 -0.0058
  385SOL    HW1 1154   1.639   2.928   0.275  2.1083  0.1741 -0.2011
  385SOL    HW2 1155   1.669   3.037   0.375  0.4528  1.7272 -1.3699
  386SOL     OW 1156   2.035   0.461   2.140  0.0731 -0.4879 -0.2719
  386SOL    HW1 1157   2.074   0.381   2.176  1.8400  0.1559 -0.7316
  386SOL    HW2 1158   2.029   0.521   2.214  0.2700 -0.4628 -0.2777
  387SOL     OW 1159   3.077   1.625   0.926  0.1384  0.7404  0.4240
  387SOL    HW1 1160   3.027   1.551   0.960  1.0052 -0.3167 -0.5393
  387SOL    HW2 1161   3.012   1.691   0.904 -0.6912  0.0553  0.8265
  388SOL     OW 1162   0.141   1.373   1.387  0.0674  0.1559  0.3063
  388SOL    HW1 1163   0.054   1.351   1.419  0.2609  1.0736  1.4953
  388SOL    HW2 1164   0.196   1.375   1.466  0.7031  1.7517 -0.1714
  389SOL     OW 1165   2.603   2.508   0.078  0.5945 -0.0178  0.8936
  389SOL    HW1 1166   2.529   2.474   0.028  0.8281  0.9306 -0.0992
  389SOL    HW2 1167   2.564   2.550   0.155  0.0481  1.4671 -0.1978
  390SOL     OW 1168   0.677   2.134   1.644 -0.5519  0.3097 -0.1211
  390SOL    HW1 1169   0.742   2.129   1.574  0.6582  0.2371  0.9953
  390SOL    HW2 1170   0.652   2.043   1.660  1.0966  0.0914  1.3092
  391SOL     OW 1171   2.941   2.055   2.046  0.1490 -0.0111  0.6092
  391SOL    HW1 1172   2.989   1.985   2.003  0.9793  0.2167  1.1700
  391SOL    HW2 1173   2.859   2.062   1.997  0.6475 -0.4621 -0.2757
  392SOL     OW 1174   0.059   1.341   1.123  0.4834 -0.4966  0.5456
  392SOL    HW1 1175   0.046   1.249   1.100  1.8812 -0.6560  0.3852
  392SOL    HW2 1176   0.089   1.339   1.214  0.6297 -0.1973  0.5036
  393SOL     OW 1177   2.129   2.349   1.787  0.2721 -0.2846  0.6070
  393SOL    HW1 1178   2.045   2.306   1.775  0.0574  0.5083 -0.7744
  393SOL    HW2 1179   2.194   2.280   1.773 -0.0785 -0.2409 -1.2156
  394SOL     OW 1180   2.210   3.109   0.076 -0.4526 -0.1061  0.0338
  394SOL    HW1 1181   2.280   3.150   0.025 -0.3988 -1.4287 -1.0026
  394SOL    HW2 1182   2.245   3.023   0.099 -0.8721  0.1018  1.4559
  395SOL     OW 1183   0.457   2.715   0.024  0.0360  0.2414  0.2225
  395SOL    HW1 1184   0.398   2.679  -0.042  0.7618 -0.4046 -0.0896
  395SOL    HW2 1185   0.533   2.746  -0.026  0.5196 -0.1110  0.7248
  396SOL     OW 1186   0.858   0.551   0.037  0.1321 -0.6277 -0.9424
  396SOL    HW1 1187   0.890   0.542   0.126 -0.2024  1.2927 -0.6090
  396SOL    HW2 1188   0.873   0.465  -0.003 -0.2359 -1.6555  1.1102
  397SOL     OW 1189   3.011   0.688   2.945 -0.1076 -0.4138  0.1279
  397SOL    HW1 1190   2.957   0.613   2.920  0.9840 -0.9157 -0.7305
  397SOL    HW2 1191   2.972   0.762   2.898  0.4124 -0.9171 -1.1214
  398SOL     OW 1192   2.213   1.254   1.623  0.1627  0.1809  0.6981
  398SOL    HW1 1193   2.129   1.275   1.581  0.9482 -1.3411 -1.6159
  398SOL    HW2 1194   2.279   1.281   1.560  1.4090  0.3753  2.0800
  399SOL     OW 1195   2.660   2.532   0.575  0.2356  0.0943 -0.3193
  399SOL    HW1 1196   2.640   2.445   0.611 -2.2111  1.0572  0.7064
  399SOL    HW2 1197   2.716   2.573   0.641 -0.4346  0.1141  0.2441
  400SOL     OW 1198   1.601   0.311   2.853  0.1403 -0.3656 -0.0012
  400SOL    HW1 1199   1.585   0.217   2.841 -1.3792 -0.2126  0.8155
  400SOL    HW2 1200   1.552   0.353   2.782  0.0542 -0.1246  0.2024
  401SOL     OW 1201   2.932   0.957   2.778  0.2923 -0.0385 -0.0970
  401SOL    HW1 1202   2.990   1.002   2.841 -1.2835  0.0880  1.2820
  401SOL    HW2 1203   2.847   0.956   2.821 -0.6605 -0.5413 -1.9828
  402SOL     OW 1204   1.815   0.259   0.397 -0.2191 -0.4022 -0.7008
  402SOL    HW1 1205   1.840   0.323   0.464 -0.1669 -1.5302  0.3747
  402SOL    HW2 1206   1.898   0.237   0.354 -0.3104  0.6185 -1.4004
  403SOL     OW 1207   1.655   0.942   2.388 -0.0665 -0.5881  0.0065
  403SOL    HW1 1208   1.704   0.955   2.307 -1.0578  1.7552 -0.2502
  403SOL    HW2 1209   1.569   0.980   2.369 -1.0123 -2.0292  1.4207
  404SOL     OW 1210   1.450   0.812   1.962  1.2372 -0.1585 -0.1436
  404SOL    HW1 1211   1.477   0.896   2.000  0.6337 -0.6063  1.3069
  404SOL    HW2 1212   1.528   0.757   1.965  1.1992 -0.1847  0.4581
  405SOL     OW 1213   0.201   2.182   1.097 -0.0730  0.8432  0.1315
  405SOL    HW1 1214   0.286   2.166   1.138  0.8672  1.1875 -1.6934
  405SOL    HW2 1215   0.138   2.140   1.156  1.3889  0.2740  1.2907
  406SOL     OW 1216   2.104   1.813   0.034  0.0427 -0.2888  0.1828
  406SOL    HW1 1217   2.153   1.872  -0.024 -2.6825  1.2682 -0.5439
  406SOL    HW2 1218   2.104   1.729  -0.012  0.1028  0.2810 -0.8689
  407SOL     OW 1219   1.865   2.311   0.426 -0.4366 -0.1672  0.5982
  407SOL    HW1 1220   1.915   2.233   0.400 -0.1441  0.8182 -1.9512
  407SOL    HW2 1221   1.922   2.356   0.489 -0.2912 -1.6393  1.5306
  408SOL     OW 1222   1.848   2.229   1.443  0.2828  0.3586 -0.5881
  408SOL    HW1 1223   1.862   2.217   1.349 -2.6055  0.6027 -1.0657
  408SOL    HW2 1224   1.896   2.309   1.464 -0.4749  1.2627 -2.2023
  409SOL     OW 1225   2.958   2.032   2.315 -0.0556  0.0881  0.0174
  409SOL    HW1 1226   2.908   2.107   2.347 -0.6615 -0.7616  1.0776
  409SOL    HW2 1227   2.980   2.055   2.225 -3.2183  0.0423 -0.7825
  410SOL     OW 1228   1.448   2.941   3.016 -0.9391 -0.6705  0.7498
  410SOL    HW1 1229   1.532   2.896   3.024 -0.2596  0.7477  1.6543
  410SOL    HW2 1230   1.416   2.947   3.106 -1.2157  0.3053  0.5844
  411SOL     OW 1231   2.988   2.554   0.193 -0.2342  0.0383 -0.4695
  411SOL    HW1 1232   3.053   2.590   0.133  1.3780 -0.4896  0.9257
  411SOL    HW2 1233   2.947   2.482   0.145 -0.2963  0.8449 -1.6226
  412SOL     OW 1234   0.538   1.088   0.304  0.0362 -0.3706  0.1505
  412SOL    HW1 1235   0.544   1.171   0.352 -0.9153 -0.0900 -0.2121
  412SOL    HW2 1236   0.619   1.043   0.325  0.4401  0.5381  0.5720
  413SOL     OW 1237   2.427   0.144   1.363  0.0188 -0.0313  0.3051
  413SOL    HW1 1238   2.451   0.224   1.316  2.9592 -0.8463  0.3828
  413SOL    HW2 1239   2.333   0.154   1.381 -0.1262  2.3713 -1.6500
  414SOL     OW 1240   0.783   0.847   1.573 -0.4429 -0.2821  0.3862
  414SOL    HW1 1241   0.713   0.894   1.618 -1.2318 -0.3940 -0.7291
  414SOL    HW2 1242   0.740   0.803   1.500  0.2274 -3.1012  1.6830
  415SOL     OW 1243   1.484   0.195   0.636 -0.2905  0.0907 -0.0184
  415SOL    HW1 1244   1.569   0.152   0.633 -0.4651 -0.2067 -0.6893
  415SOL    HW2 1245   1.441   0.170   0.554 -0.4534  1.4172 -0.3332
  416SOL     OW 1246   2.192   2.595   0.417 -0.3064  0.3416 -0.2741
  416SOL    HW1 1247   2.199   2.566   0.326  0.8547 -0.2380 -0.0066
  416SOL    HW2 1248   2.191   2.514   0.468  0.6293  0.6920  0.3241
  417SOL     OW 1249   0.108   3.038   2.925  0.1217 -0.2096  0.2550
  417SOL    HW1 1250   0.171   3.021   2.995  0.8730  1.2368 -0.0436
  417SOL    HW2 1251   0.023   3.036   2.967  0.6322  1.5352  1.3778
  418SOL     OW 1252   2.012   2.028   2.983 -0.0553  0.3074 -0.3489
  418SOL    HW1 1253   1.975   1.941   2.969  2.0541 -0.6034 -0.3095
  418SOL    HW2 1254   1.991   2.048   3.075 -1.1232  0.1450 -0.5507
  419SOL     OW 1255   1.614   2.805   2.249 -0.4002 -0.6947 -0.4306
  419SOL    HW1 1256   1.565   2.767   2.321  0.3763 -0.5056  0.1954
  419SOL    HW2 1257   1.678   2.737   2.225 -0.6790 -0.7719 -0.9628
  420SOL     OW 1258   3.119   1.687   2.060 -0.1788  0.5498  0.4871
  420SOL    HW1 1259   3.026   1.680   2.083 -0.4667 -2.8918 -1.4361
  420SOL    HW2 1260   3.165   1.674   2.142 -1.4026  1.1017  1.2604
  421SOL     OW 1261   2.179   3.020   2.721  0.6515  0.0804 -0.2851
  421SOL    HW1 1262   2.102   2.994   2.671  1.0241  0.8230 -1.2519
  421SOL    HW2 1263   2.236   2.943   2.718 -0.5543 -0.9166  1.4797
  422SOL     OW 1264   0.017   2.366   1.860  0.0729 -0.2482  0.1844
  422SOL    HW1 1265  -0.046   2.423   1.818  3.3766  1.9192 -1.9695
  422SOL    HW2 1266   0.029   2.403   1.947  0.7812  1.2556 -0.5421
  423SOL     OW 1267   0.987   1.033   0.079 -0.5839 -0.4593 -0.1096
  423SOL    HW1 1268   0.897   1.033   0.045 -0.8047 -0.7752  0.4821
  423SOL    HW2 1269   1.007   0.940   0.093 -0.2508 -0.3698  0.0053
  424SOL     OW 1270   2.010   0.232   2.947 -0.1002 -0.2615  0.5951
  424SOL    HW1 1271   1.949   0.160   2.963  2.3756 -2.5715 -0.1109
  424SOL    HW2 1272   2.057   0.207   2.867 -1.0117  3.3919 -1.1374
  425SOL     OW 1273   2.044   2.902   2.490 -0.0383  0.2664 -0.0363
  425SOL    HW1 1274   2.044   2.906   2.394 -1.2843  1.4908  0.0086
  425SOL    HW2 1275   2.002   2.818   2.510  0.7496 -0.2613 -0.5589
  426SOL     OW 1276   0.858   0.995   0.700  0.1971  0.2101 -0.2081
  426SOL    HW1 1277   0.840   1.030   0.612  0.0778 -0.1144 -0.3120
  426SOL    HW2 1278   0.911   0.917   0.685 -1.3472 -0.8802 -0.1022
  427SOL     OW 1279   2.683   1.359   1.153  0.0872  0.4911  0.1006
  427SOL    HW1 1280   2.684   1.451   1.179  1.9856  0.2748  0.8601
  427SOL    HW2 1281   2.737   1.357   1.073  0.9644 -0.1186  0.6998
  428SOL     OW 1282   0.891   0.211   1.263 -0.6516  0.1034  0.5414
  428SOL    HW1 1283   0.919   0.151   1.332  0.1439 -0.7071 -0.4716
  428SOL    HW2 1284   0.829   0.160   1.211 -0.4940  0.3749  0.0803
  429SOL     OW 1285   2.618   1.439   0.064 -0.5529  0.0415 -0.3889
  429SOL    HW1 1286   2.628   1.490   0.144  0.7348 -1.5130  0.4589
  429SOL    HW2 1287   2.550   1.374   0.084 -0.6163 -0.0041 -0.7336
  430SOL     OW 1288   0.036   2.865   2.401  0.6034  0.7397 -0.3103
  430SOL    HW1 1289   0.006   2.845   2.490  2.6811  0.1469  0.2899
  430SOL    HW2 1290  -0.017   2.939   2.374  1.1028  2.0215  2.1068
  431SOL     OW 1291   2.511   1.441   0.822 -0.4055 -0.1811  0.2203
  431SOL    HW1 1292   2.520   1.346   0.837  1.6738  0.1561  1.1694
  431SOL    HW2 1293   2.490   1.476   0.909 -1.6452  0.1958 -0.2204
  432SOL     OW 1294   2.322   2.125   3.106  0.3244  0.6425 -0.1530
  432SOL    HW1 1295   2.349   2.051   3.052  0.7833  0.0115  0.9410
  432SOL    HW2 1296   2.268   2.178   3.047 -0.4132 -0.8033 -0.8224
  433SOL     OW 1297   2.249   0.900   3.080  0.3959  0.4027 -0.1604
  433SOL    HW1 1298   2.177   0.893   3.143  0.8111  0.3451  0.3134
  433SOL    HW2 1299   2.208   0.932   3.000 -0.1794  0.2399  0.0679
  434SOL     OW 1300   0.173   2.134   2.383  0.0988  0.1404 -0.1418
  434SOL    HW1 1301   0.188   2.206   2.445 -0.0354 -0.8544  1.0402
  434SOL    HW2 1302   0.132   2.177   2.308 -1.5192  1.0579  1.2279
  435SOL     OW 1303   0.904   1.297   0.140  1.2141  0.1390  0.4376
  435SOL    HW1 1304   0.947   1.211   0.140  0.6994 -0.1211  0.7997
  435SOL    HW2 1305   0.810   1.277   0.137  1.0049  0.6229  2.8060
  436SOL     OW 1306   0.319   2.860   1.836  0.4057  0.0595 -0.4521
  436SOL    HW1 1307   0.301   2.947   1.801 -0.3769 -0.0126 -0.2179
  436SOL    HW2 1308   0.368   2.876   1.916 -1.3729  0.3297  0.5750
  437SOL     OW 1309   1.064   2.539   1.264  0.3604  0.5853  0.4256
  437SOL    HW1 1310   1.066   2.500   1.351  0.5083  2.0450  1.0914
  437SOL    HW2 1311   1.003   2.484   1.214 -0.3332  0.2003  1.6835
  438SOL     OW 1312   2.846   0.986   0.688  0.2662 -0.0429 -0.2791
  438SOL    HW1 1313   2.756   1.011   0.708  0.1749  0.2285 -1.0099
  438SOL    HW2 1314   2.836   0.916   0.622  0.5080 -2.0136  1.7443
  439SOL     OW 1315   2.806   0.821   1.727  0.4303 -0.2661  0.3963
  439SOL    HW1 1316   2.809   0.827   1.822 -0.7794 -3.6401  0.6893
  439SOL    HW2 1317   2.854   0.741   1.706 -0.0356 -0.0042 -1.7511
  440SOL     OW 1318   1.032   1.904   2.212 -0.3918 -0.0568 -0.4250
  440SOL    HW1 1319   1.045   1.814   2.181  0.6007 -1.0213  2.6786
  440SOL    HW2 1320   0.939   1.909   2.233 -0.4874 -0.2911 -0.7929
  441SOL     OW 1321   3.126   0.475   0.672 -0.3281  0.6016  0.0593
  441SOL    HW1 1322   3.139   0.542   0.604  1.6198  0.2662  0.0727
  441SOL    HW2 1323   3.104   0.525   0.750 -1.5109  1.0631 -0.5703
  442SOL     OW 1324   0.078   1.430   0.373 -0.0902 -0.0000 -0.0578
  442SOL    HW1 1325   0.019   1.366   0.334 -0.2959  0.2706 -0.1905
  442SOL    HW2 1326   0.024   1.509   0.385  0.0910  0.0643  0.3479
  443SOL     OW 1327   0.936   0.721   0.914 -0.1409  0.0483 -0.1080
  443SOL    HW1 1328   0.915   0.630   0.892 -0.7053  0.0017  0.5971
  443SOL    HW2 1329   1.021   0.737   0.873 -0.7331 -0.3293 -1.4959
  444SOL     OW 1330   2.740   2.785   1.693  0.0232 -0.0395  0.1975
  444SOL    HW1 1331   2.805   2.754   1.755 -0.0564  1.2188  0.9288
  444SOL    HW2 1332   2.787   2.848   1.638 -0.1629 -0.3539 -0.3230
  445SOL     OW 1333   2.476   2.702   1.735 -0.7198  0.5498  0.3752
  445SOL    HW1 1334   2.563   2.731   1.710 -0.8234  0.1847 -0.4020
  445SOL    HW2 1335   2.487   2.668   1.824  0.8527 -3.5521 -1.3118
  446SOL     OW 1336   0.003   2.499   0.438  0.0784  0.5132 -0.3309
  446SOL    HW1 1337  -0.040   2.538   0.362 -0.0205  1.7395  0.3462
  446SOL    HW2 1338  -0.046   2.418   0.454  0.8173 -0.3461 -2.2578
  447SOL     OW 1339   0.705   1.245   1.142  0.2497  0.1877  0.9616
  447SOL    HW1 1340   0.746   1.331   1.137  0.6272 -0.0894 -0.6474
  447SOL    HW2 1341   0.728   1.202   1.060 -0.7852 -1.0698  1.3221
  448SOL     OW 1342   2.242   0.503   1.756 -0.0739 -0.5590 -0.3904
  448SOL    HW1 1343   2.262   0.580   1.703 -0.4606  0.0511  0.3484
  448SOL    HW2 1344   2.310   0.440   1.733  2.0578  1.0925  1.2463
  449SOL     OW 1345   1.660   1.959   0.295 -0.1383 -0.3764  0.1612
  449SOL    HW1 1346   1.664   2.053   0.283 -0.3993 -0.4089 -0.2084
  449SOL    HW2 1347   1.745   1.927   0.263 -1.4037 -0.6034 -3.0536
  450SOL     OW 1348   0.478   0.013   1.883  0.2612 -0.5363  0.2585
  450SOL    HW1 1349   0.518  -0.059   1.932 -1.1355 -0.2948  1.7895
  450SOL    HW2 1350   0.529   0.090   1.910 -0.1233 -0.4974  0.8873
  451SOL     OW 1351   2.454   1.268   2.371  0.2353 -0.7024  0.0309
  451SOL    HW1 1352   2.415   1.234   2.452 -2.1131  2.7757  0.4406
  451SOL    HW2 1353   2.508   1.342   2.400 -2.9520  2.4324 -1.7965
  452SOL     OW 1354   2.915   1.396   1.553  0.0641  0.4473 -0.2894
  452SOL    HW1 1355   2.858   1.321   1.537 -0.4145  0.6089  0.6627
  452SOL    HW2 1356   3.003   1.358   1.558 -0.0261  0.1193 -1.1179
  453SOL     OW 1357   1.526   2.746   0.800  0.4646 -0.0248  0.1240
  453SOL    HW1 1358   1.572   2.827   0.777  0.3875  0.7386  2.5651
  453SOL    HW2 1359   1.438   2.758   0.765 -0.3297  2.0968  2.8055
  454SOL     OW 1360   0.351   1.514   0.094 -0.4105 -0.6340  0.3982
  454SOL    HW1 1361   0.398   1.477   0.168  1.0405 -1.3061 -0.8531
  454SOL    HW2 1362   0.272   1.461   0.087 -0.8125 -0.2318  1.7924
  455SOL     OW 1363   2.827   0.353   0.851 -0.0271 -0.1655  0.4454
  455SOL    HW1 1364   2.808   0.263   0.828  0.2104 -0.3975  1.1421
  455SOL    HW2 1365   2.900   0.347   0.913  0.6419  0.5587 -0.2722
  456SOL     OW 1366   2.333   2.628   0.866  0.1016  0.0114  0.5290
  456SOL    HW1 1367   2.241   2.653   0.880 -0.4723 -0.7936 -1.6721
  456SOL    HW2 1368   2.332   2.533   0.867  1.3348  0.0051  2.9350
  457SOL     OW 1369   3.120   2.467   2.430  0.5515 -0.1265 -0.2231
  457SOL    HW1 1370   3.181   2.510   2.370  0.8263 -1.7714 -1.1283
  457SOL    HW2 1371   3.176   2.427   2.496  0.4353 -1.5563 -0.9991
  458SOL     OW 1372   1.710   2.674   2.951 -0.3945 -0.2634 -0.0516
  458SOL    HW1 1373   1.759   2.592   2.939 -1.4508 -1.1206  1.3964
  458SOL    HW2 1374   1.619   2.647   2.960 -0.7054  1.0410  0.8359
  459SOL     OW 1375   0.017   1.810   2.902 -0.2417  0.2377  0.1007
  459SOL    HW1 1376   0.092   1.868   2.914 -1.0011  1.5667 -1.4933
  459SOL    HW2 1377   0.043   1.750   2.832 -1.3426  1.8558 -1.7054
  460SOL     OW 1378   0.004   0.007   0.546 -0.7064  0.4401  0.0497
  460SOL    HW1 1379   0.059  -0.039   0.610  1.1164 -1.0286 -2.4801
  460SOL    HW2 1380  -0.053  -0.062   0.510 -1.7831  1.2708  0.1638
  461SOL     OW 1381   1.509   1.614   0.149 -0.0401  0.5651  0.3755
  461SOL    HW1 1382   1.471   1.554   0.214  0.6387  1.0643  1.2400
  461SOL    HW2 1383   1.598   1.629   0.180 -0.3486  2.3903  0.4381
  462SOL     OW 1384   1.945   2.413   2.316 -0.6940  0.2754  0.6348
  462SOL    HW1 1385   2.013   2.347   2.301 -0.3613  0.7671 -0.0154
  462SOL    HW2 1386   1.872   2.363   2.353  0.2817 -0.1338  2.0402
  463SOL     OW 1387   2.017   0.235   0.691 -0.5258 -0.1185 -0.4725
  463SOL    HW1 1388   2.004   0.142   0.713  0.3909 -0.3083 -0.7432
  463SOL    HW2 1389   1.937   0.278   0.724  0.2037 -0.5969  2.0304
  464SOL     OW 1390   2.918   2.669   1.443 -0.6117 -0.1662  0.4539
  464SOL    HW1 1391   2.899   2.628   1.359  0.0571 -0.6510  0.5365
  464SOL    HW2 1392   3.008   2.644   1.462 -0.1096  1.5558  0.3784
  465SOL     OW 1393   0.080   1.379   0.053 -0.1378 -0.2531 -0.0566
  465SOL    HW1 1394   0.026   1.454   0.077  1.1641  0.1223  1.7316
  465SOL    HW2 1395   0.097   1.391  -0.040  0.4763  1.9573  0.3190
  466SOL     OW 1396   1.195   1.895   2.997  0.1377  0.1975  0.0359
  466SOL    HW1 1397   1.267   1.839   3.022  0.0566 -0.4362 -1.1231
  466SOL    HW2 1398   1.147   1.911   3.078  1.4368  0.4306  0.7652
  467SOL     OW 1399   0.593   3.091   0.530 -0.3572 -0.4841 -0.3893
  467SOL    HW1 1400   0.546   3.120   0.608  1.5353  2.4904 -0.3045
  467SOL    HW2 1401   0.579   2.997   0.527 -3.1969 -0.1633  1.6948
  468SOL     OW 1402   2.602   0.304   0.155 -0.2887  0.0640 -0.4544
  468SOL    HW1 1403   2.681   0.340   0.116 -0.2117 -0.0310 -0.3852
  468SOL    HW2 1404   2.621   0.301   0.249 -1.0296  1.6804 -0.2600
  469SOL     OW 1405   0.550   0.952   1.681  0.6036  0.3650 -0.3715
  469SOL    HW1 1406   0.492   0.968   1.756  2.1000  1.4082  0.5928
  469SOL    HW2 1407   0.520   0.869   1.644  0.1448 -0.4181  1.6952
  470SOL     OW 1408   0.294   0.885   0.997 -0.0255  0.4160  0.1630
  470SOL    HW1 1409   0.202   0.881   1.023  0.0404 -1.9250  0.0628
  470SOL    HW2 1410   0.342   0.890   1.080 -0.2096  0.9726  0.2355
  471SOL     OW 1411   3.131   0.257   1.371 -0.0062 -0.0487 -0.0035
  471SOL    HW1 1412   3.047   0.218   1.346 -0.8005  0.6385  1.5390
  471SOL    HW2 1413   3.194   0.218   1.310 -1.6406  0.4601 -2.0811
  472SOL     OW 1414   1.261   2.080   2.118 -0.0759  0.2828 -0.6578
  472SOL    HW1 1415   1.326   2.012   2.137  1.1256  1.1402 -1.7148
  472SOL    HW2 1416   1.189   2.032   2.076 -0.6432 -0.8435  1.5366
  473SOL     OW 1417   0.295   2.631   2.549 -0.3209  0.6887  0.1338
  473SOL    HW1 1418   0.371   2.573   2.560 -0.9359 -0.0737  0.3913
  473SOL    HW2 1419   0.282   2.637   2.455  0.3178  1.1551  0.0744
  474SOL     OW 1420   1.195   2.287   0.192 -0.5185  0.2378  0.0084
  474SOL    HW1 1421   1.186   2.205   0.241 -0.2720  0.5996  0.6563
  474SOL    HW2 1422   1.124   2.283   0.127 -1.1589 -0.0157  0.7101
  475SOL     OW 1423   1.618   3.105   0.995  0.1018 -0.9226 -0.6188
  475SOL    HW1 1424   1.669   3.168   1.046  0.5911 -0.3093 -1.8682
  475SOL    HW2 1425   1.528   3.116   1.026  0.7190 -2.1127  1.7021
  476SOL     OW 1426   1.447   2.903   1.333  0.1427 -0.2667 -0.6913
  476SOL    HW1 1427   1.378   2.849   1.372  0.4208 -0.9578 -1.1738
  476SOL    HW2 1428   1.416   2.921   1.244  0.2987 -0.0660 -0.7051
  477SOL     OW 1429   1.284   0.049   1.900 -0.6345 -0.3042 -0.1028
  477SOL    HW1 1430   1.239   0.102   1.965 -0.6819 -1.3579  0.7336
  477SOL    HW2 1431   1.346  -0.004   1.951  0.7964  0.3619 -1.1295
  478SOL     OW 1432   0.999   2.315   3.087 -0.2947  0.2745  0.4573
  478SOL    HW1 1433   1.045   2.347   3.009  0.9038 -0.8314  0.6894
  478SOL    HW2 1434   0.979   2.394   3.137  0.9318  0.8226  0.1091
  479SOL     OW 1435   1.266   1.048   1.221  0.4063 -0.3472  0.0033
  479SOL    HW1 1436   1.359   1.043   1.243  0.4960 -1.5215 -0.6161
  479SOL    HW2 1437   1.224   0.988   1.282 -0.0920  0.9855  0.9994
  480SOL     OW 1438   1.840   1.304   2.017  0.1286 -0.1730  0.0481
  480SOL    HW1 1439   1.875   1.245   2.084 -0.6440 -2.4927 -1.5336
  480SOL    HW2 1440   1.914   1.320   1.959 -0.0387 -0.8244 -0.3542
  481SOL     OW 1441   0.086   1.614   1.150 -0.1638 -0.5255  0.0331
  481SOL    HW1 1442   0.037   1.648   1.076 -2.1017 -0.0790  1.4969
  481SOL    HW2 1443   0.096   1.520   1.132 -2.1892 -0.7631  0.0424
  482SOL     OW 1444   0.935   2.921   0.086 -0.2740  0.3335  0.5968
  482SOL    HW1 1445   0.962   2.907  -0.004  0.5031  3.1954  0.3545
  482SOL    HW2 1446   0.992   2.863   0.137  2.4272  2.0089 -0.4121
  483SOL     OW 1447   2.916   0.983   1.058  0.8757 -0.1928  0.8236
  483SOL    HW1 1448   2.872   1.044   1.117  0.8719  1.6117 -1.0266
  483SOL    HW2 1449   2.846   0.923   1.031  0.1084  1.0766 -0.0441
  484SOL     OW 1450   1.151   0.160   2.813 -0.0137 -0.3781  0.0581
  484SOL    HW1 1451   1.237   0.119   2.806  0.9959  1.5605  0.8001
  484SOL    HW2 1452   1.102   0.104   2.873  1.3284 -0.5337  1.0217
  485SOL     OW 1453   0.918   1.224   2.922 -0.8120  1.0490 -0.2500
  485SOL    HW1 1454   1.004   1.200   2.956 -0.5076 -0.3406 -2.0099
  485SOL    HW2 1455   0.927   1.316   2.897 -0.6443  1.7055  2.1209
  486SOL     OW 1456   1.347   2.974   1.056  0.0823  0.1147  0.3611
  486SOL    HW1 1457   1.313   2.908   0.995  1.0621 -0.5375  0.5094
  486SOL    HW2 1458   1.314   3.057   1.022 -0.4905 -0.3705 -0.2942
  487SOL     OW 1459   2.242   1.821   0.657 -0.2221  0.1136 -0.1482
  487SOL    HW1 1460   2.274   1.734   0.632 -1.8063 -0.2025 -1.1040
  487SOL    HW2 1461   2.153   1.824   0.622 -0.8047  1.4396  1.4622
  488SOL     OW 1462   2.702   0.007   3.025 -0.0263  0.7335 -0.3688
  488SOL    HW1 1463   2.655   0.086   2.997 -1.8706 -0.5457 -0.9358
  488SOL    HW2 1464   2.656  -0.065   2.982  1.2555 -0.7070  0.6472
  489SOL     OW 1465   2.408   1.557   1.053 -0.0416 -0.3739  0.1415
  489SOL    HW1 1466   2.420   1.527   1.142 -0.7624 -1.3631 -0.0872
  489SOL    HW2 1467   2.451   1.643   1.050  0.2329 -0.4691  1.3485
  490SOL     OW 1468   1.564   0.600   1.431 -0.3468  0.4879 -0.1355
  490SOL    HW1 1469   1.506   0.634   1.363 -0.6599  0.4734  0.1232
  490SOL    HW2 1470   1.514   0.610   1.512 -0.5373 -0.8122 -0.0839
  491SOL     OW 1471   0.356   1.736   1.131 -0.2520 -0.4787  0.2287
  491SOL    HW1 1472   0.415   1.661   1.142  0.7155  0.2451 -0.0280
  491SOL    HW2 1473   0.269   1.701   1.151  0.1382 -1.7898 -0.3267
  492SOL     OW 1474   2.290   2.316   0.943  0.1777 -0.4286  0.1889
  492SOL    HW1 1475   2.233   2.269   1.004 -1.1983  0.6224 -0.2749
  492SOL    HW2 1476   2.261   2.288   0.856 -0.7841  1.4091 -0.0975
  493SOL     OW 1477   2.824   2.817   1.965  0.3426 -0.6676 -0.1142
  493SOL    HW1 1478   2.800   2.823   2.058  1.7774 -1.3762  0.3168
  493SOL    HW2 1479   2.775   2.887   1.923  1.3043  1.0238  1.5373
  494SOL     OW 1480   1.525   0.455   2.597  0.0560  0.2384  0.2826
  494SOL    HW1 1481   1.499   0.535   2.551  1.7076  0.4965 -0.2008
  494SOL    HW2 1482   1.524   0.387   2.529  0.9806  0.3129  0.1991
  495SOL     OW 1483   0.046   1.840   0.193 -0.2847 -0.3458 -0.4961
  495SOL    HW1 1484   0.031   1.836   0.288  2.2508  2.6093  0.0382
  495SOL    HW2 1485   0.005   1.922   0.165  1.2099  0.0590 -1.5384
  496SOL     OW 1486   0.514   1.236   1.735  0.3317  0.0646 -0.0838
  496SOL    HW1 1487   0.601   1.204   1.757  0.6922  0.7337 -0.5404
  496SOL    HW2 1488   0.500   1.206   1.645 -0.5437 -1.3912  0.5133
  497SOL     OW 1489   0.575   1.145   2.605 -0.1998 -0.1049  0.5241
  497SOL    HW1 1490   0.631   1.155   2.682  0.2395  0.7780  0.1070
  497SOL    HW2 1491   0.560   1.051   2.598  1.2472 -0.3572  0.6367
  498SOL     OW 1492   1.836   2.513   1.059  0.5703  0.2960  0.0606
  498SOL    HW1 1493   1.757   2.562   1.039 -0.8460 -2.1595 -0.3468
  498SOL    HW2 1494   1.880   2.566   1.126 -3.2570 -0.2151  3.0541
  499SOL     OW 1495   2.582   0.450   2.010 -0.4086  0.9923 -0.2912
  499SOL    HW1 1496   2.564   0.525   1.953 -0.8099  1.2508  0.1699
  499SOL    HW2 1497   2.595   0.489   2.096  0.2082  0.6019 -0.2040
  500SOL     OW 1498   2.839   2.851   1.086 -0.0364  0.1473 -0.6447
  500SOL    HW1 1499   2.877   2.862   1.174 -0.8632 -1.3752 -0.0882
  500SOL    HW2 1500   2.880   2.771   1.053 -0.3738  0.2530 -1.3109
  501SOL     OW 1501   0.813   1.680   2.996 -0.3028  0.2638  0.2854
  501SOL    HW1 1502   0.866   1.614   3.041 -0.2507  0.1622  0.0739
  501SOL    HW2 1503   0.870   1.714   2.927 -0.5810  0.0110 -0.0742
  502SOL     OW 1504   1.590   0.578   1.946  0.0154  0.0216  0.4164
  502SOL    HW1 1505   1.620   0.539   2.028 -0.2714  0.1480  0.5822
  502SOL    HW2 1506   1.509   0.531   1.926  0.5770 -0.6527 -0.2796
  503SOL     OW 1507   2.798   2.710   0.366 -0.5029  0.0857 -0.1142
  503SOL    HW1 1508   2.736   2.656   0.415  0.3570 -1.2708 -0.5170
  503SOL    HW2 1509   2.845   2.648   0.311  0.8459  1.1827 -0.1977
  504SOL     OW 1510   1.691   0.835   1.101 -0.5499 -0.5221 -0.3535
  504SOL    HW1 1511   1.603   0.797   1.101 -0.4706 -0.7468  2.1224
  504SOL    HW2 1512   1.742   0.778   1.043 -2.0914 -0.2179 -2.0368
  505SOL     OW 1513   1.908   1.769   1.864 -0.1289 -0.4925 -0.2136
  505SOL    HW1 1514   1.859   1.832   1.917  1.7495  0.9669 -0.1749
  505SOL    HW2 1515   1.958   1.718   1.928 -1.7047 -2.0803 -0.2419
  506SOL     OW 1516   0.035   0.861   1.058 -0.3313 -0.1470 -0.2590
  506SOL    HW1 1517   0.059   0.770   1.077  0.9367  0.0831 -0.7331
  506SOL    HW2 1518  -0.033   0.882   1.121  1.6096 -0.3996  1.9455
  507SOL     OW 1519   2.960   3.070   3.008  0.1337  0.4714 -0.0650
  507SOL    HW1 1520   2.867   3.078   3.030 -0.2198 -2.6009 -0.2950
  507SOL    HW2 1521   3.006   3.090   3.090 -0.8844 -1.6988  1.0762
  508SOL     OW 1522   1.124   1.977   1.156 -0.1062 -0.1586  0.0387
  508SOL    HW1 1523   1.153   2.064   1.181  1.1243 -0.4560 -0.3265
  508SOL    HW2 1524   1.030   1.985   1.144 -0.1360  0.8872  0.9666
  509SOL     OW 1525   1.104   0.392   1.986 -0.2948 -0.3728  0.0385
  509SOL    HW1 1526   1.134   0.413   2.074 -0.6132 -0.5824  0.1947
  509SOL    HW2 1527   1.031   0.332   1.999 -2.0814  1.7052 -0.2894
  510SOL     OW 1528   0.456   2.039   0.226  0.1546 -0.2358 -0.1460
  510SOL    HW1 1529   0.403   1.969   0.263  1.5948 -1.0181  0.4619
  510SOL    HW2 1530   0.394   2.094   0.179 -0.9283 -2.1592 -0.9851
  511SOL     OW 1531   1.513   3.130   2.266 -0.6133 -0.0558  0.0496
  511SOL    HW1 1532   1.581   3.176   2.315 -1.0106  0.0957  0.4554
  511SOL    HW2 1533   1.559   3.057   2.224 -0.1835  0.1022  0.2478
  512SOL     OW 1534   2.134   0.841   0.586  0.0296  0.2687 -0.3132
  512SOL    HW1 1535   2.140   0.910   0.519  0.0672 -0.1873 -0.7828
  512SOL    HW2 1536   2.146   0.760   0.537  0.5992 -0.0361  0.3418
  513SOL     OW 1537   2.075   2.170   2.289  0.1724 -0.2686 -0.6401
  513SOL    HW1 1538   2.160   2.146   2.253  0.4757 -0.3972  0.1429
  513SOL    HW2 1539   2.033   2.086   2.310  1.3477 -0.1468  2.3695
  514SOL     OW 1540   1.913   1.820   0.230  0.1886 -0.6193 -0.2759
  514SOL    HW1 1541   1.989   1.816   0.171  0.2463  0.3347 -0.2629
  514SOL    HW2 1542   1.857   1.748   0.201  0.3895 -0.3776 -1.2630
  515SOL     OW 1543   2.083   2.443   2.988  0.6993 -0.5249 -0.3281
  515SOL    HW1 1544   1.990   2.450   3.006  0.4920  2.1718 -2.3539
  515SOL    HW2 1545   2.091   2.363   2.935 -0.7184  0.4062 -1.9493
  516SOL     OW 1546   2.135   1.150   0.686  0.0577  0.4422  0.7341
  516SOL    HW1 1547   2.174   1.136   0.773 -1.0485 -2.7899  0.7434
  516SOL    HW2 1548   2.044   1.172   0.704  0.2761  1.5789  0.4562
  517SOL     OW 1549   1.105   2.707   1.723 -0.5849  0.8774 -0.3716
  517SOL    HW1 1550   1.177   2.648   1.742 -0.8845  0.6851  0.1573
  517SOL    HW2 1551   1.076   2.739   1.809 -1.0539  1.0373 -0.5846
  518SOL     OW 1552   2.690   0.729   0.173  0.3820 -0.2965  0.4824
  518SOL    HW1 1553   2.614   0.671   0.180  1.4936 -2.0880 -2.0008
  518SOL    HW2 1554   2.764   0.675   0.201  1.2105  0.3704 -0.4105
  519SOL     OW 1555   0.639   2.154   1.097  0.1364 -0.0054 -0.1600
  519SOL    HW1 1556   0.624   2.186   1.008  3.6399 -1.8731 -1.4533
  519SOL    HW2 1557   0.571   2.088   1.110 -1.4856  1.5097 -0.7795
  520SOL     OW 1558   1.647   0.885   0.051  0.6218 -0.2051 -0.2612
  520SOL    HW1 1559   1.691   0.801   0.036  0.2157 -0.6672  1.1005
  520SOL    HW2 1560   1.652   0.899   0.146  0.7924  1.3676 -0.4900
  521SOL     OW 1561   2.507   0.793   1.213  0.0502 -0.5325  0.0535
  521SOL    HW1 1562   2.464   0.877   1.228  1.1096 -0.1632  1.0733
  521SOL    HW2 1563   2.499   0.746   1.296 -0.0916 -1.2265 -0.3522
  522SOL     OW 1564   2.160   0.618   0.423 -0.1064 -0.4298 -0.2135
  522SOL    HW1 1565   2.153   0.623   0.328 -0.2197 -0.4895 -0.2078
  522SOL    HW2 1566   2.192   0.529   0.440 -1.8236 -1.0182 -0.0915
  523SOL     OW 1567   0.678   0.097   2.513  0.3767  0.0216 -0.7124
  523SOL    HW1 1568   0.584   0.079   2.509  0.6102 -1.0193 -1.7241
  523SOL    HW2 1569   0.692   0.132   2.601 -0.7673 -0.9190 -0.1482
  524SOL     OW 1570   2.037   1.662   2.697  0.0095  0.1710 -0.4759
  524SOL    HW1 1571   2.003   1.631   2.613  1.1739 -0.3019 -0.7765
  524SOL    HW2 1572   2.049   1.582   2.749  0.2301  0.3691 -0.2182
  525SOL     OW 1573   0.880   2.061   3.114 -0.0185  0.6034 -0.2641
  525SOL    HW1 1574   0.785   2.052   3.109  0.0125 -0.6280  0.9660
  525SOL    HW2 1575   0.896   2.155   3.112 -1.3189  0.8390  0.2273
  526SOL     OW 1576   2.347   2.443   3.056 -0.3329 -0.2928 -0.0730
  526SOL    HW1 1577   2.258   2.425   3.025 -0.5568  2.8037 -1.3094
  526SOL    HW2 1578   2.402   2.435   2.978  0.2372 -0.6227  0.3647
  527SOL     OW 1579   3.104   1.282   0.661 -0.0293 -0.6277 -0.2311
  527SOL    HW1 1580   3.140   1.369   0.646 -0.7314 -0.2556  0.2161
  527SOL    HW2 1581   3.180   1.229   0.686  0.4280 -0.1894 -0.6979
  528SOL     OW 1582   0.460   0.438   0.964 -0.1573 -0.0082 -0.7734
  528SOL    HW1 1583   0.441   0.476   1.049 -3.0406 -0.6651 -1.0873
  528SOL    HW2 1584   0.413   0.494   0.902  0.7815 -0.3618 -1.8238
  529SOL     OW 1585   1.402   1.900   1.020 -0.5405 -0.3284 -0.3414
  529SOL    HW1 1586   1.345   1.827   1.047  0.5486  0.0556  3.0568
  529SOL    HW2 1587   1.469   1.858   0.965 -0.1199 -1.8446  1.3071
  530SOL     OW 1588   2.365   1.658   2.047 -0.2114 -0.5312  0.3680
  530SOL    HW1 1589   2.404   1.627   2.128 -0.5465 -1.8249  0.0279
  530SOL    HW2 1590   2.429   1.721   2.013  1.1796 -1.9887  0.2515
  531SOL     OW 1591   0.289   0.102   2.827 -0.1871 -0.2720 -0.1874
  531SOL    HW1 1592   0.238   0.024   2.849  0.7545 -0.5105  1.1950
  531SOL    HW2 1593   0.241   0.174   2.869 -1.2599 -0.0508 -1.7759
  532SOL     OW 1594   2.183   2.093   1.541  0.2314 -0.1992  0.0842
  532SOL    HW1 1595   2.208   2.016   1.490  1.8120 -0.5134  1.2903
  532SOL    HW2 1596   2.118   2.061   1.603 -1.6667  0.1770 -1.6975
  533SOL     OW 1597   0.215   0.947   2.978 -0.2143  0.1521 -0.4688
  533SOL    HW1 1598   0.270   0.953   2.900 -3.3142  1.1101 -2.6420
  533SOL    HW2 1599   0.235   1.026   3.028  1.8729 -0.5249 -0.2130
  534SOL     OW 1600   0.437   0.393   1.233  0.0530  0.1922 -0.1090
  534SOL    HW1 1601   0.398   0.468   1.278 -0.7525 -1.5238  2.1051
  534SOL    HW2 1602   0.483   0.345   1.302  2.1788 -0.3295 -1.8574
  535SOL     OW 1603   1.563   1.077   2.027  0.4379 -1.1372  0.5702
  535SOL    HW1 1604   1.563   1.112   1.938 -0.2578  0.3728  1.1514
  535SOL    HW2 1605   1.656   1.069   2.049  0.6182  0.7178  0.5507
  536SOL     OW 1606   2.377   2.165   1.744 -0.1633 -0.1011  0.4350
  536SOL    HW1 1607   2.325   2.127   1.673  1.4331 -2.6266  0.6057
  536SOL    HW2 1608   2.437   2.226   1.701 -1.3891  0.7868 -0.0358
  537SOL     OW 1609   2.625   1.982   0.851  0.2576 -0.4245  0.1772
  537SOL    HW1 1610   2.638   2.071   0.883  0.5186  0.2181 -1.7198
  537SOL    HW2 1611   2.690   1.971   0.782 -2.3757 -0.7505 -2.2679
  538SOL     OW 1612   1.682   1.640   1.775 -0.0784 -0.2233  0.0562
  538SOL    HW1 1613   1.674   1.612   1.684  0.2240  0.0964 -0.0703
  538SOL    HW2 1614   1.770   1.677   1.781 -0.2895  0.2328  0.3477
  539SOL     OW 1615   2.707   2.795   2.199 -0.8755  0.0980  0.6120
  539SOL    HW1 1616   2.617   2.825   2.186 -0.8890  0.1916  0.9106
  539SOL    HW2 1617   2.708   2.759   2.288 -0.9238 -1.0232  0.1715
  540SOL     OW 1618   2.102   1.177   1.274 -0.0338  0.4794 -0.5522
  540SOL    HW1 1619   2.065   1.265   1.266  0.9872  1.0087  0.5667
  540SOL    HW2 1620   2.028   1.123   1.304 -1.0139  0.6683 -2.5936
  541SOL     OW 1621   2.548   0.493   0.636  0.4220  0.0971  0.1470
  541SOL    HW1 1622   2.487   0.495   0.710 -0.1082  0.4664 -0.2938
  541SOL    HW2 1623   2.517   0.563   0.578  1.5745  0.6173  0.1620
  542SOL     OW 1624   1.772   2.134   2.933 -0.2213  0.4074  0.8117
  542SOL    HW1 1625   1.725   2.074   2.991 -1.3365 -0.9043 -1.3901
  542SOL    HW2 1626   1.864   2.114   2.948 -0.4839  0.4597  2.5180
  543SOL     OW 1627   1.581   2.635   1.322 -0.4507 -0.0703 -0.4238
  543SOL    HW1 1628   1.634   2.646   1.243 -1.3438 -2.0638 -1.3302
  543SOL    HW2 1629   1.534   2.718   1.331  0.1646  0.4174 -1.6033
  544SOL     OW 1630   1.547   2.393   2.650 -0.0367  0.0595 -0.3940
  544SOL    HW1 1631   1.543   2.358   2.739 -0.8749  1.1748  0.0011
  544SOL    HW2 1632   1.456   2.415   2.628  0.1591 -0.2179 -1.5288
  545SOL     OW 1633   1.939   2.636   2.465  0.4551 -0.7183  0.3283
  545SOL    HW1 1634   1.910   2.587   2.542 -0.5807 -0.1454  0.3167
  545SOL    HW2 1635   1.954   2.570   2.398 -0.2747 -1.0822  0.5194
  546SOL     OW 1636   1.176   1.179   2.291 -0.2609 -0.0739  0.3170
  546SOL    HW1 1637   1.176   1.250   2.355 -2.7289 -0.5512  0.8680
  546SOL    HW2 1638   1.156   1.221   2.208  1.9693  0.3963 -0.0166
  547SOL     OW 1639   0.562   2.572   2.882 -0.3524 -0.5268  0.3431
  547SOL    HW1 1640   0.555   2.486   2.923 -0.5539 -0.4477  0.4750
  547SOL    HW2 1641   0.640   2.566   2.826 -1.8019 -1.6098 -1.5932
  548SOL     OW 1642   2.249   1.187   0.939 -0.4352 -0.2657 -0.2314
  548SOL    HW1 1643   2.321   1.231   0.894 -0.9534 -0.2657 -1.0589
  548SOL    HW2 1644   2.213   1.254   0.997  0.4900 -0.3856  0.4797
  549SOL     OW 1645   2.341   0.584   3.031 -0.1001 -0.1716 -0.3747
  549SOL    HW1 1646   2.337   0.488   3.033  0.6771 -0.2258 -1.4441
  549SOL    HW2 1647   2.293   0.611   3.109 -0.2760 -1.4369 -0.0355
  550SOL     OW 1648   1.620   0.029   2.745  0.3775 -0.8807 -0.2395
  550SOL    HW1 1649   1.708   0.055   2.718 -0.0812  0.5261 -0.4104
  550SOL    HW2 1650   1.619  -0.066   2.737  1.5570 -0.8111 -1.2312
  551SOL     OW 1651   0.476   1.781   3.089  0.3940 -0.3789 -0.0708
  551SOL    HW1 1652   0.515   1.709   3.039 -1.3990 -1.4672  0.0861
  551SOL    HW2 1653   0.438   1.738   3.166 -0.4110  0.7927  0.1846
  552SOL     OW 1654   2.655   2.776   2.463  0.4258  0.8436  0.4930
  552SOL    HW1 1655   2.591   2.845   2.476  1.6426  2.0436  0.2182
  552SOL    HW2 1656   2.631   2.708   2.526 -0.5114  1.7146  1.0740
  553SOL     OW 1657   1.359   3.059   0.437 -0.5853  0.1180  0.0025
  553SOL    HW1 1658   1.380   3.148   0.409  0.0229  0.5087  1.6977
  553SOL    HW2 1659   1.431   3.006   0.405 -0.0103  0.5295  0.6092
  554SOL     OW 1660   1.912   0.755   2.099  0.1557  0.4185  0.1340
  554SOL    HW1 1661   1.965   0.764   2.178  0.8042  1.3258 -0.4042
  554SOL    HW2 1662   1.896   0.661   2.091 -0.3022  0.3718  1.5989
  555SOL     OW 1663   2.891   2.589   2.210  0.3462 -0.3570 -0.4555
  555SOL    HW1 1664   2.871   2.676   2.175  0.1802 -0.6963 -1.1981
  555SOL    HW2 1665   2.809   2.540   2.201  0.5609 -0.7216 -0.4311
  556SOL     OW 1666   1.904   0.940   0.745  0.2126  0.5518 -0.2045
  556SOL    HW1 1667   1.988   0.945   0.700  0.0979  2.8377 -0.2252
  556SOL    HW2 1668   1.847   0.892   0.686  1.2842 -0.2827 -0.5557
  557SOL     OW 1669   0.230   1.173   0.728 -0.0266 -0.3046 -0.2947
  557SOL    HW1 1670   0.164   1.132   0.784  0.7989  0.5534  1.3160
  557SOL    HW2 1671   0.291   1.102   0.707 -1.1637 -0.9797 -1.3575
  558SOL     OW 1672   0.807   1.108   1.368 -0.0235  0.6818 -0.3011
  558SOL    HW1 1673   0.754   1.029   1.381 -1.4013  1.8424  1.3160
  558SOL    HW2 1674   0.769   1.150   1.291 -0.2572  0.5562 -0.2548
  559SOL     OW 1675   2.981   2.966   1.693  0.1419 -0.0618  0.2926
  559SOL    HW1 1676   3.040   2.961   1.769  1.2864  0.3232 -0.5607
  559SOL    HW2 1677   3.025   3.026   1.632 -0.9718 -0.0396 -0.5026
  560SOL     OW 1678   2.077   1.123   1.844 -0.5574  0.4392 -0.0931
  560SOL    HW1 1679   2.035   1.037   1.850  0.0339  0.2637  1.5604
  560SOL    HW2 1680   2.146   1.111   1.780 -0.7087 -0.2273 -0.1376
  561SOL     OW 1681   1.432   1.024   0.951  0.3598  0.0768 -0.1262
  561SOL    HW1 1682   1.343   1.012   0.982  0.5826 -1.3173 -0.0271
  561SOL    HW2 1683   1.481   1.055   1.027  0.0392  0.5282 -0.1013
  562SOL     OW 1684   2.631   1.015   1.641  0.3081 -0.3343 -0.2387
  562SOL    HW1 1685   2.672   0.934   1.672  1.8109  0.9440  1.1985
  562SOL    HW2 1686   2.614   1.065   1.721 -0.3320  0.9015 -1.1319
  563SOL     OW 1687   1.411   1.980   2.850 -0.2026 -0.3720  0.3339
  563SOL    HW1 1688   1.337   1.947   2.901  0.9576 -2.5848  0.6123
  563SOL    HW2 1689   1.374   2.000   2.764 -1.2380 -0.9050  0.6515
  564SOL     OW 1690   2.865   2.010   0.689 -0.2815 -0.1568 -0.1955
  564SOL    HW1 1691   2.856   1.998   0.595 -3.9372  0.2643  0.0817
  564SOL    HW2 1692   2.892   2.101   0.700  2.0521 -0.7457 -0.9124
  565SOL     OW 1693   0.331   1.275   2.569 -0.4001  0.5952  0.5011
  565SOL    HW1 1694   0.312   1.348   2.628  0.1524  0.3449  0.9962
  565SOL    HW2 1695   0.421   1.251   2.591  0.0485  0.9636 -0.9312
  566SOL     OW 1696   2.089   1.692   2.084  0.4677 -0.5338 -0.5129
  566SOL    HW1 1697   2.176   1.664   2.111  0.8073  0.1606 -0.8810
  566SOL    HW2 1698   2.030   1.648   2.145  1.0813 -0.9083 -0.1832
  567SOL     OW 1699   2.243   0.868   2.028  0.3120 -0.1948  0.9162
  567SOL    HW1 1700   2.260   0.820   2.109  0.8214 -1.3416  0.1409
  567SOL    HW2 1701   2.148   0.872   2.021  0.2697 -1.3360  0.8466
  568SOL     OW 1702   3.089   2.057   1.243 -0.2510  0.1051 -0.1351
  568SOL    HW1 1703   3.167   2.013   1.277 -0.2763 -0.6338 -1.0332
  568SOL    HW2 1704   3.033   1.987   1.211 -1.2530  0.6417  0.4012
  569SOL     OW 1705   2.953   0.205   0.258  0.0975 -0.0528  0.0245
  569SOL    HW1 1706   2.979   0.212   0.350 -2.5528 -0.1019  0.7935
  569SOL    HW2 1707   2.888   0.135   0.256 -1.7467  1.6542 -1.4597
  570SOL     OW 1708   0.193   0.135   3.126 -0.0314  0.3006  0.0280
  570SOL    HW1 1709   0.229   0.147   3.214  0.0191  1.0814 -0.0951
  570SOL    HW2 1710   0.112   0.087   3.139 -0.1570  0.6527  0.5250
  571SOL     OW 1711   0.945   2.408   0.796 -0.5629  0.3482 -0.4021
  571SOL    HW1 1712   0.919   2.484   0.744 -1.5666 -0.1094 -0.5855
  571SOL    HW2 1713   1.028   2.432   0.835  0.7275  0.3388 -3.0564
  572SOL     OW 1714   1.877   2.233   1.151 -0.6591  0.3845 -0.1419
  572SOL    HW1 1715   1.788   2.208   1.126 -0.6348 -1.1608  1.2646
  572SOL    HW2 1716   1.873   2.328   1.165 -2.1182  0.2876  0.0929
  573SOL     OW 1717   1.751   1.558   0.852  0.0824  0.3404  0.3311
  573SOL    HW1 1718   1.670   1.512   0.830 -1.2221  3.0368 -0.6997
  573SOL    HW2 1719   1.750   1.563   0.948 -0.8944  0.2111  0.3365
  574SOL     OW 1720   2.546   2.121   0.439 -0.0013  0.0373  0.3929
  574SOL    HW1 1721   2.588   2.036   0.454  0.2444 -0.1366 -1.2043
  574SOL    HW2 1722   2.542   2.161   0.525 -0.3347 -1.7026  1.2074
  575SOL     OW 1723   1.020   0.166   1.539  0.1476 -0.6257 -0.3383
  575SOL    HW1 1724   1.114   0.161   1.556  0.6292  3.0634 -1.8573
  575SOL    HW2 1725   0.982   0.196   1.622  0.4364 -0.7612 -0.1558
  576SOL     OW 1726   0.449   1.385   1.359 -0.2022  0.3030  0.2176
  576SOL    HW1 1727   0.430   1.304   1.405 -0.4869 -0.6658 -1.5484
  576SOL    HW2 1728   0.475   1.357   1.271 -1.0380  2.1364 -0.6439
  577SOL     OW 1729   1.488   0.292   1.663  0.5015 -0.3659 -0.1402
  577SOL    HW1 1730   1.551   0.245   1.717  1.5804  1.1730 -0.0471
  577SOL    HW2 1731   1.462   0.367   1.717 -0.4312 -0.2916 -0.6877
  578SOL     OW 1732   0.624   1.408   2.334 -0.2933 -0.1034  0.3130
  578SOL    HW1 1733   0.653   1.445   2.417 -1.2342 -1.0731  1.0802
  578SOL    HW2 1734   0.645   1.315   2.340  0.1196 -0.0836 -0.7447
  579SOL     OW 1735   1.952   0.891   1.854 -0.4848 -0.1042 -0.2666
  579SOL    HW1 1736   1.941   0.828   1.924 -3.1056  0.5641 -0.0398
  579SOL    HW2 1737   1.942   0.840   1.773 -0.8389 -0.3017 -0.0985
  580SOL     OW 1738   0.102   1.871   2.250 -0.4787 -0.0656  0.2963
  580SOL    HW1 1739   0.016   1.909   2.268 -0.2248  2.0297 -2.6551
  580SOL    HW2 1740   0.161   1.947   2.246  1.2595 -1.3726  1.0753
  581SOL     OW 1741   1.368   0.755   1.148 -0.1016 -0.1893  0.4038
  581SOL    HW1 1742   1.324   0.687   1.097  1.6365 -0.2934 -0.9629
  581SOL    HW2 1743   1.306   0.776   1.218 -1.0300 -2.5647  0.3297
  582SOL     OW 1744   1.074   2.856   2.993 -0.3745  0.2971 -0.5225
  582SOL    HW1 1745   1.165   2.876   2.972 -1.2706  3.4369 -1.6073
  582SOL    HW2 1746   1.043   2.801   2.921  0.7812 -1.1480  0.0771
  583SOL     OW 1747   2.399   0.919   0.735  0.5112  0.1030 -0.4146
  583SOL    HW1 1748   2.325   0.936   0.677  0.6065  2.9170  0.2685
  583SOL    HW2 1749   2.389   0.827   0.760 -2.8102  0.5061 -0.2053
  584SOL     OW 1750   1.272   1.345   2.543 -0.0069 -0.2121 -0.2918
  584SOL    HW1 1751   1.202   1.293   2.583  1.6546 -0.1839  2.7100
  584SOL    HW2 1752   1.349   1.289   2.548  1.3960  1.8591  1.3354
  585SOL     OW 1753   0.212   0.195   0.355  0.3247  0.1371 -0.6020
  585SOL    HW1 1754   0.225   0.248   0.433 -2.4753 -0.3030  0.1593
  585SOL    HW2 1755   0.168   0.116   0.385 -0.8476 -0.0077 -2.6300
  586SOL     OW 1756   1.068   1.922   0.733  0.1869  0.0974 -0.3550
  586SOL    HW1 1757   1.093   1.987   0.799  1.9544 -1.1724  0.2397
  586SOL    HW2 1758   0.984   1.953   0.699 -0.8698  0.5945  2.6971
  587SOL     OW 1759   1.254   0.339   0.166 -0.1126  0.0406 -0.0864
  587SOL    HW1 1760   1.296   0.362   0.083  1.6318 -0.9757  0.5011
  587SOL    HW2 1761   1.203   0.261   0.147  0.1804 -0.1127 -0.2462
  588SOL     OW 1762   1.089   2.736   2.557 -0.0855 -0.0027  0.1415
  588SOL    HW1 1763   1.069   2.789   2.480 -1.0838  1.4455  1.3746
  588SOL    HW2 1764   1.106   2.648   2.523  0.2638  0.8107 -1.7939
  589SOL     OW 1765   2.611   2.116   2.383 -0.9917  0.2356  0.3803
  589SOL    HW1 1766   2.648   2.090   2.467 -0.2787  1.2208  0.3663
  589SOL    HW2 1767   2.686   2.144   2.330 -1.5477  0.5683 -0.2420
  590SOL     OW 1768   0.650   1.132   2.291  0.5865 -0.1501 -0.0430
  590SOL    HW1 1769   0.624   1.042   2.310  0.6141 -0.3355 -0.8838
  590SOL    HW2 1770   0.746   1.132   2.301  0.6725 -0.4124 -0.8547
  591SOL     OW 1771   1.561   0.718   2.253 -0.3680 -0.6810 -0.2497
  591SOL    HW1 1772   1.618   0.641   2.251  1.2335  0.5212 -2.4354
  591SOL    HW2 1773   1.604   0.777   2.315  0.8028  0.2322 -1.9103
  592SOL     OW 1774   1.350   1.296   0.088 -0.2774  0.1355 -0.0628
  592SOL    HW1 1775   1.293   1.353   0.038 -1.2950 -1.4540 -0.7348
  592SOL    HW2 1776   1.436   1.306   0.047 -0.4954  0.9898 -0.3198
  593SOL     OW 1777   2.934   1.122   0.078  0.3080  0.1728  0.5802
  593SOL    HW1 1778   2.996   1.182   0.036  1.2946 -0.0477  1.6935
  593SOL    HW2 1779   2.990   1.057   0.120 -0.7013 -0.2904  1.2034
  594SOL     OW 1780   1.892   1.349   0.727  0.2586 -0.1710  0.1286
  594SOL    HW1 1781   1.974   1.397   0.712 -0.1746  1.0777  1.7498
  594SOL    HW2 1782   1.853   1.392   0.803 -1.5768 -1.2027 -0.2364
  595SOL     OW 1783   0.588   0.719   1.138  0.2020 -0.4808  0.2432
  595SOL    HW1 1784   0.592   0.773   1.058 -1.2972 -0.2008  0.3369
  595SOL    HW2 1785   0.612   0.631   1.109 -2.2172 -0.7976 -0.9385
  596SOL     OW 1786   1.285   1.238   1.876 -0.2804  0.0435  0.1192
  596SOL    HW1 1787   1.230   1.274   1.945 -0.5948 -0.2662  0.0271
  596SOL    HW2 1788   1.372   1.234   1.916 -0.3982  0.1586  0.3921
  597SOL     OW 1789   1.788   0.044   1.576 -0.0605 -0.2121  0.2525
  597SOL    HW1 1790   1.698   0.012   1.567  0.0427 -0.0086 -1.5299
  597SOL    HW2 1791   1.832  -0.025   1.625 -0.8065 -1.0197 -0.2028
  598SOL     OW 1792   2.409   0.868   2.476  0.0338 -0.4423 -0.4115
  598SOL    HW1 1793   2.384   0.958   2.456 -0.8758 -0.5926  0.0349
  598SOL    HW2 1794   2.476   0.876   2.543  0.3557 -0.0750 -0.7783
  599SOL     OW 1795   2.830   2.840   2.723 -0.4098  0.2808 -0.1623
  599SOL    HW1 1796   2.855   2.770   2.663 -0.1480  1.1643 -1.0724
  599SOL    HW2 1797   2.912   2.870   2.761 -0.5791 -0.3142  0.6875
  600SOL     OW 1798   1.468   0.329   3.099 -0.2768  0.0891  0.1835
  600SOL    HW1 1799   1.510   0.320   3.013 -2.2334  1.4484 -0.9336
  600SOL    HW2 1800   1.509   0.262   3.153  3.3639  1.4088 -0.8827
  601SOL     OW 1801   0.952   2.126   2.014 -0.7028  0.1146 -0.2008
  601SOL    HW1 1802   0.928   2.060   2.078 -2.1385  0.9899  0.1652
  601SOL    HW2 1803   0.965   2.077   1.932  1.2003 -1.0033  0.7501
  602SOL     OW 1804   2.693   0.008   1.236  0.3596 -0.0092  0.2210
  602SOL    HW1 1805   2.719  -0.076   1.274 -0.4354 -0.5316 -0.4039
  602SOL    HW2 1806   2.624  -0.013   1.173  2.1602  0.7773 -2.0513
  603SOL     OW 1807   0.776   1.230   1.858 -0.4746 -0.3968 -0.5733
  603SOL    HW1 1808   0.833   1.304   1.835  0.2098 -1.3501 -1.9597
  603SOL    HW2 1809   0.730   1.259   1.937 -0.6851  1.7712 -1.4682
  604SOL     OW 1810   2.036   1.142   2.663  0.9259  0.0110 -0.6617
  604SOL    HW1 1811   2.038   1.054   2.701  0.2984  0.3158  0.0882
  604SOL    HW2 1812   1.994   1.131   2.578 -3.2080  0.2641  1.2738
  605SOL     OW 1813   2.659   1.859   1.424 -0.1640 -0.1974 -0.0112
  605SOL    HW1 1814   2.705   1.937   1.393  1.5329 -1.2706 -0.2171
  605SOL    HW2 1815   2.575   1.860   1.377  0.5422  0.5883 -1.2548
  606SOL     OW 1816   3.037   1.602   0.427  0.3749  0.3078 -0.4687
  606SOL    HW1 1817   2.978   1.644   0.489 -0.3792  0.3713 -1.2292
  606SOL    HW2 1818   2.993   1.521   0.402  1.8966 -1.0259  1.1101
  607SOL     OW 1819   0.864   2.280   2.533  0.0303 -0.2919  0.3547
  607SOL    HW1 1820   0.934   2.216   2.522 -0.4809 -0.6588 -0.7217
  607SOL    HW2 1821   0.784   2.228   2.533 -0.5534  0.5913 -2.9505
  608SOL     OW 1822   0.149   1.974   2.602  0.2378  0.0250  0.0987
  608SOL    HW1 1823   0.186   2.042   2.658  1.1917 -1.3430  1.1513
  608SOL    HW2 1824   0.150   2.011   2.514  1.1501  1.1928  0.6027
  609SOL     OW 1825   2.253   2.820   0.537 -0.0364 -0.9058  0.6728
  609SOL    HW1 1826   2.307   2.859   0.468 -0.2892 -0.6826  0.5990
  609SOL    HW2 1827   2.228   2.734   0.503  1.4413 -1.5850  1.3029
  610SOL     OW 1828   2.572   1.033   1.919 -0.0999 -0.2346  0.2713
  610SOL    HW1 1829   2.637   0.972   1.954 -1.9001 -1.5850  1.3608
  610SOL    HW2 1830   2.488   0.996   1.947 -1.3653  1.0915 -1.7188
  611SOL     OW 1831   0.202   2.848   1.000 -0.3618  0.3307 -0.2685
  611SOL    HW1 1832   0.278   2.802   0.964 -0.7096 -0.3288 -0.1629
  611SOL    HW2 1833   0.157   2.783   1.054 -1.8967  0.2391 -1.6238
  612SOL     OW 1834   0.597   1.647   1.300  0.3129  0.6959  0.0342
  612SOL    HW1 1835   0.551   1.567   1.325  0.8477  0.4460  0.2170
  612SOL    HW2 1836   0.657   1.620   1.231 -0.0270  1.0815 -0.4161
  613SOL     OW 1837   0.280   0.660   0.531  0.0956 -0.0737  0.4866
  613SOL    HW1 1838   0.348   0.595   0.513  0.8608  0.2264  2.2135
  613SOL    HW2 1839   0.304   0.735   0.477  0.1461 -0.6028 -0.2346
  614SOL     OW 1840   0.814   1.966   0.694  0.2453  0.3829 -0.0188
  614SOL    HW1 1841   0.798   2.060   0.688 -0.8178  0.2813  1.1440
  614SOL    HW2 1842   0.728   1.928   0.710  0.9357 -0.6157  1.3647
  615SOL     OW 1843   1.720   2.537   2.223 -0.0270 -0.1367  0.0156
  615SOL    HW1 1844   1.652   2.489   2.270 -0.2995 -1.3651 -1.5996
  615SOL    HW2 1845   1.802   2.505   2.260 -0.2818  0.7357  1.3819
  616SOL     OW 1846   1.962   0.801   0.989  0.6641  0.4965 -0.4762
  616SOL    HW1 1847   1.933   0.839   0.907 -0.1631 -0.5278 -0.6619
  616SOL    HW2 1848   2.058   0.801   0.982  0.6632  2.1600 -0.6301
  617SOL     OW 1849   1.093   0.529   1.482 -0.3898 -0.2595  0.0837
  617SOL    HW1 1850   1.025   0.510   1.417 -0.6456 -1.7233  0.7742
  617SOL    HW2 1851   1.156   0.457   1.473 -0.7087 -0.7659  1.8252
  618SOL     OW 1852   3.106   1.626   2.669  0.0545 -0.1129  0.2373
  618SOL    HW1 1853   3.054   1.546   2.676  1.6698 -1.0631  1.6502
  618SOL    HW2 1854   3.045   1.691   2.636 -1.3578 -1.8549 -0.6656
  619SOL     OW 1855   0.076   0.993   1.849  0.6611  0.3925  0.2355
  619SOL    HW1 1856   0.085   1.088   1.855  2.3275  0.3340 -1.1779
  619SOL    HW2 1857  -0.002   0.980   1.796 -0.5756  0.9531  1.8896
  620SOL     OW 1858   2.096   2.750   0.980  0.3530 -0.2235 -0.5198
  620SOL    HW1 1859   2.051   2.747   1.065 -0.6587  0.9082 -1.0074
  620SOL    HW2 1860   2.025   2.751   0.915  1.0840  0.8762 -1.3151
  621SOL     OW 1861   1.348   2.625   2.954 -0.0280 -0.6248  0.3604
  621SOL    HW1 1862   1.320   2.684   2.884 -1.1240 -1.3609  0.1850
  621SOL    HW2 1863   1.353   2.539   2.913  0.2538 -0.8988  0.9581
  622SOL     OW 1864   2.426   1.054   2.217  0.2220 -0.2682  0.4096
  622SOL    HW1 1865   2.370   1.072   2.142  0.8794 -2.0534 -0.5248
  622SOL    HW2 1866   2.422   1.134   2.270 -0.0649  1.0844 -1.6254
  623SOL     OW 1867   1.250   1.331   1.234 -0.1768 -0.1766 -0.0659
  623SOL    HW1 1868   1.163   1.327   1.273 -1.2700  0.5782 -2.4121
  623SOL    HW2 1869   1.265   1.243   1.198  0.1634 -0.3917  0.5906
  624SOL     OW 1870   2.020   2.892   2.201 -0.3448 -0.2247 -0.1625
  624SOL    HW1 1871   2.076   2.815   2.191  1.7614  0.9562  2.4166
  624SOL    HW2 1872   2.054   2.954   2.137  1.8821  0.7989  1.9677
  625SOL     OW 1873   0.016   1.402   2.339 -0.2030 -0.3022  0.1113
  625SOL    HW1 1874   0.046   1.411   2.249  1.5410 -0.3997  0.6880
  625SOL    HW2 1875   0.021   1.490   2.376  2.2496 -0.8655  1.1173
  626SOL     OW 1876   1.781   0.498   2.922  0.1659  0.0800 -0.3221
  626SOL    HW1 1877   1.835   0.463   2.993  1.0830  1.9619 -0.0878
  626SOL    HW2 1878   1.704   0.441   2.920  1.6438 -1.9550  0.0606
  627SOL     OW 1879   0.251   1.368   2.004  0.9417  0.8710 -0.0561
  627SOL    HW1 1880   0.334   1.398   1.966  0.9019  0.4394 -0.4893
  627SOL    HW2 1881   0.273   1.345   2.094  1.7241 -1.1873 -0.7755
  628SOL     OW 1882   1.743   1.178   2.709 -0.3399  0.4016  0.5563
  628SOL    HW1 1883   1.743   1.123   2.788 -0.5707 -0.2550  0.1063
  628SOL    HW2 1884   1.806   1.136   2.650 -1.9055 -0.4599 -0.5260
  629SOL     OW 1885   1.838   1.984   0.605 -0.3359 -0.1407  0.0249
  629SOL    HW1 1886   1.818   2.020   0.691 -0.2252 -0.2800  0.1088
  629SOL    HW2 1887   1.897   2.048   0.565  0.2801 -0.4847  0.3784
  630SOL     OW 1888   2.381   0.332   2.677 -0.3473  0.4334  0.8918
  630SOL    HW1 1889   2.401   0.290   2.593  1.1234  0.6058  1.1614
  630SOL    HW2 1890   2.380   0.426   2.657  0.0299  0.4758  1.0685
  631SOL     OW 1891   1.281   0.059   0.866  0.3878 -0.3226  0.1315
  631SOL    HW1 1892   1.262  -0.001   0.794 -0.2895  0.8555 -0.6779
  631SOL    HW2 1893   1.355   0.111   0.834 -0.7627  1.1034 -0.2667
  632SOL     OW 1894   2.573   2.860   0.752 -0.1616 -0.3980 -0.4673
  632SOL    HW1 1895   2.636   2.794   0.723  0.8964 -0.1536  1.2151
  632SOL    HW2 1896   2.493   2.811   0.769 -0.0890 -0.8896 -1.5332
  633SOL     OW 1897   2.204   2.565   1.298 -0.1975  0.0715 -0.0154
  633SOL    HW1 1898   2.266   2.628   1.336 -2.8758  1.5900  1.9470
  633SOL    HW2 1899   2.217   2.486   1.350  2.5354 -0.7366 -1.8859
  634SOL     OW 1900   2.658   0.992   0.383  0.6028 -0.1011  0.2326
  634SOL    HW1 1901   2.620   0.964   0.299 -0.1203 -1.0104  0.8557
  634SOL    HW2 1902   2.715   0.919   0.408  0.8487  0.1884  0.5041
  635SOL     OW 1903   0.098   2.655   1.160 -0.4878 -0.5752 -0.3996
  635SOL    HW1 1904   0.087   2.620   1.249 -1.6820  0.1726 -0.2409
  635SOL    HW2 1905   0.083   2.579   1.104  2.3662 -1.5143  0.0873
  636SOL     OW 1906   2.367   0.591   1.075 -0.2263  0.3673  0.1079
  636SOL    HW1 1907   2.316   0.544   1.142 -2.2374  1.7342 -0.4495
  636SOL    HW2 1908   2.380   0.679   1.112 -0.9952  1.0036 -1.1270
  637SOL     OW 1909   0.985   2.052   2.461  0.2741 -0.0271  0.0753
  637SOL    HW1 1910   1.013   2.033   2.371  0.0814 -0.3728  0.0880
  637SOL    HW2 1911   0.955   1.968   2.495 -1.0144  0.3915 -0.0256
  638SOL     OW 1912   2.496   0.643   1.446 -0.8301 -0.0967 -0.0083
  638SOL    HW1 1913   2.403   0.662   1.460 -0.3662  2.1980  0.0779
  638SOL    HW2 1914   2.532   0.629   1.533 -0.9435 -0.2194  0.0183
  639SOL     OW 1915   2.780   1.113   2.521  0.0188  0.3955  0.0457
  639SOL    HW1 1916   2.808   1.174   2.453 -0.3665  1.4230  0.7972
  639SOL    HW2 1917   2.853   1.109   2.582 -0.7128  1.6495  1.0333
  640SOL     OW 1918   1.115   0.760   0.395  0.6399  0.2745  0.2030
  640SOL    HW1 1919   1.207   0.766   0.421  0.8675  1.3743 -0.8220
  640SOL    HW2 1920   1.117   0.765   0.300 -0.2866 -2.4184  0.0295
  641SOL     OW 1921   0.372   1.651   0.731 -0.0872  0.6637 -0.5134
  641SOL    HW1 1922   0.425   1.659   0.810 -0.2050  2.7490 -0.6385
  641SOL    HW2 1923   0.376   1.558   0.709  1.0012  0.2942  1.2118
  642SOL     OW 1924   3.126   3.080   1.897 -0.0351 -0.3692  0.5675
  642SOL    HW1 1925   3.100   3.142   1.829 -0.2149 -3.1415 -1.9600
  642SOL    HW2 1926   3.212   3.109   1.925  0.0682  0.7530 -0.8913
  643SOL     OW 1927   1.272   0.762   2.228  0.0859 -0.7563 -0.0579
  643SOL    HW1 1928   1.225   0.767   2.145 -0.6226 -0.9656  0.3204
  643SOL    HW2 1929   1.362   0.785   2.207 -0.3630  0.4520 -0.6532
  644SOL     OW 1930   1.525   0.889   0.736  0.8388  0.4135 -0.3479
  644SOL    HW1 1931   1.484   0.937   0.807  1.7654  0.9030 -0.1516
  644SOL    HW2 1932   1.524   0.949   0.661  0.3792  0.1001 -0.6006
  645SOL     OW 1933   3.098   0.153   2.378 -0.0832 -0.2857  0.2418
  645SOL    HW1 1934   3.051   0.237   2.382  0.5523  0.0536  0.6791
  645SOL    HW2 1935   3.184   0.175   2.343  0.2285 -0.6871  0.7436
  646SOL     OW 1936   1.477   2.411   1.490 -0.0389 -0.0298  0.0358
  646SOL    HW1 1937   1.516   2.462   1.418 -0.7251  1.2105  0.5306
  646SOL    HW2 1938   1.495   2.464   1.568  2.8416 -2.5489  1.1312
  647SOL     OW 1939   2.678   1.420   2.420  0.7090  0.1193 -0.2824
  647SOL    HW1 1940   2.738   1.371   2.364 -2.2600 -3.2126 -0.6459
  647SOL    HW2 1941   2.698   1.391   2.509  0.2136 -0.3713 -0.3294
  648SOL     OW 1942   1.700   2.920   0.709 -0.6280 -0.0720 -0.0796
  648SOL    HW1 1943   1.785   2.897   0.748 -0.4972 -1.0506 -0.9191
  648SOL    HW2 1944   1.694   3.015   0.718  0.1020 -0.1124  0.9016
  649SOL     OW 1945   2.008   1.221   0.201 -0.1774 -0.4385 -0.4918
  649SOL    HW1 1946   2.055   1.153   0.250 -0.1396 -0.8934 -1.1487
  649SOL    HW2 1947   1.958   1.172   0.135 -0.1443  0.1759 -0.9752
  650SOL     OW 1948   1.143   2.184   1.716  0.1425  0.3855  0.6157
  650SOL    HW1 1949   1.122   2.097   1.680 -0.2698  1.2811 -1.3300
  650SOL    HW2 1950   1.234   2.176   1.744  0.5356 -0.2936 -0.8114
  651SOL     OW 1951   2.940   1.994   2.838  0.1838 -0.2327  0.2046
  651SOL    HW1 1952   2.986   1.924   2.884 -0.3195 -0.8477 -0.2305
  651SOL    HW2 1953   2.944   1.969   2.746  3.0261  2.0396 -0.3336
  652SOL     OW 1954   0.999   1.359   1.755  0.2696 -0.1533  0.6123
  652SOL    HW1 1955   0.993   1.270   1.720  4.7480  0.2220 -1.2607
  652SOL    HW2 1956   1.051   1.350   1.834  0.6858  0.7805  0.4484
  653SOL     OW 1957   3.007   2.061   0.164  0.4592  0.0551  0.0790
  653SOL    HW1 1958   2.927   2.101   0.132  0.0660 -2.7943 -2.5806
  653SOL    HW2 1959   3.073   2.130   0.155 -1.4547  2.0987  1.3792
  654SOL     OW 1960   2.651   0.336   0.407  0.0786 -0.6425 -0.3789
  654SOL    HW1 1961   2.613   0.371   0.488 -0.8785  2.2842 -2.0549
  654SOL    HW2 1962   2.745   0.327   0.427 -0.0473  0.6480  0.8896
  655SOL     OW 1963   2.022   0.887   2.319 -0.0712 -0.0221 -0.1382
  655SOL    HW1 1964   2.116   0.878   2.332 -0.3377  0.2922  1.9458
  655SOL    HW2 1965   1.983   0.839   2.391 -1.5234  1.2359 -0.0842
  656SOL     OW 1966   1.394   2.585   2.072 -0.2411 -0.0995  0.2889
  656SOL    HW1 1967   1.384   2.578   2.167 -0.6180  1.2460  0.3504
  656SOL    HW2 1968   1.388   2.679   2.054  0.3933 -0.3017 -1.0040
  657SOL     OW 1969   0.199   0.279   1.581  0.2110 -0.3059  0.4302
  657SOL    HW1 1970   0.210   0.249   1.491 -1.8060 -2.6844  0.9538
  657SOL    HW2 1971   0.106   0.301   1.588  0.7476  1.7708  1.3809
  658SOL     OW 1972   1.111   2.773   2.205 -0.3176  0.6207  0.0470
  658SOL    HW1 1973   1.153   2.695   2.241  1.8245  1.3125 -0.8843
  658SOL    HW2 1974   1.122   2.839   2.273 -0.4936  0.6244  0.0715
  659SOL     OW 1975   1.560   1.367   3.059  0.3672 -0.3964  0.5553
  659SOL    HW1 1976   1.525   1.387   2.972  0.3183 -1.6409  0.2806
  659SOL    HW2 1977   1.559   1.451   3.105 -1.2902 -0.0770 -0.0399
  660SOL     OW 1978   0.445   1.026   0.046 -0.0534  0.2497  0.2128
  660SOL    HW1 1979   0.352   1.034   0.067 -0.5355 -0.3821 -1.6425
  660SOL    HW2 1980   0.487   1.008   0.130 -1.6575  0.0964  0.9945
  661SOL     OW 1981   1.520   3.090   1.510  0.1048  0.3468  0.6294
  661SOL    HW1 1982   1.490   3.019   1.454 -0.4652  0.8812  0.2453
  661SOL    HW2 1983   1.441   3.142   1.527  0.0557 -0.3603  2.7331
  662SOL     OW 1984   1.482   1.442   1.108 -0.2861 -0.9283  0.0951
  662SOL    HW1 1985   1.409   1.415   1.163 -0.0713 -0.1528  0.7522
  662SOL    HW2 1986   1.560   1.422   1.160 -0.1332  1.4479  0.8017
  663SOL     OW 1987   0.229   2.596   1.940 -0.5268  0.1309 -0.2397
  663SOL    HW1 1988   0.153   2.615   1.995 -0.3707 -1.3372  0.5012
  663SOL    HW2 1989   0.234   2.670   1.880 -0.6242  1.8250  1.8082
  664SOL     OW 1990   1.348   2.851   0.607 -0.2525  0.3497  0.6672
  664SOL    HW1 1991   1.303   2.774   0.573  0.0065 -0.5813  2.3825
  664SOL    HW2 1992   1.334   2.919   0.541  0.3206 -1.4402 -1.2715
  665SOL     OW 1993   0.579   2.934   1.169 -0.1774  0.1956 -0.0059
  665SOL    HW1 1994   0.600   2.882   1.092  0.8688  1.1308 -0.3576
  665SOL    HW2 1995   0.653   2.922   1.228 -0.0062  1.1242 -0.0184
  666SOL     OW 1996   2.175   2.319   1.405 -0.1745 -0.0734 -0.9326
  666SOL    HW1 1997   2.149   2.269   1.327 -2.2786 -1.6706  0.7547
  666SOL    HW2 1998   2.167   2.256   1.477  1.8819  1.3646  0.5540
  667SOL     OW 1999   3.113   0.750   2.364  0.4326  0.2450 -0.2181
  667SOL    HW1 2000   3.067   0.825   2.328  0.3786 -0.0753 -0.8293
  667SOL    HW2 2001   3.085   0.746   2.456 -0.0425  0.5948 -0.3457
  668SOL     OW 2002   0.296   0.988   2.729  0.4367  0.3575  0.6437
  668SOL    HW1 2003   0.352   0.970   2.654 -1.2898 -1.0148 -0.3160
  668SOL    HW2 2004   0.227   1.044   2.694 -0.2463 -0.1047  1.2681
  669SOL     OW 2005   0.543   0.622   2.396 -0.2948  0.3057 -0.3319
  669SOL    HW1 2006   0.471   0.586   2.344  1.1401 -0.4873 -1.7723
  669SOL    HW2 2007   0.582   0.689   2.342  0.1830  0.6070  0.3783
  670SOL     OW 2008   0.936   1.679   0.743 -0.0496 -0.5123  0.0658
  670SOL    HW1 2009   0.981   1.763   0.752  2.2052 -1.4369 -2.1772
  670SOL    HW2 2010   0.904   1.679   0.653 -1.5851 -1.3141  0.6082
  671SOL     OW 2011   2.355   0.635   0.798 -0.3908 -0.2913 -0.0192
  671SOL    HW1 2012   2.287   0.577   0.762 -0.5451 -0.7011  0.9259
  671SOL    HW2 2013   2.369   0.603   0.887 -1.9546  2.4212  1.2250
  672SOL     OW 2014   0.275   1.909   2.899 -0.2869 -0.1468  0.1068
  672SOL    HW1 2015   0.333   1.883   2.971  0.3385 -0.5959 -0.5453
  672SOL    HW2 2016   0.314   1.989   2.864 -1.0778  0.5561  0.8166
  673SOL     OW 2017   1.846   1.928   1.516  0.0939 -0.7782 -0.1343
  673SOL    HW1 2018   1.809   1.971   1.439  0.1990 -1.8647 -0.7998
  673SOL    HW2 2019   1.826   1.836   1.504  1.4224 -1.1474  0.4019
  674SOL     OW 2020   1.215   2.627   0.505 -0.0267 -0.1420 -0.1328
  674SOL    HW1 2021   1.180   2.663   0.586  0.0576 -1.3505  0.4490
  674SOL    HW2 2022   1.139   2.587   0.462  0.3735 -1.6930  0.5521
  675SOL     OW 2023   2.542   2.257   3.009  0.0894  0.1210 -0.0683
  675SOL    HW1 2024   2.466   2.237   3.062 -0.2377  0.2035 -0.5018
  675SOL    HW2 2025   2.561   2.176   2.962  0.1784  0.1409 -0.0672
  676SOL     OW 2026   0.145   1.053   2.306 -0.3336 -0.1251  0.4824
  676SOL    HW1 2027   0.201   1.121   2.269 -1.4071  0.6161  0.1900
  676SOL    HW2 2028   0.075   1.042   2.241 -0.4965 -1.0766  0.8143
  677SOL     OW 2029   0.862   1.982   1.135 -0.1144  0.3215 -0.1735
  677SOL    HW1 2030   0.877   2.071   1.103  0.0629  0.1857 -0.4665
  677SOL    HW2 2031   0.789   1.991   1.196 -0.1860  0.6469 -0.3055
  678SOL     OW 2032   2.356   2.751   2.715  0.1473  0.0661  0.2094
  678SOL    HW1 2033   2.346   2.720   2.624  0.4493 -0.6480  0.4149
  678SOL    HW2 2034   2.288   2.705   2.763  0.3945 -0.0300  0.4620
  679SOL     OW 2035   0.668   2.228   0.238 -0.3228 -0.6830 -0.1049
  679SOL    HW1 2036   0.604   2.157   0.238 -0.2466 -0.7539 -0.3894
  679SOL    HW2 2037   0.623   2.299   0.192  0.5730 -1.4382 -2.1855
  680SOL     OW 2038   0.536   2.266   2.936 -0.4621 -0.3713  0.5430
  680SOL    HW1 2039   0.507   2.224   3.018  1.6242 -0.1679  1.4071
  680SOL    HW2 2040   0.606   2.209   2.904 -0.1353  0.4748 -0.2345
  681SOL     OW 2041   3.008   3.123   2.582  0.1002  0.9204 -0.0997
  681SOL    HW1 2042   2.943   3.072   2.533 -0.7857  1.1614  0.8168
  681SOL    HW2 2043   3.040   3.188   2.520  0.7946 -0.3622 -1.0996
  682SOL     OW 2044   2.675   2.821   2.951  0.0557  0.6055 -0.2325
  682SOL    HW1 2045   2.721   2.756   3.003  1.6751  1.9083 -0.0127
  682SOL    HW2 2046   2.728   2.830   2.871 -0.4736  1.2204 -0.5227
  683SOL     OW 2047   0.619   2.156   2.495 -0.2008  0.2573 -0.8630
  683SOL    HW1 2048   0.626   2.075   2.546  3.6466  0.0935 -1.6103
  683SOL    HW2 2049   0.612   2.127   2.404 -1.5864  0.7174 -0.9158
  684SOL     OW 2050   2.705   1.506   0.311 -0.3210 -0.0138 -0.6530
  684SOL    HW1 2051   2.739   1.466   0.391 -0.2994 -1.4184 -1.3652
  684SOL    HW2 2052   2.719   1.600   0.324  1.3310 -0.3717  0.2308
  685SOL     OW 2053   1.217   1.086   0.601 -0.7649 -0.6614 -0.0202
  685SOL    HW1 2054   1.167   1.167   0.590 -1.4838 -1.2488 -1.1232
  685SOL    HW2 2055   1.161   1.018   0.564 -0.3494 -1.7336  1.2605
  686SOL     OW 2056   1.680   0.180   1.826  0.4447  0.2102 -0.6005
  686SOL    HW1 2057   1.729   0.222   1.897  0.5043  1.9548 -1.6584
  686SOL    HW2 2058   1.747   0.146   1.767  0.3876  0.6167 -0.8999
  687SOL     OW 2059   1.876   0.230   1.407  0.3202 -0.7125  0.2217
  687SOL    HW1 2060   1.835   0.317   1.409  0.6978 -0.4608 -1.9333
  687SOL    HW2 2061   1.843   0.186   1.486 -0.6145  1.0515  0.8369
  688SOL     OW 2062   1.005   2.084   2.838  0.1148  0.5545 -0.2635
  688SOL    HW1 2063   1.090   2.094   2.797 -0.0621 -2.5399 -1.5002
  688SOL    HW2 2064   1.025   2.059   2.929  0.5057  2.8257  0.2814
  689SOL     OW 2065   2.056   0.251   0.261  0.0375  0.3287 -0.0223
  689SOL    HW1 2066   2.110   0.261   0.339  0.3184 -0.0507 -0.1683
  689SOL    HW2 2067   2.095   0.178   0.214 -1.2635 -0.6595  0.4167
  690SOL     OW 2068   2.013   2.723   0.105 -0.3995  0.5382  0.4266
  690SOL    HW1 2069   2.068   2.648   0.083 -0.8087  0.4042 -0.1415
  690SOL    HW2 2070   1.960   2.694   0.179 -1.5375 -0.1850 -0.6814
  691SOL     OW 2071   0.672   2.978   0.201  0.0933  0.9558 -0.0799
  691SOL    HW1 2072   0.741   2.952   0.140  1.6951 -0.3392  2.2399
  691SOL    HW2 2073   0.709   3.052   0.249 -0.7533  1.2653  0.0970
  692SOL     OW 2074   2.046   0.191   2.193  0.5280  0.4242  0.0161
  692SOL    HW1 2075   2.074   0.162   2.280  1.1204  0.8896 -0.0134
  692SOL    HW2 2076   2.043   0.111   2.141  1.1905  0.2905  0.1852
  693SOL     OW 2077   2.307   2.003   0.842 -0.1006  0.0813 -0.2773
  693SOL    HW1 2078   2.272   1.935   0.786  0.2479 -0.5999  0.3312
  693SOL    HW2 2079   2.394   1.972   0.867  0.2032  0.9043 -0.2807
  694SOL     OW 2080   0.720   2.066   2.845  0.0891 -0.6123 -0.1531
  694SOL    HW1 2081   0.745   2.002   2.911  2.1644  0.3250 -0.0290
  694SOL    HW2 2082   0.802   2.108   2.820 -0.9406  0.3273 -1.9786
  695SOL     OW 2083   0.484   1.139   2.046 -0.2796 -0.2754  0.1003
  695SOL    HW1 2084   0.519   1.137   2.135  1.3475  0.8583 -0.5076
  695SOL    HW2 2085   0.511   1.224   2.011 -1.3776 -0.4822 -1.3016
  696SOL     OW 2086   1.602   2.273   0.512  0.2293  0.8921  0.1034
  696SOL    HW1 2087   1.575   2.354   0.469  1.0911  0.8513 -0.5196
  696SOL    HW2 2088   1.695   2.265   0.491 -0.3112 -1.2922 -1.4780
  697SOL     OW 2089   1.382   1.254   1.480  0.2494 -0.0493 -0.0116
  697SOL    HW1 2090   1.308   1.305   1.446  0.2689  0.5706  0.8598
  697SOL    HW2 2091   1.342   1.185   1.533  0.2624 -0.2774 -0.2998
  698SOL     OW 2092   0.807   2.593   2.319 -0.1895 -0.1152 -0.3045
  698SOL    HW1 2093   0.894   2.571   2.351  0.2626  1.2629 -0.5452
  698SOL    HW2 2094   0.815   2.593   2.224 -0.8673 -1.5871 -0.3713
  699SOL     OW 2095   0.168   2.994   0.713  0.3472  0.0946  0.0857
  699SOL    HW1 2096   0.133   2.983   0.801 -1.6402  1.8843 -0.4741
  699SOL    HW2 2097   0.248   3.045   0.725 -0.3780  1.0685  0.7638
  700SOL     OW 2098   2.352   1.429   1.868  0.6994 -0.6526  0.5398
  700SOL    HW1 2099   2.372   1.501   1.927  1.1580 -0.0079 -0.3956
  700SOL    HW2 2100   2.310   1.471   1.793 -0.6809 -1.5598  0.7877
  701SOL     OW 2101   2.184   2.230   2.836 -1.0009 -0.1543 -0.0394
  701SOL    HW1 2102   2.211   2.243   2.745  0.1832  1.8961  0.6082
  701SOL    HW2 2103   2.135   2.147   2.834  0.1159 -0.7912 -2.3008
  702SOL     OW 2104   1.390   1.037   0.185 -0.0524 -0.5188  0.1233
  702SOL    HW1 2105   1.481   1.031   0.216  0.3681 -0.5614 -1.0885
  702SOL    HW2 2106   1.379   1.128   0.160 -1.0007 -0.0606  2.2386
  703SOL     OW 2107   0.634   3.123   2.164 -0.4993  0.1303 -0.2290
  703SOL    HW1 2108   0.693   3.193   2.192 -0.5848 -0.2222  0.8300
  703SOL    HW2 2109   0.683   3.076   2.096 -0.0031  0.5201 -0.1397
  704SOL     OW 2110   2.770   2.142   0.060 -0.2422  0.0343 -0.2732
  704SOL    HW1 2111   2.733   2.121  -0.026  1.0830 -4.1952  0.1366
  704SOL    HW2 2112   2.709   2.103   0.122  0.9225 -0.4205  0.5915
  705SOL     OW 2113   2.876   1.680   0.652 -0.0957 -0.5597 -0.3082
  705SOL    HW1 2114   2.882   1.729   0.734  1.3517 -0.9856 -0.1561
  705SOL    HW2 2115   2.791   1.637   0.657 -0.7886  0.8391  0.1714
  706SOL     OW 2116   2.724   0.849   2.572 -0.0699  0.4141 -0.2684
  706SOL    HW1 2117   2.757   0.807   2.651  2.3659  0.0666 -1.4431
  706SOL    HW2 2118   2.717   0.942   2.594 -2.3552 -0.1094  1.3022
  707SOL     OW 2119   2.796   0.774   0.519  0.0155  0.2055 -0.7477
  707SOL    HW1 2120   2.776   0.735   0.604  3.0112  0.7060  0.2324
  707SOL    HW2 2121   2.803   0.699   0.460  0.4033 -0.3483 -0.0115
  708SOL     OW 2122   0.426   3.050   0.790 -0.6031  0.1038  0.6775
  708SOL    HW1 2123   0.436   3.140   0.822  0.0811 -0.4620  2.0671
  708SOL    HW2 2124   0.509   3.007   0.812 -1.1654 -1.0391  0.5803
  709SOL     OW 2125   1.188   0.903   2.849  0.5285  0.6974  0.4272
  709SOL    HW1 2126   1.124   0.950   2.796  0.6383  0.0199 -0.3077
  709SOL    HW2 2127   1.156   0.813   2.851  3.3412 -0.4142 -2.9000
  710SOL     OW 2128   2.826   0.194   2.061  0.3063  0.1766  0.5307
  710SOL    HW1 2129   2.779   0.210   2.142 -0.1310 -1.1415  0.5434
  710SOL    HW2 2130   2.881   0.271   2.049 -0.7079  1.0257  1.3193
  711SOL     OW 2131   2.728   0.233   2.332 -0.1492  0.4764  1.2039
  711SOL    HW1 2132   2.724   0.159   2.393  3.7270 -0.1181  0.8034
  711SOL    HW2 2133   2.791   0.293   2.372  2.7861 -0.1346 -2.4310
  712SOL     OW 2134   0.342   0.813   1.645  0.5437  0.2139  0.3798
  712SOL    HW1 2135   0.259   0.785   1.607  0.4339 -0.2228  0.9410
  712SOL    HW2 2136   0.317   0.860   1.725  0.7580  1.3810 -0.2344
  713SOL     OW 2137   2.669   2.526   1.456 -0.2498  0.5508 -0.5545
  713SOL    HW1 2138   2.741   2.578   1.490  0.9406  0.5305 -3.0056
  713SOL    HW2 2139   2.594   2.586   1.455  0.3758  1.3245 -0.4684
  714SOL     OW 2140   0.902   0.860   1.838  0.0918 -0.2695 -0.4942
  714SOL    HW1 2141   0.835   0.797   1.813  0.1548 -0.6084  0.1743
  714SOL    HW2 2142   0.973   0.847   1.775 -0.1112 -0.5021 -0.6747
  715SOL     OW 2143   2.411   1.773   2.477 -0.9989 -0.5163 -0.2860
  715SOL    HW1 2144   2.472   1.727   2.418  1.1296 -0.3194  1.7277
  715SOL    HW2 2145   2.383   1.849   2.427  0.2528 -0.7209 -1.3316
  716SOL     OW 2146   2.699   0.760   1.007 -0.3042  0.0623 -0.2104
  716SOL    HW1 2147   2.637   0.749   1.079 -1.8965  1.5460 -1.3305
  716SOL    HW2 2148   2.644   0.773   0.930  1.3913 -0.9057 -1.5906
  717SOL     OW 2149   1.188   0.315   2.362  0.8562  0.3215 -0.4525
  717SOL    HW1 2150   1.175   0.409   2.346  0.9292  0.4369  0.1686
  717SOL    HW2 2151   1.121   0.292   2.426  1.6961  0.2435  0.4054
  718SOL     OW 2152   2.146   0.037   2.403  0.2003 -0.5616 -0.0599
  718SOL    HW1 2153   2.237   0.008   2.405 -0.0672 -1.3244  1.4339
  718SOL    HW2 2154   2.098  -0.030   2.451 -0.8288  0.9142  1.0066
  719SOL     OW 2155   2.200   2.411   2.605  0.2722  0.3225 -0.5751
  719SOL    HW1 2156   2.124   2.448   2.650 -0.4360 -0.5130 -1.0756
  719SOL    HW2 2157   2.175   2.320   2.587  0.2081  0.8667 -3.4046
  720SOL     OW 2158   1.659   1.937   2.737  0.0935  0.1462 -0.4966
  720SOL    HW1 2159   1.644   2.022   2.778 -0.2127 -0.1285 -0.0307
  720SOL    HW2 2160   1.592   1.880   2.775  0.1606 -0.2493 -0.9658
  721SOL     OW 2161   2.957   0.157   1.647  0.4843 -0.1436 -0.0594
  721SOL    HW1 2162   3.007   0.095   1.595  0.8263  0.0570  0.0301
  721SOL    HW2 2163   2.901   0.202   1.584  1.6171  0.7949 -0.3942
  722SOL     OW 2164   0.515   1.717   2.606  0.1891  0.3067 -0.1586
  722SOL    HW1 2165   0.426   1.693   2.582 -0.5390  0.8904  1.9655
  722SOL    HW2 2166   0.551   1.638   2.647 -0.2493  0.9650  1.4725
  723SOL     OW 2167   2.697   1.753   3.066  0.1246  0.2137 -0.6490
  723SOL    HW1 2168   2.792   1.752   3.050  0.3334  0.9629  0.5117
  723SOL    HW2 2169   2.689   1.765   3.160 -1.1163  2.4358 -1.0061
  724SOL     OW 2170   0.987   1.357   2.630  0.6079 -0.3349  0.1944
  724SOL    HW1 2171   0.898   1.351   2.594  0.9078 -0.2915 -0.5527
  724SOL    HW2 2172   1.025   1.433   2.586  1.7643 -1.6670 -1.1376
  725SOL     OW 2173   1.698   0.129   2.401 -0.2869 -0.2710 -0.1172
  725SOL    HW1 2174   1.769   0.070   2.377  0.0715  0.3225 -0.5272
  725SOL    HW2 2175   1.740   0.201   2.448 -0.9405 -1.1856  1.8599
  726SOL     OW 2176   2.440   0.339   3.076  0.5688  0.2153  0.3541
  726SOL    HW1 2177   2.431   0.251   3.040  0.3746  0.5144 -0.3150
  726SOL    HW2 2178   2.495   0.327   3.154  2.0504 -0.2370 -0.7359
  727SOL     OW 2179   0.456   3.015   2.724  0.3687  0.1246 -0.1413
  727SOL    HW1 2180   0.414   3.088   2.768 -0.3731  0.6415 -1.7218
  727SOL    HW2 2181   0.482   2.956   2.795 -1.3705  0.6701  0.9530
  728SOL     OW 2182   0.906   2.674   0.685  0.3921  0.5774 -0.0165
  728SOL    HW1 2183   0.997   2.688   0.713  1.3182 -1.4609 -1.9362
  728SOL    HW2 2184   0.883   2.756   0.640  1.1987  1.1873  0.6661
  729SOL     OW 2185   1.698   1.431   2.399  0.4459 -0.0222  0.0261
  729SOL    HW1 2186   1.649   1.376   2.338 -0.1266  0.1518  0.3239
  729SOL    HW2 2187   1.631   1.478   2.448  0.9025 -0.0861  0.7233
  730SOL     OW 2188   2.005   2.965   0.213 -0.4516  0.6337  0.6756
  730SOL    HW1 2189   2.008   2.887   0.158  0.9598 -0.2043  1.9122
  730SOL    HW2 2190   2.096   2.991   0.222 -0.7631  1.3829  1.7289
  731SOL     OW 2191   3.098   0.955   0.188 -0.4308  0.3738  0.2868
  731SOL    HW1 2192   3.120   0.872   0.146 -0.3988  0.8322 -0.6338
  731SOL    HW2 2193   3.107   0.939   0.281 -2.5263 -1.2672  0.2197
  732SOL     OW 2194   2.016   1.508   0.164 -0.2170  0.7431  0.0575
  732SOL    HW1 2195   1.990   1.418   0.184 -1.7722  1.2018  0.1982
  732SOL    HW2 2196   2.036   1.508   0.071  0.3394  0.1284  0.1737
  733SOL     OW 2197   2.231   0.191   1.112  0.2873 -0.6628  0.0782
  733SOL    HW1 2198   2.248   0.112   1.061  1.2052 -1.5544  1.7362
  733SOL    HW2 2199   2.317   0.228   1.129 -0.0444 -0.1159  0.5764
  734SOL     OW 2200   1.735   1.601   1.469  0.2186  0.2902  0.1451
  734SOL    HW1 2201   1.731   1.507   1.453  0.0405  0.2435  0.4659
  734SOL    HW2 2202   1.684   1.640   1.398 -0.0688  0.1193  0.2584
  735SOL     OW 2203   1.429   2.328   2.896 -0.2156 -0.7045 -0.0955
  735SOL    HW1 2204   1.413   2.234   2.904 -1.9453 -0.5189 -1.2302
  735SOL    HW2 2205   1.406   2.364   2.981  2.0234 -1.5165  0.8675
  736SOL     OW 2206   1.974   1.444   1.231  0.4166 -0.0713  0.3650
  736SOL    HW1 2207   1.913   1.398   1.173  0.8174 -0.2574  0.0972
  736SOL    HW2 2208   2.038   1.484   1.173  0.4475  0.2787  0.6380
  737SOL     OW 2209   1.969   0.651   0.688  0.0616 -0.1585  0.5969
  737SOL    HW1 2210   2.030   0.583   0.660  0.7990  0.3130  1.0615
  737SOL    HW2 2211   2.015   0.733   0.669 -1.1685  0.2250 -0.7669
  738SOL     OW 2212   2.158   2.660   2.863 -0.0132  0.0388  0.7682
  738SOL    HW1 2213   2.137   2.578   2.908 -0.8832  0.2908  0.8265
  738SOL    HW2 2214   2.073   2.696   2.838  0.3353  1.2712  1.3662
  739SOL     OW 2215   1.044   3.083   2.615 -0.2348 -0.6735 -0.3688
  739SOL    HW1 2216   1.117   3.120   2.665 -1.8998  1.1722  0.7322
  739SOL    HW2 2217   0.999   3.026   2.678  0.9949 -2.7874 -1.4084
  740SOL     OW 2218   1.081   1.947   0.130  0.3022 -0.1040 -0.2827
  740SOL    HW1 2219   1.098   2.004   0.205  0.6861 -0.6947  0.0787
  740SOL    HW2 2220   1.004   1.985   0.088  0.4961  0.6269  0.0138
  741SOL     OW 2221   1.001   2.720   2.797 -0.5226  0.3919 -0.3938
  741SOL    HW1 2222   0.978   2.627   2.806 -1.3413  0.5919 -0.3636
  741SOL    HW2 2223   1.038   2.727   2.710  1.0959 -0.2820  0.2334
  742SOL     OW 2224   3.077   0.780   2.618 -0.1205 -0.8383 -0.0660
  742SOL    HW1 2225   3.023   0.851   2.653  0.5823 -0.1140 -0.4374
  742SOL    HW2 2226   3.110   0.734   2.695  0.6491  0.1660  0.2036
  743SOL     OW 2227   2.194   1.265   3.040  0.3714  0.5598 -0.3860
  743SOL    HW1 2228   2.239   1.270   2.956 -0.5443  0.2253 -0.8989
  743SOL    HW2 2229   2.128   1.196   3.028 -1.1754  1.9584 -0.0819
  744SOL     OW 2230   2.802   2.383   1.900  0.7894 -0.4114 -0.1429
  744SOL    HW1 2231   2.754   2.412   1.978  1.2304 -1.0203  0.3570
  744SOL    HW2 2232   2.820   2.464   1.852 -0.0157 -0.0981  0.0816
  745SOL     OW 2233   1.141   0.976   0.996 -0.3153  0.2934 -0.4130
  745SOL    HW1 2234   1.083   0.903   1.019  1.1488 -0.4521  0.9745
  745SOL    HW2 2235   1.179   1.004   1.079  0.8859  1.1468 -1.2283
  746SOL     OW 2236   2.430   2.269   1.334 -0.6337 -0.2752 -0.3292
  746SOL    HW1 2237   2.356   2.311   1.378 -0.1625 -0.4558  0.6456
  746SOL    HW2 2238   2.495   2.256   1.403  0.8734  1.1457 -1.4510
  747SOL     OW 2239   1.611   2.536   0.654 -0.1811 -0.2346 -0.1634
  747SOL    HW1 2240   1.590   2.455   0.701  1.6433  0.1091  1.2958
  747SOL    HW2 2241   1.582   2.606   0.713 -0.0059  0.1920 -0.5816
  748SOL     OW 2242   1.716   2.937   2.600 -0.0775  0.1610 -0.2625
  748SOL    HW1 2243   1.793   2.921   2.654  0.5217 -0.8375 -1.4136
  748SOL    HW2 2244   1.750   2.979   2.521 -0.9586  1.6413  0.1222
  749SOL     OW 2245   2.544   1.861   0.536 -1.0580 -0.1146  0.4586
  749SOL    HW1 2246   2.487   1.823   0.603 -0.1397  0.1946  1.4181
  749SOL    HW2 2247   2.583   1.785   0.492 -2.8724 -0.3335 -0.7752
  750SOL     OW 2248   1.787   0.998   2.141 -0.0169 -0.2308 -1.3480
  750SOL    HW1 2249   1.850   1.046   2.195 -0.4425 -0.3165 -0.7670
  750SOL    HW2 2250   1.835   0.919   2.114 -0.4026 -1.0976  0.4499
  751SOL     OW 2251   2.485   0.050   0.180  0.0207 -0.2615  0.8846
  751SOL    HW1 2252   2.528   0.135   0.173 -0.6806  0.0033 -0.3088
  751SOL    HW2 2253   2.547  -0.012   0.142  0.3276 -0.2163  1.3106
  752SOL     OW 2254   1.124   2.727   0.213  0.1254 -0.1273 -0.3916
  752SOL    HW1 2255   1.124   2.656   0.277 -1.0103  0.6204  0.4317
  752SOL    HW2 2256   1.213   2.727   0.178  0.8825 -0.2655  1.4973
  753SOL     OW 2257   2.753   0.222   1.423 -0.4121  0.1218 -0.9930
  753SOL    HW1 2258   2.716   0.162   1.358 -2.6761 -0.1568  0.5320
  753SOL    HW2 2259   2.710   0.306   1.406 -0.2384  0.3053 -0.5334
  754SOL     OW 2260   1.162   2.660   0.762 -0.2454  0.0719 -0.3632
  754SOL    HW1 2261   1.170   2.750   0.793  1.6260 -0.1495 -0.1921
  754SOL    HW2 2262   1.175   2.606   0.841  0.1162 -0.3733 -0.7248
  755SOL     OW 2263   0.885   3.117   0.562 -0.1530 -0.0555 -0.0177
  755SOL    HW1 2264   0.792   3.117   0.539  0.0523 -2.7273 -0.8844
  755SOL    HW2 2265   0.886   3.133   0.657 -1.5361 -0.6879  0.1084
  756SOL     OW 2266   0.583   1.844   0.654  0.6464  0.1955  0.1325
  756SOL    HW1 2267   0.629   1.809   0.577  2.1358 -1.0214  1.5305
  756SOL    HW2 2268   0.516   1.778   0.674 -0.7780  1.2836 -1.0674
  757SOL     OW 2269   0.612   2.621   0.682  0.7113  0.2962  0.2334
  757SOL    HW1 2270   0.707   2.610   0.681  0.4486 -2.1439  0.8221
  757SOL    HW2 2271   0.579   2.545   0.634 -0.9065  1.4629 -0.5031
  758SOL     OW 2272   3.041   0.538   1.411 -0.0522  0.0886  0.8782
  758SOL    HW1 2273   3.064   0.445   1.409 -0.6725 -0.0810  1.4768
  758SOL    HW2 2274   2.975   0.548   1.343  3.1775  0.9597 -2.1677
  759SOL     OW 2275   2.570   2.408   2.406 -0.4025  0.6429 -0.4075
  759SOL    HW1 2276   2.600   2.434   2.493  0.3679 -1.8528  0.1018
  759SOL    HW2 2277   2.514   2.332   2.422 -1.2151  0.8971 -1.9960
  760SOL     OW 2278   2.476   2.579   1.988  0.0208  0.1771 -0.5417
  760SOL    HW1 2279   2.399   2.553   2.039  0.9048  1.5448  1.5031
  760SOL    HW2 2280   2.550   2.543   2.037  0.9136  2.1214 -0.4858
  761SOL     OW 2281   1.214   0.613   3.107  0.6381  1.1087 -0.0383
  761SOL    HW1 2282   1.159   0.540   3.136  0.8979  0.8144 -0.2766
  761SOL    HW2 2283   1.254   0.581   3.026  0.9657  1.4145  0.0042
  762SOL     OW 2284   1.543   1.109   1.210 -0.1446 -0.3460  0.1568
  762SOL    HW1 2285   1.616   1.048   1.223  0.0758 -0.5558 -1.9273
  762SOL    HW2 2286   1.584   1.195   1.207 -0.1308 -0.3465  0.3510
  763SOL     OW 2287   0.034   1.900   1.913  0.3548  0.0369  0.2686
  763SOL    HW1 2288   0.117   1.948   1.915  1.0298 -0.9620 -2.3998
  763SOL    HW2 2289   0.044   1.832   1.980  1.5317  0.1548  0.2162
  764SOL     OW 2290   2.991   2.578   1.734 -0.3960  0.1496 -0.3816
  764SOL    HW1 2291   3.048   2.649   1.763 -0.1705 -0.3676  0.4514
  764SOL    HW2 2292   2.954   2.609   1.651 -0.5616  1.3805  0.1449
  765SOL     OW 2293   1.271   2.514   1.832  0.0230 -0.0752 -0.8129
  765SOL    HW1 2294   1.310   2.517   1.919 -0.5002 -0.9255 -0.5456
  765SOL    HW2 2295   1.185   2.473   1.845 -0.6286  1.0452 -1.5157
  766SOL     OW 2296   0.941   1.771   2.776  0.6280 -0.0337  0.3996
  766SOL    HW1 2297   0.958   1.864   2.790 -1.5634  0.2913  0.8738
  766SOL    HW2 2298   1.016   1.741   2.724  1.4304  1.9407  0.3950
  767SOL     OW 2299   0.961   2.579   0.395 -0.0086  0.6424  0.1224
  767SOL    HW1 2300   0.917   2.660   0.420 -1.3379 -0.0837  0.1347
  767SOL    HW2 2301   0.896   2.510   0.409  1.0744 -0.4203  0.0036
  768SOL     OW 2302   2.870   2.962   0.756  0.1161 -0.2271  0.0158
  768SOL    HW1 2303   2.877   2.966   0.852 -1.8945 -0.3611  0.1915
  768SOL    HW2 2304   2.794   3.017   0.736  0.5965 -0.1256 -1.5091
  769SOL     OW 2305   1.449   2.472   0.391  0.4628  0.3716  0.5545
  769SOL    HW1 2306   1.401   2.534   0.446  0.4321  1.7563 -1.0194
  769SOL    HW2 2307   1.441   2.507   0.302 -0.0435 -2.1832 -0.4336
  770SOL     OW 2308   0.872   0.287   0.370  0.1776  0.2989  0.3102
  770SOL    HW1 2309   0.889   0.315   0.460  0.5926  0.1041  0.2945
  770SOL    HW2 2310   0.930   0.342   0.317 -1.1896  1.4759  0.0389
  771SOL     OW 2311   0.336   1.790   0.292 -0.1062 -0.9074  0.3871
  771SOL    HW1 2312   0.268   1.778   0.227 -0.1117  0.4629  0.1285
  771SOL    HW2 2313   0.292   1.778   0.376 -0.5119 -0.7499  0.1954
  772SOL     OW 2314   2.401   1.897   2.959  0.0760  0.8245  0.1287
  772SOL    HW1 2315   2.371   1.863   2.875  0.8134 -0.1605  0.2542
  772SOL    HW2 2316   2.434   1.820   3.006  0.7074  1.5390  0.8759
  773SOL     OW 2317   0.983   0.221   2.475  0.0141 -0.1471 -0.0993
  773SOL    HW1 2318   0.905   0.231   2.420  0.5817  1.7279 -0.5706
  773SOL    HW2 2319   0.994   0.126   2.483 -0.9901 -0.4357 -1.9203
  774SOL     OW 2320   3.021   1.881   2.538 -0.2140  0.1488  0.3761
  774SOL    HW1 2321   3.113   1.907   2.546  0.2830 -1.3543 -0.2828
  774SOL    HW2 2322   2.990   1.928   2.461  0.5084 -0.7086 -0.4479
  775SOL     OW 2323   1.734   2.274   2.479  0.0277  0.0029  0.2123
  775SOL    HW1 2324   1.812   2.252   2.530 -1.8288 -3.5371  1.6226
  775SOL    HW2 2325   1.674   2.312   2.543 -1.4279 -2.2940  0.2496
  776SOL     OW 2326   1.296   2.620   2.348  0.1823  1.2483 -0.6579
  776SOL    HW1 2327   1.316   2.526   2.339 -2.7730  0.6064 -0.7056
  776SOL    HW2 2328   1.366   2.654   2.403  0.2339 -1.3847  0.9486
  777SOL     OW 2329   1.651   2.103   2.277  0.8310  0.0998  0.4253
  777SOL    HW1 2330   1.627   2.156   2.201 -0.9253 -1.4129 -0.1090
  777SOL    HW2 2331   1.677   2.166   2.344 -1.4481  1.6392 -0.1142
  778SOL     OW 2332   1.358   3.113   2.804 -0.2204 -0.1955 -0.1966
  778SOL    HW1 2333   1.374   3.050   2.875  0.0172 -1.1890 -1.1280
  778SOL    HW2 2334   1.443   3.151   2.785 -0.0489 -0.9257 -0.8843
  779SOL     OW 2335   0.775   1.709   0.144 -0.1449 -0.6294 -0.0700
  779SOL    HW1 2336   0.840   1.776   0.165  2.0116 -3.2069  1.5787
  779SOL    HW2 2337   0.760   1.718   0.050  0.1399  2.1350  0.1213
  780SOL     OW 2338   1.673   1.206   0.560  0.1910  0.3692 -0.1529
  780SOL    HW1 2339   1.604   1.272   0.550  1.4154  1.4424 -1.7087
  780SOL    HW2 2340   1.717   1.229   0.642 -1.2903 -0.3196  0.8441
  781SOL     OW 2341   2.096   1.395   2.759  0.1000 -0.0373 -0.6792
  781SOL    HW1 2342   2.075   1.304   2.737  1.0665 -0.2539 -0.7261
  781SOL    HW2 2343   2.188   1.392   2.788 -0.4896  0.5926  1.2821
  782SOL     OW 2344   1.151   0.710   1.672  0.4361 -0.4236  0.4154
  782SOL    HW1 2345   1.159   0.642   1.605 -0.1172 -0.2319  0.1522
  782SOL    HW2 2346   1.151   0.792   1.621  1.0340 -0.2294  0.7233
  783SOL     OW 2347   1.033   1.009   2.046 -0.0459 -0.2585 -0.1565
  783SOL    HW1 2348   0.973   1.035   1.976  1.2240 -0.0421 -1.1734
  783SOL    HW2 2349   1.081   0.935   2.011  0.7460 -0.0173  0.4102
  784SOL     OW 2350   2.833   2.643   3.080 -0.4839  0.5333  0.3108
  784SOL    HW1 2351   2.785   2.595   3.148 -1.1507  0.6219 -0.1039
  784SOL    HW2 2352   2.897   2.579   3.048  0.3754  0.7469  1.5894
  785SOL     OW 2353   0.817   2.547   1.668  0.6727  0.0125 -0.1040
  785SOL    HW1 2354   0.829   2.453   1.680  0.0445 -0.3781 -2.4311
  785SOL    HW2 2355   0.899   2.586   1.697  0.3731 -1.1009  2.3782
  786SOL     OW 2356   2.147   1.481   1.034 -0.3670 -0.8156 -0.4266
  786SOL    HW1 2357   2.227   1.532   1.045 -0.4836 -0.6346 -0.4056
  786SOL    HW2 2358   2.113   1.507   0.949 -1.5309  0.7136  0.4736
  787SOL     OW 2359   0.219   1.657   0.495  0.4999  0.3781 -0.3846
  787SOL    HW1 2360   0.155   1.585   0.496  0.6353  0.2715  0.7061
  787SOL    HW2 2361   0.286   1.630   0.558  0.6461  1.3759 -0.1217
  788SOL     OW 2362   1.058   2.438   2.423 -0.1923  1.0232  0.2594
  788SOL    HW1 2363   0.987   2.376   2.440  1.7139 -1.1000  0.5632
  788SOL    HW2 2364   1.068   2.438   2.328 -0.7057  1.4535  0.2043
  789SOL     OW 2365   1.833   0.862   2.590  0.0733  0.3835 -0.4820
  789SOL    HW1 2366   1.769   0.866   2.662 -1.0372 -1.8788 -1.3193
  789SOL    HW2 2367   1.784   0.887   2.512  0.4028 -0.6253 -1.0147
  790SOL     OW 2368   2.569   1.767   1.028  0.0315  0.2241 -0.3424
  790SOL    HW1 2369   2.594   1.839   0.970  1.0422  0.5790  0.5195
  790SOL    HW2 2370   2.525   1.810   1.101  2.6997  0.2117  1.3211
  791SOL     OW 2371   0.504   1.976   2.681 -0.2882  0.0716 -0.3869
  791SOL    HW1 2372   0.591   1.989   2.720 -1.4572  2.2775  1.5629
  791SOL    HW2 2373   0.497   1.882   2.668  1.3413 -0.3981  1.9955
  792SOL     OW 2374   2.630   0.432   1.309 -0.3123 -0.7721  0.2914
  792SOL    HW1 2375   2.698   0.496   1.284  0.6328 -2.1198 -0.6174
  792SOL    HW2 2376   2.561   0.485   1.349  1.6965  0.5049  2.0849
  793SOL     OW 2377   0.010   2.335   0.734  0.6289  0.2510  0.1810
  793SOL    HW1 2378   0.010   2.346   0.639 -2.4787  0.7597  0.2237
  793SOL    HW2 2379   0.068   2.405   0.766  2.0220 -0.1852 -1.3399
  794SOL     OW 2380   1.591   0.744   0.389 -0.1829 -0.4954  0.2065
  794SOL    HW1 2381   1.574   0.822   0.442  0.9482 -0.2801  0.2583
  794SOL    HW2 2382   1.512   0.734   0.335 -1.0773 -0.3644  1.4802
  795SOL     OW 2383   2.383   1.257   1.416  0.1093  0.0617 -0.1457
  795SOL    HW1 2384   2.363   1.198   1.343  1.6807 -0.1013 -0.4668
  795SOL    HW2 2385   2.426   1.332   1.374  1.7823 -0.4174  0.6920
  796SOL     OW 2386   2.739   1.179   1.459  0.1337  0.4415  0.5333
  796SOL    HW1 2387   2.726   1.128   1.379  3.6105 -0.9567  0.8186
  796SOL    HW2 2388   2.696   1.128   1.527  2.8451 -1.7196  0.6651
  797SOL     OW 2389   0.306   2.609   2.937  0.7937 -0.2297  0.2440
  797SOL    HW1 2390   0.257   2.660   2.872  1.9057 -0.2993 -0.6489
  797SOL    HW2 2391   0.391   2.594   2.896  0.9199 -1.6983  1.0438
  798SOL     OW 2392   0.890   0.214   2.036  0.2478  0.2312  0.2225
  798SOL    HW1 2393   0.817   0.221   1.974  0.9706 -0.2509 -0.7059
  798SOL    HW2 2394   0.853   0.237   2.121 -1.2746 -1.1440 -0.0520
  799SOL     OW 2395   3.087   2.761   1.947 -0.5066 -0.2580 -0.3731
  799SOL    HW1 2396   3.138   2.842   1.954  0.4338 -0.8144 -0.7579
  799SOL    HW2 2397   2.997   2.787   1.968 -0.0476  0.7151  0.3909
  800SOL     OW 2398   2.194   0.802   2.616  0.2247  0.2949  0.1669
  800SOL    HW1 2399   2.275   0.818   2.566  1.4081  0.2744  2.0616
  800SOL    HW2 2400   2.180   0.707   2.608  0.2842  0.3232 -0.3066
  801SOL     OW 2401   0.342   0.473   1.725  0.3578  0.1515 -0.1638
  801SOL    HW1 2402   0.321   0.396   1.672  0.7908  0.0811 -0.2335
  801SOL    HW2 2403   0.257   0.511   1.748  0.1171 -0.8110  0.5481
  802SOL     OW 2404   2.029   1.155   2.203  0.3896  0.2396  0.1944
  802SOL    HW1 2405   2.024   1.061   2.221 -1.6963 -0.2158 -2.6902
  802SOL    HW2 2406   2.121   1.170   2.182  0.5667 -1.2812 -0.1272
  803SOL     OW 2407   1.867   1.208   2.445 -0.5493 -0.7636 -0.6349
  803SOL    HW1 2408   1.884   1.208   2.351  0.7123  0.1372 -0.4038
  803SOL    HW2 2409   1.833   1.296   2.464  0.4189 -0.5178 -0.0287
  804SOL     OW 2410   2.588   1.312   1.965 -0.2686 -0.1516  0.4374
  804SOL    HW1 2411   2.502   1.346   1.939 -0.0980 -0.6358 -0.7717
  804SOL    HW2 2412   2.579   1.217   1.962  0.9386 -0.2104 -1.8310
  805SOL     OW 2413   1.157   1.177   3.040  0.1855  0.3146  0.1901
  805SOL    HW1 2414   1.117   1.093   3.064 -1.8538  0.8268 -1.2796
  805SOL    HW2 2415   1.221   1.194   3.109  1.2937 -2.8997  0.0023
  806SOL     OW 2416   1.929   0.906   1.278  0.1007  0.2964  0.0421
  806SOL    HW1 2417   2.006   0.875   1.232 -0.2828 -0.9798  0.2630
  806SOL    HW2 2418   1.855   0.880   1.223 -0.3564 -1.2394  1.3722
  807SOL     OW 2419   2.527   2.041   0.174 -0.2286  0.4842 -0.3038
  807SOL    HW1 2420   2.506   2.077   0.260 -0.9401 -0.3982 -0.1051
  807SOL    HW2 2421   2.446   2.049   0.124 -0.2341 -0.3516 -0.4286
  808SOL     OW 2422   2.350   2.606   2.449 -0.3521  0.1081 -0.1879
  808SOL    HW1 2423   2.298   2.542   2.497 -0.2589  0.3494  0.2279
  808SOL    HW2 2424   2.434   2.562   2.433  0.9636  1.3893  3.1020
  809SOL     OW 2425   2.065   0.870   0.141  0.0273  0.5147 -0.1789
  809SOL    HW1 2426   1.984   0.826   0.117  0.5943 -0.6824  0.0823
  809SOL    HW2 2427   2.049   0.901   0.231  0.9615 -2.4518  1.0503
  810SOL     OW 2428   0.317   2.990   1.203 -0.1857  0.1811  0.0141
  810SOL    HW1 2429   0.278   2.935   1.135 -1.2141 -1.1721  1.6708
  810SOL    HW2 2430   0.410   2.970   1.200 -0.4154 -0.9034 -0.0884
  811SOL     OW 2431   0.508   2.869   1.546 -0.9666 -0.6194  0.3279
  811SOL    HW1 2432   0.416   2.854   1.569 -1.0934 -2.4290 -1.2326
  811SOL    HW2 2433   0.504   2.927   1.470 -0.9226 -2.3612 -1.0325
  812SOL     OW 2434   0.351   1.432   0.351  0.3525  0.5880  0.5110
  812SOL    HW1 2435   0.256   1.435   0.353  0.3231  0.1701 -0.2137
  812SOL    HW2 2436   0.376   1.400   0.438 -0.2008 -0.1365  0.4004
  813SOL     OW 2437   2.959   2.480   2.812  0.6712  0.2587 -0.1073
  813SOL    HW1 2438   3.040   2.524   2.839  0.6466  0.6556 -0.6862
  813SOL    HW2 2439   2.934   2.523   2.731 -0.8983  1.0924  0.8061
  814SOL     OW 2440   0.034   0.725   0.044  0.3017  0.0833 -0.8978
  814SOL    HW1 2441  -0.020   0.746  -0.033  0.0744 -1.0334 -1.0454
  814SOL    HW2 2442   0.027   0.630   0.053 -1.0964  0.4180  1.5724
  815SOL     OW 2443   1.269   0.574   0.984  0.0271  0.0909  0.2030
  815SOL    HW1 2444   1.206   0.502   0.983  0.3152 -0.1557 -0.0694
  815SOL    HW2 2445   1.307   0.574   0.896  1.4804 -0.7025  0.8358
  816SOL     OW 2446   2.353   2.025   2.398 -0.2677 -0.2015 -0.1888
  816SOL    HW1 2447   2.323   2.027   2.307  0.8096  0.9137 -0.5234
  816SOL    HW2 2448   2.434   2.076   2.398  1.0509 -2.2537  0.9357
  817SOL     OW 2449   0.144   0.673   2.881 -0.0758 -0.6463  0.3927
  817SOL    HW1 2450   0.171   0.764   2.889 -0.4243 -0.4490 -0.5839
  817SOL    HW2 2451   0.064   0.667   2.934 -0.1265 -0.3560  0.3503
  818SOL     OW 2452   0.024   1.883   0.485  0.1146 -0.0678 -0.2278
  818SOL    HW1 2453   0.028   1.935   0.565  0.7236 -1.7242  0.8231
  818SOL    HW2 2454   0.078   1.806   0.504 -3.0054 -2.4209 -0.7956
  819SOL     OW 2455   0.073   2.240   0.097  0.1516 -0.1471  0.0600
  819SOL    HW1 2456   0.091   2.334   0.100  1.2809 -0.3566 -0.0793
  819SOL    HW2 2457   0.013   2.230   0.023  0.0535  0.4604  0.0575
  820SOL     OW 2458   1.902   2.161   2.660  0.4346  0.4216  0.0400
  820SOL    HW1 2459   1.853   2.135   2.738  1.0686  0.9209  0.6072
  820SOL    HW2 2460   1.888   2.090   2.598 -0.0567  0.0118  0.6205
  821SOL     OW 2461   1.429   0.467   0.519  0.4743 -0.1981 -0.1035
  821SOL    HW1 2462   1.497   0.468   0.451  0.2159 -1.0937 -0.3790
  821SOL    HW2 2463   1.442   0.384   0.565 -0.8916 -0.7082 -0.6295
  822SOL     OW 2464   0.869   1.472   0.885 -0.1167 -0.1587  0.1109
  822SOL    HW1 2465   0.956   1.438   0.908  0.3106 -0.2171 -1.5156
  822SOL    HW2 2466   0.887   1.546   0.827 -1.1135  1.1659  1.5056
  823SOL     OW 2467   1.287   0.111   1.608 -0.2262  0.0761  0.8177
  823SOL    HW1 2468   1.349   0.183   1.618 -0.5271  0.3873  0.4258
  823SOL    HW2 2469   1.254   0.095   1.697 -0.1263  0.3885  0.9122
  824SOL     OW 2470   0.718   1.386   2.586 -0.1862  0.3931 -0.0034
  824SOL    HW1 2471   0.661   1.309   2.595 -2.4342  1.8975 -1.0387
  824SOL    HW2 2472   0.700   1.439   2.664  0.1956  0.6148 -0.0642
  825SOL     OW 2473   0.206   1.117   0.070 -0.0097 -0.1392 -0.4480
  825SOL    HW1 2474   0.162   1.058   0.132 -1.0807  0.7889 -0.3141
  825SOL    HW2 2475   0.158   1.200   0.079 -0.1157  0.0152 -2.4634
  826SOL     OW 2476   1.237   2.751   1.428  0.2275  0.2298 -0.4407
  826SOL    HW1 2477   1.162   2.805   1.399 -0.0656 -0.3272 -0.7185
  826SOL    HW2 2478   1.217   2.731   1.519  0.9166  1.5876  0.0129
  827SOL     OW 2479   2.560   0.472   2.293  0.6501  0.3287 -0.5409
  827SOL    HW1 2480   2.587   0.541   2.354 -1.2310  0.8578 -0.2930
  827SOL    HW2 2481   2.616   0.398   2.315  0.8818  0.9429  0.9659
  828SOL     OW 2482   1.823   2.410   2.994 -0.6573  0.0604 -0.5022
  828SOL    HW1 2483   1.794   2.379   3.080  1.5523 -0.5462  0.0290
  828SOL    HW2 2484   1.822   2.332   2.938  1.6243 -0.3239 -0.0309
  829SOL     OW 2485   2.943   2.622   2.555  0.3088  0.2693  0.0143
  829SOL    HW1 2486   2.887   2.657   2.486  0.5633  0.9548  0.1515
  829SOL    HW2 2487   3.013   2.577   2.508  1.5122  2.3494 -0.2084
  830SOL     OW 2488   0.405   0.955   0.669 -0.5898 -0.0251  0.5756
  830SOL    HW1 2489   0.400   0.934   0.576  0.9618 -0.4547  0.5706
  830SOL    HW2 2490   0.356   0.885   0.712  0.0031 -0.6928  0.1804
  831SOL     OW 2491   1.518   1.567   2.521 -0.0082 -0.4804 -0.6208
  831SOL    HW1 2492   1.559   1.653   2.520  0.4315 -0.6949 -2.4870
  831SOL    HW2 2493   1.437   1.578   2.471 -0.7085 -0.7860  0.4426
  832SOL     OW 2494   2.800   0.815   1.363 -0.4063  0.3524 -0.0763
  832SOL    HW1 2495   2.709   0.792   1.385  0.5967 -0.6458  3.0600
  832SOL    HW2 2496   2.833   0.739   1.316 -0.8315  0.2513 -0.2153
  833SOL     OW 2497   2.984   2.249   0.488  0.1796 -0.1669 -0.4552
  833SOL    HW1 2498   2.907   2.252   0.431 -1.3419 -0.3409  1.5705
  833SOL    HW2 2499   2.999   2.156   0.503 -0.4179 -0.0655  0.7628
  834SOL     OW 2500   2.373   0.014   2.994 -0.3102  0.2613 -0.0681
  834SOL    HW1 2501   2.395  -0.079   2.998  0.7389  0.5070 -0.0656
  834SOL    HW2 2502   2.383   0.038   2.902  0.8922  0.7147  0.1650
  835SOL     OW 2503   0.025   1.762   1.457 -0.1627 -0.5582  0.8058
  835SOL    HW1 2504   0.100   1.738   1.512  0.7123  0.2587 -0.0124
  835SOL    HW2 2505   0.033   1.705   1.380  0.9799  1.1787 -0.3807
  836SOL     OW 2506   0.104   2.389   2.886  0.2699  0.6765 -0.4477
  836SOL    HW1 2507   0.162   2.384   2.962  2.4923 -1.9893 -2.2009
  836SOL    HW2 2508   0.136   2.464   2.836  1.1829  0.2024 -0.5835
  837SOL     OW 2509   0.900   2.381   1.122  0.1555 -0.2133 -0.8502
  837SOL    HW1 2510   0.848   2.343   1.193  0.3458 -0.6504 -0.9440
  837SOL    HW2 2511   0.926   2.306   1.068  2.5755 -0.2487  0.3048
  838SOL     OW 2512   2.328   1.725   2.714  0.5573  0.2468 -0.3297
  838SOL    HW1 2513   2.336   1.732   2.619  0.7314  1.7222 -0.2169
  838SOL    HW2 2514   2.235   1.706   2.728  0.6239 -0.4549 -0.8150
  839SOL     OW 2515   2.032   3.055   3.005  0.0859  0.2748 -0.5401
  839SOL    HW1 2516   2.097   3.053   2.935  1.8062 -1.1416  1.0965
  839SOL    HW2 2517   2.082   3.070   3.084 -1.6583 -0.2258  0.6712
  840SOL     OW 2518   1.882   1.791   2.937  0.0984 -0.7085  0.1635
  840SOL    HW1 2519   1.821   1.719   2.953  2.8898 -2.9169  1.3235
  840SOL    HW2 2520   1.944   1.756   2.873  0.3891  1.3077 -0.6666
  841SOL     OW 2521   0.358   0.897   0.405  0.1343  0.1792  0.3573
  841SOL    HW1 2522   0.418   0.964   0.372 -0.5315  0.9797  0.7718
  841SOL    HW2 2523   0.312   0.866   0.326  0.9761 -0.3255  0.0622
  842SOL     OW 2524   0.742   0.960   0.028 -0.3465  0.2359  0.0642
  842SOL    HW1 2525   0.727   0.876   0.070  1.3957  0.3583  0.9580
  842SOL    HW2 2526   0.657   0.985  -0.008 -1.0083 -1.5964  0.3530
  843SOL     OW 2527   2.012   0.744   1.503 -0.0657 -0.1971  1.0051
  843SOL    HW1 2528   1.988   0.686   1.431 -0.1995  0.0342  0.8593
  843SOL    HW2 2529   1.991   0.832   1.470 -0.6522 -0.1333  1.5297
  844SOL     OW 2530   1.861   0.329   2.509 -0.3124  0.4492 -0.2401
  844SOL    HW1 2531   1.835   0.421   2.509  0.5925  0.7084 -0.0504
  844SOL    HW2 2532   1.942   0.327   2.560  0.6203 -0.1808 -1.7399
  845SOL     OW 2533   1.760   0.135   1.175  0.2026  0.2395  0.0050
  845SOL    HW1 2534   1.832   0.176   1.126 -0.7170  1.1509 -0.6090
  845SOL    HW2 2535   1.793   0.126   1.264  1.4784 -0.3611 -0.5325
  846SOL     OW 2536   0.188   2.348   2.572  0.3872 -0.5477  0.3019
  846SOL    HW1 2537   0.279   2.373   2.559 -0.0660  1.2095  0.3471
  846SOL    HW2 2538   0.182   2.325   2.665  0.0593  2.6420  1.1164
  847SOL     OW 2539   0.083   2.171   1.664  0.4902  0.4212  0.2412
  847SOL    HW1 2540   0.041   2.222   1.733  0.3835 -0.3790  0.7654
  847SOL    HW2 2541   0.023   2.099   1.647  1.2627 -0.2680  0.4187
  848SOL     OW 2542   2.228   2.877   1.315 -0.3057  0.0700 -0.5657
  848SOL    HW1 2543   2.228   2.913   1.404  1.1080  1.7137 -1.2114
  848SOL    HW2 2544   2.320   2.871   1.291 -0.6613 -0.6636 -1.8140
  849SOL     OW 2545   1.576   1.658   1.226 -0.1856  0.9137  0.2656
  849SOL    HW1 2546   1.523   1.598   1.173 -0.5645  1.4068  0.0814
  849SOL    HW2 2547   1.520   1.735   1.237 -0.6334  0.3056  2.4777
  850SOL     OW 2548   0.412   2.675   2.304 -0.1979  0.2871  0.1111
  850SOL    HW1 2549   0.482   2.738   2.323  0.3200 -0.9450  2.4035
  850SOL    HW2 2550   0.444   2.627   2.227 -0.5172  2.6466 -1.5536
  851SOL     OW 2551   1.621   1.677   2.242  0.5294  0.1242 -0.0144
  851SOL    HW1 2552   1.648   1.697   2.331  0.4393 -1.0640  0.2814
  851SOL    HW2 2553   1.680   1.608   2.213 -1.0346 -1.2274  0.0033
  852SOL     OW 2554   2.859   1.270   0.815 -0.5108  0.3986  0.2207
  852SOL    HW1 2555   2.936   1.289   0.761  0.0434  0.8867  1.1736
  852SOL    HW2 2556   2.867   1.178   0.837 -0.6942  0.2177 -0.4618
  853SOL     OW 2557   2.208   1.909   1.960 -0.0004  0.2971 -0.1841
  853SOL    HW1 2558   2.155   1.835   1.990  0.5007 -0.5012 -1.2732
  853SOL    HW2 2559   2.185   1.919   1.867  1.3356  0.3225 -0.5124
  854SOL     OW 2560   1.591   2.204   0.132  0.0361 -0.5186  0.2919
  854SOL    HW1 2561   1.514   2.256   0.154 -1.2177 -2.8194  1.3759
  854SOL    HW2 2562   1.562   2.146   0.061  1.4783  0.3488 -1.0484
  855SOL     OW 2563   1.439   2.873   2.010 -0.2684 -0.4611  0.2518
  855SOL    HW1 2564   1.480   2.934   1.949  1.5565 -0.2697  1.6510
  855SOL    HW2 2565   1.488   2.883   2.091 -1.1017 -2.5077  1.0335
  856SOL     OW 2566   2.450   2.715   1.433  0.0254  0.4813 -0.0810
  856SOL    HW1 2567   2.473   2.806   1.412  1.6488  0.3714  1.1661
  856SOL    HW2 2568   2.450   2.712   1.529  0.0256 -0.8515 -0.1234
  857SOL     OW 2569   0.645   2.908   2.310 -0.5473  0.1755  0.3316
  857SOL    HW1 2570   0.675   2.993   2.278  0.5725 -0.1803  0.4172
  857SOL    HW2 2571   0.666   2.847   2.239 -0.4753 -0.1907  0.6668
  858SOL     OW 2572   0.298   0.487   2.989 -0.1429 -0.0922 -0.2889
  858SOL    HW1 2573   0.229   0.421   3.000 -0.8703  0.9942  1.9184
  858SOL    HW2 2574   0.252   0.563   2.952  0.2027  0.0638 -0.3954
  859SOL     OW 2575   0.367   1.951   1.614  0.0036 -0.1557  0.4106
  859SOL    HW1 2576   0.321   2.017   1.665 -1.0437 -1.2933  0.9691
  859SOL    HW2 2577   0.309   1.874   1.616 -0.1185 -0.1731 -2.6146
  860SOL     OW 2578   0.832   0.700   2.653 -0.6081 -0.1634 -0.2129
  860SOL    HW1 2579   0.827   0.657   2.739 -1.1844  1.7333  0.7047
  860SOL    HW2 2580   0.921   0.683   2.623 -0.7840 -1.9112  0.1771
  861SOL     OW 2581   1.421   1.042   2.877  0.7888 -0.2633 -0.1670
  861SOL    HW1 2582   1.350   0.981   2.897  0.6692  0.0915  0.4760
  861SOL    HW2 2583   1.379   1.128   2.874  1.1570 -0.0787  0.0054
  862SOL     OW 2584   0.023   3.117   1.551 -0.1856 -0.2273 -0.0665
  862SOL    HW1 2585   0.099   3.164   1.587  0.1693  0.7204 -1.9875
  862SOL    HW2 2586   0.061   3.060   1.483 -1.1329 -0.1548 -0.6551
  863SOL     OW 2587   2.872   1.307   0.483  0.1769  0.0305  0.0138
  863SOL    HW1 2588   2.897   1.290   0.392  1.9874 -1.1889  0.7050
  863SOL    HW2 2589   2.956   1.316   0.529 -0.7216  1.6506  1.3883
  864SOL     OW 2590   1.914   0.558   1.307 -0.0684 -0.6144  0.2087
  864SOL    HW1 2591   1.946   0.501   1.377  1.8003 -0.5805 -0.6047
  864SOL    HW2 2592   1.835   0.599   1.343  1.3903  0.1081  2.6280
  865SOL     OW 2593   0.713   0.242   0.684  0.1390 -0.3786  0.2896
  865SOL    HW1 2594   0.635   0.218   0.735 -0.2831  0.7360  0.1669
  865SOL    HW2 2595   0.693   0.212   0.596 -0.4436  0.5170  0.1107
  866SOL     OW 2596   1.581   3.047   1.825 -0.8354  0.5884 -0.4779
  866SOL    HW1 2597   1.623   3.131   1.843 -0.7690  0.3051  0.6803
  866SOL    HW2 2598   1.590   3.037   1.730  1.4031  0.7113 -0.3072
  867SOL     OW 2599   2.793   0.274   2.635  0.2460  0.4111  0.2704
  867SOL    HW1 2600   2.873   0.250   2.681 -0.2541 -0.1656  0.8320
  867SOL    HW2 2601   2.822   0.334   2.566  1.3007 -0.6287 -0.1941
  868SOL     OW 2602   1.141   0.083   0.101  0.5891 -0.0178 -0.2597
  868SOL    HW1 2603   1.120   0.010   0.160 -0.0048  1.0398  0.8458
  868SOL    HW2 2604   1.079   0.072   0.028  0.8954 -0.9577 -0.3864
  869SOL     OW 2605   1.878   2.532   0.622  0.4227  0.2710  0.2042
  869SOL    HW1 2606   1.786   2.537   0.598  0.6481  1.8402 -0.3233
  869SOL    HW2 2607   1.877   2.499   0.712 -0.6250 -0.2156  0.0185
  870SOL     OW 2608   1.888   3.016   0.459 -0.3072  0.2245 -0.3302
  870SOL    HW1 2609   1.912   2.935   0.504  1.7646  0.8859 -0.2225
  870SOL    HW2 2610   1.936   3.013   0.376 -1.6196  0.5168 -1.1292
  871SOL     OW 2611   0.308   2.493   1.521  0.2312 -0.2341 -0.2692
  871SOL    HW1 2612   0.394   2.526   1.550  0.8552 -1.5248 -0.6294
  871SOL    HW2 2613   0.288   2.423   1.583 -0.3326 -0.2750 -0.5024
  872SOL     OW 2614   2.792   2.087   1.590 -0.5140 -0.6082 -0.3243
  872SOL    HW1 2615   2.881   2.061   1.612 -1.0211 -1.5248  0.6864
  872SOL    HW2 2616   2.800   2.130   1.505  0.5914 -2.5537 -1.2360
  873SOL     OW 2617   2.765   0.712   2.791 -0.0635  0.3972 -0.0821
  873SOL    HW1 2618   2.841   0.659   2.768 -1.1904 -0.8295 -1.0083
  873SOL    HW2 2619   2.699   0.649   2.819 -0.0906  1.5932  2.6012
  874SOL     OW 2620   1.381   2.981   0.140  0.7008  0.7463  0.6170
  874SOL    HW1 2621   1.314   3.048   0.159  1.2601  1.0637  1.4677
  874SOL    HW2 2622   1.452   3.001   0.200  1.2096 -0.1289  0.3023
  875SOL     OW 2623   1.429   0.653   1.692  0.1949 -0.2361  1.0324
  875SOL    HW1 2624   1.404   0.652   1.784 -0.2653 -0.2649  0.9101
  875SOL    HW2 2625   1.393   0.735   1.658  0.7762  0.0011  0.9900
  876SOL     OW 2626   1.884   1.531   2.201 -0.2155 -0.2731  0.4359
  876SOL    HW1 2627   1.836   1.491   2.273 -0.0370  0.3203  0.8892
  876SOL    HW2 2628   1.872   1.471   2.128  1.5591 -2.0957  1.5969
  877SOL     OW 2629   1.101   3.047   0.314  0.1093 -0.2619 -0.4804
  877SOL    HW1 2630   1.085   2.952   0.312  0.7300 -0.3668 -0.2693
  877SOL    HW2 2631   1.171   3.058   0.378  0.8020  0.2373 -1.3264
  878SOL     OW 2632   1.483   0.235   2.026 -0.6424  0.4139 -0.6682
  878SOL    HW1 2633   1.548   0.177   1.986 -0.0322  1.0903 -0.6556
  878SOL    HW2 2634   1.480   0.209   2.118  0.4136  1.1265 -0.4361
  879SOL     OW 2635   1.461   0.293   2.382  0.0460  0.4830 -0.4249
  879SOL    HW1 2636   1.366   0.298   2.380 -0.1277 -0.9052  2.7028
  879SOL    HW2 2637   1.480   0.202   2.405  2.0697  1.1334  0.5388
  880SOL     OW 2638   1.205   0.116   1.252  0.1197 -0.2002  0.2018
  880SOL    HW1 2639   1.191   0.200   1.297  2.6961 -0.3946  1.4072
  880SOL    HW2 2640   1.300   0.107   1.247 -0.1603 -1.7827 -2.3444
  881SOL     OW 2641   0.921   1.395   2.265  0.1827 -0.0557 -0.3945
  881SOL    HW1 2642   0.898   1.466   2.326 -0.0469  0.8615 -1.5405
  881SOL    HW2 2643   0.837   1.360   2.237  0.2802  0.2001 -0.9900
  882SOL     OW 2644   2.558   0.106   0.684 -0.4859 -0.3065 -0.2134
  882SOL    HW1 2645   2.514   0.099   0.769  0.9542 -0.7001  0.5076
  882SOL    HW2 2646   2.573   0.200   0.672  0.4452 -0.3565  0.5556
  883SOL     OW 2647   2.650   1.087   1.206 -0.9818  0.0259  0.0698
  883SOL    HW1 2648   2.601   1.046   1.134  1.3403  0.7142 -1.9596
  883SOL    HW2 2649   2.635   1.181   1.195 -1.7258  0.0607  1.3234
  884SOL     OW 2650   2.932   1.416   1.019 -0.3394  0.3789  0.3114
  884SOL    HW1 2651   2.920   1.352   0.948 -0.1461  0.7746 -0.0780
  884SOL    HW2 2652   3.006   1.383   1.069  0.5741  0.9840 -0.6459
  885SOL     OW 2653   0.528   2.254   1.853 -0.2703  0.0813  0.0384
  885SOL    HW1 2654   0.455   2.301   1.811  0.6054  0.7878 -0.6994
  885SOL    HW2 2655   0.569   2.205   1.782  0.9292  0.9043  0.1520
  886SOL     OW 2656   0.762   2.281   1.339 -0.1652 -0.4297 -0.0189
  886SOL    HW1 2657   0.788   2.190   1.326 -1.5174 -0.7368 -0.6833
  886SOL    HW2 2658   0.671   2.284   1.310 -1.0110  0.5168  2.5918
  887SOL     OW 2659   1.204   2.024   2.655 -0.6779  0.0676  0.1294
  887SOL    HW1 2660   1.119   2.007   2.614 -0.0962 -0.3104 -0.9306
  887SOL    HW2 2661   1.264   2.037   2.581  0.2626 -0.0602  0.8673
  888SOL     OW 2662   0.248   1.320   1.662  0.1720 -0.0477 -0.5429
  888SOL    HW1 2663   0.307   1.255   1.699 -0.0721 -1.1653 -2.1223
  888SOL    HW2 2664   0.161   1.292   1.690  0.1034 -0.1803 -0.8880
  889SOL     OW 2665   1.008   3.079   1.845 -0.4468 -0.3076  0.0044
  889SOL    HW1 2666   1.080   3.019   1.864 -1.9702 -1.1870  3.1249
  889SOL    HW2 2667   1.042   3.166   1.868  0.5982 -0.3724 -1.2788
  890SOL     OW 2668   2.544   0.746   2.183  0.2388 -0.8207 -0.1673
  890SOL    HW1 2669   2.629   0.718   2.216  0.7449  0.8683 -0.0287
  890SOL    HW2 2670   2.511   0.807   2.250 -1.6575 -2.4718  0.4377
  891SOL     OW 2671   0.380   2.035   0.842  0.2317 -0.4261  0.1556
  891SOL    HW1 2672   0.295   2.030   0.798  0.4974 -0.0498 -0.4025
  891SOL    HW2 2673   0.389   1.951   0.886 -0.0211 -0.8224 -0.5461
  892SOL     OW 2674   2.417   0.775   2.878  0.2269 -0.0498 -0.0513
  892SOL    HW1 2675   2.385   0.710   2.941 -0.1660 -2.7591 -3.0168
  892SOL    HW2 2676   2.376   0.857   2.906  0.0276 -1.2061  3.2062
  893SOL     OW 2677   2.273   2.819   0.116  0.1238 -0.0882 -0.1798
  893SOL    HW1 2678   2.258   2.727   0.139  1.1475  0.2828  2.0276
  893SOL    HW2 2679   2.297   2.817   0.023  1.2644 -2.1575  0.1410
  894SOL     OW 2680   2.676   2.378   2.798 -0.0497  0.0606 -0.3680
  894SOL    HW1 2681   2.635   2.355   2.881 -0.0116  4.3015  0.9194
  894SOL    HW2 2682   2.770   2.373   2.816 -0.0409 -1.8608 -0.9878
  895SOL     OW 2683   2.402   0.018   0.926 -0.1996 -0.1736  0.3328
  895SOL    HW1 2684   2.349  -0.048   0.883 -0.1495 -1.1363  1.7183
  895SOL    HW2 2685   2.481  -0.029   0.956  0.9313  1.0098 -0.7573
  896SOL     OW 2686   1.686   1.016   2.952  0.7119 -0.4115  0.4837
  896SOL    HW1 2687   1.670   0.982   3.040 -1.1066  2.4896  1.2994
  896SOL    HW2 2688   1.599   1.034   2.917  1.5426  0.9181 -0.9293
  897SOL     OW 2689   2.036   1.598   1.676 -0.1440 -0.0087 -0.4205
  897SOL    HW1 2690   2.066   1.628   1.590  2.1730  0.0212  0.3992
  897SOL    HW2 2691   2.014   1.678   1.723  1.1940  0.1267 -0.0237
  898SOL     OW 2692   0.538   1.881   1.391  0.0418 -0.2276 -0.2764
  898SOL    HW1 2693   0.481   1.870   1.467 -0.1107 -0.0197 -0.3627
  898SOL    HW2 2694   0.575   1.794   1.377  0.6559 -0.0942  0.5025
  899SOL     OW 2695   2.319   1.164   2.579 -0.2717 -0.5499  0.2308
  899SOL    HW1 2696   2.372   1.162   2.658 -0.7127 -0.3833  0.5338
  899SOL    HW2 2697   2.230   1.181   2.610 -0.3990 -0.1827 -0.3203
  900SOL     OW 2698   2.665   3.046   0.537 -0.5739  0.3606 -0.3923
  900SOL    HW1 2699   2.628   3.120   0.584 -0.5061  0.1000  0.0824
  900SOL    HW2 2700   2.600   2.976   0.548  0.7510 -0.5724  1.7911
  901SOL     OW 2701   2.200   2.633   1.716  0.0669 -0.1443  0.5287
  901SOL    HW1 2702   2.188   2.540   1.734 -0.8338  0.2078  1.7845
  901SOL    HW2 2703   2.290   2.651   1.742  0.4581 -0.8157 -0.3606
  902SOL     OW 2704   0.282   2.191   0.583 -0.0180  0.2112 -0.0088
  902SOL    HW1 2705   0.353   2.134   0.555  0.3302  0.9263 -0.5864
  902SOL    HW2 2706   0.226   2.135   0.636  0.5715 -0.5481 -0.1841
  903SOL     OW 2707   1.885   2.458   2.700 -0.0384 -0.0900 -0.1778
  903SOL    HW1 2708   1.927   2.377   2.729 -0.9260  0.0704  1.5796
  903SOL    HW2 2709   1.792   2.445   2.720  0.0813  2.1582  2.0128
  904SOL     OW 2710   0.291   2.379   1.788 -0.7874  0.1706 -0.6530
  904SOL    HW1 2711   0.204   2.341   1.782 -0.6487 -0.2084 -0.2825
  904SOL    HW2 2712   0.282   2.450   1.851 -0.4659 -0.9077  0.6176
  905SOL     OW 2713   1.730   1.768   0.502 -1.0463 -0.0590 -0.0520
  905SOL    HW1 2714   1.688   1.801   0.423  0.0149  1.5368  0.0511
  905SOL    HW2 2715   1.771   1.844   0.542  1.0625 -1.3986  0.3881
  906SOL     OW 2716   0.250   0.534   2.378 -0.0771  0.5223 -0.0137
  906SOL    HW1 2717   0.217   0.624   2.386  0.7434  0.7869  0.4917
  906SOL    HW2 2718   0.310   0.524   2.452  2.1858  0.5930 -1.7846
  907SOL     OW 2719   0.349   0.982   1.873 -0.3973  0.6072 -0.7521
  907SOL    HW1 2720   0.385   1.039   1.940  0.8452 -0.0611 -0.8356
  907SOL    HW2 2721   0.256   0.976   1.894  0.4735 -1.9128  2.6473
  908SOL     OW 2722   2.650   1.853   2.203 -0.1814 -0.5594  0.6342
  908SOL    HW1 2723   2.647   1.945   2.228 -1.1812 -0.7278  1.1744
  908SOL    HW2 2724   2.609   1.850   2.117 -3.7908 -1.0188  2.3003
  909SOL     OW 2725   1.433   1.031   2.270 -0.2315  0.8395 -0.0897
  909SOL    HW1 2726   1.351   1.073   2.244  0.0215  1.0927 -0.4734
  909SOL    HW2 2727   1.478   1.014   2.187 -0.3701 -0.2548  0.0536
  910SOL     OW 2728   0.252   0.809   2.408 -0.0631 -0.5712 -0.0125
  910SOL    HW1 2729   0.159   0.789   2.420  0.1057 -0.8474  0.8394
  910SOL    HW2 2730   0.254   0.899   2.376 -0.5927 -0.3895  0.4707
  911SOL     OW 2731   1.641   1.313   1.363 -0.6102 -0.2046 -0.2868
  911SOL    HW1 2732   1.703   1.242   1.379  0.6510  1.0727  0.5142
  911SOL    HW2 2733   1.562   1.286   1.411 -0.1858 -1.1238 -0.0922
  912SOL     OW 2734   1.816   2.376   0.130 -0.0479 -0.5448  0.0715
  912SOL    HW1 2735   1.844   2.415   0.213 -0.9580  1.8518 -0.7366
  912SOL    HW2 2736   1.730   2.337   0.150 -1.8528  3.0470 -0.5979
  913SOL     OW 2737   0.478   2.475   1.087  0.0869  0.8024 -0.6593
  913SOL    HW1 2738   0.428   2.423   1.150 -0.6723  1.4174 -0.7539
  913SOL    HW2 2739   0.546   2.517   1.140  0.9784 -0.6276 -0.6542
  914SOL     OW 2740   2.173   0.526   2.582  0.2045  0.3410  0.1975
  914SOL    HW1 2741   2.136   0.462   2.642 -0.1684 -0.2762 -0.6968
  914SOL    HW2 2742   2.226   0.475   2.521 -0.6687  0.8015 -0.9498
  915SOL     OW 2743   1.090   1.561   1.181 -0.1700  0.0071 -0.4938
  915SOL    HW1 2744   1.068   1.577   1.090 -0.3178  1.2593 -0.2400
  915SOL    HW2 2745   1.157   1.492   1.178  0.5113  0.7129 -1.5784
  916SOL     OW 2746   2.888   2.542   1.199 -0.2477 -0.3320  0.6450
  916SOL    HW1 2747   2.793   2.538   1.195 -0.3105  1.6003 -0.2983
  916SOL    HW2 2748   2.917   2.464   1.153 -1.3821  0.0151 -0.6965
  917SOL     OW 2749   1.072   1.720   0.272  0.9116 -0.4993 -0.1548
  917SOL    HW1 2750   1.083   1.772   0.352  2.3331 -0.2342 -0.5199
  917SOL    HW2 2751   1.084   1.783   0.201 -1.4553 -0.5096 -0.5814
  918SOL     OW 2752   0.508   2.850   2.930  0.0017  0.1109 -0.2092
  918SOL    HW1 2753   0.507   2.768   2.881 -0.1324  0.0607 -0.1219
  918SOL    HW2 2754   0.599   2.860   2.960  0.2894  0.5860 -1.2197
  919SOL     OW 2755   2.397   1.277   0.123  0.5463  0.0811  0.1576
  919SOL    HW1 2756   2.305   1.282   0.098  0.8552 -0.3680 -1.0630
  919SOL    HW2 2757   2.418   1.184   0.121  0.4725 -0.0237  2.5186
  920SOL     OW 2758   0.577   1.739   2.089  0.2949  0.2607  0.3269
  920SOL    HW1 2759   0.533   1.748   2.004  2.0586  3.6871 -0.2822
  920SOL    HW2 2760   0.536   1.663   2.129 -1.0512 -1.0265 -3.3267
  921SOL     OW 2761   0.538   2.092   0.523  0.3853 -0.2499  0.0592
  921SOL    HW1 2762   0.566   2.025   0.584 -1.4116 -1.8333 -0.8181
  921SOL    HW2 2763   0.575   2.065   0.439 -0.3060 -0.1399 -0.2845
  922SOL     OW 2764   2.163   2.154   2.566  0.4535  0.0125  0.1327
  922SOL    HW1 2765   2.228   2.124   2.502  0.0241 -1.7928  0.5319
  922SOL    HW2 2766   2.099   2.083   2.570 -1.2476  1.5411  0.1632
  923SOL     OW 2767   1.319   2.796   2.712  0.2305 -0.0245  0.0808
  923SOL    HW1 2768   1.318   2.891   2.727 -1.3158 -0.0602  0.1723
  923SOL    HW2 2769   1.247   2.781   2.652  1.0200 -1.0393 -0.6144
  924SOL     OW 2770   0.343   0.642   1.381 -0.1828 -0.2948 -0.3458
  924SOL    HW1 2771   0.268   0.667   1.435  0.8149 -1.6770  1.7305
  924SOL    HW2 2772   0.413   0.700   1.409 -0.3638  0.7132 -1.9902
  925SOL     OW 2773   2.753   2.281   0.342 -0.4647 -0.4552 -0.0503
  925SOL    HW1 2774   2.682   2.220   0.360 -0.9587 -0.7830 -3.0279
  925SOL    HW2 2775   2.712   2.350   0.291  1.0808  0.0653 -0.5746
  926SOL     OW 2776   2.398   1.632   3.105 -0.1382  0.1969  0.4388
  926SOL    HW1 2777   2.383   1.692   3.177 -1.3382  0.3387  0.0775
  926SOL    HW2 2778   2.467   1.573   3.136  0.6158  1.3777  1.0131
  927SOL     OW 2779   1.876   2.631   0.342 -0.4441 -0.1935  0.4333
  927SOL    HW1 2780   1.945   2.619   0.407  0.2856  2.1707  0.0937
  927SOL    HW2 2781   1.796   2.645   0.393  0.1706  1.8920  0.8205
  928SOL     OW 2782   1.916   1.119   0.937 -0.0172  0.6897  0.2834
  928SOL    HW1 2783   1.908   1.058   0.864  1.2249  2.0013 -0.9716
  928SOL    HW2 2784   1.975   1.075   0.999  1.2843  0.8316 -0.8505
  929SOL     OW 2785   2.384   1.054   0.416 -0.2272  0.0375 -0.0534
  929SOL    HW1 2786   2.479   1.045   0.404 -0.2920 -1.1538  0.2368
  929SOL    HW2 2787   2.375   1.121   0.484  0.3403  1.7031 -1.6060
  930SOL     OW 2788   1.123   0.909   2.430 -0.1285  0.8926 -0.4578
  930SOL    HW1 2789   1.190   0.916   2.499  1.2053 -1.3035 -1.5133
  930SOL    HW2 2790   1.159   0.846   2.368 -3.2240 -0.3324 -1.0230
  931SOL     OW 2791   2.771   0.860   1.995  0.6430  0.1471  0.1788
  931SOL    HW1 2792   2.780   0.765   2.003  0.4748  0.1747  0.7134
  931SOL    HW2 2793   2.788   0.893   2.083  2.9152  0.7900 -0.4915
  932SOL     OW 2794   0.249   2.072   1.946 -0.5911 -0.1799 -0.4029
  932SOL    HW1 2795   0.190   2.132   1.993 -0.4034 -0.1264 -0.2347
  932SOL    HW2 2796   0.327   2.125   1.927 -0.4233 -0.3701 -0.2516
  933SOL     OW 2797   1.234   0.109   2.189 -0.3325 -0.2708 -0.7120
  933SOL    HW1 2798   1.227   0.188   2.242 -0.0206  0.6020 -1.9437
  933SOL    HW2 2799   1.303   0.058   2.231  0.3671  0.7122 -0.6611
  934SOL     OW 2800   0.663   1.378   2.069 -0.0407  0.2811  0.0181
  934SOL    HW1 2801   0.625   1.403   2.153  0.1089  0.4430  0.0390
  934SOL    HW2 2802   0.682   1.462   2.026  0.7934  0.2043  0.2309
  935SOL     OW 2803   0.395   1.386   0.620  0.1939  0.2211  0.6209
  935SOL    HW1 2804   0.486   1.360   0.633 -0.0130 -0.9175 -0.1583
  935SOL    HW2 2805   0.344   1.313   0.656 -0.4049  0.2151 -0.2194
  936SOL     OW 2806   1.464   2.327   1.027 -0.2809 -0.4496 -0.1929
  936SOL    HW1 2807   1.419   2.335   0.943  0.1960 -1.3227 -0.5476
  936SOL    HW2 2808   1.451   2.411   1.070  0.9868  0.6536 -1.9160
  937SOL     OW 2809   1.648   1.815   2.493 -0.2741 -0.4185  0.8537
  937SOL    HW1 2810   1.672   1.884   2.431 -0.0940 -1.4573 -0.2399
  937SOL    HW2 2811   1.667   1.852   2.579 -0.8085  1.1502  0.3080
  938SOL     OW 2812   0.769   1.904   2.203  0.7356  0.5873  0.7143
  938SOL    HW1 2813   0.720   1.844   2.147  0.7090  0.4477  0.8894
  938SOL    HW2 2814   0.725   1.988   2.193  0.5406  0.4904  0.7731
  939SOL     OW 2815   3.116   0.459   2.348  0.4390 -0.2894  0.2243
  939SOL    HW1 2816   3.140   0.550   2.331  2.6617 -1.2699 -2.1036
  939SOL    HW2 2817   3.193   0.422   2.390 -0.0157 -1.3810  0.0901
  940SOL     OW 2818   1.979   2.065   0.368  0.0087  0.1492  0.6085
  940SOL    HW1 2819   1.946   1.976   0.353 -2.6893  1.1406  0.4788
  940SOL    HW2 2820   2.065   2.052   0.409 -0.7415 -2.5218  1.4233
  941SOL     OW 2821   0.700   0.072   1.102 -0.0739 -0.0709 -0.0194
  941SOL    HW1 2822   0.651   0.139   1.053 -1.1440 -0.9348 -0.1279
  941SOL    HW2 2823   0.644  -0.005   1.099  0.8038 -0.7341  0.8128
  942SOL     OW 2824   0.575   2.585   1.538  0.8029  0.4904  0.1992
  942SOL    HW1 2825   0.661   2.569   1.575  0.6123 -0.2358  0.3222
  942SOL    HW2 2826   0.564   2.680   1.544  0.2456  0.2644  3.1853
  943SOL     OW 2827   2.518   1.871   1.962 -0.1407 -0.0665 -0.2354
  943SOL    HW1 2828   2.445   1.924   1.930  1.9968  2.8652 -0.3969
  943SOL    HW2 2829   2.571   1.853   1.884  0.0745 -0.9446  0.1100
  944SOL     OW 2830   1.073   2.337   2.155  0.5766  0.1751 -0.5897
  944SOL    HW1 2831   1.041   2.250   2.134 -4.0860  1.5289  0.6957
  944SOL    HW2 2832   1.069   2.385   2.072 -0.2322  0.1833 -0.5460
  945SOL     OW 2833   1.121   0.660   2.636 -0.2154  0.3309 -0.4578
  945SOL    HW1 2834   1.110   0.565   2.648  2.4780  0.3307  2.2129
  945SOL    HW2 2835   1.201   0.668   2.583 -0.7837  1.1035 -1.2018
  946SOL     OW 2836   1.400   1.463   1.662  0.2837 -0.5734 -0.0601
  946SOL    HW1 2837   1.466   1.404   1.626  0.7365 -0.0216 -0.1403
  946SOL    HW2 2838   1.342   1.406   1.712  1.0469 -1.0094  0.3363
  947SOL     OW 2839   0.625   2.863   2.586 -0.3595 -0.1710  0.0704
  947SOL    HW1 2840   0.542   2.901   2.615  0.0566  0.0399  0.9933
  947SOL    HW2 2841   0.635   2.891   2.495 -0.8008  0.6497  0.2749
  948SOL     OW 2842   2.567   2.962   2.692 -0.0159 -0.6090 -0.2445
  948SOL    HW1 2843   2.490   2.904   2.690 -0.7174  0.2439  1.3481
  948SOL    HW2 2844   2.642   2.903   2.699 -0.5924 -1.3948 -0.6322
  949SOL     OW 2845   1.587   1.169   1.789  0.0158  0.0584  0.1032
  949SOL    HW1 2846   1.650   1.218   1.736 -0.4690  1.1590  0.5392
  949SOL    HW2 2847   1.522   1.139   1.726  1.2832 -1.5775 -0.4360
  950SOL     OW 2848   1.381   1.735   3.073  0.1180  0.2151 -0.1668
  950SOL    HW1 2849   1.322   1.663   3.052  0.6016 -0.1109 -0.4146
  950SOL    HW2 2850   1.421   1.710   3.157 -1.7921  1.5017  1.1531
  951SOL     OW 2851   2.079   0.906   2.834 -0.0626 -0.0568  0.2103
  951SOL    HW1 2852   2.022   0.830   2.843  0.5072 -0.5424 -0.2984
  951SOL    HW2 2853   2.138   0.884   2.762 -1.1942  1.6683 -1.2941
  952SOL     OW 2854   1.752   1.952   2.058 -0.1010 -0.1117  0.2749
  952SOL    HW1 2855   1.707   1.976   2.139 -0.8638 -0.5470 -0.0076
  952SOL    HW2 2856   1.753   2.033   2.006  0.1506  0.0989  0.6066
  953SOL     OW 2857   2.676   1.501   0.607 -0.4236 -0.8756  0.2139
  953SOL    HW1 2858   2.702   1.409   0.595 -3.1328 -1.5520 -0.4798
  953SOL    HW2 2859   2.627   1.501   0.689 -1.0184 -0.1738 -0.1435
  954SOL     OW 2860   1.480   0.068   1.243 -0.2907 -0.9785  0.3165
  954SOL    HW1 2861   1.483   0.017   1.324  0.5908  0.1618  1.0091
  954SOL    HW2 2862   1.572   0.086   1.222 -0.5649 -0.1011 -0.1764
  955SOL     OW 2863   0.018   2.497   2.107  0.1546  0.0157  0.4871
  955SOL    HW1 2864  -0.074   2.507   2.133 -0.0294  0.5968 -0.3818
  955SOL    HW2 2865   0.066   2.554   2.167 -0.3485  1.9383 -0.9168
  956SOL     OW 2866   1.429   0.439   1.210  0.6061  0.6200  0.3386
  956SOL    HW1 2867   1.523   0.435   1.195  0.5938 -0.5775  0.5525
  956SOL    HW2 2868   1.393   0.472   1.128  1.0507 -0.6397 -0.3713
  957SOL     OW 2869   0.728   1.785   0.942  0.1635  0.1137  0.4406
  957SOL    HW1 2870   0.763   1.775   0.854 -2.1180 -0.8176 -0.3835
  957SOL    HW2 2871   0.765   1.868   0.973 -0.0718  1.1033 -1.8804
  958SOL     OW 2872   0.647   1.344   3.125 -0.3195 -0.3301  0.1610
  958SOL    HW1 2873   0.732   1.327   3.085  0.6112  3.1587  0.5085
  958SOL    HW2 2874   0.584   1.300   3.068  1.6490 -2.2205 -0.5735
  959SOL     OW 2875   0.563   0.215   1.369  0.0530  0.0361 -0.0660
  959SOL    HW1 2876   0.635   0.178   1.317  0.0955  0.6356 -0.4272
  959SOL    HW2 2877   0.606   0.250   1.448 -0.0787 -1.3951  0.6573
  960SOL     OW 2878   0.096   0.316   2.955 -0.2215 -0.4624 -0.2429
  960SOL    HW1 2879   0.099   0.245   3.019  2.6506 -1.1851 -1.1667
  960SOL    HW2 2880   0.023   0.292   2.897 -0.5085 -1.6516  0.5891
  961SOL     OW 2881   0.432   2.450   0.243 -0.1180  0.3476 -0.2056
  961SOL    HW1 2882   0.428   2.537   0.204 -1.4115  0.3710 -0.0404
  961SOL    HW2 2883   0.393   2.461   0.330 -1.9865 -0.7759 -0.8954
  962SOL     OW 2884   1.138   1.448   0.911  0.2479  0.3225 -0.1418
  962SOL    HW1 2885   1.192   1.380   0.870  0.5815  0.8523 -0.5891
  962SOL    HW2 2886   1.177   1.531   0.881 -1.8628  0.7345 -1.8822
  963SOL     OW 2887   0.478   2.570   2.040 -0.5163 -0.0761 -0.4016
  963SOL    HW1 2888   0.393   2.614   2.039 -1.4057 -1.7462  0.9489
  963SOL    HW2 2889   0.465   2.492   1.988  0.3579 -0.0279 -0.6892
  964SOL     OW 2890   0.238   2.779   1.564  0.2416 -0.4818  0.4446
  964SOL    HW1 2891   0.248   2.684   1.571 -1.7883 -0.5801  2.3625
  964SOL    HW2 2892   0.244   2.810   1.655  1.1734  1.2623 -0.1999
  965SOL     OW 2893   1.028   0.776   0.101  0.6000 -0.1264  0.1832
  965SOL    HW1 2894   1.095   0.737   0.045  0.2444  0.4367 -0.6432
  965SOL    HW2 2895   0.945   0.742   0.066  0.5316 -2.3048  2.3483
  966SOL     OW 2896   0.313   0.618   0.812  0.0379  0.2007  0.2426
  966SOL    HW1 2897   0.288   0.704   0.843  0.9136  0.4622  0.2262
  966SOL    HW2 2898   0.282   0.615   0.721 -0.6951  0.1970  0.4923
  967SOL     OW 2899   0.279   1.499   2.745  0.1101 -0.1758  0.7416
  967SOL    HW1 2900   0.303   1.518   2.836  1.1399  0.2729  0.3775
  967SOL    HW2 2901   0.249   1.583   2.710  0.0757 -0.2667  0.5528
  968SOL     OW 2902   2.379   0.213   2.192 -0.1185  0.5144  0.1915
  968SOL    HW1 2903   2.335   0.200   2.108  0.5222  1.9356 -0.3810
  968SOL    HW2 2904   2.462   0.255   2.169  0.8552 -0.7377  1.3885
  969SOL     OW 2905   2.896   1.335   2.041  0.8114  0.3574  0.7659
  969SOL    HW1 2906   2.928   1.401   1.980  0.3834  0.7641  0.9834
  969SOL    HW2 2907   2.804   1.324   2.018  1.3064 -1.4483 -0.4450
  970SOL     OW 2908   3.100   2.275   1.406  0.6382  0.1580  0.2741
  970SOL    HW1 2909   3.164   2.244   1.470  0.6383  0.1383  0.2644
  970SOL    HW2 2910   3.092   2.203   1.343  1.7378  0.7671 -0.5786
  971SOL     OW 2911   1.575   0.827   2.695 -0.1020  0.0344 -0.3917
  971SOL    HW1 2912   1.528   0.909   2.677  0.8590  0.7801  0.4511
  971SOL    HW2 2913   1.531   0.791   2.772 -0.6420 -0.3487 -0.8702
  972SOL     OW 2914   2.509   2.204   1.980  0.1362  0.2896  0.3256
  972SOL    HW1 2915   2.451   2.195   1.905 -0.5377  0.3147  0.8390
  972SOL    HW2 2916   2.593   2.168   1.951  0.2708  1.5616 -0.8977
  973SOL     OW 2917   2.330   0.390   2.398  0.1221 -0.5494  0.1288
  973SOL    HW1 2918   2.413   0.418   2.360 -0.0838 -0.5587 -0.3387
  973SOL    HW2 2919   2.290   0.336   2.330 -0.5051 -0.1012  0.1401
  974SOL     OW 2920   3.016   1.012   1.362  0.0222  0.2386  0.5336
  974SOL    HW1 2921   2.998   1.099   1.325  0.9536  0.7034  1.1662
  974SOL    HW2 2922   2.935   0.963   1.347  0.8389 -0.0287 -3.3413
  975SOL     OW 2923   1.312   1.588   0.390 -0.0401  0.0507  0.3168
  975SOL    HW1 2924   1.295   1.668   0.441 -2.4076 -1.2015  1.5243
  975SOL    HW2 2925   1.251   1.593   0.317  0.8667  0.0694 -0.4477
  976SOL     OW 2926   2.094   2.157   1.046 -0.4394  0.4106  0.5550
  976SOL    HW1 2927   2.086   2.063   1.032  3.7130 -0.0453  0.9124
  976SOL    HW2 2928   2.012   2.182   1.088 -2.8428 -2.4834 -2.3445
  977SOL     OW 2929   0.312   1.301   2.291 -0.0529 -0.0423  0.0859
  977SOL    HW1 2930   0.367   1.379   2.281  1.2981 -0.9723  0.1240
  977SOL    HW2 2931   0.338   1.265   2.376 -0.6346 -0.5709  0.0382
  978SOL     OW 2932   0.699   0.648   1.379 -0.0550 -0.0908 -0.2071
  978SOL    HW1 2933   0.673   0.691   1.298 -0.8143  0.7615  0.4775
  978SOL    HW2 2934   0.777   0.597   1.356 -0.7256 -0.4645 -1.6340
  979SOL     OW 2935   1.510   1.436   0.846 -0.4123 -0.1335  0.4417
  979SOL    HW1 2936   1.493   1.447   0.939  0.3076 -0.1989  0.5839
  979SOL    HW2 2937   1.443   1.374   0.816 -0.6661 -0.0846  0.9062
  980SOL     OW 2938   0.964   3.115   2.172  0.0579  0.2670 -0.5901
  980SOL    HW1 2939   0.906   3.176   2.126  0.1844 -0.1277 -1.2878
  980SOL    HW2 2940   1.052   3.146   2.152  0.1264 -0.1817 -1.0260
  981SOL     OW 2941   3.002   1.483   1.824 -0.7433 -0.3284 -0.0114
  981SOL    HW1 2942   3.001   1.500   1.730  1.3352 -1.1300 -0.1994
  981SOL    HW2 2943   3.054   1.555   1.861 -1.2607 -0.2065  0.4869
  982SOL     OW 2944   1.978   2.080   1.747 -0.3385 -0.8824  0.5369
  982SOL    HW1 2945   1.901   2.075   1.803 -1.8827 -2.6113 -1.6987
  982SOL    HW2 2946   1.950   2.042   1.664  2.6915 -0.7969 -0.5624
  983SOL     OW 2947   2.624   2.243   0.692  0.1064 -0.3272 -0.1306
  983SOL    HW1 2948   2.718   2.256   0.679 -0.1663  0.5379 -1.3194
  983SOL    HW2 2949   2.607   2.275   0.781  0.7468  0.5449 -0.3196
  984SOL     OW 2950   0.002   0.954   0.682 -0.7285  0.8121  0.1359
  984SOL    HW1 2951  -0.081   1.001   0.694 -1.1221 -0.1019  1.0662
  984SOL    HW2 2952  -0.010   0.872   0.729  0.7660  0.7386  0.4176
  985SOL     OW 2953   2.102   3.062   1.175 -0.4889  0.0820  0.2933
  985SOL    HW1 2954   2.144   2.983   1.211  1.0979  0.0016 -1.7102
  985SOL    HW2 2955   2.061   3.103   1.251 -0.5256 -2.1800  1.5334
  986SOL     OW 2956   0.911   1.025   2.290 -0.6240  0.0937 -0.0488
  986SOL    HW1 2957   0.925   1.023   2.195 -1.9109 -0.7777 -0.2316
  986SOL    HW2 2958   0.999   1.018   2.327 -0.1067  0.4629 -1.1810
  987SOL     OW 2959   1.808   1.437   0.469  0.3699  0.3794 -0.1351
  987SOL    HW1 2960   1.761   1.356   0.446  0.2060  0.3641  0.2649
  987SOL    HW2 2961   1.844   1.420   0.555 -1.1903  1.4087  0.7392
  988SOL     OW 2962   2.525   1.173   2.774 -0.0649 -0.8287 -0.0467
  988SOL    HW1 2963   2.582   1.107   2.812  0.2744 -0.5299 -0.0324
  988SOL    HW2 2964   2.583   1.224   2.717  0.3871  1.5258  2.4670
  989SOL     OW 2965   2.655   1.165   0.579 -0.0770  0.2124 -0.1293
  989SOL    HW1 2966   2.728   1.219   0.548  1.8445 -1.5374  1.2598
  989SOL    HW2 2967   2.646   1.097   0.513 -2.2654  1.9743 -1.6944
  990SOL     OW 2968   3.065   1.589   0.113  0.1471  0.0390  0.5366
  990SOL    HW1 2969   3.038   1.633   0.032  1.3136 -0.8607 -0.3537
  990SOL    HW2 2970   3.110   1.657   0.163 -0.2248  0.4941  0.2561
  991SOL     OW 2971   0.766   2.808   3.020 -0.0458 -0.4866  0.0894
  991SOL    HW1 2972   0.787   2.901   3.029  0.4751 -0.5372 -0.6332
  991SOL    HW2 2973   0.844   2.762   3.052 -0.3969 -0.6844  0.6835
  992SOL     OW 2974   0.501   1.725   1.798  0.2425 -0.0284  0.9574
  992SOL    HW1 2975   0.448   1.710   1.720  0.8091  0.3985  0.4908
  992SOL    HW2 2976   0.542   1.810   1.784  0.3171  0.0712  1.7389
  993SOL     OW 2977   1.669   2.001   1.737  0.1973 -0.5492 -0.2687
  993SOL    HW1 2978   1.708   1.968   1.656 -0.7955 -0.2068 -0.8907
  993SOL    HW2 2979   1.599   1.939   1.757  1.1130 -1.2199  0.9001
  994SOL     OW 2980   2.952   1.854   3.106 -0.4679 -0.3445 -0.0255
  994SOL    HW1 2981   3.021   1.818   3.051  0.5371 -1.3828  1.8585
  994SOL    HW2 2982   2.999   1.894   3.180 -1.8620 -0.8259  1.1291
  995SOL     OW 2983   1.707   1.291   0.149  0.6054 -0.0542 -0.1737
  995SOL    HW1 2984   1.673   1.285   0.059 -1.1723 -0.2457  0.4960
  995SOL    HW2 2985   1.714   1.384   0.166 -1.6857  0.0285  0.4392
  996SOL     OW 2986   2.265   1.848   1.482 -0.4711 -0.2082 -0.4517
  996SOL    HW1 2987   2.177   1.817   1.460 -0.7139  0.0625  0.1139
  996SOL    HW2 2988   2.299   1.782   1.543 -0.5930  0.0960 -0.0501
  997SOL     OW 2989   1.130   1.682   1.884 -0.0117 -0.1184  0.3711
  997SOL    HW1 2990   1.215   1.699   1.843  0.6592 -1.2101  1.2955
  997SOL    HW2 2991   1.151   1.630   1.961 -1.7828 -2.3425 -0.6498
  998SOL     OW 2992   0.774   3.002   1.922 -0.1185 -0.4395 -0.1138
  998SOL    HW1 2993   0.867   3.019   1.911 -0.2274 -0.9153 -2.0135
  998SOL    HW2 2994   0.751   2.947   1.847 -1.7066 -1.1629  0.8943
  999SOL     OW 2995   1.003   1.470   0.368 -0.0697 -0.4477  0.4506
  999SOL    HW1 2996   1.016   1.561   0.341  0.0869 -0.3357  0.8969
  999SOL    HW2 2997   0.980   1.424   0.287 -0.1353 -0.0153  0.2213
 1000SOL     OW 2998   0.641   2.876   0.885 -0.2589 -0.2646 -0.1133
 1000SOL    HW1 2999   0.613   2.847   0.798 -1.7025  0.7070  0.0131
 1000SOL    HW2 3000   0.675   2.797   0.927  1.2548 -0.5539 -1.8704
 1001SOL     OW 3001   1.997   2.777   0.629  0.7155 -0.0742  0.1298
 1001SOL    HW1 3002   2.089   2.763   0.604  0.1324 -1.6499 -1.2147
 1001SOL    HW2 3003   1.962   2.689   0.643 -0.2083  0.5880  2.0929
 1002SOL     OW 3004   2.283   0.738   2.264  0.0485 -0.1986 -0.3524
 1002SOL    HW1 3005   2.321   0.796   2.329  1.3245  1.4028 -2.5129
 1002SOL    HW2 3006   2.313   0.650   2.289  0.5956  0.4152  1.1514
 1003SOL     OW 3007   1.342   0.666   2.478  0.4388  0.7013  0.0949
 1003SOL    HW1 3008   1.330   0.693   2.386  1.6015  0.6224 -0.0874
 1003SOL    HW2 3009   1.372   0.745   2.522 -1.5704  1.1282  0.7341
 1004SOL     OW 3010   1.128   2.075   0.349  0.4632 -0.3008 -0.2934
 1004SOL    HW1 3011   1.208   2.041   0.389  0.4621  1.1566  0.9571
 1004SOL    HW2 3012   1.094   2.137   0.413 -2.0012 -1.3839 -0.5510
 1005SOL     OW 3013   2.575   2.652   0.998 -0.3600 -0.1799  0.0093
 1005SOL    HW1 3014   2.489   2.626   0.964 -0.3024  2.3009 -2.0593
 1005SOL    HW2 3015   2.567   2.745   1.016  1.8255  0.0091  0.0469
 1006SOL     OW 3016   1.152   0.804   1.318 -0.1778 -0.2868 -0.7728
 1006SOL    HW1 3017   1.115   0.732   1.370 -0.5094  1.6206  1.6992
 1006SOL    HW2 3018   1.084   0.825   1.254 -1.3395 -0.1543  0.4869
 1007SOL     OW 3019   1.871   0.752   2.907  0.4357  0.2604  0.4865
 1007SOL    HW1 3020   1.791   0.798   2.882  1.0804  0.2994 -1.5572
 1007SOL    HW2 3021   1.859   0.663   2.874  1.1688  0.2314  0.2829
 1008SOL     OW 3022   2.475   0.365   1.664  0.1535 -0.3275  0.0971
 1008SOL    HW1 3023   2.540   0.431   1.688  0.0449 -0.0218 -0.4498
 1008SOL    HW2 3024   2.527   0.288   1.639  0.3018 -0.0546 -0.4258
 1009SOL     OW 3025   1.154   1.927   1.631 -0.4037 -0.3679  0.5734
 1009SOL    HW1 3026   1.240   1.887   1.647 -0.1232  0.7078  1.8785
 1009SOL    HW2 3027   1.120   1.883   1.554  0.6795 -1.8608  0.9464
 1010SOL     OW 3028   2.735   2.125   1.870 -0.3444  0.0030 -0.0706
 1010SOL    HW1 3029   2.750   2.088   1.783  1.4767 -0.3336  0.3761
 1010SOL    HW2 3030   2.777   2.211   1.866  0.5622 -0.4070  0.7885
 1011SOL     OW 3031   1.348   0.429   1.893 -0.5876 -0.5484 -0.4054
 1011SOL    HW1 3032   1.253   0.416   1.896 -0.5023 -0.9464  0.5701
 1011SOL    HW2 3033   1.385   0.348   1.928  0.1088 -0.3638 -0.7072
 1012SOL     OW 3034   0.767   2.626   1.013 -0.4911 -0.1506 -0.6117
 1012SOL    HW1 3035   0.809   2.541   1.023 -1.6060 -0.7176 -0.7244
 1012SOL    HW2 3036   0.708   2.633   1.088 -0.0568  0.7198 -0.3513
 1013SOL     OW 3037   2.581   2.578   2.638 -0.2326  0.9235  0.3455
 1013SOL    HW1 3038   2.643   2.526   2.689  0.0858  1.4768  0.5265
 1013SOL    HW2 3039   2.503   2.583   2.694 -1.3191 -1.7559 -0.8718
 1014SOL     OW 3040   1.823   2.043   0.867  0.1582  0.2556 -0.4641
 1014SOL    HW1 3041   1.757   2.079   0.927 -2.4675 -2.2690 -1.7817
 1014SOL    HW2 3042   1.846   1.958   0.904  2.6716  1.1136 -0.0323
 1015SOL     OW 3043   1.344   0.932   2.604  0.9250  0.7517 -0.2533
 1015SOL    HW1 3044   1.371   1.018   2.570  1.5562  0.4462 -0.5137
 1015SOL    HW2 3045   1.317   0.950   2.694  1.9737  1.0621  0.0069
 1016SOL     OW 3046   1.175   1.359   0.560 -0.7985 -0.4690 -0.3645
 1016SOL    HW1 3047   1.103   1.368   0.499  0.3843 -0.8283 -1.8318
 1016SOL    HW2 3048   1.211   1.447   0.570 -1.8642 -0.1677  0.9108
 1017SOL     OW 3049   2.216   3.016   1.745 -0.1366 -0.1334 -0.1826
 1017SOL    HW1 3050   2.247   3.106   1.750 -0.6279 -0.0302  1.0528
 1017SOL    HW2 3051   2.292   2.964   1.774 -0.6843  0.0425  1.5926
 1018SOL     OW 3052   2.254   0.028   0.371 -0.1519 -0.2821 -0.7366
 1018SOL    HW1 3053   2.255  -0.065   0.393  2.0221  0.5393  2.8602
 1018SOL    HW2 3054   2.312   0.036   0.295  0.8282 -1.6691 -0.1399
 1019SOL     OW 3055   0.410   2.646   0.883 -0.1692 -0.3044  0.0788
 1019SOL    HW1 3056   0.443   2.602   0.961  0.5497 -3.3191 -1.8789
 1019SOL    HW2 3057   0.484   2.645   0.822 -1.5207 -0.3112 -1.5798
 1020SOL     OW 3058   0.679   1.477   0.232 -0.6003  0.0647  0.1189
 1020SOL    HW1 3059   0.639   1.463   0.147 -0.4396 -0.1170  0.0747
 1020SOL    HW2 3060   0.705   1.569   0.231 -0.2182 -0.0491 -0.1850
 1021SOL     OW 3061   2.417   1.805   1.243 -0.5985  0.3047  0.0180
 1021SOL    HW1 3062   2.368   1.863   1.185 -0.5057 -2.3175 -2.7320
 1021SOL    HW2 3063   2.363   1.798   1.322 -2.1869  1.4827 -0.9729
 1022SOL     OW 3064   1.563   2.112   1.490 -0.3167  0.5890  0.2260
 1022SOL    HW1 3065   1.630   2.154   1.545 -0.1718  1.3975 -0.5696
 1022SOL    HW2 3066   1.496   2.179   1.478 -0.5256  0.2878 -0.2919
 1023SOL     OW 3067   2.859   2.967   2.415 -0.0395 -0.3151 -0.2133
 1023SOL    HW1 3068   2.808   2.902   2.462  0.5833 -1.2259 -0.8027
 1023SOL    HW2 3069   2.826   2.964   2.325 -1.7882  1.9868  0.3071
 1024SOL     OW 3070   0.226   0.061   1.978  0.4294  0.0682 -0.5121
 1024SOL    HW1 3071   0.300   0.022   1.931  0.6722 -0.1634  0.0466
 1024SOL    HW2 3072   0.255   0.062   2.070 -0.8571 -1.4406 -0.0650
   3.13157   3.13157   3.13157
