# Supplementary material for: Virtual Double-System Single-Box for Absolute Dissociation Free Energy Calculations in GROMACS
Source: J Chem Inf Model. 2021 Nov 1;61(11):5320–6. doi: 10.1021/acs.jcim.1c00909 (PMC8611716; doi:10.1021/acs.jcim.1c00909)
Supplement: Supplementary file 2 — ci1c00909_si_002.zip [file ci1c00909_si_002.zip › SI/2_hpcdrug/LIG_only_ligand_HREM_OUT/posre.itp]

; In this topology include file, you will find position restraint
; entries for all the heavy atoms in your original pdb file.
; This means that all the protons which were added by pdb2gmx are
; not restrained.

[ position_restraints ]
; atom  type      fx      fy      fz
     1     1  1000  1000  1000
     5     1  1000  1000  1000
     7     1  1000  1000  1000
    10     1  1000  1000  1000
    11     1  1000  1000  1000
    13     1  1000  1000  1000
    15     1  1000  1000  1000
    17     1  1000  1000  1000
    19     1  1000  1000  1000
    21     1  1000  1000  1000
    22     1  1000  1000  1000
    23     1  1000  1000  1000
    24     1  1000  1000  1000
    27     1  1000  1000  1000
    30     1  1000  1000  1000
    33     1  1000  1000  1000
    35     1  1000  1000  1000
    36     1  1000  1000  1000
    37     1  1000  1000  1000
    39     1  1000  1000  1000
    41     1  1000  1000  1000
    44     1  1000  1000  1000
    46     1  1000  1000  1000
    47     1  1000  1000  1000
    48     1  1000  1000  1000
    50     1  1000  1000  1000
    53     1  1000  1000  1000
    54     1  1000  1000  1000
    55     1  1000  1000  1000
    57     1  1000  1000  1000
    59     1  1000  1000  1000
    62     1  1000  1000  1000
    65     1  1000  1000  1000
    68     1  1000  1000  1000
    71     1  1000  1000  1000
    75     1  1000  1000  1000
    76     1  1000  1000  1000
    77     1  1000  1000  1000
    79     1  1000  1000  1000
    81     1  1000  1000  1000
    83     1  1000  1000  1000
    87     1  1000  1000  1000
    91     1  1000  1000  1000
    92     1  1000  1000  1000
    93     1  1000  1000  1000
    95     1  1000  1000  1000
    97     1  1000  1000  1000
   100     1  1000  1000  1000
   103     1  1000  1000  1000
   104     1  1000  1000  1000
   105     1  1000  1000  1000
   106     1  1000  1000  1000
   107     1  1000  1000  1000
   108     1  1000  1000  1000
   110     1  1000  1000  1000
   113     1  1000  1000  1000
   114     1  1000  1000  1000
   115     1  1000  1000  1000
   117     1  1000  1000  1000
   119     1  1000  1000  1000
   122     1  1000  1000  1000
   124     1  1000  1000  1000
   125     1  1000  1000  1000
   126     1  1000  1000  1000
   128     1  1000  1000  1000
   130     1  1000  1000  1000
   133     1  1000  1000  1000
   136     1  1000  1000  1000
   137     1  1000  1000  1000
   141     1  1000  1000  1000
   142     1  1000  1000  1000
   143     1  1000  1000  1000
   145     1  1000  1000  1000
   147     1  1000  1000  1000
   149     1  1000  1000  1000
   153     1  1000  1000  1000
   157     1  1000  1000  1000
   158     1  1000  1000  1000
   159     1  1000  1000  1000
   161     1  1000  1000  1000
   163     1  1000  1000  1000
   166     1  1000  1000  1000
   169     1  1000  1000  1000
   170     1  1000  1000  1000
   171     1  1000  1000  1000
   174     1  1000  1000  1000
   175     1  1000  1000  1000
   176     1  1000  1000  1000
   178     1  1000  1000  1000
   180     1  1000  1000  1000
   182     1  1000  1000  1000
   186     1  1000  1000  1000
   190     1  1000  1000  1000
   191     1  1000  1000  1000
   192     1  1000  1000  1000
   194     1  1000  1000  1000
   196     1  1000  1000  1000
   198     1  1000  1000  1000
   202     1  1000  1000  1000
   204     1  1000  1000  1000
   205     1  1000  1000  1000
   206     1  1000  1000  1000
   208     1  1000  1000  1000
   210     1  1000  1000  1000
   213     1  1000  1000  1000
   215     1  1000  1000  1000
   216     1  1000  1000  1000
   217     1  1000  1000  1000
   219     1  1000  1000  1000
   222     1  1000  1000  1000
   223     1  1000  1000  1000
   224     1  1000  1000  1000
   226     1  1000  1000  1000
   228     1  1000  1000  1000
   230     1  1000  1000  1000
   234     1  1000  1000  1000
   236     1  1000  1000  1000
   237     1  1000  1000  1000
   238     1  1000  1000  1000
   240     1  1000  1000  1000
   242     1  1000  1000  1000
   244     1  1000  1000  1000
   248     1  1000  1000  1000
   250     1  1000  1000  1000
   251     1  1000  1000  1000
   252     1  1000  1000  1000
   254     1  1000  1000  1000
   256     1  1000  1000  1000
   258     1  1000  1000  1000
   262     1  1000  1000  1000
   264     1  1000  1000  1000
   265     1  1000  1000  1000
   266     1  1000  1000  1000
   268     1  1000  1000  1000
   270     1  1000  1000  1000
   273     1  1000  1000  1000
   275     1  1000  1000  1000
   279     1  1000  1000  1000
   283     1  1000  1000  1000
   284     1  1000  1000  1000
   285     1  1000  1000  1000
   287     1  1000  1000  1000
   289     1  1000  1000  1000
   292     1  1000  1000  1000
   293     1  1000  1000  1000
   294     1  1000  1000  1000
   297     1  1000  1000  1000
   298     1  1000  1000  1000
   299     1  1000  1000  1000
   301     1  1000  1000  1000
   304     1  1000  1000  1000
   305     1  1000  1000  1000
   306     1  1000  1000  1000
   308     1  1000  1000  1000
   310     1  1000  1000  1000
   313     1  1000  1000  1000
   315     1  1000  1000  1000
   319     1  1000  1000  1000
   323     1  1000  1000  1000
   324     1  1000  1000  1000
   325     1  1000  1000  1000
   327     1  1000  1000  1000
   329     1  1000  1000  1000
   332     1  1000  1000  1000
   333     1  1000  1000  1000
   335     1  1000  1000  1000
   337     1  1000  1000  1000
   338     1  1000  1000  1000
   340     1  1000  1000  1000
   342     1  1000  1000  1000
   344     1  1000  1000  1000
   346     1  1000  1000  1000
   347     1  1000  1000  1000
   348     1  1000  1000  1000
   349     1  1000  1000  1000
   351     1  1000  1000  1000
   353     1  1000  1000  1000
   356     1  1000  1000  1000
   358     1  1000  1000  1000
   362     1  1000  1000  1000
   366     1  1000  1000  1000
   367     1  1000  1000  1000
   368     1  1000  1000  1000
   370     1  1000  1000  1000
   372     1  1000  1000  1000
   375     1  1000  1000  1000
   376     1  1000  1000  1000
   377     1  1000  1000  1000
   378     1  1000  1000  1000
   379     1  1000  1000  1000
   380     1  1000  1000  1000
   382     1  1000  1000  1000
   384     1  1000  1000  1000
   387     1  1000  1000  1000
   388     1  1000  1000  1000
   389     1  1000  1000  1000
   390     1  1000  1000  1000
   391     1  1000  1000  1000
   392     1  1000  1000  1000
   394     1  1000  1000  1000
   396     1  1000  1000  1000
   398     1  1000  1000  1000
   402     1  1000  1000  1000
   406     1  1000  1000  1000
   407     1  1000  1000  1000
   408     1  1000  1000  1000
   410     1  1000  1000  1000
   412     1  1000  1000  1000
   414     1  1000  1000  1000
   418     1  1000  1000  1000
   422     1  1000  1000  1000
   423     1  1000  1000  1000
   424     1  1000  1000  1000
   426     1  1000  1000  1000
   428     1  1000  1000  1000
   431     1  1000  1000  1000
   432     1  1000  1000  1000
   434     1  1000  1000  1000
   436     1  1000  1000  1000
   437     1  1000  1000  1000
   439     1  1000  1000  1000
   441     1  1000  1000  1000
   443     1  1000  1000  1000
   444     1  1000  1000  1000
   445     1  1000  1000  1000
   447     1  1000  1000  1000
   449     1  1000  1000  1000
   452     1  1000  1000  1000
   454     1  1000  1000  1000
   455     1  1000  1000  1000
   456     1  1000  1000  1000
   457     1  1000  1000  1000
   460     1  1000  1000  1000
   463     1  1000  1000  1000
   466     1  1000  1000  1000
   468     1  1000  1000  1000
   469     1  1000  1000  1000
   470     1  1000  1000  1000
   472     1  1000  1000  1000
   474     1  1000  1000  1000
   477     1  1000  1000  1000
   480     1  1000  1000  1000
   483     1  1000  1000  1000
   485     1  1000  1000  1000
   486     1  1000  1000  1000
   489     1  1000  1000  1000
   492     1  1000  1000  1000
   493     1  1000  1000  1000
   494     1  1000  1000  1000
   496     1  1000  1000  1000
   498     1  1000  1000  1000
   501     1  1000  1000  1000
   502     1  1000  1000  1000
   504     1  1000  1000  1000
   506     1  1000  1000  1000
   507     1  1000  1000  1000
   509     1  1000  1000  1000
   510     1  1000  1000  1000
   511     1  1000  1000  1000
   513     1  1000  1000  1000
   515     1  1000  1000  1000
   517     1  1000  1000  1000
   521     1  1000  1000  1000
   525     1  1000  1000  1000
   526     1  1000  1000  1000
   527     1  1000  1000  1000
   529     1  1000  1000  1000
   531     1  1000  1000  1000
   533     1  1000  1000  1000
   537     1  1000  1000  1000
   540     1  1000  1000  1000
   544     1  1000  1000  1000
   545     1  1000  1000  1000
   546     1  1000  1000  1000
   548     1  1000  1000  1000
   550     1  1000  1000  1000
   553     1  1000  1000  1000
   555     1  1000  1000  1000
   556     1  1000  1000  1000
   557     1  1000  1000  1000
   559     1  1000  1000  1000
   561     1  1000  1000  1000
   563     1  1000  1000  1000
   567     1  1000  1000  1000
   569     1  1000  1000  1000
   570     1  1000  1000  1000
   571     1  1000  1000  1000
   573     1  1000  1000  1000
   575     1  1000  1000  1000
   578     1  1000  1000  1000
   580     1  1000  1000  1000
   581     1  1000  1000  1000
   582     1  1000  1000  1000
   584     1  1000  1000  1000
   586     1  1000  1000  1000
   589     1  1000  1000  1000
   592     1  1000  1000  1000
   593     1  1000  1000  1000
   594     1  1000  1000  1000
   595     1  1000  1000  1000
   596     1  1000  1000  1000
   597     1  1000  1000  1000
   599     1  1000  1000  1000
   601     1  1000  1000  1000
   604     1  1000  1000  1000
   605     1  1000  1000  1000
   606     1  1000  1000  1000
   607     1  1000  1000  1000
   608     1  1000  1000  1000
   609     1  1000  1000  1000
   611     1  1000  1000  1000
   613     1  1000  1000  1000
   616     1  1000  1000  1000
   619     1  1000  1000  1000
   620     1  1000  1000  1000
   624     1  1000  1000  1000
   625     1  1000  1000  1000
   626     1  1000  1000  1000
   628     1  1000  1000  1000
   630     1  1000  1000  1000
   633     1  1000  1000  1000
   635     1  1000  1000  1000
   639     1  1000  1000  1000
   643     1  1000  1000  1000
   644     1  1000  1000  1000
   645     1  1000  1000  1000
   647     1  1000  1000  1000
   649     1  1000  1000  1000
   652     1  1000  1000  1000
   653     1  1000  1000  1000
   654     1  1000  1000  1000
   657     1  1000  1000  1000
   658     1  1000  1000  1000
   659     1  1000  1000  1000
   660     1  1000  1000  1000
   663     1  1000  1000  1000
   666     1  1000  1000  1000
   669     1  1000  1000  1000
   671     1  1000  1000  1000
   672     1  1000  1000  1000
   673     1  1000  1000  1000
   675     1  1000  1000  1000
   677     1  1000  1000  1000
   680     1  1000  1000  1000
   681     1  1000  1000  1000
   682     1  1000  1000  1000
   685     1  1000  1000  1000
   686     1  1000  1000  1000
   687     1  1000  1000  1000
   689     1  1000  1000  1000
   691     1  1000  1000  1000
   694     1  1000  1000  1000
   695     1  1000  1000  1000
   697     1  1000  1000  1000
   699     1  1000  1000  1000
   700     1  1000  1000  1000
   702     1  1000  1000  1000
   704     1  1000  1000  1000
   706     1  1000  1000  1000
   707     1  1000  1000  1000
   708     1  1000  1000  1000
   710     1  1000  1000  1000
   712     1  1000  1000  1000
   715     1  1000  1000  1000
   718     1  1000  1000  1000
   719     1  1000  1000  1000
   720     1  1000  1000  1000
   721     1  1000  1000  1000
   722     1  1000  1000  1000
   723     1  1000  1000  1000
   725     1  1000  1000  1000
   727     1  1000  1000  1000
   730     1  1000  1000  1000
   731     1  1000  1000  1000
   732     1  1000  1000  1000
   733     1  1000  1000  1000
   734     1  1000  1000  1000
   735     1  1000  1000  1000
   737     1  1000  1000  1000
   739     1  1000  1000  1000
   742     1  1000  1000  1000
   744     1  1000  1000  1000
   748     1  1000  1000  1000
   752     1  1000  1000  1000
   753     1  1000  1000  1000
   754     1  1000  1000  1000
   756     1  1000  1000  1000
   758     1  1000  1000  1000
   761     1  1000  1000  1000
   763     1  1000  1000  1000
   767     1  1000  1000  1000
   771     1  1000  1000  1000
   772     1  1000  1000  1000
   773     1  1000  1000  1000
   775     1  1000  1000  1000
   777     1  1000  1000  1000
   779     1  1000  1000  1000
   783     1  1000  1000  1000
   786     1  1000  1000  1000
   790     1  1000  1000  1000
   791     1  1000  1000  1000
   792     1  1000  1000  1000
   794     1  1000  1000  1000
   796     1  1000  1000  1000
   799     1  1000  1000  1000
   802     1  1000  1000  1000
   805     1  1000  1000  1000
   807     1  1000  1000  1000
   808     1  1000  1000  1000
   811     1  1000  1000  1000
   814     1  1000  1000  1000
   815     1  1000  1000  1000
   816     1  1000  1000  1000
   818     1  1000  1000  1000
   820     1  1000  1000  1000
   823     1  1000  1000  1000
   826     1  1000  1000  1000
   829     1  1000  1000  1000
   832     1  1000  1000  1000
   836     1  1000  1000  1000
   837     1  1000  1000  1000
   838     1  1000  1000  1000
   840     1  1000  1000  1000
   842     1  1000  1000  1000
   845     1  1000  1000  1000
   847     1  1000  1000  1000
   848     1  1000  1000  1000
   849     1  1000  1000  1000
   851     1  1000  1000  1000
   853     1  1000  1000  1000
   856     1  1000  1000  1000
   857     1  1000  1000  1000
   858     1  1000  1000  1000
   861     1  1000  1000  1000
   862     1  1000  1000  1000
   863     1  1000  1000  1000
   865     1  1000  1000  1000
   867     1  1000  1000  1000
   870     1  1000  1000  1000
   871     1  1000  1000  1000
   873     1  1000  1000  1000
   875     1  1000  1000  1000
   876     1  1000  1000  1000
   878     1  1000  1000  1000
   879     1  1000  1000  1000
   880     1  1000  1000  1000
   882     1  1000  1000  1000
   884     1  1000  1000  1000
   887     1  1000  1000  1000
   888     1  1000  1000  1000
   889     1  1000  1000  1000
   892     1  1000  1000  1000
   893     1  1000  1000  1000
   894     1  1000  1000  1000
   896     1  1000  1000  1000
   898     1  1000  1000  1000
   901     1  1000  1000  1000
   902     1  1000  1000  1000
   904     1  1000  1000  1000
   906     1  1000  1000  1000
   908     1  1000  1000  1000
   910     1  1000  1000  1000
   912     1  1000  1000  1000
   913     1  1000  1000  1000
   914     1  1000  1000  1000
   916     1  1000  1000  1000
   918     1  1000  1000  1000
   921     1  1000  1000  1000
   923     1  1000  1000  1000
   927     1  1000  1000  1000
   931     1  1000  1000  1000
   932     1  1000  1000  1000
   933     1  1000  1000  1000
   935     1  1000  1000  1000
   937     1  1000  1000  1000
   939     1  1000  1000  1000
   943     1  1000  1000  1000
   947     1  1000  1000  1000
   948     1  1000  1000  1000
   949     1  1000  1000  1000
   951     1  1000  1000  1000
   953     1  1000  1000  1000
   956     1  1000  1000  1000
   959     1  1000  1000  1000
   960     1  1000  1000  1000
   961     1  1000  1000  1000
   964     1  1000  1000  1000
   965     1  1000  1000  1000
   966     1  1000  1000  1000
   968     1  1000  1000  1000
   970     1  1000  1000  1000
   974     1  1000  1000  1000
   975     1  1000  1000  1000
   976     1  1000  1000  1000
   978     1  1000  1000  1000
   981     1  1000  1000  1000
   982     1  1000  1000  1000
   983     1  1000  1000  1000
   985     1  1000  1000  1000
   987     1  1000  1000  1000
   990     1  1000  1000  1000
   991     1  1000  1000  1000
   992     1  1000  1000  1000
   995     1  1000  1000  1000
   996     1  1000  1000  1000
   997     1  1000  1000  1000
   999     1  1000  1000  1000
  1001     1  1000  1000  1000
  1003     1  1000  1000  1000
  1007     1  1000  1000  1000
  1011     1  1000  1000  1000
  1012     1  1000  1000  1000
  1013     1  1000  1000  1000
  1015     1  1000  1000  1000
  1017     1  1000  1000  1000
  1020     1  1000  1000  1000
  1023     1  1000  1000  1000
  1024     1  1000  1000  1000
  1025     1  1000  1000  1000
  1028     1  1000  1000  1000
  1029     1  1000  1000  1000
  1030     1  1000  1000  1000
  1032     1  1000  1000  1000
  1034     1  1000  1000  1000
  1037     1  1000  1000  1000
  1039     1  1000  1000  1000
  1043     1  1000  1000  1000
  1047     1  1000  1000  1000
  1048     1  1000  1000  1000
  1049     1  1000  1000  1000
  1051     1  1000  1000  1000
  1053     1  1000  1000  1000
  1056     1  1000  1000  1000
  1059     1  1000  1000  1000
  1062     1  1000  1000  1000
  1064     1  1000  1000  1000
  1065     1  1000  1000  1000
  1068     1  1000  1000  1000
  1071     1  1000  1000  1000
  1072     1  1000  1000  1000
  1073     1  1000  1000  1000
  1075     1  1000  1000  1000
  1077     1  1000  1000  1000
  1079     1  1000  1000  1000
  1083     1  1000  1000  1000
  1087     1  1000  1000  1000
  1088     1  1000  1000  1000
  1089     1  1000  1000  1000
  1091     1  1000  1000  1000
  1093     1  1000  1000  1000
  1095     1  1000  1000  1000
  1099     1  1000  1000  1000
  1102     1  1000  1000  1000
  1106     1  1000  1000  1000
  1107     1  1000  1000  1000
  1108     1  1000  1000  1000
  1110     1  1000  1000  1000
  1113     1  1000  1000  1000
  1114     1  1000  1000  1000
  1115     1  1000  1000  1000
  1117     1  1000  1000  1000
  1119     1  1000  1000  1000
  1122     1  1000  1000  1000
  1123     1  1000  1000  1000
  1125     1  1000  1000  1000
  1127     1  1000  1000  1000
  1128     1  1000  1000  1000
  1130     1  1000  1000  1000
  1131     1  1000  1000  1000
  1132     1  1000  1000  1000
  1134     1  1000  1000  1000
  1136     1  1000  1000  1000
  1139     1  1000  1000  1000
  1141     1  1000  1000  1000
  1142     1  1000  1000  1000
  1143     1  1000  1000  1000
  1145     1  1000  1000  1000
  1147     1  1000  1000  1000
  1150     1  1000  1000  1000
  1153     1  1000  1000  1000
  1154     1  1000  1000  1000
  1158     1  1000  1000  1000
  1159     1  1000  1000  1000
  1160     1  1000  1000  1000
  1162     1  1000  1000  1000
  1164     1  1000  1000  1000
  1167     1  1000  1000  1000
  1170     1  1000  1000  1000
  1171     1  1000  1000  1000
  1172     1  1000  1000  1000
  1175     1  1000  1000  1000
  1176     1  1000  1000  1000
  1177     1  1000  1000  1000
  1179     1  1000  1000  1000
  1181     1  1000  1000  1000
  1184     1  1000  1000  1000
  1185     1  1000  1000  1000
  1186     1  1000  1000  1000
  1189     1  1000  1000  1000
  1190     1  1000  1000  1000
  1191     1  1000  1000  1000
  1193     1  1000  1000  1000
  1195     1  1000  1000  1000
  1198     1  1000  1000  1000
  1200     1  1000  1000  1000
  1201     1  1000  1000  1000
  1202     1  1000  1000  1000
  1204     1  1000  1000  1000
  1206     1  1000  1000  1000
  1208     1  1000  1000  1000
  1212     1  1000  1000  1000
  1216     1  1000  1000  1000
  1217     1  1000  1000  1000
  1218     1  1000  1000  1000
  1220     1  1000  1000  1000
  1222     1  1000  1000  1000
  1225     1  1000  1000  1000
  1227     1  1000  1000  1000
  1231     1  1000  1000  1000
  1235     1  1000  1000  1000
  1236     1  1000  1000  1000
  1237     1  1000  1000  1000
  1239     1  1000  1000  1000
  1241     1  1000  1000  1000
  1244     1  1000  1000  1000
  1247     1  1000  1000  1000
  1250     1  1000  1000  1000
  1253     1  1000  1000  1000
  1257     1  1000  1000  1000
  1258     1  1000  1000  1000
  1259     1  1000  1000  1000
  1261     1  1000  1000  1000
  1263     1  1000  1000  1000
  1266     1  1000  1000  1000
  1268     1  1000  1000  1000
  1272     1  1000  1000  1000
  1276     1  1000  1000  1000
  1277     1  1000  1000  1000
  1278     1  1000  1000  1000
  1280     1  1000  1000  1000
  1282     1  1000  1000  1000
  1285     1  1000  1000  1000
  1288     1  1000  1000  1000
  1291     1  1000  1000  1000
  1294     1  1000  1000  1000
  1298     1  1000  1000  1000
  1299     1  1000  1000  1000
  1300     1  1000  1000  1000
  1302     1  1000  1000  1000
  1304     1  1000  1000  1000
  1306     1  1000  1000  1000
  1310     1  1000  1000  1000
  1314     1  1000  1000  1000
  1315     1  1000  1000  1000
  1316     1  1000  1000  1000
  1318     1  1000  1000  1000
  1320     1  1000  1000  1000
  1323     1  1000  1000  1000
  1324     1  1000  1000  1000
  1325     1  1000  1000  1000
  1326     1  1000  1000  1000
  1327     1  1000  1000  1000
  1328     1  1000  1000  1000
  1330     1  1000  1000  1000
  1332     1  1000  1000  1000
  1334     1  1000  1000  1000
  1338     1  1000  1000  1000
  1340     1  1000  1000  1000
  1341     1  1000  1000  1000
  1342     1  1000  1000  1000
  1344     1  1000  1000  1000
  1346     1  1000  1000  1000
  1350     1  1000  1000  1000
  1351     1  1000  1000  1000
  1352     1  1000  1000  1000
  1354     1  1000  1000  1000
  1356     1  1000  1000  1000
  1359     1  1000  1000  1000
  1360     1  1000  1000  1000
  1361     1  1000  1000  1000
  1364     1  1000  1000  1000
  1365     1  1000  1000  1000
  1366     1  1000  1000  1000
  1367     1  1000  1000  1000
  1370     1  1000  1000  1000
  1373     1  1000  1000  1000
  1376     1  1000  1000  1000
  1378     1  1000  1000  1000
  1379     1  1000  1000  1000
  1380     1  1000  1000  1000
  1382     1  1000  1000  1000
  1384     1  1000  1000  1000
  1387     1  1000  1000  1000
  1390     1  1000  1000  1000
  1393     1  1000  1000  1000
  1396     1  1000  1000  1000
  1400     1  1000  1000  1000
  1401     1  1000  1000  1000
  1402     1  1000  1000  1000
  1404     1  1000  1000  1000
  1406     1  1000  1000  1000
  1408     1  1000  1000  1000
  1412     1  1000  1000  1000
  1414     1  1000  1000  1000
  1415     1  1000  1000  1000
  1416     1  1000  1000  1000
  1417     1  1000  1000  1000
  1420     1  1000  1000  1000
  1423     1  1000  1000  1000
  1426     1  1000  1000  1000
  1428     1  1000  1000  1000
  1429     1  1000  1000  1000
  1430     1  1000  1000  1000
  1432     1  1000  1000  1000
  1434     1  1000  1000  1000
  1437     1  1000  1000  1000
  1440     1  1000  1000  1000
  1443     1  1000  1000  1000
  1446     1  1000  1000  1000
  1450     1  1000  1000  1000
  1451     1  1000  1000  1000
  1452     1  1000  1000  1000
  1454     1  1000  1000  1000
  1456     1  1000  1000  1000
  1459     1  1000  1000  1000
  1460     1  1000  1000  1000
  1462     1  1000  1000  1000
  1464     1  1000  1000  1000
  1465     1  1000  1000  1000
  1467     1  1000  1000  1000
  1469     1  1000  1000  1000
  1471     1  1000  1000  1000
  1472     1  1000  1000  1000
  1473     1  1000  1000  1000
  1475     1  1000  1000  1000
  1477     1  1000  1000  1000
  1480     1  1000  1000  1000
  1483     1  1000  1000  1000
  1486     1  1000  1000  1000
  1489     1  1000  1000  1000
  1493     1  1000  1000  1000
  1494     1  1000  1000  1000
  1495     1  1000  1000  1000
  1497     1  1000  1000  1000
  1499     1  1000  1000  1000
  1502     1  1000  1000  1000
  1503     1  1000  1000  1000
  1505     1  1000  1000  1000
  1507     1  1000  1000  1000
  1509     1  1000  1000  1000
  1511     1  1000  1000  1000
  1513     1  1000  1000  1000
  1514     1  1000  1000  1000
  1515     1  1000  1000  1000
  1517     1  1000  1000  1000
  1519     1  1000  1000  1000
  1521     1  1000  1000  1000
  1525     1  1000  1000  1000
  1529     1  1000  1000  1000
  1530     1  1000  1000  1000
  1531     1  1000  1000  1000
  1533     1  1000  1000  1000
  1535     1  1000  1000  1000
  1538     1  1000  1000  1000
  1541     1  1000  1000  1000
  1544     1  1000  1000  1000
  1546     1  1000  1000  1000
  1547     1  1000  1000  1000
  1550     1  1000  1000  1000
  1553     1  1000  1000  1000
  1554     1  1000  1000  1000
  1555     1  1000  1000  1000
  1557     1  1000  1000  1000
  1559     1  1000  1000  1000
  1561     1  1000  1000  1000
  1565     1  1000  1000  1000
  1568     1  1000  1000  1000
  1572     1  1000  1000  1000
  1573     1  1000  1000  1000
  1574     1  1000  1000  1000
  1576     1  1000  1000  1000
  1578     1  1000  1000  1000
  1581     1  1000  1000  1000
  1584     1  1000  1000  1000
  1585     1  1000  1000  1000
  1586     1  1000  1000  1000
  1589     1  1000  1000  1000
  1590     1  1000  1000  1000
  1591     1  1000  1000  1000
  1592     1  1000  1000  1000
  1595     1  1000  1000  1000
  1598     1  1000  1000  1000
  1601     1  1000  1000  1000
  1603     1  1000  1000  1000
  1604     1  1000  1000  1000
  1605     1  1000  1000  1000
  1607     1  1000  1000  1000
  1610     1  1000  1000  1000
  1611     1  1000  1000  1000
  1612     1  1000  1000  1000
  1614     1  1000  1000  1000
  1616     1  1000  1000  1000
  1619     1  1000  1000  1000
  1622     1  1000  1000  1000
  1623     1  1000  1000  1000
  1624     1  1000  1000  1000
  1627     1  1000  1000  1000
  1628     1  1000  1000  1000
  1629     1  1000  1000  1000
  1631     1  1000  1000  1000
  1633     1  1000  1000  1000
  1635     1  1000  1000  1000
  1639     1  1000  1000  1000
  1641     1  1000  1000  1000
  1642     1  1000  1000  1000
  1643     1  1000  1000  1000
  1645     1  1000  1000  1000
  1647     1  1000  1000  1000
  1650     1  1000  1000  1000
  1651     1  1000  1000  1000
  1653     1  1000  1000  1000
  1655     1  1000  1000  1000
  1657     1  1000  1000  1000
  1659     1  1000  1000  1000
  1661     1  1000  1000  1000
  1662     1  1000  1000  1000
  1663     1  1000  1000  1000
  1665     1  1000  1000  1000
  1667     1  1000  1000  1000
  1670     1  1000  1000  1000
  1672     1  1000  1000  1000
  1673     1  1000  1000  1000
  1674     1  1000  1000  1000
  1676     1  1000  1000  1000
  1678     1  1000  1000  1000
  1680     1  1000  1000  1000
  1684     1  1000  1000  1000
  1688     1  1000  1000  1000
  1689     1  1000  1000  1000
  1690     1  1000  1000  1000
  1692     1  1000  1000  1000
  1694     1  1000  1000  1000
  1697     1  1000  1000  1000
  1699     1  1000  1000  1000
  1703     1  1000  1000  1000
  1707     1  1000  1000  1000
  1708     1  1000  1000  1000
  1709     1  1000  1000  1000
  1711     1  1000  1000  1000
  1713     1  1000  1000  1000
  1717     1  1000  1000  1000
  1718     1  1000  1000  1000
  1719     1  1000  1000  1000
  1721     1  1000  1000  1000
  1723     1  1000  1000  1000
  1726     1  1000  1000  1000
  1728     1  1000  1000  1000
  1729     1  1000  1000  1000
  1730     1  1000  1000  1000
  1732     1  1000  1000  1000
  1734     1  1000  1000  1000
  1737     1  1000  1000  1000
  1738     1  1000  1000  1000
  1740     1  1000  1000  1000
  1742     1  1000  1000  1000
  1743     1  1000  1000  1000
  1745     1  1000  1000  1000
  1747     1  1000  1000  1000
  1749     1  1000  1000  1000
  1750     1  1000  1000  1000
  1751     1  1000  1000  1000
  1753     1  1000  1000  1000
  1755     1  1000  1000  1000
  1758     1  1000  1000  1000
  1759     1  1000  1000  1000
  1760     1  1000  1000  1000
  1763     1  1000  1000  1000
  1764     1  1000  1000  1000
  1765     1  1000  1000  1000
  1767     1  1000  1000  1000
  1770     1  1000  1000  1000
  1771     1  1000  1000  1000
  1772     1  1000  1000  1000
  1774     1  1000  1000  1000
  1776     1  1000  1000  1000
  1779     1  1000  1000  1000
  1781     1  1000  1000  1000
  1782     1  1000  1000  1000
  1783     1  1000  1000  1000
  1784     1  1000  1000  1000
  1787     1  1000  1000  1000
  1790     1  1000  1000  1000
  1793     1  1000  1000  1000
  1795     1  1000  1000  1000
  1796     1  1000  1000  1000
  1797     1  1000  1000  1000
  1799     1  1000  1000  1000
  1801     1  1000  1000  1000
  1804     1  1000  1000  1000
  1806     1  1000  1000  1000
  1807     1  1000  1000  1000
  1808     1  1000  1000  1000
  1810     1  1000  1000  1000
  1813     1  1000  1000  1000
  1814     1  1000  1000  1000
  1815     1  1000  1000  1000
  1817     1  1000  1000  1000
  1819     1  1000  1000  1000
  1821     1  1000  1000  1000
  1825     1  1000  1000  1000
  1829     1  1000  1000  1000
  1830     1  1000  1000  1000
  1831     1  1000  1000  1000
  1833     1  1000  1000  1000
  1835     1  1000  1000  1000
  1838     1  1000  1000  1000
  1839     1  1000  1000  1000
  1841     1  1000  1000  1000
  1843     1  1000  1000  1000
  1844     1  1000  1000  1000
  1846     1  1000  1000  1000
  1848     1  1000  1000  1000
  1850     1  1000  1000  1000
  1851     1  1000  1000  1000
  1852     1  1000  1000  1000
  1854     1  1000  1000  1000
  1856     1  1000  1000  1000
  1859     1  1000  1000  1000
  1862     1  1000  1000  1000
  1863     1  1000  1000  1000
  1864     1  1000  1000  1000
  1867     1  1000  1000  1000
  1868     1  1000  1000  1000
  1869     1  1000  1000  1000
  1871     1  1000  1000  1000
  1873     1  1000  1000  1000
  1876     1  1000  1000  1000
  1878     1  1000  1000  1000
  1879     1  1000  1000  1000
  1880     1  1000  1000  1000
  1882     1  1000  1000  1000
  1884     1  1000  1000  1000
  1888     1  1000  1000  1000
  1889     1  1000  1000  1000
  1890     1  1000  1000  1000
  1892     1  1000  1000  1000
  1894     1  1000  1000  1000
  1897     1  1000  1000  1000
  1900     1  1000  1000  1000
  1901     1  1000  1000  1000
  1905     1  1000  1000  1000
  1906     1  1000  1000  1000
  1907     1  1000  1000  1000
  1909     1  1000  1000  1000
  1911     1  1000  1000  1000
  1914     1  1000  1000  1000
  1917     1  1000  1000  1000
  1920     1  1000  1000  1000
  1922     1  1000  1000  1000
  1923     1  1000  1000  1000
  1926     1  1000  1000  1000
  1929     1  1000  1000  1000
  1930     1  1000  1000  1000
  1931     1  1000  1000  1000
  1932     1  1000  1000  1000
  1935     1  1000  1000  1000
  1938     1  1000  1000  1000
  1941     1  1000  1000  1000
  1943     1  1000  1000  1000
  1944     1  1000  1000  1000
  1945     1  1000  1000  1000
  1947     1  1000  1000  1000
  1949     1  1000  1000  1000
  1952     1  1000  1000  1000
  1953     1  1000  1000  1000
  1954     1  1000  1000  1000
  1957     1  1000  1000  1000
  1958     1  1000  1000  1000
  1959     1  1000  1000  1000
  1961     1  1000  1000  1000
  1963     1  1000  1000  1000
  1966     1  1000  1000  1000
  1967     1  1000  1000  1000
  1969     1  1000  1000  1000
  1971     1  1000  1000  1000
  1973     1  1000  1000  1000
  1975     1  1000  1000  1000
  1977     1  1000  1000  1000
  1978     1  1000  1000  1000
  1979     1  1000  1000  1000
  1981     1  1000  1000  1000
  1983     1  1000  1000  1000
  1985     1  1000  1000  1000
  1989     1  1000  1000  1000
  1991     1  1000  1000  1000
  1992     1  1000  1000  1000
  1993     1  1000  1000  1000
  1995     1  1000  1000  1000
  1997     1  1000  1000  1000
  1999     1  1000  1000  1000
  2003     1  1000  1000  1000
  2006     1  1000  1000  1000
  2010     1  1000  1000  1000
  2011     1  1000  1000  1000
  2012     1  1000  1000  1000
  2014     1  1000  1000  1000
  2016     1  1000  1000  1000
  2019     1  1000  1000  1000
  2022     1  1000  1000  1000
  2025     1  1000  1000  1000
  2028     1  1000  1000  1000
  2032     1  1000  1000  1000
  2033     1  1000  1000  1000
  2034     1  1000  1000  1000
  2036     1  1000  1000  1000
  2039     1  1000  1000  1000
  2040     1  1000  1000  1000
  2041     1  1000  1000  1000
  2043     1  1000  1000  1000
  2045     1  1000  1000  1000
  2048     1  1000  1000  1000
  2050     1  1000  1000  1000
  2051     1  1000  1000  1000
  2052     1  1000  1000  1000
  2054     1  1000  1000  1000
  2056     1  1000  1000  1000
  2059     1  1000  1000  1000
  2060     1  1000  1000  1000
  2062     1  1000  1000  1000
  2064     1  1000  1000  1000
  2066     1  1000  1000  1000
  2068     1  1000  1000  1000
  2070     1  1000  1000  1000
  2071     1  1000  1000  1000
  2072     1  1000  1000  1000
  2074     1  1000  1000  1000
  2076     1  1000  1000  1000
  2079     1  1000  1000  1000
  2081     1  1000  1000  1000
  2085     1  1000  1000  1000
  2089     1  1000  1000  1000
  2090     1  1000  1000  1000
  2091     1  1000  1000  1000
  2093     1  1000  1000  1000
  2095     1  1000  1000  1000
  2098     1  1000  1000  1000
  2099     1  1000  1000  1000
  2100     1  1000  1000  1000
  2103     1  1000  1000  1000
  2104     1  1000  1000  1000
  2105     1  1000  1000  1000
  2107     1  1000  1000  1000
  2110     1  1000  1000  1000
  2111     1  1000  1000  1000
  2112     1  1000  1000  1000
  2114     1  1000  1000  1000
  2116     1  1000  1000  1000
  2119     1  1000  1000  1000
  2121     1  1000  1000  1000
  2122     1  1000  1000  1000
  2123     1  1000  1000  1000
  2125     1  1000  1000  1000
  2127     1  1000  1000  1000
  2130     1  1000  1000  1000
  2132     1  1000  1000  1000
  2133     1  1000  1000  1000
  2134     1  1000  1000  1000
  2136     1  1000  1000  1000
  2139     1  1000  1000  1000
  2140     1  1000  1000  1000
  2141     1  1000  1000  1000
  2143     1  1000  1000  1000
  2145     1  1000  1000  1000
  2148     1  1000  1000  1000
  2150     1  1000  1000  1000
  2151     1  1000  1000  1000
  2152     1  1000  1000  1000
  2154     1  1000  1000  1000
  2156     1  1000  1000  1000
  2158     1  1000  1000  1000
  2162     1  1000  1000  1000
  2166     1  1000  1000  1000
  2167     1  1000  1000  1000
  2168     1  1000  1000  1000
  2170     1  1000  1000  1000
  2173     1  1000  1000  1000
  2174     1  1000  1000  1000
  2175     1  1000  1000  1000
  2177     1  1000  1000  1000
  2179     1  1000  1000  1000
  2182     1  1000  1000  1000
  2183     1  1000  1000  1000
  2185     1  1000  1000  1000
  2187     1  1000  1000  1000
  2189     1  1000  1000  1000
  2191     1  1000  1000  1000
  2193     1  1000  1000  1000
  2194     1  1000  1000  1000
  2195     1  1000  1000  1000
  2197     1  1000  1000  1000
  2199     1  1000  1000  1000
  2202     1  1000  1000  1000
  2203     1  1000  1000  1000
  2204     1  1000  1000  1000
  2207     1  1000  1000  1000
  2208     1  1000  1000  1000
  2209     1  1000  1000  1000
  2211     1  1000  1000  1000
  2213     1  1000  1000  1000
  2215     1  1000  1000  1000
  2219     1  1000  1000  1000
  2222     1  1000  1000  1000
  2226     1  1000  1000  1000
  2227     1  1000  1000  1000
  2228     1  1000  1000  1000
  2230     1  1000  1000  1000
  2232     1  1000  1000  1000
  2235     1  1000  1000  1000
  2236     1  1000  1000  1000
  2237     1  1000  1000  1000
  2238     1  1000  1000  1000
  2239     1  1000  1000  1000
  2240     1  1000  1000  1000
  2242     1  1000  1000  1000
  2244     1  1000  1000  1000
  2247     1  1000  1000  1000
  2248     1  1000  1000  1000
  2250     1  1000  1000  1000
  2252     1  1000  1000  1000
  2253     1  1000  1000  1000
  2255     1  1000  1000  1000
  2257     1  1000  1000  1000
  2259     1  1000  1000  1000
  2260     1  1000  1000  1000
  2261     1  1000  1000  1000
  2263     1  1000  1000  1000
  2265     1  1000  1000  1000
  2268     1  1000  1000  1000
  2269     1  1000  1000  1000
  2270     1  1000  1000  1000
  2271     1  1000  1000  1000
  2272     1  1000  1000  1000
  2273     1  1000  1000  1000
  2275     1  1000  1000  1000
  2277     1  1000  1000  1000
  2280     1  1000  1000  1000
  2282     1  1000  1000  1000
  2283     1  1000  1000  1000
  2284     1  1000  1000  1000
  2286     1  1000  1000  1000
  2288     1  1000  1000  1000
  2290     1  1000  1000  1000
  2294     1  1000  1000  1000
  2298     1  1000  1000  1000
  2299     1  1000  1000  1000
  2300     1  1000  1000  1000
  2302     1  1000  1000  1000
  2304     1  1000  1000  1000
  2307     1  1000  1000  1000
  2309     1  1000  1000  1000
  2310     1  1000  1000  1000
  2311     1  1000  1000  1000
  2313     1  1000  1000  1000
  2315     1  1000  1000  1000
  2318     1  1000  1000  1000
  2319     1  1000  1000  1000
  2321     1  1000  1000  1000
  2323     1  1000  1000  1000
  2325     1  1000  1000  1000
  2327     1  1000  1000  1000
  2329     1  1000  1000  1000
  2330     1  1000  1000  1000
  2331     1  1000  1000  1000
  2333     1  1000  1000  1000
  2335     1  1000  1000  1000
  2338     1  1000  1000  1000
  2340     1  1000  1000  1000
  2341     1  1000  1000  1000
  2342     1  1000  1000  1000
  2344     1  1000  1000  1000
  2346     1  1000  1000  1000
  2349     1  1000  1000  1000
  2350     1  1000  1000  1000
  2352     1  1000  1000  1000
  2354     1  1000  1000  1000
  2355     1  1000  1000  1000
  2357     1  1000  1000  1000
  2359     1  1000  1000  1000
  2361     1  1000  1000  1000
  2362     1  1000  1000  1000
  2363     1  1000  1000  1000
  2365     1  1000  1000  1000
  2367     1  1000  1000  1000
  2370     1  1000  1000  1000
  2373     1  1000  1000  1000
  2374     1  1000  1000  1000
  2378     1  1000  1000  1000
  2379     1  1000  1000  1000
  2380     1  1000  1000  1000
  2382     1  1000  1000  1000
  2384     1  1000  1000  1000
  2387     1  1000  1000  1000
  2388     1  1000  1000  1000
  2390     1  1000  1000  1000
  2392     1  1000  1000  1000
  2393     1  1000  1000  1000
  2395     1  1000  1000  1000
  2396     1  1000  1000  1000
  2397     1  1000  1000  1000
  2399     1  1000  1000  1000
  2401     1  1000  1000  1000
  2404     1  1000  1000  1000
  2405     1  1000  1000  1000
  2407     1  1000  1000  1000
  2409     1  1000  1000  1000
  2410     1  1000  1000  1000
  2412     1  1000  1000  1000
  2413     1  1000  1000  1000
  2414     1  1000  1000  1000
  2416     1  1000  1000  1000
  2418     1  1000  1000  1000
  2421     1  1000  1000  1000
  2424     1  1000  1000  1000
  2425     1  1000  1000  1000
  2429     1  1000  1000  1000
  2430     1  1000  1000  1000
  2431     1  1000  1000  1000
  2433     1  1000  1000  1000
  2435     1  1000  1000  1000
  2438     1  1000  1000  1000
  2441     1  1000  1000  1000
  2442     1  1000  1000  1000
  2443     1  1000  1000  1000
  2444     1  1000  1000  1000
  2445     1  1000  1000  1000
  2446     1  1000  1000  1000
  2448     1  1000  1000  1000
  2450     1  1000  1000  1000
  2453     1  1000  1000  1000
  2455     1  1000  1000  1000
  2459     1  1000  1000  1000
  2463     1  1000  1000  1000
  2464     1  1000  1000  1000
  2465     1  1000  1000  1000
  2466     1  1000  1000  1000
  2469     1  1000  1000  1000
  2472     1  1000  1000  1000
  2475     1  1000  1000  1000
  2477     1  1000  1000  1000
  2478     1  1000  1000  1000
  2479     1  1000  1000  1000
  2481     1  1000  1000  1000
  2483     1  1000  1000  1000
  2485     1  1000  1000  1000
  2489     1  1000  1000  1000
  2491     1  1000  1000  1000
  2492     1  1000  1000  1000
  2493     1  1000  1000  1000
  2495     1  1000  1000  1000
  2498     1  1000  1000  1000
  2499     1  1000  1000  1000
  2500     1  1000  1000  1000
  2502     1  1000  1000  1000
  2504     1  1000  1000  1000
  2506     1  1000  1000  1000
  2510     1  1000  1000  1000
  2514     1  1000  1000  1000
  2515     1  1000  1000  1000
  2516     1  1000  1000  1000
  2518     1  1000  1000  1000
  2520     1  1000  1000  1000
  2523     1  1000  1000  1000
  2524     1  1000  1000  1000
  2526     1  1000  1000  1000
  2528     1  1000  1000  1000
  2529     1  1000  1000  1000
  2531     1  1000  1000  1000
  2532     1  1000  1000  1000
  2533     1  1000  1000  1000
  2535     1  1000  1000  1000
  2537     1  1000  1000  1000
  2541     1  1000  1000  1000
  2542     1  1000  1000  1000
  2543     1  1000  1000  1000
  2545     1  1000  1000  1000
  2548     1  1000  1000  1000
  2549     1  1000  1000  1000
  2550     1  1000  1000  1000
  2552     1  1000  1000  1000
  2554     1  1000  1000  1000
  2556     1  1000  1000  1000
  2560     1  1000  1000  1000
  2562     1  1000  1000  1000
  2563     1  1000  1000  1000
  2564     1  1000  1000  1000
  2566     1  1000  1000  1000
  2568     1  1000  1000  1000
  2571     1  1000  1000  1000
  2572     1  1000  1000  1000
  2573     1  1000  1000  1000
  2574     1  1000  1000  1000
  2575     1  1000  1000  1000
  2576     1  1000  1000  1000
  2578     1  1000  1000  1000
  2580     1  1000  1000  1000
  2583     1  1000  1000  1000
  2585     1  1000  1000  1000
  2589     1  1000  1000  1000
  2593     1  1000  1000  1000
  2594     1  1000  1000  1000
  2595     1  1000  1000  1000
  2597     1  1000  1000  1000
  2599     1  1000  1000  1000
  2602     1  1000  1000  1000
  2605     1  1000  1000  1000
  2606     1  1000  1000  1000
  2607     1  1000  1000  1000
  2608     1  1000  1000  1000
  2609     1  1000  1000  1000
  2610     1  1000  1000  1000
  2612     1  1000  1000  1000
  2615     1  1000  1000  1000
  2616     1  1000  1000  1000
  2617     1  1000  1000  1000
  2619     1  1000  1000  1000
  2621     1  1000  1000  1000
  2624     1  1000  1000  1000
  2625     1  1000  1000  1000
  2626     1  1000  1000  1000
  2629     1  1000  1000  1000
  2630     1  1000  1000  1000
  2631     1  1000  1000  1000
  2633     1  1000  1000  1000
  2635     1  1000  1000  1000
  2638     1  1000  1000  1000
  2639     1  1000  1000  1000
  2641     1  1000  1000  1000
  2643     1  1000  1000  1000
  2645     1  1000  1000  1000
  2647     1  1000  1000  1000
  2649     1  1000  1000  1000
  2650     1  1000  1000  1000
  2651     1  1000  1000  1000
  2653     1  1000  1000  1000
  2655     1  1000  1000  1000
  2658     1  1000  1000  1000
  2659     1  1000  1000  1000
  2661     1  1000  1000  1000
  2663     1  1000  1000  1000
  2664     1  1000  1000  1000
  2666     1  1000  1000  1000
  2668     1  1000  1000  1000
  2670     1  1000  1000  1000
  2671     1  1000  1000  1000
  2672     1  1000  1000  1000
  2674     1  1000  1000  1000
  2677     1  1000  1000  1000
  2678     1  1000  1000  1000
  2679     1  1000  1000  1000
  2680     1  1000  1000  1000
  2683     1  1000  1000  1000
  2686     1  1000  1000  1000
  2689     1  1000  1000  1000
  2691     1  1000  1000  1000
  2692     1  1000  1000  1000
  2693     1  1000  1000  1000
  2695     1  1000  1000  1000
  2697     1  1000  1000  1000
  2700     1  1000  1000  1000
  2701     1  1000  1000  1000
  2703     1  1000  1000  1000
  2705     1  1000  1000  1000
  2707     1  1000  1000  1000
  2709     1  1000  1000  1000
  2711     1  1000  1000  1000
  2712     1  1000  1000  1000
  2713     1  1000  1000  1000
  2715     1  1000  1000  1000
  2717     1  1000  1000  1000
  2719     1  1000  1000  1000
  2723     1  1000  1000  1000
  2727     1  1000  1000  1000
  2728     1  1000  1000  1000
  2729     1  1000  1000  1000
  2731     1  1000  1000  1000
  2733     1  1000  1000  1000
  2736     1  1000  1000  1000
  2737     1  1000  1000  1000
  2738     1  1000  1000  1000
  2739     1  1000  1000  1000
  2740     1  1000  1000  1000
  2741     1  1000  1000  1000
  2743     1  1000  1000  1000
  2745     1  1000  1000  1000
  2748     1  1000  1000  1000
  2751     1  1000  1000  1000
  2754     1  1000  1000  1000
  2756     1  1000  1000  1000
  2757     1  1000  1000  1000
  2760     1  1000  1000  1000
  2763     1  1000  1000  1000
  2764     1  1000  1000  1000
  2765     1  1000  1000  1000
  2767     1  1000  1000  1000
  2769     1  1000  1000  1000
  2772     1  1000  1000  1000
  2775     1  1000  1000  1000
  2776     1  1000  1000  1000
  2777     1  1000  1000  1000
  2780     1  1000  1000  1000
  2781     1  1000  1000  1000
  2782     1  1000  1000  1000
  2784     1  1000  1000  1000
  2786     1  1000  1000  1000
  2788     1  1000  1000  1000
  2792     1  1000  1000  1000
  2794     1  1000  1000  1000
  2795     1  1000  1000  1000
  2796     1  1000  1000  1000
  2798     1  1000  1000  1000
  2800     1  1000  1000  1000
  2804     1  1000  1000  1000
  2805     1  1000  1000  1000
  2806     1  1000  1000  1000
  2808     1  1000  1000  1000
  2810     1  1000  1000  1000
  2813     1  1000  1000  1000
  2816     1  1000  1000  1000
  2817     1  1000  1000  1000
  2818     1  1000  1000  1000
  2821     1  1000  1000  1000
  2822     1  1000  1000  1000
  2823     1  1000  1000  1000
  2825     1  1000  1000  1000
  2827     1  1000  1000  1000
  2831     1  1000  1000  1000
  2832     1  1000  1000  1000
  2833     1  1000  1000  1000
  2835     1  1000  1000  1000
  2837     1  1000  1000  1000
  2841     1  1000  1000  1000
  2842     1  1000  1000  1000
  2843     1  1000  1000  1000
  2845     1  1000  1000  1000
  2848     1  1000  1000  1000
  2849     1  1000  1000  1000
  2850     1  1000  1000  1000
  2852     1  1000  1000  1000
  2854     1  1000  1000  1000
  2856     1  1000  1000  1000
  2860     1  1000  1000  1000
  2862     1  1000  1000  1000
  2863     1  1000  1000  1000
  2864     1  1000  1000  1000
  2866     1  1000  1000  1000
  2868     1  1000  1000  1000
  2871     1  1000  1000  1000
  2872     1  1000  1000  1000
  2873     1  1000  1000  1000
  2874     1  1000  1000  1000
  2875     1  1000  1000  1000
  2876     1  1000  1000  1000
