# Supplementary material for: Virtual Double-System Single-Box for Absolute Dissociation Free Energy Calculations in GROMACS
Source: J Chem Inf Model. 2021 Nov 1;61(11):5320–6. doi: 10.1021/acs.jcim.1c00909 (PMC8611716; doi:10.1021/acs.jcim.1c00909)
Supplement: Supplementary file 2 — ci1c00909_si_002.zip [file ci1c00909_si_002.zip › SI/2_hpcdrug/3clp_HREM_OUT/3clp_solvbox.gro]

Protein in water
49363
    8PHE      N    1   4.453   5.444   2.738  0.3857  0.0641  0.6572
    8PHE     H1    2   4.540   5.485   2.710  0.9998 -1.5129  0.1996
    8PHE     H2    3   4.462   5.343   2.741 -0.9366 -0.1504 -1.8209
    8PHE     H3    4   4.381   5.453   2.667  0.5323  1.1434  0.6480
    8PHE     CA    5   4.414   5.498   2.868 -0.2806  0.2027  0.0142
    8PHE     HA    6   4.407   5.605   2.844 -2.4907  0.0063 -0.3247
    8PHE     CB    7   4.274   5.447   2.921 -0.7559 -0.3757 -0.5144
    8PHE    HB1    8   4.248   5.509   3.007  0.3781 -0.7670  0.1143
    8PHE    HB2    9   4.288   5.344   2.953 -0.0564 -0.0119  0.3554
    8PHE     CG   10   4.164   5.458   2.825  1.1471  0.2745  0.0014
    8PHE    CD1   11   4.105   5.583   2.807  0.0830  0.3696  0.7581
    8PHE    HD1   12   4.145   5.676   2.847 -1.0441  0.5403  1.5020
    8PHE    CE1   13   4.009   5.601   2.712 -0.5835  0.4755  0.0064
    8PHE    HE1   14   3.967   5.699   2.693  1.2347  0.7918 -2.5790
    8PHE     CZ   15   3.965   5.493   2.630  0.5199  0.5749 -0.8728
    8PHE     HZ   16   3.894   5.520   2.553 -0.2900 -2.2563 -1.1363
    8PHE    CE2   17   4.020   5.367   2.653 -0.6231 -0.7117  0.4633
    8PHE    HE2   18   3.984   5.286   2.590 -0.8585  0.8701 -1.4729
    8PHE    CD2   19   4.119   5.343   2.747  0.0523  0.2684 -0.0815
    8PHE    HD2   20   4.161   5.245   2.765  0.4724  0.6555  1.0821
    8PHE      C   21   4.520   5.479   2.973 -0.4567  0.0111  0.1064
    8PHE      O   22   4.572   5.372   2.985  0.4295  0.3180 -0.4374
    9PRO      N   23   4.547   5.582   3.052 -0.0053  0.5042 -0.6194
    9PRO     CD   24   4.488   5.714   3.043 -0.0021  0.2619 -0.9730
    9PRO    HD1   25   4.379   5.706   3.049  0.1207 -0.9514 -0.0038
    9PRO    HD2   26   4.530   5.766   2.958  1.6682 -1.4417 -1.2185
    9PRO     CG   27   4.548   5.791   3.161  0.2390 -0.0504  0.3020
    9PRO    HG1   28   4.486   5.788   3.250 -0.7156  0.6626 -0.3258
    9PRO    HG2   29   4.573   5.893   3.131 -0.7935  0.5905  1.5841
    9PRO     CB   30   4.683   5.729   3.177 -0.4082 -0.5722  0.2970
    9PRO    HB1   31   4.712   5.753   3.280  2.9114 -1.3953 -0.4174
    9PRO    HB2   32   4.750   5.775   3.104  0.8752  0.9487  2.3929
    9PRO     CA   33   4.658   5.584   3.155  0.2877  0.1448 -0.2335
    9PRO     HA   34   4.742   5.532   3.110 -0.6095 -1.4439 -0.0946
    9PRO      C   35   4.613   5.505   3.279  0.1064  0.4759  0.5234
    9PRO      O   36   4.501   5.504   3.329  0.4882  0.3713  0.4866
   10SER      N   37   4.711   5.455   3.352 -0.0888 -0.6545  0.4913
   10SER      H   38   4.805   5.479   3.323 -0.0562 -3.0333 -1.4720
   10SER     CA   39   4.692   5.413   3.493  0.3681  0.0409 -0.9749
   10SER     HA   40   4.620   5.331   3.496  1.3358 -0.7507  4.3625
   10SER     CB   41   4.820   5.361   3.561 -0.0825  0.2280  0.4863
   10SER    HB1   42   4.868   5.300   3.484 -1.4052  0.5189 -0.5670
   10SER    HB2   43   4.789   5.304   3.649  3.2068 -1.7410  0.4210
   10SER     OG   44   4.902   5.468   3.593  0.8296  0.1876  0.5609
   10SER     HG   45   4.953   5.445   3.672  1.1314  0.2477  0.3810
   10SER      C   46   4.636   5.519   3.595  0.2431  0.2135  0.6988
   10SER      O   47   4.565   5.482   3.683  0.8812 -0.2130  0.6096
   11GLY      N   48   4.674   5.645   3.587 -0.4346 -0.0122 -0.4676
   11GLY      H   49   4.751   5.650   3.522 -0.6271 -1.3873 -0.8049
   11GLY     CA   50   4.622   5.768   3.652  0.5324  0.0940 -0.2461
   11GLY    HA1   51   4.563   5.819   3.576  0.8146 -1.3610 -1.4638
   11GLY    HA2   52   4.691   5.837   3.699  0.2155  1.1957 -1.4069
   11GLY      C   53   4.523   5.733   3.767  0.4598 -0.1806  0.1736
   11GLY      O   54   4.566   5.711   3.881 -0.1181  0.1072 -0.6153
   12LYS      N   55   4.390   5.733   3.740 -0.0382  0.7622 -0.6618
   12LYS      H   56   4.367   5.752   3.644  0.1648  1.4228 -0.5807
   12LYS     CA   57   4.284   5.704   3.837  0.7655 -0.5186 -1.2223
   12LYS     HA   58   4.307   5.769   3.922  2.0757 -0.5919 -1.5157
   12LYS     CB   59   4.142   5.737   3.786 -0.0886  0.2002 -0.0823
   12LYS    HB1   60   4.080   5.704   3.869  0.9949 -0.7604  0.3635
   12LYS    HB2   61   4.124   5.677   3.696 -0.4188  1.3632 -0.7991
   12LYS     CG   62   4.118   5.882   3.740 -0.0277  0.3187 -0.1483
   12LYS    HG1   63   4.216   5.920   3.711  0.2645  1.7286  2.5559
   12LYS    HG2   64   4.106   5.934   3.835  2.2519  0.2183  0.2106
   12LYS     CD   65   3.999   5.904   3.639  0.8730  0.0927 -0.2733
   12LYS    HD1   66   3.919   5.844   3.684 -0.5738  3.6493  2.0800
   12LYS    HD2   67   4.030   5.872   3.540  1.8119 -0.2778  0.1348
   12LYS     CE   68   3.951   6.057   3.648  0.3594  0.0730  0.2488
   12LYS    HE1   69   3.961   6.089   3.752 -1.2526  1.2891  0.0484
   12LYS    HE2   70   3.846   6.067   3.618  0.9312  1.2166 -1.3929
   12LYS     NZ   71   4.043   6.143   3.572 -0.2525 -0.3317 -0.6801
   12LYS    HZ1   72   4.002   6.234   3.556  0.4643  0.7687  3.3486
   12LYS    HZ2   73   4.122   6.153   3.634 -0.1075 -0.2798 -0.8734
   12LYS    HZ3   74   4.071   6.108   3.482 -0.1929 -1.2846 -0.2956
   12LYS      C   75   4.292   5.563   3.893  0.3784 -0.7391  0.6654
   12LYS      O   76   4.280   5.544   4.015 -0.4893  0.0343 -0.1094
   13VAL      N   77   4.314   5.465   3.811 -0.2719  0.2751  0.0408
   13VAL      H   78   4.326   5.487   3.713 -1.9171 -1.2727 -0.5237
   13VAL     CA   79   4.291   5.315   3.845  0.3454  0.1972  0.6419
   13VAL     HA   80   4.211   5.303   3.918 -0.5646  0.2460 -0.3474
   13VAL     CB   81   4.252   5.228   3.727 -0.4409 -0.1105  0.6216
   13VAL     HB   82   4.232   5.125   3.758 -0.2601 -0.0054  1.0822
   13VAL    CG1   83   4.126   5.278   3.660  0.3893  0.0706 -0.4171
   13VAL   HG11   84   4.106   5.205   3.582 -0.1821  0.9685 -1.1282
   13VAL   HG12   85   4.041   5.297   3.726  0.8710 -0.8529  0.4791
   13VAL   HG13   86   4.141   5.369   3.602  0.1730  0.3899  0.0176
   13VAL    CG2   87   4.367   5.227   3.616  0.5863 -0.2717  0.0377
   13VAL   HG21   88   4.348   5.149   3.543 -0.0535  2.6345 -2.9417
   13VAL   HG22   89   4.383   5.330   3.584 -1.0059 -1.2283 -3.9733
   13VAL   HG23   90   4.461   5.199   3.666  0.9945 -0.9854 -1.1209
   13VAL      C   91   4.408   5.257   3.930 -0.4434  0.3778 -0.3927
   13VAL      O   92   4.399   5.149   3.986 -0.1032  0.1825 -0.2419
   14GLU      N   93   4.521   5.321   3.921 -0.5657 -0.8860 -0.2609
   14GLU      H   94   4.521   5.389   3.847 -0.2156 -2.0901 -1.3771
   14GLU     CA   95   4.643   5.298   3.995  1.0731  0.2147 -0.4949
   14GLU     HA   96   4.674   5.201   3.956 -0.1689 -0.7054  0.7624
   14GLU     CB   97   4.752   5.396   3.951  1.5036 -0.4606  0.0426
   14GLU    HB1   98   4.726   5.497   3.981 -0.3524 -1.0730  0.5145
   14GLU    HB2   99   4.757   5.392   3.842  0.1124  0.9842 -0.0719
   14GLU     CG  100   4.889   5.373   4.007 -0.1774  0.2956  0.4315
   14GLU    HG1  101   4.914   5.268   4.000  2.0032  0.8632 -0.3913
   14GLU    HG2  102   4.880   5.378   4.116 -0.9918  0.3238  0.3699
   14GLU     CD  103   4.997   5.457   3.941  0.5412  0.3846 -0.9632
   14GLU    OE1  104   5.023   5.446   3.820 -0.5343 -0.3831 -0.3561
   14GLU    OE2  105   5.071   5.531   4.017  0.0619 -0.0268  0.0971
   14GLU      C  106   4.640   5.295   4.149 -0.0119 -0.5046 -0.3132
   14GLU      O  107   4.702   5.219   4.211 -0.5977 -0.2616 -0.3661
   15GLY      N  108   4.539   5.374   4.198  0.1157  0.5288 -0.1531
   15GLY      H  109   4.482   5.426   4.133  0.2617  0.3260 -0.4386
   15GLY     CA  110   4.499   5.378   4.334 -0.4452 -0.3009  0.1930
   15GLY    HA1  111   4.473   5.483   4.347 -0.1482 -0.0817 -0.9876
   15GLY    HA2  112   4.579   5.354   4.404 -1.5931  2.5556  2.5603
   15GLY      C  113   4.379   5.286   4.372 -0.3106 -0.7066 -0.3421
   15GLY      O  114   4.349   5.287   4.489  0.6039  0.1903 -0.1445
   16CYS      N  115   4.339   5.197   4.286 -0.1331 -0.0194 -0.0233
   16CYS      H  116   4.376   5.205   4.192  0.4530 -2.1171  0.0149
   16CYS     CA  117   4.219   5.112   4.302  0.0886  0.0298 -0.7218
   16CYS     HA  118   4.176   5.135   4.400 -0.3353  1.4003 -1.2171
   16CYS     CB  119   4.114   5.165   4.205  0.0012 -0.3859 -0.1118
   16CYS    HB1  120   4.019   5.113   4.218 -0.5663  0.5838 -0.2577
   16CYS    HB2  121   4.146   5.138   4.104  1.8281  0.6892  0.1674
   16CYS     SG  122   4.102   5.352   4.202 -0.0078  0.3799  0.0887
   16CYS     HG  123   4.024   5.354   4.311 -2.1853  1.3989 -1.4698
   16CYS      C  124   4.246   4.956   4.292  0.2794  0.2344 -0.8411
   16CYS      O  125   4.158   4.880   4.265  0.5252 -0.2714  0.0349
   17MET      N  126   4.365   4.912   4.330  0.7392 -0.0103  0.0426
   17MET      H  127   4.425   4.988   4.356  2.2699 -1.6768  1.5056
   17MET     CA  128   4.405   4.768   4.344 -0.3847 -0.4376  0.5654
   17MET     HA  129   4.321   4.703   4.321 -2.0335  1.9918 -0.4423
   17MET     CB  130   4.516   4.742   4.241 -0.3647  0.4853 -0.4099
   17MET    HB1  131   4.546   4.638   4.248 -1.7997  0.1585  1.0621
   17MET    HB2  132   4.592   4.818   4.258 -1.0803  0.8947  1.0417
   17MET     CG  133   4.465   4.767   4.097 -0.0857  0.0914  0.1737
   17MET    HG1  134   4.544   4.738   4.028 -0.0612 -0.3933  0.4124
   17MET    HG2  135   4.434   4.872   4.089  0.0714  0.2517  1.6058
   17MET     SD  136   4.312   4.662   4.050 -0.5398 -0.4887  0.2194
   17MET     CE  137   4.381   4.494   4.044 -0.3487  0.4405 -0.1932
   17MET    HE1  138   4.462   4.478   4.115 -1.0030  1.9536  0.9205
   17MET    HE2  139   4.301   4.420   4.049  0.1207 -0.0739 -0.2815
   17MET    HE3  140   4.421   4.487   3.943 -0.8159  0.4336 -0.3786
   17MET      C  141   4.449   4.738   4.487  0.8753  1.2362  0.2514
   17MET      O  142   4.497   4.825   4.563 -0.1401  0.1091  0.0667
   18VAL      N  143   4.445   4.608   4.524  0.4452  1.0768  0.3109
   18VAL      H  144   4.411   4.542   4.456 -1.5071  2.0830  0.2946
   18VAL     CA  145   4.488   4.556   4.659 -0.4973 -0.1451 -0.3625
   18VAL     HA  146   4.576   4.611   4.693  0.0789 -1.5087  0.3760
   18VAL     CB  147   4.380   4.563   4.768  0.0658 -0.8370  0.2509
   18VAL     HB  148   4.412   4.514   4.860  0.4418  1.8946  1.6080
   18VAL    CG1  149   4.345   4.707   4.810  1.0056 -0.3647  0.1294
   18VAL   HG11  150   4.256   4.704   4.873 -0.2524 -0.7072 -1.6300
   18VAL   HG12  151   4.431   4.752   4.860  2.1406 -0.2567 -1.8794
   18VAL   HG13  152   4.330   4.770   4.722 -0.6113 -1.4884 -0.4205
   18VAL    CG2  153   4.255   4.498   4.722 -0.1934 -0.5715 -0.6990
   18VAL   HG21  154   4.216   4.557   4.639 -0.3925  1.9327  1.1629
   18VAL   HG22  155   4.262   4.393   4.694  0.4202 -0.2129 -1.9371
   18VAL   HG23  156   4.188   4.506   4.807 -0.5619  1.9237 -1.2116
   18VAL      C  157   4.532   4.406   4.647  0.0930 -0.4062 -0.2637
   18VAL      O  158   4.492   4.332   4.553 -0.3538 -0.8038  0.0733
   19GLN      N  159   4.626   4.362   4.734  1.0876  0.5160  0.1206
   19GLN      H  160   4.645   4.412   4.819  0.8372  1.1017 -0.1660
   19GLN     CA  161   4.658   4.219   4.735  0.9386  0.0397 -0.4684
   19GLN     HA  162   4.650   4.187   4.631  1.6528  0.4072 -0.6364
   19GLN     CB  163   4.800   4.209   4.787 -1.5446  0.1951  0.3292
   19GLN    HB1  164   4.801   4.270   4.878 -0.7756  0.3399  0.2251
   19GLN    HB2  165   4.865   4.252   4.710 -0.9851 -0.7262  0.2897
   19GLN     CG  166   4.858   4.074   4.823  0.4197  0.1258 -0.0835
   19GLN    HG1  167   4.847   4.004   4.741 -1.3985 -0.0958  0.3343
   19GLN    HG2  168   4.803   4.027   4.905 -0.9053  2.5403  0.4526
   19GLN     CD  169   5.007   4.082   4.856 -0.4955 -0.1271  0.4546
   19GLN    OE1  170   5.087   4.036   4.775  0.1222 -0.2140 -0.3886
   19GLN    NE2  171   5.047   4.133   4.968  0.1225  0.3875  0.6523
   19GLN   HE21  172   4.984   4.172   5.036 -1.8921 -0.1811 -0.8572
   19GLN   HE22  173   5.148   4.133   4.977  0.0852 -2.4781  1.2236
   19GLN      C  174   4.561   4.142   4.823 -0.0935  0.4288  0.0147
   19GLN      O  175   4.538   4.193   4.930  0.1820 -0.0116  0.4061
   20VAL      N  176   4.509   4.031   4.773 -0.3255 -0.7933 -0.1558
   20VAL      H  177   4.548   4.002   4.685  1.9667 -0.6579  0.7889
   20VAL     CA  178   4.400   3.947   4.841  0.3394  0.3449 -0.2536
   20VAL     HA  179   4.379   3.995   4.937 -0.7192 -6.1098  2.8949
   20VAL     CB  180   4.280   3.936   4.749  0.5213  0.3935  0.6264
   20VAL     HB  181   4.311   3.911   4.647 -1.3239 -0.3858  0.2370
   20VAL    CG1  182   4.177   3.832   4.807  0.7390 -0.1559  0.1986
   20VAL   HG11  183   4.077   3.833   4.764 -0.2535  1.9843  2.5169
   20VAL   HG12  184   4.211   3.728   4.809  0.9249 -0.0814  0.9983
   20VAL   HG13  185   4.160   3.849   4.913  0.1452 -0.7295  0.1968
   20VAL    CG2  186   4.215   4.074   4.740  0.0319  0.4672  0.0041
   20VAL   HG21  187   4.124   4.077   4.679 -0.0552  0.6888  0.1497
   20VAL   HG22  188   4.195   4.102   4.843  1.3183 -2.0426  0.9605
   20VAL   HG23  189   4.277   4.154   4.699  3.3610 -0.4105  3.2310
   20VAL      C  190   4.461   3.810   4.873  0.1689 -0.3571  0.2948
   20VAL      O  191   4.508   3.740   4.777  0.3749  0.6072  0.1174
   21THR      N  192   4.449   3.762   4.995  0.2581 -0.2736  0.3612
   21THR      H  193   4.409   3.825   5.063  0.2233  1.5194 -1.2759
   21THR     CA  194   4.505   3.638   5.043  0.0722  0.1375 -0.7263
   21THR     HA  195   4.527   3.572   4.959 -0.8069 -0.6545 -0.3353
   21THR     CB  196   4.638   3.661   5.118 -0.2777 -0.6067 -0.7248
   21THR     HB  197   4.627   3.715   5.211  1.5294 -0.2548 -0.7081
   21THR    CG2  198   4.714   3.531   5.151 -0.4527  0.6674  0.6580
   21THR   HG21  199   4.810   3.558   5.194 -0.1384  0.5469  0.0448
   21THR   HG22  200   4.672   3.476   5.235  0.9770 -2.7558 -0.8213
   21THR   HG23  201   4.723   3.473   5.058 -0.0126  0.8757  0.5725
   21THR    OG1  202   4.720   3.739   5.037  0.1812  0.1818  1.1656
   21THR    HG1  203   4.798   3.758   5.090  0.5517  0.9622  0.3339
   21THR      C  204   4.409   3.569   5.134 -0.1627  0.0862 -0.2170
   21THR      O  205   4.340   3.626   5.226 -0.1483 -0.3841  0.1172
   22CYS      N  206   4.391   3.439   5.112 -0.2860  0.1717  0.5797
   22CYS      H  207   4.429   3.397   5.029 -0.5098  1.3595 -0.1239
   22CYS     CA  208   4.340   3.348   5.215  0.2276  0.0428  0.2235
   22CYS     HA  209   4.347   3.400   5.310 -1.7479  1.1550 -0.2208
   22CYS     CB  210   4.186   3.340   5.196 -0.8338  0.0388 -0.1449
   22CYS    HB1  211   4.157   3.308   5.096 -2.1221  0.5088  0.0736
   22CYS    HB2  212   4.136   3.436   5.207 -2.0499 -0.4142 -1.5250
   22CYS     SG  213   4.136   3.206   5.308 -0.2344 -0.3617  0.3589
   22CYS     HG  214   4.160   3.278   5.417  0.3850 -1.3017  0.8443
   22CYS      C  215   4.425   3.218   5.211 -0.2388  0.1156 -0.1416
   22CYS      O  216   4.444   3.150   5.111 -0.0989 -0.1683 -0.2640
   23GLY      N  217   4.474   3.177   5.324  0.2284  0.7308 -0.2302
   23GLY      H  218   4.470   3.238   5.404  0.5490 -1.0772  1.1688
   23GLY     CA  219   4.559   3.058   5.337  0.1859 -0.2991  0.7855
   23GLY    HA1  220   4.508   2.965   5.314  0.7713 -0.1806 -1.0511
   23GLY    HA2  221   4.588   3.051   5.442  0.4342  1.1771  0.8189
   23GLY      C  222   4.692   3.078   5.256  0.3670 -0.7486 -0.5680
   23GLY      O  223   4.741   3.190   5.235 -0.2966  0.7317  0.0701
   24THR      N  224   4.750   2.971   5.198  0.2397  0.8937 -0.0056
   24THR      H  225   4.706   2.880   5.189  2.1135 -0.1538  1.3541
   24THR     CA  226   4.871   2.977   5.109  0.4027 -0.6376  0.3099
   24THR     HA  227   4.944   3.041   5.158 -0.8167  1.1181 -0.1714
   24THR     CB  228   4.939   2.840   5.098 -0.5831 -0.0673  0.4292
   24THR     HB  229   5.023   2.847   5.028 -1.4614  4.9963 -0.2423
   24THR    CG2  230   4.991   2.784   5.226  0.4076  0.0323  0.1653
   24THR   HG21  231   5.064   2.847   5.275  2.0028 -1.7343  0.1001
   24THR   HG22  232   4.908   2.769   5.295  0.1270  1.9975  0.2597
   24THR   HG23  233   5.042   2.692   5.198  1.4871  0.6779  0.0107
   24THR    OG1  234   4.840   2.751   5.043  0.0684  0.0697 -0.0133
   24THR    HG1  235   4.867   2.667   5.082  0.2016  0.4810  0.7774
   24THR      C  236   4.850   3.034   4.963  0.3123 -0.0567  0.5772
   24THR      O  237   4.940   3.018   4.879  0.6579  0.2140 -0.5378
   25THR      N  238   4.736   3.091   4.936 -0.0988 -0.1711  0.2701
   25THR      H  239   4.666   3.099   5.009 -0.0186  0.8410  0.2403
   25THR     CA  240   4.694   3.135   4.804  0.2532  0.2433  0.6216
   25THR     HA  241   4.780   3.113   4.742  0.9896 -0.8774  2.0189
   25THR     CB  242   4.569   3.057   4.759  0.3609  0.7139  0.9048
   25THR     HB  243   4.486   3.091   4.821 -0.9262 -1.6002  0.4876
   25THR    CG2  244   4.536   3.078   4.612  0.3818 -0.5398 -0.4856
   25THR   HG21  245   4.432   3.049   4.599  0.3943 -0.6444 -0.3501
   25THR   HG22  246   4.540   3.185   4.591 -2.1455 -0.5607 -1.0728
   25THR   HG23  247   4.608   3.027   4.547  1.0392  2.0021 -1.7679
   25THR    OG1  248   4.585   2.920   4.783 -0.1862  0.0586 -0.3276
   25THR    HG1  249   4.498   2.883   4.767  0.7847 -1.9086 -1.0728
   25THR      C  250   4.673   3.288   4.814 -0.3458  0.2240 -0.4683
   25THR      O  251   4.580   3.337   4.875  0.0332 -0.3364 -0.5450
   26THR      N  252   4.747   3.362   4.728 -0.4284  0.0190  0.4950
   26THR      H  253   4.819   3.314   4.675  1.5724  1.2730  2.0535
   26THR     CA  254   4.748   3.505   4.715  0.4832  0.3604 -0.1229
   26THR     HA  255   4.658   3.544   4.765  0.6237  0.0309  0.3896
   26THR     CB  256   4.859   3.571   4.792 -0.6060 -0.1020 -0.5158
   26THR     HB  257   4.857   3.542   4.897 -0.0064  0.7806 -0.2572
   26THR    CG2  258   4.996   3.538   4.742 -0.2435  0.0712  0.2944
   26THR   HG21  259   5.064   3.608   4.792  0.7233 -0.4832 -0.2418
   26THR   HG22  260   5.016   3.433   4.766 -1.0083  0.0088  0.6575
   26THR   HG23  261   5.004   3.555   4.635  3.4346 -1.2249  0.3341
   26THR    OG1  262   4.847   3.714   4.783 -0.5416 -0.2228 -0.0139
   26THR    HG1  263   4.799   3.731   4.864  1.5701  1.8935  0.8183
   26THR      C  264   4.747   3.552   4.568  0.1399  0.1278  0.1334
   26THR      O  265   4.793   3.482   4.475  0.3127  0.0516  0.5148
   27LEU      N  266   4.686   3.667   4.544 -0.0866 -0.7299  0.2252
   27LEU      H  267   4.651   3.710   4.629  0.4138  0.1252  0.0093
   27LEU     CA  268   4.667   3.733   4.413 -0.3954 -0.8349 -0.1163
   27LEU     HA  269   4.767   3.744   4.372  0.0413  0.1011  1.2023
   27LEU     CB  270   4.586   3.639   4.322 -0.4836 -0.6012  0.6157
   27LEU    HB1  271   4.647   3.553   4.295 -1.2872 -0.4896 -1.6153
   27LEU    HB2  272   4.574   3.691   4.227  0.5443 -1.7021 -0.1211
   27LEU     CG  273   4.452   3.586   4.383  0.2272  0.0640  0.8184
   27LEU     HG  274   4.469   3.548   4.483  0.5902  0.1306  0.7826
   27LEU    CD1  275   4.332   3.684   4.380  0.2011 -0.1961  0.8526
   27LEU   HD11  276   4.371   3.766   4.440 -1.3606  2.4722 -1.7694
   27LEU   HD12  277   4.303   3.714   4.280  1.5152  1.6941  1.0265
   27LEU   HD13  278   4.248   3.636   4.431 -0.1990  0.9146  1.2397
   27LEU    CD2  279   4.408   3.471   4.298  0.2512 -0.8524  0.6746
   27LEU   HD21  280   4.487   3.400   4.322  0.5057 -1.4041 -1.7897
   27LEU   HD22  281   4.313   3.425   4.323 -0.4888 -0.2657 -1.0288
   27LEU   HD23  282   4.414   3.494   4.192  2.0891  1.4034  1.2351
   27LEU      C  283   4.618   3.878   4.416 -0.0230  0.1380 -0.5541
   27LEU      O  284   4.617   3.941   4.526 -0.0343  0.3917  0.4181
   28ASN      N  285   4.575   3.936   4.304  0.4668 -0.0116 -0.6795
   28ASN      H  286   4.562   3.884   4.219 -0.2497 -1.5986  0.3844
   28ASN     CA  287   4.525   4.076   4.302  0.6704  0.3870 -0.8582
   28ASN     HA  288   4.573   4.120   4.389  0.1909 -1.5796  0.4286
   28ASN     CB  289   4.575   4.144   4.172  0.2709 -0.5615 -0.3318
   28ASN    HB1  290   4.545   4.249   4.173 -0.8902 -0.8162 -3.6915
   28ASN    HB2  291   4.540   4.091   4.083 -1.5502 -0.7242  0.4726
   28ASN     CG  292   4.728   4.145   4.150 -0.4223  0.2681 -0.4867
   28ASN    OD1  293   4.807   4.233   4.187  0.2160 -0.1779  0.0230
   28ASN    ND2  294   4.768   4.038   4.083 -0.5046  0.5081  0.0925
   28ASN   HD21  295   4.867   4.031   4.064  0.0959  1.7593  2.6870
   28ASN   HD22  296   4.698   3.968   4.063  1.1953 -1.1025 -0.2738
   28ASN      C  297   4.371   4.088   4.309 -0.1539  0.2497  0.6619
   28ASN      O  298   4.301   3.986   4.276 -0.2826 -0.5448 -0.7453
   29GLY      N  299   4.326   4.209   4.348  0.1796  0.0336 -0.3613
   29GLY      H  300   4.400   4.278   4.355  0.3740 -0.3800  2.1120
   29GLY     CA  301   4.183   4.244   4.349  0.2993 -0.1590  0.1227
   29GLY    HA1  302   4.140   4.224   4.448 -0.3449 -2.5467 -0.6092
   29GLY    HA2  303   4.132   4.190   4.269  1.3699  1.5586 -1.7443
   29GLY      C  304   4.176   4.389   4.320 -0.7438  0.6262  0.2949
   29GLY      O  305   4.275   4.465   4.330 -0.0427 -0.0903 -0.5462
   30LEU      N  306   4.055   4.439   4.294  0.1233  0.0339 -0.2680
   30LEU      H  307   3.972   4.383   4.310 -0.2994  0.8460  0.4174
   30LEU     CA  308   4.013   4.582   4.269  0.2611  0.3231  0.2301
   30LEU     HA  309   4.099   4.648   4.252  2.1378 -1.1323  3.7264
   30LEU     CB  310   3.927   4.566   4.144 -0.0839 -0.4046  0.4216
   30LEU    HB1  311   3.883   4.466   4.145 -0.4871 -0.2599 -1.6910
   30LEU    HB2  312   3.999   4.559   4.062  0.6749 -0.7655  1.1155
   30LEU     CG  313   3.822   4.670   4.103 -0.4266  0.1897 -0.5919
   30LEU     HG  314   3.754   4.681   4.187  1.2187 -2.2465  1.1203
   30LEU    CD1  315   3.876   4.813   4.089  0.1909 -0.6841  0.1150
   30LEU   HD11  316   3.905   4.853   4.187 -1.3788  1.0158 -0.1153
   30LEU   HD12  317   3.965   4.809   4.027 -0.3447  2.0082 -0.8527
   30LEU   HD13  318   3.805   4.886   4.050  0.8970 -1.7924 -3.3185
   30LEU    CD2  319   3.742   4.626   3.976  0.3962  0.3699 -0.2091
   30LEU   HD21  320   3.686   4.715   3.946 -0.1211 -0.0347 -0.4323
   30LEU   HD22  321   3.813   4.596   3.899 -0.5399 -3.4913  0.3834
   30LEU   HD23  322   3.666   4.553   4.002  0.5032  1.3185  2.9051
   30LEU      C  323   3.933   4.633   4.395 -0.6513 -0.3801 -0.4600
   30LEU      O  324   3.853   4.565   4.456 -0.2893  0.7776  0.0113
   31TRP      N  325   3.974   4.755   4.434 -0.0472 -0.2316 -0.0248
   31TRP      H  326   4.052   4.794   4.383 -1.2891  0.9171 -1.0735
   31TRP     CA  327   3.924   4.828   4.548  0.5642 -0.6314  0.0578
   31TRP     HA  328   3.855   4.758   4.596  0.2898  0.4364  1.2310
   31TRP     CB  329   4.045   4.850   4.644  0.6601 -0.3266 -0.3487
   31TRP    HB1  330   4.115   4.912   4.589  1.5066 -1.0115 -0.0435
   31TRP    HB2  331   4.097   4.755   4.653  2.3111  0.4470 -1.6307
   31TRP     CG  332   4.022   4.924   4.776 -0.4868 -1.0898  0.3538
   31TRP    CD1  333   3.905   4.941   4.847 -0.2965  0.2773 -0.4542
   31TRP    HD1  334   3.813   4.900   4.807 -0.8054  1.2165 -0.2607
   31TRP    NE1  335   3.933   5.014   4.962 -0.0379  0.3022  0.3350
   31TRP    HE1  336   3.860   5.055   5.019 -0.3992 -1.1129  0.8794
   31TRP    CE2  337   4.062   5.055   4.968  0.2621  0.4853  0.1664
   31TRP    CZ2  338   4.130   5.136   5.059 -0.2283  0.1370  0.0155
   31TRP    HZ2  339   4.077   5.163   5.149  0.6179  1.2672  0.1717
   31TRP    CH2  340   4.259   5.169   5.037  0.0059 -0.7420  0.0515
   31TRP    HH2  341   4.310   5.230   5.110  0.7260 -1.1455 -0.1076
   31TRP    CZ3  342   4.322   5.122   4.919  0.0188 -0.6179  0.0874
   31TRP    HZ3  343   4.424   5.155   4.901  0.2193 -1.4693 -0.3166
   31TRP    CE3  344   4.256   5.040   4.821 -0.1417 -0.0613  0.1474
   31TRP    HE3  345   4.311   5.011   4.733  2.2556  1.2761  1.2083
   31TRP    CD2  346   4.122   5.004   4.847 -0.2497 -0.6074  0.1880
   31TRP      C  347   3.855   4.961   4.516  0.0660 -0.2399  0.4200
   31TRP      O  348   3.922   5.046   4.459  0.1548  0.6804 -0.0387
   32LEU      N  349   3.725   4.977   4.547  0.7757 -0.0006 -0.3364
   32LEU      H  350   3.679   4.908   4.606 -0.2318  0.6615 -0.3468
   32LEU     CA  351   3.647   5.093   4.512  0.9022 -0.5400 -0.4729
   32LEU     HA  352   3.702   5.184   4.490 -0.2776 -0.2974 -2.4192
   32LEU     CB  353   3.562   5.052   4.389  0.1345  0.2825  0.2958
   32LEU    HB1  354   3.504   5.142   4.365 -2.2186 -1.6453 -1.4954
   32LEU    HB2  355   3.500   4.965   4.412  0.1991  0.2430  0.3152
   32LEU     CG  356   3.636   5.029   4.256  0.5414  0.0852  0.4605
   32LEU     HG  357   3.720   4.963   4.275  0.7986  0.5058  0.7870
   32LEU    CD1  358   3.535   4.971   4.165  0.1094  0.3698  0.1352
   32LEU   HD11  359   3.579   4.963   4.066 -0.3956  0.5515 -0.1016
   32LEU   HD12  360   3.508   4.871   4.198 -0.4729  0.9021  1.2680
   32LEU   HD13  361   3.442   5.026   4.156 -0.8390 -1.3543 -0.7707
   32LEU    CD2  362   3.689   5.164   4.192  0.5546 -0.2834  0.4552
   32LEU   HD21  363   3.762   5.210   4.259 -1.1784 -0.9283  2.8046
   32LEU   HD22  364   3.731   5.128   4.098 -0.7065 -0.7218  0.0546
   32LEU   HD23  365   3.596   5.214   4.165  0.3702 -0.8774 -0.0233
   32LEU      C  366   3.549   5.130   4.626 -0.3328 -0.6193 -0.8820
   32LEU      O  367   3.482   5.048   4.688 -0.2348  0.3291  0.2665
   33ASP      N  368   3.533   5.255   4.646  0.3667  0.0839  0.4940
   33ASP      H  369   3.593   5.317   4.594 -0.2555  0.7903  0.6052
   33ASP     CA  370   3.451   5.319   4.751  0.1840  0.1039 -0.2144
   33ASP     HA  371   3.468   5.427   4.758  0.7069  0.1076 -1.5065
   33ASP     CB  372   3.302   5.299   4.722 -0.3121  0.5266  0.5362
   33ASP    HB1  373   3.253   5.365   4.794  0.0720  0.7631  0.5788
   33ASP    HB2  374   3.269   5.198   4.749 -1.6463  0.7955 -0.0872
   33ASP     CG  375   3.236   5.331   4.587  0.1641  0.2887  0.0453
   33ASP    OD1  376   3.309   5.391   4.507 -0.3900 -0.0953  0.0955
   33ASP    OD2  377   3.121   5.305   4.560 -0.4730 -0.0515 -0.7149
   33ASP      C  378   3.492   5.266   4.894  0.2504 -0.3426 -0.2350
   33ASP      O  379   3.586   5.310   4.956  0.2161  0.3816  0.0143
   34ASP      N  380   3.419   5.168   4.943  0.4278 -0.5120 -0.0372
   34ASP      H  381   3.332   5.144   4.898 -0.7886  0.8692  1.5882
   34ASP     CA  382   3.456   5.093   5.068 -0.0724 -0.5675 -0.3126
   34ASP     HA  383   3.561   5.114   5.087 -0.5245  1.8149 -0.3648
   34ASP     CB  384   3.375   5.129   5.191  0.2801 -0.6352 -0.0160
   34ASP    HB1  385   3.426   5.215   5.234 -1.8378 -1.0763  3.5023
   34ASP    HB2  386   3.372   5.054   5.270  3.1741 -0.4220  0.3122
   34ASP     CG  387   3.234   5.165   5.157 -0.3874 -0.2096 -0.7840
   34ASP    OD1  388   3.190   5.272   5.204  0.2555  0.8277  0.4278
   34ASP    OD2  389   3.152   5.085   5.108 -0.0602  0.6272  0.5060
   34ASP      C  390   3.463   4.936   5.048  0.1939 -0.5642 -0.4069
   34ASP      O  391   3.450   4.862   5.147  0.4759 -0.2982  0.3648
   35VAL      N  392   3.472   4.883   4.927  0.1952  0.5933  0.0082
   35VAL      H  393   3.472   4.951   4.852 -0.7027 -0.6480 -1.1382
   35VAL     CA  394   3.448   4.744   4.885 -0.4675  0.0799  0.5143
   35VAL     HA  395   3.460   4.681   4.973 -1.3495 -1.0092 -0.1345
   35VAL     CB  396   3.306   4.726   4.834 -0.1262  0.1272 -0.1314
   35VAL     HB  397   3.305   4.623   4.800  2.6789  0.5083 -1.4168
   35VAL    CG1  398   3.200   4.742   4.947 -0.3450 -0.3774  0.0696
   35VAL   HG11  399   3.225   4.679   5.033 -1.2461  0.5352  0.9994
   35VAL   HG12  400   3.199   4.848   4.973  1.2943 -0.3281 -0.0338
   35VAL   HG13  401   3.108   4.701   4.906 -0.3327 -0.3691  0.0334
   35VAL    CG2  402   3.264   4.822   4.727  0.0362  0.2114  0.1893
   35VAL   HG21  403   3.169   4.797   4.680  0.4822  0.5721 -0.9138
   35VAL   HG22  404   3.258   4.924   4.767  0.5968 -0.0004  0.8174
   35VAL   HG23  405   3.341   4.813   4.650 -1.6872 -0.9591 -1.4269
   35VAL      C  406   3.559   4.699   4.788  0.0950 -0.4990  0.3627
   35VAL      O  407   3.617   4.779   4.716 -0.0759 -0.6201  0.1386
   36VAL      N  408   3.579   4.570   4.779 -0.1449 -0.3246 -0.4534
   36VAL      H  409   3.520   4.513   4.839 -0.0973  0.0010 -0.0964
   36VAL     CA  410   3.674   4.489   4.701  0.6427  0.2093 -0.8815
   36VAL     HA  411   3.704   4.558   4.622  0.7213  1.1421 -0.0348
   36VAL     CB  412   3.802   4.452   4.785 -0.1759  0.0056  0.1834
   36VAL     HB  413   3.770   4.412   4.881  0.6883 -1.9615 -0.3395
   36VAL    CG1  414   3.899   4.349   4.723  0.0771 -0.1669  0.2457
   36VAL   HG11  415   3.988   4.329   4.783  1.6523  0.3202 -1.8981
   36VAL   HG12  416   3.842   4.257   4.715  0.8360 -0.6817  0.6116
   36VAL   HG13  417   3.927   4.372   4.620  0.1401  2.8301  0.9250
   36VAL    CG2  418   3.897   4.571   4.813 -0.3393 -0.3279  0.5097
   36VAL   HG21  419   3.949   4.548   4.906 -0.3979 -0.0111  0.6244
   36VAL   HG22  420   3.963   4.597   4.731  0.1727 -0.7931  0.7704
   36VAL   HG23  421   3.837   4.660   4.835  0.4260  0.0503  1.0968
   36VAL      C  422   3.610   4.376   4.618 -0.8425 -0.1543  0.2949
   36VAL      O  423   3.516   4.314   4.666 -0.3894  0.5471  0.1431
   37TYR      N  424   3.671   4.345   4.503  0.5587  1.0804  0.8079
   37TYR      H  425   3.741   4.410   4.471  0.2598  0.9169 -0.1828
   37TYR     CA  426   3.631   4.240   4.408  0.2555  0.5838 -0.1313
   37TYR     HA  427   3.564   4.179   4.468  1.5420  0.6232  1.3541
   37TYR     CB  428   3.561   4.307   4.285 -0.1121  0.3409  0.4777
   37TYR    HB1  429   3.534   4.222   4.223 -3.8865  1.0654  1.0818
   37TYR    HB2  430   3.637   4.359   4.228  0.4080 -0.0629  0.7954
   37TYR     CG  431   3.442   4.390   4.314  0.0012  0.1105  0.3845
   37TYR    CD1  432   3.448   4.529   4.341  0.1511 -0.1167 -0.0063
   37TYR    HD1  433   3.543   4.577   4.321  1.1409 -1.1943  1.9473
   37TYR    CE1  434   3.331   4.602   4.365 -0.1669 -0.3573  0.2349
   37TYR    HE1  435   3.341   4.709   4.374 -1.2509 -0.2022 -0.4245
   37TYR     CZ  436   3.208   4.537   4.364 -0.1380 -0.4305 -0.2240
   37TYR     OH  437   3.093   4.605   4.376  0.1291  0.0079  0.3209
   37TYR     HH  438   3.022   4.558   4.332 -1.3653  1.9934  0.5961
   37TYR    CE2  439   3.204   4.397   4.337  0.3088 -0.4147 -0.1250
   37TYR    HE2  440   3.104   4.355   4.336  0.4065 -0.6340 -1.4567
   37TYR    CD2  441   3.320   4.321   4.327  0.0398  1.1566  0.5409
   37TYR    HD2  442   3.316   4.213   4.324  0.9898  1.1169  0.7035
   37TYR      C  443   3.753   4.164   4.371  0.1043  0.8158  0.2857
   37TYR      O  444   3.858   4.220   4.338  0.0713 -0.3145 -0.2458
   38CYS      N  445   3.740   4.034   4.376 -0.0834 -0.1822 -0.9822
   38CYS      H  446   3.649   3.991   4.388 -0.7595  1.2094 -1.0108
   38CYS     CA  447   3.853   3.947   4.341  0.5857 -0.6035  1.0375
   38CYS     HA  448   3.902   3.994   4.256 -2.2820  0.7980  0.1295
   38CYS     CB  449   3.949   3.929   4.460  0.2891 -0.4529  0.6945
   38CYS    HB1  450   4.007   4.021   4.465  0.4980 -0.3721 -2.2652
   38CYS    HB2  451   4.021   3.848   4.444 -1.0842 -1.5090 -0.2118
   38CYS     SG  452   3.842   3.903   4.606 -0.0252  0.3401 -0.0787
   38CYS     HG  453   3.730   3.967   4.570 -0.9768 -0.1418  1.9424
   38CYS      C  454   3.801   3.802   4.296  0.5346  0.0522 -0.0128
   38CYS      O  455   3.679   3.777   4.329 -0.0794  0.1480 -0.2883
   39PRO      N  456   3.877   3.725   4.219  1.0048 -0.2837  0.7166
   39PRO     CD  457   4.018   3.759   4.179  0.7510  0.5608 -0.5027
   39PRO    HD1  458   4.086   3.737   4.261 -0.0334 -1.2499 -0.3186
   39PRO    HD2  459   4.039   3.864   4.158  0.7885  0.7487  0.4358
   39PRO     CG  460   4.055   3.661   4.069 -0.1655 -0.0784  0.6097
   39PRO    HG1  461   4.162   3.642   4.082  0.0933  0.5468 -0.5895
   39PRO    HG2  462   4.025   3.700   3.972 -0.0930 -1.6742 -0.0677
   39PRO     CB  463   3.969   3.543   4.099 -0.5637  0.1180  0.2372
   39PRO    HB1  464   4.030   3.474   4.158  0.6072 -0.5389 -1.7400
   39PRO    HB2  465   3.948   3.493   4.005 -0.8116  0.6362  0.0224
   39PRO     CA  466   3.847   3.590   4.178 -0.4060 -0.1590  0.0810
   39PRO     HA  467   3.762   3.590   4.110  1.4633  4.9826 -2.3498
   39PRO      C  468   3.821   3.511   4.307 -0.1965  0.1108  0.0836
   39PRO      O  469   3.899   3.516   4.410  0.4552  0.3040  0.2982
   40ARG      N  470   3.713   3.435   4.303 -0.2640 -0.0693  0.2794
   40ARG      H  471   3.652   3.453   4.224  0.4707 -0.7044 -0.4411
   40ARG     CA  472   3.676   3.342   4.405 -0.3360  0.8156 -0.1439
   40ARG     HA  473   3.677   3.400   4.497  0.2070  0.3253  0.1584
   40ARG     CB  474   3.537   3.283   4.387 -0.1925  0.5554  0.9105
   40ARG    HB1  475   3.462   3.355   4.353 -0.7659 -1.3326 -1.9570
   40ARG    HB2  476   3.509   3.255   4.488 -0.5565 -0.4274  0.5400
   40ARG     CG  477   3.526   3.161   4.295  0.0938  0.3801 -0.7431
   40ARG    HG1  478   3.564   3.073   4.346  0.0338  1.0328  0.4530
   40ARG    HG2  479   3.576   3.179   4.201  0.6049  1.3631 -0.2864
   40ARG     CD  480   3.385   3.104   4.262  0.3850  0.1681 -0.1974
   40ARG    HD1  481   3.316   3.188   4.249  1.3226  1.0627  0.5397
   40ARG    HD2  482   3.347   3.045   4.346  0.8769  1.3514  0.8634
   40ARG     NE  483   3.397   3.036   4.137  0.0027 -0.0003  0.4977
   40ARG     HE  484   3.493   3.029   4.104 -0.7338  1.4724 -2.0279
   40ARG     CZ  485   3.305   2.981   4.058  0.0589  0.1427 -0.5230
   40ARG    NH1  486   3.176   2.992   4.071  0.5769  0.2438 -0.2043
   40ARG   HH11  487   3.134   3.062   4.131  1.4523  0.8354 -0.2876
   40ARG   HH12  488   3.114   2.945   4.006 -3.6448  2.1793  2.2913
   40ARG    NH2  489   3.339   2.911   3.952  0.2027 -0.9833  0.0899
   40ARG   HH21  490   3.436   2.884   3.945  0.6601  0.7733 -0.2627
   40ARG   HH22  491   3.271   2.892   3.879  1.5034  1.0231 -1.6562
   40ARG      C  492   3.781   3.233   4.430  0.1978  0.6646 -0.0898
   40ARG      O  493   3.782   3.169   4.533 -0.2503  0.7567 -0.7461
   41HID      N  494   3.869   3.211   4.333  0.4197  0.0236 -0.2580
   41HID      H  495   3.861   3.269   4.251 -0.3544  0.1321 -0.1000
   41HID     CA  496   3.972   3.109   4.340  0.0707 -0.0990  0.1447
   41HID     HA  497   3.914   3.034   4.392  2.0575 -0.4806  1.8480
   41HID     CB  498   4.001   3.053   4.207 -0.3655  0.1200  0.3857
   41HID    HB1  499   3.908   3.030   4.156  0.0120 -1.1815  0.2844
   41HID    HB2  500   4.058   2.962   4.230  2.0417  1.7474  1.0427
   41HID     CG  501   4.084   3.136   4.112 -0.4512 -0.8550 -0.3992
   41HID    ND1  502   4.218   3.152   4.117  0.4986 -0.9026  0.4059
   41HID    HD1  503   4.276   3.108   4.187  0.8648 -0.8864  0.1149
   41HID    CE1  504   4.248   3.250   4.030 -0.1391 -0.0042 -0.9674
   41HID    HE1  505   4.342   3.300   4.012 -0.7364  1.5010  0.0908
   41HID    NE2  506   4.142   3.274   3.947 -0.3975 -0.0767 -0.1592
   41HID    CD2  507   4.034   3.209   4.003 -0.8915  0.3720 -0.1592
   41HID    HD2  508   3.930   3.217   3.975 -1.5488 -0.0296  2.0730
   41HID      C  509   4.096   3.136   4.436  0.6109  0.6673  0.0377
   41HID      O  510   4.203   3.082   4.409 -0.0507  0.5720  0.3360
   42VAL      N  511   4.071   3.225   4.533 -0.4612  0.3332  0.4832
   42VAL      H  512   3.984   3.277   4.531 -1.6894 -1.6415  1.5139
   42VAL     CA  513   4.157   3.238   4.649 -0.3196  0.5371  0.6151
   42VAL     HA  514   4.256   3.203   4.620 -0.4021 -0.5572  1.6315
   42VAL     CB  515   4.173   3.384   4.692 -0.3431 -0.0805  0.2736
   42VAL     HB  516   4.193   3.447   4.605 -3.9503 -1.2167 -1.4032
   42VAL    CG1  517   4.043   3.446   4.746  0.5187  0.3953  0.1366
   42VAL   HG11  518   4.036   3.553   4.765  0.6489  0.2513  1.0092
   42VAL   HG12  519   3.954   3.430   4.686  1.0937  3.2645 -1.5459
   42VAL   HG13  520   4.019   3.377   4.826  1.7829  0.9413  1.0089
   42VAL    CG2  521   4.291   3.401   4.781  0.2521 -0.0002 -0.0193
   42VAL   HG21  522   4.382   3.351   4.746 -1.1331 -3.0142  0.6091
   42VAL   HG22  523   4.318   3.506   4.770  1.9961 -0.3852  0.3857
   42VAL   HG23  524   4.268   3.359   4.878 -0.6669  0.0339 -0.2203
   42VAL      C  525   4.117   3.140   4.769 -0.1594 -0.0697  0.3044
   42VAL      O  526   4.203   3.103   4.848 -0.1244 -0.0742 -0.4350
   43ILE      N  527   3.993   3.105   4.782  0.0135  0.7224  0.2140
   43ILE      H  528   3.923   3.133   4.715 -0.3694 -0.0108  0.2990
   43ILE     CA  529   3.939   3.039   4.902 -0.6467  0.3950  0.1511
   43ILE     HA  530   3.999   3.079   4.984 -1.3304 -0.7004  1.2080
   43ILE     CB  531   3.797   3.080   4.936 -0.0872 -0.3781  0.1050
   43ILE     HB  532   3.764   3.030   5.027  0.2203 -0.8145 -0.0265
   43ILE    CG2  533   3.782   3.222   4.986 -0.1574 -0.5754 -0.7065
   43ILE   HG21  534   3.679   3.248   5.013  0.4604 -0.3613  1.4723
   43ILE   HG22  535   3.846   3.243   5.071  0.0189  2.2989 -1.5311
   43ILE   HG23  536   3.811   3.279   4.897 -0.2736  3.8069  1.9890
   43ILE    CG1  537   3.687   3.058   4.836  0.2695 -0.3588  0.6029
   43ILE   HG11  538   3.719   2.985   4.761 -2.0825  1.6928 -2.4528
   43ILE   HG12  539   3.668   3.149   4.779  0.2483 -0.4379  0.4833
   43ILE     CD  540   3.553   3.012   4.891 -0.5015 -0.5296  0.4901
   43ILE    HD1  541   3.570   2.910   4.927  1.6913 -0.0713  0.7499
   43ILE    HD2  542   3.512   3.085   4.960  0.8814  3.0462 -2.3817
   43ILE    HD3  543   3.478   2.988   4.815  1.2780 -1.1181 -1.1069
   43ILE      C  544   3.966   2.891   4.919 -0.0874  0.1869 -0.1442
   43ILE      O  545   3.904   2.832   5.007  0.0329 -0.6947  0.0825
   44CYS      N  546   4.057   2.837   4.841  0.1629  0.2888  0.0338
   44CYS      H  547   4.104   2.904   4.780 -1.7311  0.6685 -1.0217
   44CYS     CA  548   4.108   2.697   4.847 -1.2647 -0.1469  0.5150
   44CYS     HA  549   4.088   2.652   4.944  1.1321 -0.9319  0.6617
   44CYS     CB  550   4.028   2.607   4.748  0.5728  0.1552 -0.0525
   44CYS    HB1  551   3.927   2.636   4.775  0.1669 -0.8409 -0.4702
   44CYS    HB2  552   4.035   2.499   4.762  2.0648  0.0788 -1.3406
   44CYS     SG  553   4.068   2.639   4.578 -0.1896 -0.3798 -0.2292
   44CYS     HG  554   4.187   2.579   4.566  2.0641  3.5186  2.0484
   44CYS      C  555   4.263   2.697   4.821 -0.4361 -0.0811  0.3439
   44CYS      O  556   4.320   2.789   4.764  0.2306 -0.6490  0.1329
   45THR      N  557   4.326   2.585   4.866  0.3077 -0.6029 -0.4306
   45THR      H  558   4.284   2.516   4.928 -3.4234  1.3147 -0.7476
   45THR     CA  559   4.470   2.554   4.839 -0.1079 -0.0955  0.0401
   45THR     HA  560   4.529   2.644   4.857  0.4431 -0.7633  1.6207
   45THR     CB  561   4.526   2.451   4.939  0.6925 -0.6535 -0.5446
   45THR     HB  562   4.528   2.497   5.038  2.4923 -3.6308  0.8512
   45THR    CG2  563   4.443   2.324   4.953  0.1368  1.2113  0.1550
   45THR   HG21  564   4.412   2.279   4.859  0.7348  1.1969 -0.0353
   45THR   HG22  565   4.490   2.255   5.023 -1.6772  1.2355  1.3987
   45THR   HG23  566   4.349   2.348   5.003 -0.4377 -1.4760  0.4212
   45THR    OG1  567   4.653   2.409   4.913 -0.1168 -0.5155 -0.3530
   45THR    HG1  568   4.687   2.388   5.000 -1.7209  1.1911  0.6935
   45THR      C  569   4.488   2.496   4.693 -0.1673  0.0935  0.2624
   45THR      O  570   4.397   2.434   4.637  0.0264 -0.3629  0.3538
   46SER      N  571   4.609   2.511   4.646  0.2361  0.1494 -0.3912
   46SER      H  572   4.670   2.558   4.711  0.2654 -1.2045  0.5586
   46SER     CA  573   4.672   2.458   4.523  0.0304  0.7642 -0.0204
   46SER     HA  574   4.620   2.500   4.437 -0.6450 -0.5504 -0.2763
   46SER     CB  575   4.811   2.508   4.526  0.4432 -0.2031  1.0722
   46SER    HB1  576   4.846   2.488   4.425 -0.8446  2.0838  0.1793
   46SER    HB2  577   4.882   2.458   4.593  0.6972 -1.1899  0.0631
   46SER     OG  578   4.812   2.646   4.535 -0.7365  0.5541 -1.1292
   46SER     HG  579   4.823   2.670   4.627  1.2849  1.4774 -1.5977
   46SER      C  580   4.664   2.304   4.525  0.1219 -0.3874  0.9493
   46SER      O  581   4.686   2.248   4.419  0.4814  0.6358  0.4178
   47GLU      N  582   4.639   2.237   4.637  0.2164 -0.1052  0.5041
   47GLU      H  583   4.655   2.283   4.726 -0.0433 -0.5563  0.7832
   47GLU     CA  584   4.608   2.092   4.640  0.1700  0.1132  0.4821
   47GLU     HA  585   4.679   2.039   4.577 -0.1165  0.3773 -0.0732
   47GLU     CB  586   4.618   2.027   4.781  0.0178  0.0606  0.3114
   47GLU    HB1  587   4.598   1.920   4.774 -3.7792  0.7551 -0.5247
   47GLU    HB2  588   4.537   2.071   4.839 -0.5998 -0.5260 -0.0990
   47GLU     CG  589   4.759   2.055   4.835 -0.8766 -0.2365 -0.4635
   47GLU    HG1  590   4.780   2.162   4.840 -0.6720 -0.3697  1.5906
   47GLU    HG2  591   4.829   2.013   4.763  1.5233 -1.2690  2.4153
   47GLU     CD  592   4.784   1.989   4.969 -0.3380  0.1395 -0.0913
   47GLU    OE1  593   4.751   2.044   5.081  0.3831  0.0464  0.2573
   47GLU    OE2  594   4.852   1.881   4.967 -0.4117 -0.1933  0.2433
   47GLU      C  595   4.468   2.060   4.580 -0.0830  1.0012 -0.6014
   47GLU      O  596   4.444   1.946   4.539 -0.0211  0.1902 -0.3474
   48ASP      N  597   4.374   2.154   4.568  0.2405 -0.3209  0.3693
   48ASP      H  598   4.403   2.250   4.577 -4.6570  1.3107 -0.1604
   48ASP     CA  599   4.233   2.122   4.534  0.0566 -0.3891 -0.1128
   48ASP     HA  600   4.221   2.014   4.526 -1.9936 -0.1912  0.1711
   48ASP     CB  601   4.134   2.181   4.637 -0.2832  0.2232 -0.8704
   48ASP    HB1  602   4.034   2.139   4.623 -0.9472  1.7345 -0.7038
   48ASP    HB2  603   4.117   2.288   4.627 -1.1653  0.1528 -0.1603
   48ASP     CG  604   4.177   2.169   4.784  0.5652 -0.5357  0.7180
   48ASP    OD1  605   4.219   2.064   4.825 -0.5345  0.2249  0.1094
   48ASP    OD2  606   4.136   2.262   4.861  0.0580 -0.1975  0.1716
   48ASP      C  607   4.194   2.163   4.392 -0.8252  0.1585  0.1856
   48ASP      O  608   4.084   2.126   4.350  0.3045 -0.2683 -0.0237
   49MET      N  609   4.278   2.235   4.320 -0.0778  0.0768 -0.2009
   49MET      H  610   4.369   2.249   4.362 -0.2036  2.8714 -0.8452
   49MET     CA  611   4.245   2.311   4.204  0.1927  0.0551  0.2348
   49MET     HA  612   4.143   2.344   4.224  0.1878  0.9405 -1.2313
   49MET     CB  613   4.335   2.428   4.179  0.0327 -0.0368 -0.4010
   49MET    HB1  614   4.325   2.475   4.081  0.7312 -0.0929 -0.5006
   49MET    HB2  615   4.441   2.407   4.190 -0.3510 -1.4510  0.6306
   49MET     CG  616   4.311   2.540   4.288 -0.3990 -0.1106 -0.1343
   49MET    HG1  617   4.315   2.503   4.391 -0.7093  0.7487  0.1874
   49MET    HG2  618   4.205   2.564   4.290 -0.7728 -1.5838 -1.5322
   49MET     SD  619   4.414   2.688   4.288 -0.2227  0.2360  0.1721
   49MET     CE  620   4.323   2.790   4.394 -0.3360 -0.4609  0.4925
   49MET    HE1  621   4.331   2.759   4.498  0.8599  1.0267  0.8615
   49MET    HE2  622   4.361   2.893   4.391 -2.9241  0.5631  2.1724
   49MET    HE3  623   4.222   2.804   4.356 -0.6589 -1.1188  1.1201
   49MET      C  624   4.231   2.236   4.070  0.3355 -0.0052 -0.7199
   49MET      O  625   4.209   2.294   3.964  0.0743 -0.3145  0.0283
   50LEU      N  626   4.244   2.101   4.070  0.3672 -0.3925 -0.0788
   50LEU      H  627   4.267   2.060   4.160  2.4076 -2.3602 -1.4773
   50LEU     CA  628   4.201   2.013   3.963  0.3337  0.5703  0.1044
   50LEU     HA  629   4.265   2.031   3.876  0.8336 -0.6169  0.2259
   50LEU     CB  630   4.232   1.873   4.003  0.1637  0.1394 -0.1975
   50LEU    HB1  631   4.177   1.857   4.095 -0.8855  0.0693 -0.8346
   50LEU    HB2  632   4.340   1.864   4.019  0.0352  3.1364  2.4571
   50LEU     CG  633   4.192   1.763   3.899 -0.4010  0.0702 -0.1217
   50LEU     HG  634   4.084   1.760   3.889 -0.6173  0.9018  1.9286
   50LEU    CD1  635   4.259   1.797   3.760  0.3415  0.5511 -0.5472
   50LEU   HD11  636   4.240   1.714   3.692 -3.1457  0.2860  0.7436
   50LEU   HD12  637   4.202   1.880   3.718  0.1727  0.7453  0.0594
   50LEU   HD13  638   4.366   1.820   3.759  0.0793  1.8201 -0.8506
   50LEU    CD2  639   4.237   1.621   3.954  0.5180  0.4555 -0.3339
   50LEU   HD21  640   4.208   1.539   3.888 -0.1851  0.2808  0.1916
   50LEU   HD22  641   4.346   1.622   3.962  0.7020  0.1158 -2.5125
   50LEU   HD23  642   4.186   1.603   4.049  0.8564  0.0061 -0.2322
   50LEU      C  643   4.055   2.032   3.924 -0.3176  0.5533  0.6092
   50LEU      O  644   4.040   2.041   3.803  0.0981 -0.7000 -0.3304
   51ASN      N  645   3.960   2.033   4.019 -0.0938  0.0494  0.1305
   51ASN      H  646   3.998   2.021   4.112  0.4013 -0.1347 -0.0991
   51ASN     CA  647   3.816   2.065   3.988  0.4462  0.6133 -0.8086
   51ASN     HA  648   3.812   2.157   3.930  0.3706  0.4725 -1.0226
   51ASN     CB  649   3.751   1.955   3.904  0.1911 -0.6630  0.1827
   51ASN    HB1  650   3.763   1.857   3.951 -0.6054  0.0507  1.9004
   51ASN    HB2  651   3.810   1.953   3.813 -0.2025 -0.8440 -0.0705
   51ASN     CG  652   3.607   1.983   3.863  0.0177  0.0583 -0.7271
   51ASN    OD1  653   3.555   2.096   3.860  0.2082  0.0033  0.4537
   51ASN    ND2  654   3.544   1.875   3.813  0.3063  0.3625  0.2316
   51ASN   HD21  655   3.584   1.787   3.785 -1.2323 -0.1087 -0.5279
   51ASN   HD22  656   3.445   1.884   3.793  0.4502  0.2020 -0.5746
   51ASN      C  657   3.732   2.100   4.123  1.3472 -0.1069 -0.6880
   51ASN      O  658   3.648   2.021   4.163  0.2207 -0.0702  0.0905
   52PRO      N  659   3.753   2.219   4.182 -0.1086  0.2446  0.4008
   52PRO     CD  660   3.831   2.330   4.126  0.2872 -0.3892 -0.0674
   52PRO    HD1  661   3.777   2.371   4.041 -0.9113 -1.0634  0.3556
   52PRO    HD2  662   3.935   2.301   4.115  0.1925  0.0674 -2.3347
   52PRO     CG  663   3.833   2.430   4.240  0.0981 -1.0164 -0.3819
   52PRO    HG1  664   3.757   2.507   4.228  2.0022  0.9660  0.1782
   52PRO    HG2  665   3.922   2.492   4.252 -0.7734  0.6596 -2.3682
   52PRO     CB  666   3.798   2.355   4.372 -0.0708  0.5254 -0.1601
   52PRO    HB1  667   3.755   2.428   4.441 -2.2150 -0.7842 -0.1026
   52PRO    HB2  668   3.887   2.304   4.410 -0.0120 -0.0022 -1.0254
   52PRO     CA  669   3.701   2.244   4.322  0.1022 -0.7395 -0.0620
   52PRO     HA  670   3.721   2.163   4.391 -0.3488 -0.2589  0.6433
   52PRO      C  671   3.551   2.287   4.329 -0.3735  1.1924 -0.5036
   52PRO      O  672   3.491   2.355   4.241  0.3455  0.1051  0.3477
   53ASN      N  673   3.487   2.262   4.444  0.2003  0.1560  0.2918
   53ASN      H  674   3.536   2.202   4.510 -0.0713 -0.8661 -0.4299
   53ASN     CA  675   3.358   2.314   4.493  0.3787 -0.7768 -0.4058
   53ASN     HA  676   3.297   2.353   4.411  0.8889  0.1862 -0.3407
   53ASN     CB  677   3.275   2.199   4.549 -0.5262  0.2289 -0.0527
   53ASN    HB1  678   3.316   2.165   4.644  0.8572  0.6414 -0.4964
   53ASN    HB2  679   3.278   2.120   4.474  0.5546  1.4314 -1.3020
   53ASN     CG  680   3.131   2.245   4.582  0.2749 -0.4668  0.3208
   53ASN    OD1  681   3.101   2.283   4.691 -0.0438 -0.3256  0.8385
   53ASN    ND2  682   3.042   2.241   4.490 -0.6558  0.2717 -0.3488
   53ASN   HD21  683   3.083   2.219   4.400  1.0613  1.3201  0.1705
   53ASN   HD22  684   2.948   2.275   4.506  0.2284  1.8917  1.4636
   53ASN      C  685   3.399   2.432   4.588  0.0123  0.9875 -0.4080
   53ASN      O  686   3.490   2.416   4.668  0.3809 -0.6578  0.2331
   54TYR      N  687   3.326   2.539   4.596  0.0997  0.3860 -0.2745
   54TYR      H  688   3.246   2.533   4.534  0.1988 -0.3800 -0.3294
   54TYR     CA  689   3.332   2.650   4.694 -0.3610  1.0951  0.7566
   54TYR     HA  690   3.427   2.648   4.747  0.5364 -0.1622 -0.9099
   54TYR     CB  691   3.344   2.782   4.616 -0.2469 -0.0966 -0.1536
   54TYR    HB1  692   3.355   2.871   4.679 -0.1182 -1.0985  1.2324
   54TYR    HB2  693   3.248   2.782   4.565  0.0868 -0.6224 -0.7880
   54TYR     CG  694   3.459   2.771   4.507 -0.0071  0.2428  0.2589
   54TYR    CD1  695   3.589   2.773   4.546  0.0993  0.2542 -0.2157
   54TYR    HD1  696   3.609   2.773   4.652 -1.4954  1.3938  0.0929
   54TYR    CE1  697   3.694   2.771   4.453 -0.5196  0.1580 -0.6661
   54TYR    HE1  698   3.792   2.770   4.498 -0.9700  0.5026  0.3238
   54TYR     CZ  699   3.659   2.780   4.317 -0.1633 -0.5573 -0.1665
   54TYR     OH  700   3.752   2.803   4.224 -0.2003 -0.1136 -0.6547
   54TYR     HH  701   3.711   2.831   4.142 -0.2368 -1.6559 -1.1710
   54TYR    CE2  702   3.524   2.782   4.274 -0.0088  0.1355 -1.3564
   54TYR    HE2  703   3.500   2.787   4.169  0.4116 -0.7222 -1.4939
   54TYR    CD2  704   3.422   2.770   4.373  0.1652 -0.4131 -0.0665
   54TYR    HD2  705   3.319   2.774   4.343  0.4601 -0.1296 -1.0484
   54TYR      C  706   3.213   2.641   4.790  0.4273 -0.9300 -0.2951
   54TYR      O  707   3.228   2.685   4.907 -0.9496  0.3106 -0.1156
   55GLU      N  708   3.089   2.594   4.748  0.2449 -0.5017  0.2915
   55GLU      H  709   3.075   2.549   4.658  0.4819 -1.4176  0.7136
   55GLU     CA  710   2.976   2.582   4.839 -0.3225  0.0923 -0.5209
   55GLU     HA  711   2.963   2.680   4.885 -1.3830 -1.2079  1.9360
   55GLU     CB  712   2.847   2.546   4.771 -0.3035  0.0824  0.0610
   55GLU    HB1  713   2.772   2.515   4.844  0.4672 -0.0511  0.8059
   55GLU    HB2  714   2.874   2.463   4.706  0.7330  0.9445 -0.6206
   55GLU     CG  715   2.790   2.658   4.675  0.1450  0.0016 -0.2904
   55GLU    HG1  716   2.857   2.674   4.590  0.4052  1.1387  0.1216
   55GLU    HG2  717   2.786   2.754   4.728 -2.9138  0.2039 -0.8104
   55GLU     CD  718   2.660   2.627   4.617  0.0479  0.3031  0.9502
   55GLU    OE1  719   2.574   2.720   4.618 -0.3240 -0.1159 -0.0143
   55GLU    OE2  720   2.640   2.512   4.574  0.0762  0.1931  0.2491
   55GLU      C  721   3.004   2.501   4.971 -0.2632  0.6220  0.4822
   55GLU      O  722   2.926   2.503   5.068  0.2275 -0.6363 -0.2412
   56ASP      N  723   3.101   2.414   4.962 -0.4805 -0.0231  0.8443
   56ASP      H  724   3.151   2.397   4.876  0.2045  1.3990  0.9523
   56ASP     CA  725   3.150   2.334   5.084 -0.4649  0.5450 -0.0009
   56ASP     HA  726   3.065   2.290   5.136 -0.7288 -1.2960 -1.9474
   56ASP     CB  727   3.240   2.216   5.037 -0.3495  0.4748 -0.3065
   56ASP    HB1  728   3.328   2.248   4.981  2.2293 -1.0042  2.8425
   56ASP    HB2  729   3.180   2.154   4.971  0.2691 -0.0666 -0.3541
   56ASP     CG  730   3.293   2.132   5.153 -0.8239  0.7171  0.0794
   56ASP    OD1  731   3.418   2.116   5.167  0.1727  0.4099  0.3380
   56ASP    OD2  732   3.217   2.091   5.238  0.2720  0.1911 -0.4200
   56ASP      C  733   3.244   2.421   5.178 -0.3366  0.2466  0.2623
   56ASP      O  734   3.249   2.397   5.293 -0.8892 -0.3519 -0.4940
   57LEU      N  735   3.308   2.527   5.125  0.0438 -0.6332 -0.2091
   57LEU      H  736   3.292   2.541   5.026  2.0638 -1.7078 -0.7056
   57LEU     CA  737   3.418   2.609   5.182  0.2958  0.0984 -0.2689
   57LEU     HA  738   3.464   2.558   5.268 -1.2051  1.1402  1.1583
   57LEU     CB  739   3.527   2.626   5.075 -0.7860 -0.2896 -0.6286
   57LEU    HB1  740   3.602   2.671   5.140  0.1305 -1.3260 -0.9658
   57LEU    HB2  741   3.503   2.707   5.005  0.5882  1.8694  1.3539
   57LEU     CG  742   3.589   2.511   4.995 -0.4166 -0.3637 -0.5713
   57LEU     HG  743   3.517   2.464   4.928  1.0897 -2.4912 -0.7335
   57LEU    CD1  744   3.723   2.543   4.916  0.1505 -0.8750 -0.0824
   57LEU   HD11  745   3.795   2.585   4.987  0.1915  0.0194 -0.6483
   57LEU   HD12  746   3.756   2.451   4.868  1.6092  0.8539 -2.4612
   57LEU   HD13  747   3.705   2.612   4.834  0.1644  0.1360  0.7607
   57LEU    CD2  748   3.638   2.410   5.104  0.7035 -0.0943 -0.2527
   57LEU   HD21  749   3.697   2.469   5.174 -0.1351  1.5253 -0.8904
   57LEU   HD22  750   3.551   2.366   5.153 -0.2674  0.8218 -1.1378
   57LEU   HD23  751   3.703   2.332   5.064  0.8643 -0.7830  1.2949
   57LEU      C  752   3.383   2.747   5.228 -0.0700  0.4112 -0.9488
   57LEU      O  753   3.442   2.796   5.323  0.0300 -0.0061  0.1978
   58LEU      N  754   3.284   2.809   5.164 -0.1346 -0.1985 -0.3294
   58LEU      H  755   3.251   2.759   5.083 -0.2158 -0.1529 -0.3249
   58LEU     CA  756   3.247   2.943   5.194  0.0793  0.5173 -0.5209
   58LEU     HA  757   3.334   3.005   5.172 -0.3260  0.5112 -2.2074
   58LEU     CB  758   3.143   2.983   5.093 -0.3621  0.2618  0.8867
   58LEU    HB1  759   3.045   2.947   5.125 -1.6923  2.3655 -0.7942
   58LEU    HB2  760   3.167   2.937   4.997 -2.3583  0.8445  0.1021
   58LEU     CG  761   3.138   3.137   5.062  0.1859  0.4487  0.0349
   58LEU     HG  762   3.140   3.195   5.155 -1.4470 -1.5974  1.3719
   58LEU    CD1  763   3.254   3.193   4.979  0.1534 -0.0079 -0.4154
   58LEU   HD11  764   3.243   3.296   4.945 -0.5985  0.5229  1.4084
   58LEU   HD12  765   3.341   3.198   5.044 -0.0760  0.9884 -0.1852
   58LEU   HD13  766   3.264   3.123   4.896 -0.8478 -1.4050  0.6171
   58LEU    CD2  767   3.016   3.179   4.976 -0.8286 -0.6209 -0.0341
   58LEU   HD21  768   3.008   3.282   4.940  0.3674 -0.5751 -0.1829
   58LEU   HD22  769   3.021   3.118   4.886 -0.4218  0.0390 -0.4632
   58LEU   HD23  770   2.921   3.167   5.028 -0.8299 -0.7985 -0.0777
   58LEU      C  771   3.198   2.973   5.329  0.5182  0.2873 -0.2527
   58LEU      O  772   3.213   3.080   5.388 -0.8972 -0.0818  0.2048
   59ILE      N  773   3.139   2.871   5.396 -0.4300  0.0423  0.2169
   59ILE      H  774   3.122   2.789   5.341 -2.5220 -1.3258  2.8463
   59ILE     CA  775   3.088   2.878   5.532 -0.3865 -0.0162 -0.6188
   59ILE     HA  776   3.032   2.971   5.539 -0.2931  0.0014 -0.1366
   59ILE     CB  777   2.993   2.754   5.554 -0.1374 -0.0004 -0.1212
   59ILE     HB  778   2.928   2.754   5.466  0.2053 -0.0650 -0.3721
   59ILE    CG2  779   3.065   2.611   5.552 -0.8126  0.1013 -0.9100
   59ILE   HG21  780   2.992   2.532   5.529 -1.4571  0.4326 -0.0333
   59ILE   HG22  781   3.149   2.612   5.483 -0.2917  0.3293 -0.2695
   59ILE   HG23  782   3.095   2.590   5.655 -4.5811 -2.7857 -0.3177
   59ILE    CG1  783   2.903   2.779   5.673 -0.1128 -0.4046 -0.5358
   59ILE   HG11  784   2.847   2.872   5.660  0.0681 -0.7315 -3.8168
   59ILE   HG12  785   2.972   2.788   5.757 -1.5696  2.6852  0.3837
   59ILE     CD  786   2.815   2.675   5.727 -0.4073 -0.4048 -0.2724
   59ILE    HD1  787   2.763   2.705   5.818 -1.2848 -0.4623 -0.7545
   59ILE    HD2  788   2.738   2.652   5.653 -1.4758  2.0920  0.0451
   59ILE    HD3  789   2.868   2.582   5.748 -3.9762 -2.2927  0.5048
   59ILE      C  790   3.199   2.868   5.637  0.5604 -0.0684 -1.4720
   59ILE      O  791   3.181   2.924   5.750 -0.3544 -0.5743  0.7710
   60ARG      N  792   3.312   2.806   5.606 -0.1922 -0.1289 -0.0453
   60ARG      H  793   3.307   2.788   5.507  1.1097  0.8830 -0.2970
   60ARG     CA  794   3.416   2.757   5.694  0.6652  0.1447  0.4421
   60ARG     HA  795   3.376   2.725   5.791  1.1737 -2.6456 -0.2373
   60ARG     CB  796   3.488   2.637   5.637  0.7033 -0.2239  0.2357
   60ARG    HB1  797   3.563   2.603   5.708  1.5655  0.9084 -0.1188
   60ARG    HB2  798   3.549   2.670   5.553  0.6478 -1.2633 -0.2201
   60ARG     CG  799   3.412   2.517   5.578 -0.9474 -0.0077  0.0823
   60ARG    HG1  800   3.347   2.559   5.500 -0.6916  0.3967  0.0849
   60ARG    HG2  801   3.362   2.457   5.654  2.0905 -0.6758  1.5686
   60ARG     CD  802   3.516   2.416   5.521  0.3981  0.9611  0.2015
   60ARG    HD1  803   3.587   2.395   5.602 -1.7278  0.0972  1.8798
   60ARG    HD2  804   3.553   2.461   5.429  1.3370 -2.7429 -1.2752
   60ARG     NE  805   3.447   2.293   5.480 -0.1960  0.7828 -0.1494
   60ARG     HE  806   3.376   2.300   5.409  0.8414  1.0612 -1.1671
   60ARG     CZ  807   3.451   2.170   5.533 -0.6663  0.3192 -0.1311
   60ARG    NH1  808   3.500   2.146   5.648  0.3538 -0.5471 -0.4303
   60ARG   HH11  809   3.519   2.225   5.708  1.5504  0.1740 -1.7333
   60ARG   HH12  810   3.491   2.053   5.688  0.7153 -0.1712  0.5403
   60ARG    NH2  811   3.405   2.073   5.457 -0.3445 -0.0564 -0.7592
   60ARG   HH21  812   3.349   2.088   5.375 -0.2910 -2.0376 -1.1701
   60ARG   HH22  813   3.399   1.979   5.495 -0.7362 -0.0303 -0.7536
   60ARG      C  814   3.515   2.866   5.741  0.2346  0.1878  0.0359
   60ARG      O  815   3.597   2.840   5.830 -0.5394  0.3642  0.0450
   61LYS      N  816   3.508   2.984   5.677  0.1477  0.2367  0.2246
   61LYS      H  817   3.442   2.982   5.601 -0.9379  2.0966  1.1096
   61LYS     CA  818   3.582   3.103   5.705 -0.1235  0.2949  0.1932
   61LYS     HA  819   3.646   3.079   5.790  0.0625  0.0447 -0.0160
   61LYS     CB  820   3.660   3.155   5.583 -0.3145  0.6555  0.2887
   61LYS    HB1  821   3.703   3.255   5.598 -0.5063  0.5151  1.8057
   61LYS    HB2  822   3.585   3.168   5.505 -1.4111 -1.7202  0.9430
   61LYS     CG  823   3.757   3.056   5.527  0.5335 -0.0340 -0.1010
   61LYS    HG1  824   3.812   3.106   5.447 -1.7819  2.9172  0.1211
   61LYS    HG2  825   3.718   2.960   5.493 -1.1045  0.7675 -0.5129
   61LYS     CD  826   3.859   3.003   5.632  0.8086  0.3669  0.4371
   61LYS    HD1  827   3.826   2.911   5.680  2.8684 -1.2620 -1.1986
   61LYS    HD2  828   3.868   3.080   5.708 -0.4437  0.3513  0.6069
   61LYS     CE  829   4.001   2.978   5.565  0.2042  0.2404 -0.5183
   61LYS    HE1  830   4.092   2.996   5.622 -1.4254 -1.0077  2.5122
   61LYS    HE2  831   4.012   3.049   5.483 -0.9601 -0.8601 -1.6523
   61LYS     NZ  832   4.010   2.839   5.515  0.6189 -0.0768 -0.0627
   61LYS    HZ1  833   3.920   2.805   5.485  1.6239 -1.1702 -1.8731
   61LYS    HZ2  834   4.072   2.833   5.436 -0.6873 -2.0353 -0.9530
   61LYS    HZ3  835   4.032   2.767   5.583  2.8596  0.2888 -0.3959
   61LYS      C  836   3.483   3.209   5.756  0.2158 -0.5439 -0.6451
   61LYS      O  837   3.367   3.210   5.714  0.3484 -0.1287  0.7603
   62SER      N  838   3.534   3.298   5.838 -0.3637 -0.8115 -0.0964
   62SER      H  839   3.632   3.280   5.857 -0.2969 -0.6067 -0.2516
   62SER     CA  840   3.480   3.432   5.867 -0.5227 -0.6892 -0.3747
   62SER     HA  841   3.387   3.448   5.814  1.3308 -0.5385 -3.6505
   62SER     CB  842   3.438   3.443   6.015 -0.2217  0.4521  0.1262
   62SER    HB1  843   3.349   3.382   6.030  1.2317 -1.5816  0.5700
   62SER    HB2  844   3.407   3.546   6.033  1.1961  0.8506  0.2544
   62SER     OG  845   3.533   3.414   6.115 -0.5900  0.6803 -0.2811
   62SER     HG  846   3.501   3.340   6.168  0.6214  2.0295  2.3712
   62SER      C  847   3.575   3.547   5.833 -0.6914  0.2957  0.2243
   62SER      O  848   3.678   3.518   5.769  0.2316  0.3356 -0.5231
   63ASN      N  849   3.539   3.679   5.844 -0.0347  0.0274  0.1346
   63ASN      H  850   3.446   3.701   5.875  0.9485  0.7739  2.6650
   63ASN     CA  851   3.624   3.790   5.786  0.1964  0.0582 -0.4252
   63ASN     HA  852   3.623   3.780   5.677  0.5735  2.6972 -0.6835
   63ASN     CB  853   3.558   3.926   5.827 -0.3699 -0.2062 -0.1959
   63ASN    HB1  854   3.597   4.009   5.767 -0.5214  0.6275  0.8466
   63ASN    HB2  855   3.565   3.945   5.934  0.3227  0.7609 -0.4046
   63ASN     CG  856   3.411   3.927   5.784 -0.0101 -1.1449 -0.0066
   63ASN    OD1  857   3.370   3.894   5.673  0.3954  0.9610 -0.0001
   63ASN    ND2  858   3.323   3.943   5.878  0.1327  0.3873  0.4225
   63ASN   HD21  859   3.341   3.933   5.976  0.4709 -1.3701  0.1808
   63ASN   HD22  860   3.230   3.930   5.840  0.9681 -0.4920 -1.3500
   63ASN      C  861   3.773   3.787   5.823 -0.2214 -0.1105  0.1066
   63ASN      O  862   3.863   3.820   5.739  0.8887  0.1620 -0.3564
   64HID      N  863   3.809   3.750   5.947  0.0351  0.0726 -0.2847
   64HID      H  864   3.728   3.722   6.000 -1.1874 -0.5255 -2.4006
   64HID     CA  865   3.948   3.749   5.995 -0.5506 -0.2698  1.0090
   64HID     HA  866   3.992   3.847   5.978 -2.4241  0.1138 -1.8167
   64HID     CB  867   3.956   3.723   6.149 -0.1587  0.1108  0.5636
   64HID    HB1  868   3.893   3.793   6.204 -0.2537 -1.7058  2.7773
   64HID    HB2  869   4.059   3.739   6.181  0.1553 -0.1970 -0.2776
   64HID     CG  870   3.922   3.584   6.186  0.2023  0.4914  0.4154
   64HID    ND1  871   3.797   3.530   6.201 -0.1203  0.0881  0.3832
   64HID    HD1  872   3.713   3.585   6.206  0.6321  1.2876 -0.0105
   64HID    CE1  873   3.808   3.400   6.233 -0.1870 -0.4444  0.3158
   64HID    HE1  874   3.726   3.333   6.255 -1.1222  0.9673  1.1635
   64HID    NE2  875   3.940   3.368   6.241  0.0082 -0.0846  0.1145
   64HID    CD2  876   4.011   3.480   6.206 -0.7170 -0.4271  0.2628
   64HID    HD2  877   4.117   3.497   6.196 -0.8655 -0.1748 -0.8597
   64HID      C  878   4.039   3.636   5.925  0.3768 -0.0990 -0.2469
   64HID      O  879   4.155   3.631   5.962 -0.1358  0.4192  0.0179
   65ASN      N  880   3.991   3.563   5.827  0.9676  0.7379 -0.2014
   65ASN      H  881   3.892   3.572   5.809  0.6647  0.7070  1.4100
   65ASN     CA  882   4.069   3.468   5.749  0.6196  0.1548  0.1590
   65ASN     HA  883   4.159   3.443   5.806  1.0295  2.3221  0.4759
   65ASN     CB  884   3.989   3.345   5.723 -0.1243 -0.1840  0.1922
   65ASN    HB1  885   4.042   3.275   5.658  0.3819  0.4481 -0.0783
   65ASN    HB2  886   3.909   3.373   5.655  0.4481 -2.5925 -1.5359
   65ASN     CG  887   3.933   3.270   5.843 -0.3046  0.2549  0.3331
   65ASN    OD1  888   3.814   3.250   5.877  0.2707 -0.0951 -0.1638
   65ASN    ND2  889   4.026   3.229   5.926 -0.3512  0.8283 -0.5063
   65ASN   HD21  890   4.120   3.264   5.930 -0.9646  2.3413  1.1629
   65ASN   HD22  891   3.988   3.207   6.018  1.4620  0.0917  0.0720
   65ASN      C  892   4.110   3.530   5.621 -0.2022  0.3449  0.3663
   65ASN      O  893   4.202   3.474   5.558 -0.5445 -0.0285 -0.1494
   66PHE      N  894   4.053   3.643   5.579  0.0103  0.0950 -0.5781
   66PHE      H  895   4.013   3.702   5.651  1.5673 -0.2572  0.6062
   66PHE     CA  896   4.087   3.720   5.459 -0.1272 -0.2882 -0.4921
   66PHE     HA  897   4.131   3.648   5.390  1.3085 -0.6511  0.7747
   66PHE     CB  898   3.962   3.789   5.392 -1.4764 -0.1458 -0.2249
   66PHE    HB1  899   4.016   3.857   5.327 -0.5361 -1.1306 -0.4895
   66PHE    HB2  900   3.902   3.846   5.463 -1.3596  2.1707 -1.9751
   66PHE     CG  901   3.876   3.687   5.319  0.2184 -0.0958  0.0336
   66PHE    CD1  902   3.902   3.640   5.191  0.1234  0.1196  0.7679
   66PHE    HD1  903   3.977   3.687   5.131 -0.8462  0.6815 -0.0120
   66PHE    CE1  904   3.820   3.543   5.132 -0.2078  0.0777  0.5675
   66PHE    HE1  905   3.844   3.501   5.036 -2.4356 -0.5579  0.2793
   66PHE     CZ  906   3.720   3.481   5.207 -0.5854 -0.4333  0.4275
   66PHE     HZ  907   3.650   3.412   5.161 -1.5773  0.9025 -0.0907
   66PHE    CE2  908   3.699   3.516   5.340  0.5878  0.5723 -0.7496
   66PHE    HE2  909   3.620   3.479   5.402  1.6957  2.7328  2.0466
   66PHE    CD2  910   3.779   3.617   5.396 -0.1605 -1.0194 -1.1466
   66PHE    HD2  911   3.753   3.643   5.498 -0.9700 -0.9490 -1.3678
   66PHE      C  912   4.194   3.823   5.498  0.3366 -0.7121 -1.0152
   66PHE      O  913   4.155   3.914   5.574  0.3175 -0.7765 -0.4791
   67LEU      N  914   4.320   3.811   5.455 -0.1435  0.2198 -0.2031
   67LEU      H  915   4.349   3.728   5.406  0.0920  0.2461 -0.1070
   67LEU     CA  916   4.419   3.911   5.466 -0.8235  0.2149 -0.0716
   67LEU     HA  917   4.402   3.983   5.545 -1.5795 -0.8230  0.7048
   67LEU     CB  918   4.550   3.848   5.503  0.3542 -0.5738 -0.3477
   67LEU    HB1  919   4.573   3.759   5.445  1.9900 -1.3354  1.4254
   67LEU    HB2  920   4.546   3.825   5.609 -2.2732 -0.6659 -0.4685
   67LEU     CG  921   4.667   3.944   5.491  0.3116 -0.6916 -0.0706
   67LEU     HG  922   4.666   3.986   5.390  0.0199  1.0995  0.6715
   67LEU    CD1  923   4.672   4.059   5.589 -0.5063 -0.0085 -0.3996
   67LEU   HD11  924   4.767   4.111   5.586  0.1936 -1.2056  0.6654
   67LEU   HD12  925   4.597   4.135   5.568  1.0836  1.3851 -1.0695
   67LEU   HD13  926   4.656   4.025   5.692 -0.2576 -2.4942 -1.1644
   67LEU    CD2  927   4.798   3.868   5.504 -0.1021  0.3910  0.0864
   67LEU   HD21  928   4.886   3.930   5.493  0.9925 -1.5040 -1.9902
   67LEU   HD22  929   4.796   3.826   5.604 -1.1132  1.5884  0.5805
   67LEU   HD23  930   4.805   3.796   5.422 -0.5576  0.1136  0.2921
   67LEU      C  931   4.424   3.992   5.332 -0.0582 -0.3382  0.6769
   67LEU      O  932   4.436   3.935   5.223 -0.0275 -0.6005  0.0158
   68VAL      N  933   4.401   4.120   5.346 -0.7895  0.2242  0.1775
   68VAL      H  934   4.375   4.149   5.440 -2.7670 -0.0542 -0.2635
   68VAL     CA  935   4.396   4.209   5.226 -0.2994  0.0100  0.6325
   68VAL     HA  936   4.435   4.160   5.136 -0.8715 -1.5651  1.2391
   68VAL     CB  937   4.252   4.260   5.209  0.0919 -0.2597  0.4138
   68VAL     HB  938   4.237   4.327   5.294 -3.9134  0.1572 -0.5604
   68VAL    CG1  939   4.229   4.343   5.078 -0.2116  1.1023  0.2651
   68VAL   HG11  940   4.299   4.426   5.086  0.1889  0.8128 -0.2457
   68VAL   HG12  941   4.234   4.280   4.989 -0.4752  1.6025 -0.1043
   68VAL   HG13  942   4.127   4.380   5.086 -0.3275  1.1359 -1.2983
   68VAL    CG2  943   4.149   4.155   5.218 -0.2184  0.3920  0.3103
   68VAL   HG21  944   4.053   4.207   5.219 -0.5339 -0.1903  2.8153
   68VAL   HG22  945   4.155   4.080   5.139 -0.1756  0.2939  0.4079
   68VAL   HG23  946   4.153   4.101   5.312 -1.4926 -1.6738 -0.7968
   68VAL      C  947   4.486   4.323   5.258  0.3340 -0.0785  0.7300
   68VAL      O  948   4.491   4.368   5.373  0.1152  0.0069 -0.1528
   69GLN      N  949   4.551   4.384   5.154 -0.4198  0.0369 -0.3785
   69GLN      H  950   4.550   4.341   5.063 -0.3813 -0.1155 -0.3057
   69GLN     CA  951   4.647   4.491   5.184 -0.2840 -0.3002  0.2351
   69GLN     HA  952   4.616   4.534   5.279 -1.2828  2.2832 -1.2442
   69GLN     CB  953   4.794   4.443   5.199  0.0225 -0.2842 -0.5044
   69GLN    HB1  954   4.851   4.526   5.241  0.6547 -0.4619 -1.0126
   69GLN    HB2  955   4.822   4.413   5.098  1.9864 -0.1702 -0.0058
   69GLN     CG  956   4.811   4.325   5.302 -0.4101 -0.1597  0.3063
   69GLN    HG1  957   4.737   4.247   5.285 -1.3468  0.7017  0.3554
   69GLN    HG2  958   4.774   4.365   5.397 -0.7276 -1.3590  0.6904
   69GLN     CD  959   4.946   4.274   5.313 -0.2861  0.3029  0.0132
   69GLN    OE1  960   4.973   4.160   5.287 -0.5028 -0.4178  0.2107
   69GLN    NE2  961   5.035   4.350   5.372 -0.0362 -0.7060  0.1264
   69GLN   HE21  962   5.012   4.443   5.403  2.1519 -0.4535  1.0031
   69GLN   HE22  963   5.129   4.315   5.363  0.0010 -0.7892  0.8426
   69GLN      C  964   4.646   4.593   5.066 -0.1059 -0.1018 -0.0018
   69GLN      O  965   4.681   4.555   4.952 -0.4786  0.4536  0.0092
   70ALA      N  966   4.631   4.722   5.090  0.6833 -1.1093  0.4666
   70ALA      H  967   4.624   4.750   5.187 -1.0378 -0.5607  0.1971
   70ALA     CA  968   4.684   4.827   4.999  0.5169  0.8505 -0.5922
   70ALA     HA  969   4.664   4.802   4.895  1.6452  0.2070 -0.6524
   70ALA     CB  970   4.610   4.963   5.023 -0.0908 -0.7172 -0.7819
   70ALA    HB1  971   4.641   5.005   5.118 -1.0361 -1.6386 -0.0580
   70ALA    HB2  972   4.638   5.027   4.939 -1.5407 -1.4018 -1.8030
   70ALA    HB3  973   4.502   4.945   5.031  0.0874 -1.3733  0.1492
   70ALA      C  974   4.836   4.846   5.006  0.6764  0.6047  0.2650
   70ALA      O  975   4.888   4.926   5.078  0.6826  0.0554 -0.0854
   71GLY      N  976   4.904   4.761   4.924 -0.2303 -0.0384 -0.0950
   71GLY      H  977   4.848   4.708   4.859  1.1201 -1.5664 -0.0003
   71GLY     CA  978   5.048   4.730   4.932 -0.3725  0.0977  0.2677
   71GLY    HA1  979   5.100   4.826   4.927  0.9958 -0.7245 -1.0252
   71GLY    HA2  980   5.082   4.673   4.846  0.4784  0.0423  0.6385
   71GLY      C  981   5.087   4.669   5.065 -0.7101  0.3116  0.5035
   71GLY      O  982   5.064   4.551   5.097  0.1198  0.2975 -0.1542
   72ASN      N  983   5.159   4.739   5.152  0.2823 -0.8714  0.3403
   72ASN      H  984   5.160   4.839   5.139  0.0970 -0.9263 -0.0769
   72ASN     CA  985   5.188   4.687   5.286 -0.1355 -0.0903 -0.5233
   72ASN     HA  986   5.203   4.579   5.282 -1.5459 -0.2817 -0.6240
   72ASN     CB  987   5.323   4.743   5.331 -0.3124 -0.1430  0.0779
   72ASN    HB1  988   5.353   4.687   5.420  1.1394 -0.5522 -0.6673
   72ASN    HB2  989   5.318   4.849   5.357  2.8051 -0.1493  0.7667
   72ASN     CG  990   5.434   4.731   5.219 -0.2832 -0.5369 -0.0265
   72ASN    OD1  991   5.495   4.833   5.177 -0.2200  0.0107 -0.7569
   72ASN    ND2  992   5.452   4.615   5.161 -0.2112 -0.3889 -0.6046
   72ASN   HD21  993   5.396   4.537   5.194 -0.4370  0.2755  0.5857
   72ASN   HD22  994   5.517   4.612   5.084 -0.3735 -1.4478 -0.7069
   72ASN      C  995   5.085   4.709   5.397  0.5429 -0.3727  0.5637
   72ASN      O  996   5.085   4.634   5.495 -0.6024  0.5358 -0.1006
   73VAL      N  997   4.991   4.804   5.373  0.7759 -0.8442  0.0137
   73VAL      H  998   4.975   4.825   5.276 -0.9083  1.3802  0.7434
   73VAL     CA  999   4.882   4.853   5.469  0.1388 -0.1707  0.4153
   73VAL     HA 1000   4.915   4.840   5.572  0.6563  1.9322  0.5337
   73VAL     CB 1001   4.842   5.003   5.446 -0.0977 -0.4167 -0.3409
   73VAL     HB 1002   4.803   5.016   5.345  0.1474  0.6742 -0.3004
   73VAL    CG1 1003   4.757   5.061   5.567  0.0148  0.9690  0.4638
   73VAL   HG11 1004   4.746   5.168   5.548 -1.4439  1.2911  3.0790
   73VAL   HG12 1005   4.657   5.022   5.554  0.0033  1.7492 -1.8532
   73VAL   HG13 1006   4.806   5.044   5.663  1.3686  0.4672 -0.3065
   73VAL    CG2 1007   4.974   5.088   5.436 -0.4362  0.0030 -0.2472
   73VAL   HG21 1008   5.020   5.068   5.340 -1.3283 -0.5498 -0.5682
   73VAL   HG22 1009   4.950   5.193   5.448  0.6129  0.4427 -1.8915
   73VAL   HG23 1010   5.047   5.051   5.508 -2.0991 -0.5479  1.1811
   73VAL      C 1011   4.750   4.764   5.469 -0.1748 -0.2668 -0.0286
   73VAL      O 1012   4.684   4.740   5.365 -0.0692 -0.3185  0.1996
   74GLN      N 1013   4.720   4.708   5.585 -0.1786  0.6285 -0.0290
   74GLN      H 1014   4.775   4.734   5.666 -0.5362  0.1070  0.3819
   74GLN     CA 1015   4.626   4.602   5.594 -0.1946  0.1141  0.5383
   74GLN     HA 1016   4.643   4.536   5.509  1.1016  0.5416  0.4537
   74GLN     CB 1017   4.658   4.516   5.714  0.2869 -0.0305 -0.0065
   74GLN    HB1 1018   4.674   4.578   5.803 -0.2221 -0.4678  0.3951
   74GLN    HB2 1019   4.750   4.471   5.678  1.0623  2.3829 -1.0744
   74GLN     CG 1020   4.559   4.399   5.744 -0.4222  0.4686 -0.1176
   74GLN    HG1 1021   4.547   4.332   5.659  3.5847  1.0722 -1.2569
   74GLN    HG2 1022   4.464   4.448   5.762 -0.7729  0.1328 -1.0447
   74GLN     CD 1023   4.595   4.309   5.861 -0.5812 -0.5421  0.2638
   74GLN    OE1 1024   4.708   4.282   5.898 -0.5476  0.2636  0.5972
   74GLN    NE2 1025   4.497   4.252   5.926  0.0968 -0.3169 -0.2081
   74GLN   HE21 1026   4.400   4.263   5.901 -0.4247 -3.3956  0.2987
   74GLN   HE22 1027   4.513   4.213   6.018 -1.7101 -0.0462  0.2216
   74GLN      C 1028   4.476   4.655   5.599 -0.7918 -0.6987  0.1753
   74GLN      O 1029   4.441   4.733   5.688  0.7335 -0.0762 -0.2024
   75LEU      N 1030   4.398   4.611   5.503  0.1367 -0.0519  0.7108
   75LEU      H 1031   4.446   4.550   5.438  0.9171  1.5967 -0.2778
   75LEU     CA 1032   4.254   4.643   5.493  0.8657  0.6678 -0.6738
   75LEU     HA 1033   4.234   4.739   5.541  0.1254 -0.1498  0.6625
   75LEU     CB 1034   4.210   4.667   5.351 -0.3231  0.8396  0.2274
   75LEU    HB1 1035   4.103   4.686   5.351 -0.6194 -0.8110  0.1847
   75LEU    HB2 1036   4.222   4.568   5.307  0.7706  0.2721  1.8038
   75LEU     CG 1037   4.279   4.779   5.271  0.6492  0.4433 -0.2368
   75LEU     HG 1038   4.386   4.757   5.260  0.5209  0.3479 -1.2956
   75LEU    CD1 1039   4.219   4.769   5.133  0.4002 -0.1005  0.9269
   75LEU   HD11 1040   4.278   4.828   5.063  0.2827  0.8561  1.6451
   75LEU   HD12 1041   4.236   4.667   5.099 -3.9474 -0.5789 -0.0091
   75LEU   HD13 1042   4.112   4.788   5.130  0.4366 -0.2164 -3.3460
   75LEU    CD2 1043   4.271   4.916   5.329  0.3750 -0.2791 -0.6839
   75LEU   HD21 1044   4.273   4.918   5.438  0.5822  0.2069 -0.6954
   75LEU   HD22 1045   4.346   4.980   5.284  0.1159  1.6497  1.5777
   75LEU   HD23 1046   4.177   4.958   5.292  0.1280 -0.1863  0.0546
   75LEU      C 1047   4.166   4.542   5.567  0.4724  0.6062  0.3194
   75LEU      O 1048   4.161   4.424   5.537  0.0956 -0.1200 -0.0779
   76ARG      N 1049   4.093   4.595   5.666 -0.1999 -0.8411  0.3106
   76ARG      H 1050   4.083   4.694   5.682 -2.0893 -1.5975  4.0777
   76ARG     CA 1051   4.013   4.506   5.755 -0.2319  1.1145 -0.4641
   76ARG     HA 1052   4.063   4.410   5.767 -0.8508  0.6494 -1.5198
   76ARG     CB 1053   3.998   4.556   5.901 -0.3477 -0.7096  0.6005
   76ARG    HB1 1054   3.951   4.654   5.900 -1.0358 -1.0136  1.9773
   76ARG    HB2 1055   4.095   4.552   5.952 -0.4997  0.1747  0.9659
   76ARG     CG 1056   3.902   4.482   5.994  0.0769 -0.0963  0.2269
   76ARG    HG1 1057   3.933   4.378   5.982  0.4985  0.4521 -3.7253
   76ARG    HG2 1058   3.801   4.500   5.957  0.2227 -0.1587 -0.2009
   76ARG     CD 1059   3.916   4.518   6.142 -0.2984  0.3717  0.0225
   76ARG    HD1 1060   4.022   4.498   6.159 -0.4027  0.1952  0.4810
   76ARG    HD2 1061   3.840   4.464   6.200  0.7303 -1.1442 -0.0148
   76ARG     NE 1062   3.888   4.654   6.168  0.1541  0.2484  0.7577
   76ARG     HE 1063   3.825   4.702   6.106  1.0434 -1.0698 -1.2131
   76ARG     CZ 1064   3.930   4.715   6.278 -0.4050 -0.2218  0.1872
   76ARG    NH1 1065   4.013   4.681   6.367 -0.5689  0.5300  0.1764
   76ARG   HH11 1066   4.072   4.605   6.337 -0.1502  0.4324  1.2110
   76ARG   HH12 1067   4.032   4.741   6.447  1.1584  0.8475 -0.4609
   76ARG    NH2 1068   3.869   4.825   6.295 -0.7223  0.6135  0.5450
   76ARG   HH21 1069   3.809   4.861   6.222  1.4043  0.7667 -1.1924
   76ARG   HH22 1070   3.895   4.870   6.381  1.6520  1.4599 -0.5714
   76ARG      C 1071   3.875   4.483   5.692 -0.4105 -0.5468 -0.1467
   76ARG      O 1072   3.799   4.578   5.676  0.4887 -0.4450 -0.0100
   77VAL      N 1073   3.845   4.355   5.663 -0.1326 -0.1791 -0.0368
   77VAL      H 1074   3.914   4.287   5.691 -0.4783  0.3117  2.0571
   77VAL     CA 1075   3.719   4.309   5.599 -0.4982 -0.0568 -0.6129
   77VAL     HA 1076   3.691   4.386   5.527 -1.1393  0.2857  0.0087
   77VAL     CB 1077   3.740   4.165   5.533 -0.0604 -0.7662 -0.3324
   77VAL     HB 1078   3.777   4.096   5.608  1.3765  1.4935  1.0493
   77VAL    CG1 1079   3.607   4.121   5.475 -0.0425  0.1432 -0.0928
   77VAL   HG11 1080   3.621   4.016   5.452 -0.6336  0.1227 -0.3711
   77VAL   HG12 1081   3.525   4.135   5.545 -0.0240  3.0831 -0.5942
   77VAL   HG13 1082   3.578   4.170   5.381  0.4795 -0.5536 -0.6136
   77VAL    CG2 1083   3.841   4.170   5.408  0.1213  0.3806  0.2952
   77VAL   HG21 1084   3.844   4.070   5.366 -2.8854  0.0716  0.7614
   77VAL   HG22 1085   3.801   4.228   5.325  0.2168  1.0193  0.6920
   77VAL   HG23 1086   3.939   4.210   5.436  0.8749 -1.0299 -0.3032
   77VAL      C 1087   3.617   4.305   5.714  0.0966 -0.6451 -0.1516
   77VAL      O 1088   3.639   4.254   5.827 -0.2072 -0.2174 -0.7013
   78ILE      N 1089   3.506   4.375   5.687 -0.0776 -1.2858 -0.4058
   78ILE      H 1090   3.506   4.421   5.598 -0.9994  0.5639  0.5453
   78ILE     CA 1091   3.387   4.392   5.773 -0.5592  0.3674 -0.7887
   78ILE     HA 1092   3.414   4.338   5.864  0.2282  0.7519 -0.7962
   78ILE     CB 1093   3.359   4.535   5.822  0.6358  0.3843  0.5413
   78ILE     HB 1094   3.278   4.523   5.894 -1.0444  2.4396 -0.9613
   78ILE    CG2 1095   3.479   4.595   5.895  0.2913 -0.6819 -0.4041
   78ILE   HG21 1096   3.473   4.700   5.923  2.6111 -0.8779  0.9090
   78ILE   HG22 1097   3.507   4.532   5.980 -1.0709 -0.2013  0.4195
   78ILE   HG23 1098   3.569   4.583   5.835  0.9399  2.5418 -0.0663
   78ILE    CG1 1099   3.310   4.622   5.703 -0.4579  0.2696 -0.8219
   78ILE   HG11 1100   3.230   4.569   5.651 -2.3185  1.9772  0.2826
   78ILE   HG12 1101   3.393   4.626   5.632  0.2876  1.2044  0.1002
   78ILE     CD 1102   3.264   4.764   5.734  0.3744  0.5443  0.1277
   78ILE    HD1 1103   3.342   4.816   5.788  0.7147  1.1509 -0.9526
   78ILE    HD2 1104   3.241   4.812   5.639 -1.2121 -2.1157 -0.8561
   78ILE    HD3 1105   3.180   4.757   5.803 -0.9874  2.7362 -1.2888
   78ILE      C 1106   3.269   4.320   5.706  0.5303  0.0802 -0.1312
   78ILE      O 1107   3.169   4.292   5.774 -0.1549 -0.2852  0.0638
   79GLY      N 1108   3.284   4.260   5.591  0.1240 -0.1184  0.2239
   79GLY      H 1109   3.359   4.291   5.531 -0.6772 -0.2904 -0.8657
   79GLY     CA 1110   3.195   4.145   5.549  0.1456 -0.2874  0.3079
   79GLY    HA1 1111   3.091   4.176   5.556 -0.0158 -0.3779 -1.4956
   79GLY    HA2 1112   3.206   4.067   5.624 -1.1605 -1.4122 -0.6587
   79GLY      C 1113   3.224   4.089   5.414  0.1225 -0.0753 -0.2257
   79GLY      O 1114   3.308   4.138   5.340  0.7471  0.3321  0.1777
   80HID      N 1115   3.149   3.980   5.377  0.3792  0.1474  0.3460
   80HID      H 1116   3.082   3.950   5.446 -1.1806  1.7151 -0.4841
   80HID     CA 1117   3.177   3.900   5.260 -0.3589 -0.7135 -0.6735
   80HID     HA 1118   3.207   3.970   5.182 -1.4875 -0.2927 -0.7328
   80HID     CB 1119   3.292   3.803   5.272  0.3586 -0.3805 -0.1834
   80HID    HB1 1120   3.378   3.855   5.314 -0.1402  1.1063 -0.9856
   80HID    HB2 1121   3.324   3.768   5.174  0.9197 -1.2738  0.3188
   80HID     CG 1122   3.272   3.686   5.362  0.0811 -0.2755  0.6496
   80HID    ND1 1123   3.309   3.678   5.497  0.3229 -1.0608 -0.8802
   80HID    HD1 1124   3.342   3.747   5.562 -1.7117 -0.7812 -0.1025
   80HID    CE1 1125   3.277   3.549   5.529  0.4032 -0.1574  0.2839
   80HID    HE1 1126   3.295   3.507   5.627 -0.3563 -0.2872  0.3683
   80HID    NE2 1127   3.220   3.484   5.428 -0.1549  0.0394  0.4431
   80HID    CD2 1128   3.219   3.569   5.316  0.4352 -0.1978  0.0045
   80HID    HD2 1129   3.176   3.548   5.219  1.8852 -0.7166 -0.5227
   80HID      C 1130   3.057   3.824   5.202  0.1726 -0.1103 -0.0483
   80HID      O 1131   2.971   3.768   5.274  0.0282 -0.4856 -0.0450
   81SER      N 1132   3.051   3.821   5.068  0.3482  0.2071  0.0878
   81SER      H 1133   3.116   3.879   5.019  0.4529 -0.4277 -0.5318
   81SER     CA 1134   2.945   3.748   4.985 -0.4071  0.0664 -0.1771
   81SER     HA 1135   2.909   3.658   5.033 -0.7741  0.2932 -0.0302
   81SER     CB 1136   2.832   3.841   4.957  0.8406 -0.3024  0.2121
   81SER    HB1 1137   2.777   3.801   4.871 -0.7011  1.9147  0.1574
   81SER    HB2 1138   2.870   3.940   4.933 -0.5481  0.1662 -0.1069
   81SER     OG 1139   2.743   3.830   5.067 -0.4676 -0.2779  0.3967
   81SER     HG 1140   2.794   3.860   5.144 -0.6204 -0.8209  0.7128
   81SER      C 1141   3.012   3.704   4.848  0.9664  0.0808  0.4873
   81SER      O 1142   3.118   3.748   4.815  0.7209  0.3791  0.0660
   82MET      N 1143   2.936   3.623   4.770  0.4569  0.0294  0.6240
   82MET      H 1144   2.853   3.578   4.808 -0.1247  0.2190 -0.4136
   82MET     CA 1145   2.990   3.571   4.640 -0.1976  0.2940 -0.3329
   82MET     HA 1146   3.079   3.628   4.616  0.3314 -1.4587 -2.5448
   82MET     CB 1147   3.032   3.427   4.654 -0.3722 -0.2470  0.2074
   82MET    HB1 1148   2.946   3.359   4.652 -1.0715  0.6262  0.4728
   82MET    HB2 1149   3.090   3.410   4.745  1.8925  0.0090 -1.1871
   82MET     CG 1150   3.130   3.379   4.543 -0.0751  0.1512  0.6172
   82MET    HG1 1151   3.217   3.445   4.536  0.5472 -0.5095  2.0178
   82MET    HG2 1152   3.082   3.380   4.445  0.7645  0.5992  0.2062
   82MET     SD 1153   3.210   3.217   4.566 -0.0791 -0.0827  0.2535
   82MET     CE 1154   3.074   3.103   4.553  0.0030  0.2671  0.5459
   82MET    HE1 1155   3.117   3.004   4.538 -0.3163  0.1268  0.5786
   82MET    HE2 1156   3.011   3.107   4.641  0.7717  0.8526  1.0722
   82MET    HE3 1157   3.006   3.124   4.470  2.7300  1.5721 -1.4244
   82MET      C 1158   2.888   3.582   4.523  0.4457 -0.4609 -0.1883
   82MET      O 1159   2.774   3.540   4.536 -0.2693  0.0894 -0.3902
   83GLN      N 1160   2.927   3.634   4.407 -0.8937 -0.0199  0.0535
   83GLN      H 1161   3.018   3.676   4.395 -0.7537 -0.1777  0.5830
   83GLN     CA 1162   2.844   3.622   4.281  1.1212 -0.1576  0.5021
   83GLN     HA 1163   2.756   3.559   4.296 -0.6520  2.0817 -0.4200
   83GLN     CB 1164   2.776   3.752   4.235  0.3216  1.2558 -0.0504
   83GLN    HB1 1165   2.855   3.813   4.193  1.8412 -2.1371 -2.2323
   83GLN    HB2 1166   2.736   3.791   4.329 -1.4370  0.2021 -0.3529
   83GLN     CG 1167   2.657   3.737   4.137  0.1397  0.0057 -0.1327
   83GLN    HG1 1168   2.590   3.659   4.171  1.3588 -1.4085 -0.9203
   83GLN    HG2 1169   2.711   3.719   4.044  0.5257  2.4640 -0.4125
   83GLN     CD 1170   2.584   3.876   4.122 -0.2227  0.3993 -0.0142
   83GLN    OE1 1171   2.595   3.964   4.198  0.8667 -0.3505  0.1804
   83GLN    NE2 1172   2.509   3.895   4.017 -0.2566  0.4654 -0.2668
   83GLN   HE21 1173   2.501   3.830   3.940 -1.0123  0.3978 -0.1325
   83GLN   HE22 1174   2.467   3.986   4.000  1.1936  0.8991 -1.6441
   83GLN      C 1175   2.923   3.559   4.163 -0.1497  0.6065 -0.0731
   83GLN      O 1176   3.032   3.609   4.134  0.8351 -0.3798  0.9105
   84ASN      N 1177   2.867   3.454   4.104 -0.0703  0.3461 -0.8945
   84ASN      H 1178   2.784   3.416   4.146  0.5230 -2.1540 -1.9712
   84ASN     CA 1179   2.938   3.385   3.996 -0.2179  0.1177 -0.3001
   84ASN     HA 1180   2.887   3.290   3.976  0.6201 -0.5888  0.8696
   84ASN     CB 1181   2.926   3.471   3.874  0.5588 -0.2942 -0.1483
   84ASN    HB1 1182   2.977   3.417   3.794 -0.9402 -2.6957  0.4975
   84ASN    HB2 1183   2.983   3.563   3.887 -2.5027  1.7282 -0.6784
   84ASN     CG 1184   2.790   3.514   3.822 -0.2519 -0.1071  0.1839
   84ASN    OD1 1185   2.690   3.442   3.834  0.1241 -0.1508 -0.1436
   84ASN    ND2 1186   2.773   3.628   3.768 -0.0566  0.0851 -0.6355
   84ASN   HD21 1187   2.845   3.698   3.779 -0.8613  0.9941 -1.0722
   84ASN   HD22 1188   2.677   3.650   3.745 -0.4657  2.3059  3.1010
   84ASN      C 1189   3.084   3.344   4.033 -0.4643 -0.7654 -0.4883
   84ASN      O 1190   3.102   3.284   4.136  0.2246  0.0212  0.2908
   85CYS      N 1191   3.193   3.385   3.960  0.3566  0.0784  0.2141
   85CYS      H 1192   3.170   3.424   3.870 -1.4862 -1.7880 -0.1586
   85CYS     CA 1193   3.331   3.361   3.999 -0.4319  0.3309 -0.2343
   85CYS     HA 1194   3.340   3.269   4.057  0.0668  0.8171  0.4740
   85CYS     CB 1195   3.411   3.341   3.871  0.7208  0.7904 -0.2598
   85CYS    HB1 1196   3.442   3.435   3.827 -0.0823  0.7024 -1.0227
   85CYS    HB2 1197   3.346   3.290   3.800  2.0433  0.2359 -1.0824
   85CYS     SG 1198   3.559   3.246   3.886  0.0214  0.4449 -0.1650
   85CYS     HG 1199   3.637   3.343   3.936 -0.7067  0.2776  1.3353
   85CYS      C 1200   3.400   3.467   4.081  0.2344  0.1438 -0.0617
   85CYS      O 1201   3.526   3.481   4.077 -0.2891 -0.3539 -0.2690
   86VAL      N 1202   3.322   3.555   4.160 -0.1643  0.4182 -0.7230
   86VAL      H 1203   3.223   3.540   4.160 -0.5677  2.9804 -1.2815
   86VAL     CA 1204   3.380   3.662   4.242 -0.2842 -0.4773 -0.3774
   86VAL     HA 1205   3.487   3.643   4.248 -0.5101 -1.7005 -0.1443
   86VAL     CB 1206   3.374   3.799   4.162 -0.4570  0.3169 -0.0262
   86VAL     HB 1207   3.424   3.863   4.234  1.2584 -1.0774  0.0625
   86VAL    CG1 1208   3.463   3.786   4.034 -0.3030  0.4808 -0.4939
   86VAL   HG11 1209   3.429   3.717   3.957  1.0163 -0.4154 -0.2900
   86VAL   HG12 1210   3.481   3.884   3.989 -0.9094  0.9300  0.2389
   86VAL   HG13 1211   3.559   3.746   4.066  0.3296  1.5706 -1.0003
   86VAL    CG2 1212   3.236   3.861   4.136  0.7070  0.8785 -0.0101
   86VAL   HG21 1213   3.168   3.796   4.080 -0.0665  1.0055  0.7885
   86VAL   HG22 1214   3.188   3.888   4.229  0.1121 -0.8541  0.2053
   86VAL   HG23 1215   3.248   3.947   4.070  0.5687  1.5939  0.8986
   86VAL      C 1216   3.326   3.687   4.380  0.2183 -0.2073  0.9599
   86VAL      O 1217   3.203   3.685   4.403 -0.3650 -0.1172  0.0508
   87LEU      N 1218   3.423   3.708   4.473  0.0356  0.4089 -0.7858
   87LEU      H 1219   3.516   3.726   4.437 -0.2318  0.4789 -1.4452
   87LEU     CA 1220   3.391   3.746   4.609 -0.8418  0.1067  0.3474
   87LEU     HA 1221   3.296   3.704   4.641 -1.7928  0.1163 -2.4236
   87LEU     CB 1222   3.488   3.692   4.715  0.1301 -0.0729  0.3212
   87LEU    HB1 1223   3.467   3.720   4.818  0.7021  0.6389  0.2518
   87LEU    HB2 1224   3.588   3.736   4.707  0.3529  0.0401  3.4285
   87LEU     CG 1225   3.516   3.543   4.707 -0.4883 -0.0512  0.3193
   87LEU     HG 1226   3.502   3.512   4.604  2.6723 -1.2511  0.2231
   87LEU    CD1 1227   3.655   3.497   4.751  0.1145 -0.3343 -0.3143
   87LEU   HD11 1228   3.741   3.553   4.713  2.0011 -0.8873  2.9576
   87LEU   HD12 1229   3.651   3.513   4.859 -1.2383 -1.4011 -0.1997
   87LEU   HD13 1230   3.661   3.389   4.739  0.3225 -0.1144 -2.1368
   87LEU    CD2 1231   3.410   3.471   4.792 -0.0708 -0.2750 -0.3628
   87LEU   HD21 1232   3.442   3.367   4.803  0.9995  0.0622 -0.3135
   87LEU   HD22 1233   3.404   3.516   4.892  3.1711 -2.0338  0.6672
   87LEU   HD23 1234   3.315   3.463   4.739  0.8492 -2.2188 -1.7514
   87LEU      C 1235   3.370   3.901   4.609 -0.6048  0.3113  0.0415
   87LEU      O 1236   3.445   3.974   4.548 -0.1153 -0.2429  0.1708
   88LYS      N 1237   3.272   3.941   4.690 -0.2077 -0.2032  0.0218
   88LYS      H 1238   3.214   3.871   4.735  0.1800  0.3803  1.4129
   88LYS     CA 1239   3.236   4.076   4.715  0.1453 -0.3474  0.3397
   88LYS     HA 1240   3.294   4.149   4.658 -0.0243 -0.8063 -0.4353
   88LYS     CB 1241   3.086   4.095   4.685 -0.4100 -0.2648  0.0912
   88LYS    HB1 1242   3.046   4.193   4.711 -0.2569 -0.2254  0.1806
   88LYS    HB2 1243   3.024   4.029   4.745 -0.5863 -1.7834 -1.7460
   88LYS     CG 1244   3.071   4.062   4.539 -0.1718  0.4169 -0.7318
   88LYS    HG1 1245   3.079   3.956   4.520  2.2784  0.5300 -0.4019
   88LYS    HG2 1246   3.152   4.106   4.480  1.4379 -0.8275  0.5200
   88LYS     CD 1247   2.935   4.112   4.489 -0.0217 -0.1624  0.2529
   88LYS    HD1 1248   2.935   4.220   4.506 -0.3197 -0.5489  2.7712
   88LYS    HD2 1249   2.854   4.071   4.549 -1.8986  1.8771 -0.8304
   88LYS     CE 1250   2.921   4.088   4.340 -0.0418  0.4949  0.2850
   88LYS    HE1 1251   2.926   3.982   4.318 -0.3557  0.1615  1.7741
   88LYS    HE2 1252   3.011   4.139   4.306 -1.2885  0.5357 -3.0293
   88LYS     NZ 1253   2.792   4.141   4.283  0.2269  0.2600 -0.0251
   88LYS    HZ1 1254   2.787   4.147   4.182 -2.8125 -1.8498 -0.0321
   88LYS    HZ2 1255   2.717   4.075   4.300 -1.0878  2.5715  3.4022
   88LYS    HZ3 1256   2.762   4.232   4.316 -1.3745 -0.8288  1.5710
   88LYS      C 1257   3.269   4.095   4.861  0.0297  0.1111 -0.1176
   88LYS      O 1258   3.202   4.036   4.953  0.3333  0.1689 -0.4416
   89LEU      N 1259   3.375   4.171   4.884  0.2496 -0.3387  0.0671
   89LEU      H 1260   3.410   4.225   4.805 -1.6785 -0.6643 -1.0424
   89LEU     CA 1261   3.424   4.189   5.019  0.6829  0.2468 -0.0206
   89LEU     HA 1262   3.367   4.137   5.096  1.4709  0.8038  0.9453
   89LEU     CB 1263   3.572   4.141   5.027  0.1760  0.2660 -0.1240
   89LEU    HB1 1264   3.612   4.147   5.128 -0.0687 -1.4957  0.0824
   89LEU    HB2 1265   3.626   4.209   4.961 -0.8799  0.4897 -0.7605
   89LEU     CG 1266   3.595   3.995   4.980  0.7790  0.2910 -0.0927
   89LEU     HG 1267   3.553   3.974   4.881  1.0081  0.4830 -0.2310
   89LEU    CD1 1268   3.751   3.971   4.968  1.1098 -0.2220 -0.4445
   89LEU   HD11 1269   3.801   3.981   5.064  0.0750  0.5077  0.0151
   89LEU   HD12 1270   3.770   3.870   4.930  0.1856 -1.4552  2.2764
   89LEU   HD13 1271   3.800   4.046   4.906  1.5590  4.1610  5.0948
   89LEU    CD2 1272   3.549   3.893   5.087 -0.3391  0.6848  0.1828
   89LEU   HD21 1273   3.563   3.789   5.057  1.3523  1.0688 -0.3777
   89LEU   HD22 1274   3.604   3.912   5.179 -0.7922 -2.2291  1.1128
   89LEU   HD23 1275   3.442   3.912   5.101 -0.8913 -1.0619 -1.3874
   89LEU      C 1276   3.414   4.342   5.058  0.0211  0.3963  0.2315
   89LEU      O 1277   3.434   4.427   4.970 -0.1328 -0.2717 -0.2044
   90LYS      N 1278   3.382   4.373   5.184 -0.0504  1.2034  0.0848
   90LYS      H 1279   3.383   4.297   5.251 -0.3878  0.4643 -0.7332
   90LYS     CA 1280   3.358   4.505   5.238 -0.6822  0.6992 -0.2858
   90LYS     HA 1281   3.366   4.575   5.155  2.1820 -0.7267 -1.2391
   90LYS     CB 1282   3.207   4.516   5.289  0.3260  0.4162 -0.4963
   90LYS    HB1 1283   3.212   4.436   5.363 -0.7868  1.2991  0.5380
   90LYS    HB2 1284   3.129   4.497   5.216  0.2689 -0.9418 -0.0772
   90LYS     CG 1285   3.171   4.644   5.371 -0.3211  0.2470 -0.1307
   90LYS    HG1 1286   3.262   4.683   5.417 -0.3409 -1.3505  1.2908
   90LYS    HG2 1287   3.089   4.623   5.440 -0.3911  1.3123  0.1149
   90LYS     CD 1288   3.122   4.755   5.275 -0.4904 -0.5402  0.1060
   90LYS    HD1 1289   3.043   4.712   5.212 -1.1801  1.5016 -0.4267
   90LYS    HD2 1290   3.206   4.791   5.215  0.4821  0.0486  1.8260
   90LYS     CE 1291   3.076   4.870   5.360 -0.0467 -0.3233 -0.1542
   90LYS    HE1 1292   3.162   4.914   5.410  0.7817 -1.3996 -0.6146
   90LYS    HE2 1293   3.008   4.827   5.433  1.3859 -0.3115  1.1882
   90LYS     NZ 1294   3.003   4.971   5.285 -0.3148 -0.0997 -0.3960
   90LYS    HZ1 1295   2.968   5.046   5.342  0.6030  0.1824 -0.2011
   90LYS    HZ2 1296   3.070   5.009   5.219 -0.3338  2.6972  1.1745
   90LYS    HZ3 1297   2.929   4.930   5.229 -1.2566 -0.4317  1.0943
   90LYS      C 1298   3.469   4.532   5.339  0.0256  0.1795 -0.5173
   90LYS      O 1299   3.488   4.444   5.425 -0.5363  0.2662  0.2971
   91VAL      N 1300   3.537   4.649   5.330  0.1863  0.2364 -0.4221
   91VAL      H 1301   3.495   4.714   5.265 -2.2231 -1.6893 -0.8358
   91VAL     CA 1302   3.654   4.696   5.415  0.0770  0.1507  0.6128
   91VAL     HA 1303   3.684   4.611   5.476 -0.1234 -0.6494 -0.4111
   91VAL     CB 1304   3.778   4.720   5.334 -0.5395  0.3986  0.3188
   91VAL     HB 1305   3.845   4.768   5.407 -1.1345  2.5941 -0.5550
   91VAL    CG1 1306   3.832   4.583   5.287 -0.1909  0.1255  0.0282
   91VAL   HG11 1307   3.763   4.532   5.220 -2.3947  2.2959  0.6317
   91VAL   HG12 1308   3.930   4.594   5.239 -2.0076  3.8437 -2.9273
   91VAL   HG13 1309   3.851   4.520   5.374 -0.1172  0.3688  0.1882
   91VAL    CG2 1310   3.760   4.800   5.211 -0.5280  0.8921 -0.2185
   91VAL   HG21 1311   3.856   4.799   5.158 -1.6253  0.5009 -2.2342
   91VAL   HG22 1312   3.685   4.753   5.148 -0.8296  2.0094 -0.6915
   91VAL   HG23 1313   3.722   4.900   5.232 -1.2272  0.2733  1.4897
   91VAL      C 1314   3.619   4.813   5.513 -0.8168 -0.5794  0.1949
   91VAL      O 1315   3.537   4.895   5.470 -0.4238 -0.1557 -0.2578
   92ASP      N 1316   3.685   4.826   5.629 -0.6772  0.0961 -0.1407
   92ASP      H 1317   3.750   4.751   5.648 -0.3015  0.8725  1.6403
   92ASP     CA 1318   3.660   4.927   5.734 -0.3032  0.9495  1.1075
   92ASP     HA 1319   3.552   4.943   5.739 -0.3081  1.0441  0.6903
   92ASP     CB 1320   3.716   4.868   5.866  0.0568 -0.0653  0.2068
   92ASP    HB1 1321   3.824   4.868   5.852 -0.0323  0.1248 -0.5008
   92ASP    HB2 1322   3.695   4.762   5.881 -0.4853  0.1767  1.1931
   92ASP     CG 1323   3.665   4.946   5.993 -0.4117  0.1348 -0.4065
   92ASP    OD1 1324   3.561   5.017   5.986 -0.4054  0.6489  0.0285
   92ASP    OD2 1325   3.731   4.944   6.095 -0.2240  0.5894 -0.2114
   92ASP      C 1326   3.728   5.059   5.710  0.6838  0.6890  0.6907
   92ASP      O 1327   3.735   5.142   5.799 -0.0687  0.3950  0.6938
   93THR      N 1328   3.784   5.074   5.591 -0.1833 -0.0861  0.6120
   93THR      H 1329   3.756   5.008   5.520  0.9343 -1.2338  1.2194
   93THR     CA 1330   3.842   5.202   5.549 -0.1789  0.3749  0.1160
   93THR     HA 1331   3.797   5.293   5.590 -0.6639  0.3142 -0.2938
   93THR     CB 1332   3.992   5.199   5.571  0.3455  0.6014  0.2785
   93THR     HB 1333   4.016   5.190   5.677  0.3481  1.2511  0.3371
   93THR    CG2 1334   4.069   5.098   5.486  0.9651  0.0971  0.5122
   93THR   HG21 1335   4.177   5.101   5.497  1.0271 -0.0961 -0.0708
   93THR   HG22 1336   4.040   4.997   5.516 -2.8727 -0.1643 -3.8098
   93THR   HG23 1337   4.056   5.111   5.379  0.2864 -4.0591  0.0642
   93THR    OG1 1338   4.064   5.313   5.533  0.2103 -0.2942 -0.2314
   93THR    HG1 1339   4.037   5.369   5.606  1.4411 -0.7564  0.5834
   93THR      C 1340   3.815   5.230   5.400  0.4968 -1.0439 -0.5191
   93THR      O 1341   3.792   5.133   5.327  0.4057  0.2583  0.1083
   94ALA      N 1342   3.796   5.358   5.362 -0.1301 -0.5613  0.0574
   94ALA      H 1343   3.826   5.419   5.436  1.9249  0.9332 -1.9891
   94ALA     CA 1344   3.750   5.399   5.229 -0.1710  0.3418 -0.3920
   94ALA     HA 1345   3.683   5.323   5.189 -2.0974  1.0677  1.4175
   94ALA     CB 1346   3.679   5.534   5.234 -0.4409  0.4883  0.1959
   94ALA    HB1 1347   3.742   5.613   5.274  1.6474 -1.4746  0.8025
   94ALA    HB2 1348   3.644   5.572   5.138 -1.4665  1.0684  0.7908
   94ALA    HB3 1349   3.597   5.530   5.305  0.3396 -1.0374  1.0191
   94ALA      C 1350   3.873   5.410   5.126  0.5939 -0.2837  0.4227
   94ALA      O 1351   3.978   5.453   5.160  0.1328  0.5527 -0.4300
   95ASN      N 1352   3.846   5.390   4.995  0.5532 -0.5977  0.1379
   95ASN      H 1353   3.755   5.374   4.954  0.5485  0.8058 -0.4145
   95ASN     CA 1354   3.960   5.412   4.902 -0.7099  0.5638 -0.4593
   95ASN     HA 1355   4.042   5.349   4.934  1.4001  2.3709 -2.2474
   95ASN     CB 1356   3.921   5.343   4.766  0.1589  0.0353 -0.3827
   95ASN    HB1 1357   3.833   5.395   4.728  0.1180  0.4831  0.3107
   95ASN    HB2 1358   3.894   5.238   4.778  0.2053  0.3127  2.2987
   95ASN     CG 1359   4.029   5.358   4.660  0.4950  0.0564  0.0367
   95ASN    OD1 1360   4.031   5.457   4.586 -0.3166  0.6271 -0.3568
   95ASN    ND2 1361   4.109   5.262   4.637 -0.6635  0.4287 -0.1112
   95ASN   HD21 1362   4.104   5.164   4.662 -1.5203  0.8874  1.5346
   95ASN   HD22 1363   4.183   5.281   4.571 -0.6984 -1.3840 -0.6870
   95ASN      C 1364   4.016   5.548   4.884 -0.4636  0.4351  0.7983
   95ASN      O 1365   3.931   5.634   4.864  0.3084  0.4210 -0.0640
   96PRO      N 1366   4.151   5.568   4.888  0.0465 -0.4304 -0.6710
   96PRO     CD 1367   4.249   5.481   4.950 -0.1492 -0.0762 -0.3698
   96PRO    HD1 1368   4.286   5.405   4.882 -0.7466  0.4204 -1.2514
   96PRO    HD2 1369   4.201   5.430   5.034 -0.5270 -0.5060 -0.8471
   96PRO     CG 1370   4.362   5.565   5.003  0.3708  0.4774 -0.3137
   96PRO    HG1 1371   4.454   5.511   4.984  0.0848 -0.0746 -0.1464
   96PRO    HG2 1372   4.337   5.594   5.105  2.4359 -1.4619  0.7845
   96PRO     CB 1373   4.365   5.688   4.908  1.0726  0.2789  0.1994
   96PRO    HB1 1374   4.420   5.654   4.820  0.3075 -1.5005  0.4126
   96PRO    HB2 1375   4.405   5.781   4.948  1.1268  0.0338  0.7113
   96PRO     CA 1376   4.213   5.702   4.878  0.2206  0.3334  0.3277
   96PRO     HA 1377   4.161   5.769   4.947 -0.1326  0.1419  0.2495
   96PRO      C 1378   4.193   5.777   4.744 -0.0629  0.3967  0.0336
   96PRO      O 1379   4.236   5.895   4.737 -0.3715  0.3576 -0.0379
   97LYS      N 1380   4.130   5.721   4.635  0.0222  0.3602 -0.6352
   97LYS      H 1381   4.114   5.621   4.633 -0.7451  0.4632  0.1311
   97LYS     CA 1382   4.099   5.792   4.508  0.0873 -0.6968 -0.4935
   97LYS     HA 1383   4.124   5.896   4.525 -1.6868 -0.1881 -0.9538
   97LYS     CB 1384   4.179   5.730   4.392  0.3768 -0.1554 -0.3988
   97LYS    HB1 1385   4.120   5.756   4.304  0.6138  1.1660 -0.1773
   97LYS    HB2 1386   4.186   5.622   4.405  0.3495 -0.3179 -1.7391
   97LYS     CG 1387   4.317   5.781   4.393 -0.0116  0.7194 -0.2159
   97LYS    HG1 1388   4.384   5.729   4.462 -0.5298 -0.6280 -0.7204
   97LYS    HG2 1389   4.317   5.886   4.420  0.1271  0.8321 -0.6624
   97LYS     CD 1390   4.382   5.757   4.264 -0.2439  0.0125 -0.1617
   97LYS    HD1 1391   4.340   5.830   4.195  0.5108  1.4974  0.9130
   97LYS    HD2 1392   4.361   5.658   4.226 -1.0189  0.2729 -0.4120
   97LYS     CE 1393   4.535   5.793   4.277 -0.4223  0.2066  0.0427
   97LYS    HE1 1394   4.594   5.704   4.298 -0.2647  0.5397  0.9982
   97LYS    HE2 1395   4.561   5.875   4.344  2.6555  1.2863 -2.4051
   97LYS     NZ 1396   4.592   5.850   4.153 -0.7639  0.3891 -0.2229
   97LYS    HZ1 1397   4.598   5.780   4.080 -0.7566 -1.5679  1.6220
   97LYS    HZ2 1398   4.551   5.935   4.118 -0.8666  0.2833 -0.3634
   97LYS    HZ3 1399   4.687   5.877   4.172 -0.5937 -0.4078  0.0679
   97LYS      C 1400   3.950   5.794   4.471  0.0160  0.4497  0.0572
   97LYS      O 1401   3.903   5.896   4.422 -0.1878 -0.8538 -0.2031
   98THR      N 1402   3.880   5.683   4.496  0.3740  0.3104  0.2354
   98THR      H 1403   3.945   5.618   4.538 -1.8881 -1.8997  0.3731
   98THR     CA 1404   3.736   5.671   4.493 -0.0718  0.0707  0.6957
   98THR     HA 1405   3.721   5.564   4.479 -2.9762  0.1344  2.8680
   98THR     CB 1406   3.673   5.699   4.633  0.2426  0.0747  0.4165
   98THR     HB 1407   3.732   5.654   4.713  0.3750  0.6591  0.6485
   98THR    CG2 1408   3.652   5.849   4.671  0.2596  0.6442  0.8729
   98THR   HG21 1409   3.742   5.909   4.660 -0.3222  1.3610 -0.0196
   98THR   HG22 1410   3.573   5.905   4.620  0.1642 -0.9048 -0.6951
   98THR   HG23 1411   3.631   5.847   4.778  0.2473  1.5602  0.8831
   98THR    OG1 1412   3.546   5.641   4.641  0.4900  0.1853 -0.3715
   98THR    HG1 1413   3.503   5.659   4.725  1.6004  2.1653 -0.2073
   98THR      C 1414   3.676   5.732   4.371 -0.4472  0.6920 -0.5706
   98THR      O 1415   3.614   5.836   4.383 -0.5671 -0.2149  1.1605
   99PRO      N 1416   3.697   5.677   4.253  0.5737 -0.0836  0.0973
   99PRO     CD 1417   3.789   5.565   4.230  0.3559 -0.4858 -0.2840
   99PRO    HD1 1418   3.788   5.481   4.300  0.0734  0.6300  1.0597
   99PRO    HD2 1419   3.886   5.615   4.233  0.7889 -1.2951 -0.8161
   99PRO     CG 1420   3.763   5.511   4.091  0.2846 -0.0550  0.1926
   99PRO    HG1 1421   3.678   5.444   4.094  0.9085 -0.8111  1.1834
   99PRO    HG2 1422   3.849   5.463   4.044 -0.6237 -4.2052  2.7280
   99PRO     CB 1423   3.715   5.634   4.018  0.2416 -0.2619  0.2962
   99PRO    HB1 1424   3.653   5.611   3.931 -0.4008  2.0281  0.1534
   99PRO    HB2 1425   3.792   5.699   3.978  0.2287 -1.7060 -2.1812
   99PRO     CA 1426   3.639   5.718   4.120 -0.7005 -0.6411 -0.0775
   99PRO     HA 1427   3.649   5.825   4.102  1.3850 -0.8303 -0.0252
   99PRO      C 1428   3.492   5.681   4.124 -0.0595  0.4238  0.4209
   99PRO      O 1429   3.448   5.601   4.211 -0.4476  0.7709  0.4947
  100LYS      N 1430   3.418   5.744   4.035  0.1549 -0.2391 -0.0574
  100LYS      H 1431   3.464   5.818   3.986  0.0816  0.4749  0.9515
  100LYS     CA 1432   3.292   5.694   3.983 -0.1196  0.4378  0.7109
  100LYS     HA 1433   3.245   5.645   4.069 -2.5158  0.0517 -0.7913
  100LYS     CB 1434   3.206   5.804   3.921 -0.0566  0.0445  0.5521
  100LYS    HB1 1435   3.261   5.856   3.842  0.4042 -1.2621  0.0078
  100LYS    HB2 1436   3.184   5.875   4.001 -2.2684 -0.3438  0.2881
  100LYS     CG 1437   3.069   5.756   3.864  0.6748 -0.1095 -0.0903
  100LYS    HG1 1438   3.014   5.717   3.950  0.7572 -0.2945 -0.1220
  100LYS    HG2 1439   3.083   5.674   3.794  0.1758  2.2635 -3.0248
  100LYS     CD 1440   2.989   5.876   3.808 -0.1426 -0.1294 -0.0014
  100LYS    HD1 1441   3.053   5.946   3.753  1.0027 -1.8191 -0.8345
  100LYS    HD2 1442   2.955   5.927   3.898 -1.0509 -1.1065  0.2023
  100LYS     CE 1443   2.866   5.832   3.727 -0.2260  0.1163 -0.5144
  100LYS    HE1 1444   2.816   5.761   3.794  0.9172  0.4342  0.6666
  100LYS    HE2 1445   2.881   5.784   3.630 -2.6845  2.2704 -1.9796
  100LYS     NZ 1446   2.773   5.943   3.714  0.8725 -0.3780  0.2051
  100LYS    HZ1 1447   2.725   5.970   3.798 -1.0438  1.0033 -1.2948
  100LYS    HZ2 1448   2.831   6.021   3.686 -0.1460  1.2799  2.6299
  100LYS    HZ3 1449   2.699   5.929   3.646 -0.1915 -1.8529  1.6691
  100LYS      C 1450   3.331   5.593   3.880  0.1274  0.1141 -0.0245
  100LYS      O 1451   3.414   5.613   3.796 -0.1282  0.3908 -0.2265
  101TYR      N 1452   3.254   5.487   3.883  0.0972  0.0340  0.0726
  101TYR      H 1453   3.182   5.490   3.954  0.5098 -1.5568  0.5616
  101TYR     CA 1454   3.267   5.370   3.795 -0.5089 -0.7318 -0.1019
  101TYR     HA 1455   3.323   5.400   3.706 -0.2146  0.0398  0.3446
  101TYR     CB 1456   3.346   5.267   3.873 -0.3512 -0.1045  0.2025
  101TYR    HB1 1457   3.433   5.311   3.924  0.0530 -3.0073  2.0996
  101TYR    HB2 1458   3.376   5.196   3.797 -0.2460  2.4329 -2.1538
  101TYR     CG 1459   3.269   5.193   3.986  1.3207  0.2412 -0.7703
  101TYR    CD1 1460   3.272   5.241   4.122  0.4438 -0.5777 -0.1049
  101TYR    HD1 1461   3.325   5.334   4.139 -0.5840  0.6129 -3.1561
  101TYR    CE1 1462   3.199   5.177   4.222  0.5040 -0.7294  0.0397
  101TYR    HE1 1463   3.199   5.208   4.326 -0.8534 -0.2483 -0.1024
  101TYR     CZ 1464   3.124   5.061   4.193 -0.1037 -0.1549 -0.4306
  101TYR     OH 1465   3.073   4.982   4.292 -0.2550  0.0704  0.3307
  101TYR     HH 1466   3.022   4.910   4.255  1.9039 -0.7025 -1.2006
  101TYR    CE2 1467   3.116   5.011   4.059  0.4756 -0.0570 -0.5788
  101TYR    HE2 1468   3.056   4.924   4.034 -2.6843  2.2697 -1.1601
  101TYR    CD2 1469   3.189   5.077   3.958  0.1780 -0.4794  0.1687
  101TYR    HD2 1470   3.162   5.051   3.857 -2.0430 -1.9172  1.1141
  101TYR      C 1471   3.131   5.317   3.746 -0.0272  0.5739  0.3941
  101TYR      O 1472   3.030   5.328   3.809  0.7825  0.4700  0.0441
  102LYS      N 1473   3.142   5.250   3.628  0.0059 -0.1165  0.0948
  102LYS      H 1474   3.234   5.243   3.587 -0.6045  1.6198 -1.5721
  102LYS     CA 1475   3.039   5.152   3.589  0.3811  0.0637  1.1578
  102LYS     HA 1476   2.966   5.145   3.669 -0.9872 -1.5490 -0.2029
  102LYS     CB 1477   2.958   5.223   3.477 -0.3859  0.2225  1.0227
  102LYS    HB1 1478   2.920   5.315   3.521 -1.0244 -0.4870  1.9696
  102LYS    HB2 1479   2.875   5.162   3.440  1.0727 -0.9925 -0.2699
  102LYS     CG 1480   3.041   5.265   3.354  0.7738 -0.0425 -0.2949
  102LYS    HG1 1481   3.066   5.175   3.298 -0.6206 -0.1830 -0.6855
  102LYS    HG2 1482   3.127   5.324   3.388  0.9451  0.1990 -1.1529
  102LYS     CD 1483   2.959   5.359   3.268  0.1037 -0.3109 -0.9499
  102LYS    HD1 1484   2.895   5.420   3.330 -0.4008  0.0433 -1.8118
  102LYS    HD2 1485   2.909   5.282   3.208 -2.1956  0.1258  0.4129
  102LYS     CE 1486   3.034   5.454   3.179 -0.8501 -0.1791 -0.3339
  102LYS    HE1 1487   3.065   5.400   3.089 -2.8443 -0.9560 -0.5868
  102LYS    HE2 1488   3.124   5.483   3.232 -0.9295  0.8223 -0.7511
  102LYS     NZ 1489   2.946   5.565   3.127  0.0137  0.1096  0.2279
  102LYS    HZ1 1490   2.873   5.526   3.070  0.7495  2.1964 -2.2263
  102LYS    HZ2 1491   2.906   5.625   3.198 -1.9708  0.4359 -1.1488
  102LYS    HZ3 1492   2.997   5.618   3.058  0.0119 -2.8044 -2.0754
  102LYS      C 1493   3.094   5.018   3.536  0.5951  0.1619 -0.3692
  102LYS      O 1494   3.202   5.004   3.484  0.1205 -0.2673  0.0998
  103PHE      N 1495   3.013   4.914   3.554 -0.3302  0.5253  0.6718
  103PHE      H 1496   2.918   4.942   3.574 -0.8428 -0.8059  0.1352
  103PHE     CA 1497   3.048   4.775   3.523 -0.5881 -0.0441 -0.3315
  103PHE     HA 1498   3.152   4.776   3.490 -0.1943  1.3563  0.8998
  103PHE     CB 1499   3.057   4.687   3.644 -0.2146  0.0826 -0.2619
  103PHE    HB1 1500   3.088   4.592   3.602 -0.5495 -0.0837 -0.1355
  103PHE    HB2 1501   2.959   4.675   3.690  1.2158 -3.3294  1.9512
  103PHE     CG 1502   3.154   4.707   3.767 -0.0749 -0.1589  0.5690
  103PHE    CD1 1503   3.272   4.784   3.759  0.1819  0.1314  0.1845
  103PHE    HD1 1504   3.294   4.841   3.670 -0.8828  0.0393 -0.1481
  103PHE    CE1 1505   3.354   4.789   3.870  0.0223  0.4873  0.8445
  103PHE    HE1 1506   3.443   4.849   3.881 -0.4065  1.0241  1.4057
  103PHE     CZ 1507   3.334   4.706   3.983 -0.5601  0.1679  0.0660
  103PHE     HZ 1508   3.396   4.715   4.071  0.7335 -0.7337 -0.7476
  103PHE    CE2 1509   3.219   4.623   3.989 -0.4820  0.6087  0.2449
  103PHE    HE2 1510   3.197   4.567   4.078  0.5856 -0.0635  0.0844
  103PHE    CD2 1511   3.129   4.634   3.880  0.3967  0.0716  0.6217
  103PHE    HD2 1512   3.036   4.580   3.881 -0.8324  2.1728  1.4876
  103PHE      C 1513   2.963   4.724   3.413 -0.8020 -0.5817 -0.5236
  103PHE      O 1514   2.842   4.728   3.428 -0.3886  0.3790  0.1570
  104VAL      N 1515   3.028   4.687   3.305 -0.6385 -0.5167  0.3999
  104VAL      H 1516   3.128   4.677   3.306 -0.7968 -2.0862  2.0077
  104VAL     CA 1517   2.968   4.649   3.171 -0.2302  0.3523 -0.0809
  104VAL     HA 1518   2.866   4.618   3.193  0.3615 -0.4061  1.6353
  104VAL     CB 1519   2.958   4.755   3.067  0.0326 -0.2981 -0.2646
  104VAL     HB 1520   2.903   4.727   2.977  3.3099 -1.5667 -1.9478
  104VAL    CG1 1521   2.906   4.887   3.128  0.4267 -0.3153 -0.0712
  104VAL   HG11 1522   2.907   4.978   3.068  0.7713  0.0490  0.4748
  104VAL   HG12 1523   2.805   4.863   3.160 -0.2650  0.6788 -1.5039
  104VAL   HG13 1524   2.969   4.927   3.209  0.2681  0.0955 -0.1492
  104VAL    CG2 1525   3.100   4.795   3.014 -0.4025 -0.1573 -0.3626
  104VAL   HG21 1526   3.163   4.815   3.101 -1.2304 -3.5766  1.0694
  104VAL   HG22 1527   3.151   4.712   2.966  0.1549  0.3199 -0.5928
  104VAL   HG23 1528   3.089   4.880   2.946 -0.7950  1.5026  1.7589
  104VAL      C 1529   3.036   4.526   3.115 -0.0589  0.1978  0.7341
  104VAL      O 1530   3.154   4.508   3.141 -0.2499 -0.3091  0.1973
  105ARG      N 1531   2.967   4.433   3.050 -0.2156 -0.3484  0.6854
  105ARG      H 1532   2.869   4.451   3.035  0.7568  3.9943 -0.5499
  105ARG     CA 1533   3.028   4.327   2.963  0.5089  0.7300 -0.2048
  105ARG     HA 1534   3.123   4.302   3.010 -0.0921 -0.9886  0.1145
  105ARG     CB 1535   2.931   4.210   2.972  0.0391 -0.3367  0.0112
  105ARG    HB1 1536   2.837   4.218   2.917  0.2040 -0.6503 -0.3200
  105ARG    HB2 1537   2.905   4.198   3.077  0.6356  0.4464  0.2561
  105ARG     CG 1538   2.999   4.084   2.922 -0.1243 -0.3286 -0.0671
  105ARG    HG1 1539   3.088   4.069   2.983 -0.7071 -0.2818  0.7939
  105ARG    HG2 1540   3.028   4.093   2.817  2.9374 -3.8973  0.4135
  105ARG     CD 1541   2.902   3.965   2.938  0.5850  0.8585 -0.1930
  105ARG    HD1 1542   2.805   3.979   2.890  0.9247 -1.0785 -1.4548
  105ARG    HD2 1543   2.876   3.948   3.043  3.5832 -0.9243  0.2682
  105ARG     NE 1544   2.963   3.846   2.887  0.6163 -0.4754  0.3619
  105ARG     HE 1545   2.969   3.827   2.788 -0.7159 -1.1383  0.4053
  105ARG     CZ 1546   3.034   3.761   2.963 -0.3197 -0.5633  0.3244
  105ARG    NH1 1547   3.049   3.769   3.094  0.1590  0.6520  0.2647
  105ARG   HH11 1548   2.985   3.821   3.153 -0.4312 -0.2116  0.3852
  105ARG   HH12 1549   3.111   3.705   3.141  0.6992  0.8613 -0.1543
  105ARG    NH2 1550   3.077   3.652   2.908 -0.4360 -0.1400 -0.0966
  105ARG   HH21 1551   3.049   3.621   2.816  2.2856  1.8555 -1.6299
  105ARG   HH22 1552   3.134   3.590   2.965  0.2882  0.2064 -0.4490
  105ARG      C 1553   3.056   4.374   2.819  0.2401 -0.1983  0.4869
  105ARG      O 1554   2.988   4.466   2.765 -0.1968 -0.1641  0.1761
  106ILE      N 1555   3.150   4.311   2.747  0.4962  0.3840  0.5241
  106ILE      H 1556   3.189   4.232   2.796  0.1068 -1.7319 -2.4882
  106ILE     CA 1557   3.188   4.345   2.608  0.4372 -0.6061  0.1172
  106ILE     HA 1558   3.102   4.400   2.570  2.4788  2.3055 -0.4207
  106ILE     CB 1559   3.319   4.425   2.603  0.3410  0.2891 -0.2581
  106ILE     HB 1560   3.337   4.462   2.502  2.5134 -1.3356 -0.4958
  106ILE    CG2 1561   3.318   4.531   2.712 -0.7320  0.2588  0.5285
  106ILE   HG21 1562   3.403   4.596   2.690 -1.6013  1.1329 -0.2592
  106ILE   HG22 1563   3.227   4.589   2.724 -1.2065 -0.3251 -0.2154
  106ILE   HG23 1564   3.333   4.492   2.813  0.0733 -0.0997  0.2776
  106ILE    CG1 1565   3.440   4.335   2.626  0.4399  0.2017  0.0829
  106ILE   HG11 1566   3.434   4.262   2.546 -0.7215  0.0365  0.3165
  106ILE   HG12 1567   3.431   4.279   2.719 -0.6332 -2.3866 -1.5728
  106ILE     CD 1568   3.578   4.396   2.622  0.1729 -0.2892 -0.6121
  106ILE    HD1 1569   3.579   4.487   2.562  1.8010 -0.5676 -1.0350
  106ILE    HD2 1570   3.612   4.421   2.722  1.1116 -0.0200 -0.9897
  106ILE    HD3 1571   3.645   4.317   2.585  0.3136  0.8196 -2.7621
  106ILE      C 1572   3.180   4.230   2.507  0.1572 -0.8534  0.7664
  106ILE      O 1573   3.181   4.116   2.551 -0.0023  0.5997 -0.5639
  107GLN      N 1574   3.185   4.259   2.373 -0.2428  0.0721 -0.2317
  107GLN      H 1575   3.186   4.357   2.346 -0.6857 -0.0930 -0.8626
  107GLN     CA 1576   3.208   4.160   2.267  0.9102  0.2141  0.4218
  107GLN     HA 1577   3.196   4.059   2.309  1.1768  0.1206  0.2747
  107GLN     CB 1578   3.099   4.189   2.166  0.5329  0.1157 -0.0411
  107GLN    HB1 1579   3.125   4.134   2.076 -1.0194  1.2720 -1.2037
  107GLN    HB2 1580   3.096   4.297   2.149 -0.6710  0.2897  1.1895
  107GLN     CG 1581   2.957   4.144   2.215  0.3426 -0.2923  0.1800
  107GLN    HG1 1582   2.884   4.170   2.139 -0.6454  1.1615  1.6028
  107GLN    HG2 1583   2.934   4.195   2.309  0.3154 -1.1709  0.6508
  107GLN     CD 1584   2.929   4.001   2.240  0.7099 -0.4862 -0.2356
  107GLN    OE1 1585   3.017   3.910   2.213  0.6688  0.3390  0.3511
  107GLN    NE2 1586   2.807   3.967   2.290 -0.4477 -0.3640 -0.1708
  107GLN   HE21 1587   2.727   4.028   2.280  0.7623  1.1476 -0.6604
  107GLN   HE22 1588   2.786   3.880   2.337  0.4957 -1.2960 -1.4453
  107GLN      C 1589   3.349   4.172   2.208 -0.2999  0.3029  0.6234
  107GLN      O 1590   3.420   4.262   2.240  0.2065 -0.2900 -0.6172
  108PRO      N 1591   3.396   4.079   2.123 -0.8184  0.0841  0.3598
  108PRO     CD 1592   3.337   3.946   2.102 -0.1436 -0.3098  0.0029
  108PRO    HD1 1593   3.276   3.959   2.012  0.9236  2.0219 -0.4022
  108PRO    HD2 1594   3.273   3.907   2.181  0.9592  0.0763  1.1014
  108PRO     CG 1595   3.454   3.858   2.073 -1.2760  0.4558  0.0522
  108PRO    HG1 1596   3.417   3.774   2.015 -1.4155  0.8524 -0.4396
  108PRO    HG2 1597   3.494   3.827   2.169  0.2674  1.6842 -0.1757
  108PRO     CB 1598   3.546   3.951   1.991 -0.1043 -0.2092  0.3792
  108PRO    HB1 1599   3.520   3.949   1.885 -0.8688  0.2527  0.5597
  108PRO    HB2 1600   3.647   3.914   2.011 -0.0162 -1.1429 -1.6772
  108PRO     CA 1601   3.527   4.086   2.051 -0.1110 -0.2409 -0.2376
  108PRO     HA 1602   3.597   4.101   2.133 -0.3245  0.2181 -0.1410
  108PRO      C 1603   3.543   4.190   1.945  0.2024  0.0797  0.2082
  108PRO      O 1604   3.446   4.235   1.886 -0.0190  0.7625 -0.5269
  109GLY      N 1605   3.672   4.224   1.917  0.0737  0.5285  0.4172
  109GLY      H 1606   3.748   4.184   1.970 -1.6823 -0.9405  1.8674
  109GLY     CA 1607   3.700   4.335   1.825  0.0996 -0.5694  0.2463
  109GLY    HA1 1608   3.642   4.326   1.733 -0.2082  1.9316  0.1549
  109GLY    HA2 1609   3.803   4.325   1.794 -0.3882 -0.5999 -1.3748
  109GLY      C 1610   3.700   4.480   1.881 -0.0637  0.0832 -0.3960
  109GLY      O 1611   3.760   4.570   1.819 -0.2558 -0.2444  0.0741
  110GLN      N 1612   3.646   4.499   2.004  0.6517  0.0232 -0.0042
  110GLN      H 1613   3.594   4.424   2.048 -1.0763  1.5164  0.5447
  110GLN     CA 1614   3.670   4.621   2.090  0.0999 -0.2101 -0.1870
  110GLN     HA 1615   3.668   4.700   2.016  0.2511 -0.0446 -0.0114
  110GLN     CB 1616   3.579   4.658   2.207  0.4110  0.4614 -0.4588
  110GLN    HB1 1617   3.614   4.750   2.253  1.0889  0.5664 -1.1709
  110GLN    HB2 1618   3.581   4.582   2.285 -1.5478 -1.0529 -1.8258
  110GLN     CG 1619   3.433   4.684   2.168 -0.2612 -0.6223  0.0449
  110GLN    HG1 1620   3.376   4.697   2.260 -0.7241  1.7891 -0.5820
  110GLN    HG2 1621   3.404   4.591   2.120  0.7249 -1.1468  0.4540
  110GLN     CD 1622   3.412   4.804   2.076 -0.5722  0.4708  0.4648
  110GLN    OE1 1623   3.452   4.801   1.962  0.2290 -1.1199  0.3158
  110GLN    NE2 1624   3.370   4.915   2.125  0.0621 -0.0173 -0.8228
  110GLN   HE21 1625   3.361   4.923   2.225  2.2677  0.8824 -0.6855
  110GLN   HE22 1626   3.371   4.996   2.065 -1.0571 -0.0642 -0.9098
  110GLN      C 1627   3.817   4.619   2.137  0.0722 -0.3371 -0.0965
  110GLN      O 1628   3.884   4.521   2.163 -0.0563 -0.6450 -0.3618
  111THR      N 1629   3.872   4.732   2.147 -0.3730 -0.1479 -0.7207
  111THR      H 1630   3.829   4.816   2.109  0.7910  0.0296 -1.6476
  111THR     CA 1631   4.001   4.769   2.211 -0.7315  0.1262  0.0529
  111THR     HA 1632   4.062   4.683   2.238  1.0990  0.8975 -1.5150
  111THR     CB 1633   4.081   4.846   2.106  0.4278  0.0535  0.4832
  111THR     HB 1634   4.081   4.790   2.012 -0.9087  0.3454  0.3108
  111THR    CG2 1635   4.230   4.858   2.132 -0.3863  0.0163 -0.0229
  111THR   HG21 1636   4.234   4.906   2.230  0.2762  0.3926 -0.2276
  111THR   HG22 1637   4.278   4.760   2.136 -2.3934 -1.0986 -2.7817
  111THR   HG23 1638   4.265   4.932   2.059 -1.2527  1.6735  1.2097
  111THR    OG1 1639   4.037   4.981   2.108  0.2015 -0.3146  0.3381
  111THR    HG1 1640   3.945   4.989   2.082  0.7098  1.7392 -0.8938
  111THR      C 1641   3.985   4.856   2.333  0.0159 -0.0371 -0.1772
  111THR      O 1642   3.889   4.933   2.345 -0.6317 -0.8577 -0.0091
  112PHE      N 1643   4.079   4.834   2.431  0.2810  0.4005  0.6116
  112PHE      H 1644   4.164   4.784   2.410  0.0708  1.7433 -3.8041
  112PHE     CA 1645   4.078   4.890   2.572 -0.4348  0.2472 -0.7195
  112PHE     HA 1646   4.035   4.990   2.579 -1.4937 -0.3217  1.2610
  112PHE     CB 1647   4.003   4.794   2.662  0.5468 -0.1159  0.3944
  112PHE    HB1 1648   3.900   4.822   2.640  0.8611  0.7477  0.0172
  112PHE    HB2 1649   4.022   4.822   2.766  1.0810  0.6049  0.1065
  112PHE     CG 1650   4.027   4.642   2.639  0.0281 -1.1235  0.8515
  112PHE    CD1 1651   3.950   4.565   2.552  0.5979 -0.1821 -0.3974
  112PHE    HD1 1652   3.881   4.620   2.490 -1.1227 -0.3434  1.3178
  112PHE    CE1 1653   3.981   4.433   2.518 -0.2113  0.0620 -0.0177
  112PHE    HE1 1654   3.930   4.386   2.436 -1.6162 -0.5954  1.2134
  112PHE     CZ 1655   4.071   4.368   2.606  0.0448  0.6208  0.1124
  112PHE     HZ 1656   4.095   4.265   2.590  2.3863  1.2044 -0.2197
  112PHE    CE2 1657   4.160   4.443   2.689 -0.5896 -0.2678  0.8726
  112PHE    HE2 1658   4.242   4.397   2.743 -0.9980 -0.1123  1.6341
  112PHE    CD2 1659   4.137   4.576   2.704  0.6286 -0.0907 -0.4512
  112PHE    HD2 1660   4.215   4.631   2.756 -0.0189  1.1689 -0.8089
  112PHE      C 1661   4.222   4.890   2.630  0.2489  0.6478 -0.1372
  112PHE      O 1662   4.311   4.836   2.574 -0.5401  0.3907  0.0316
  113SER      N 1663   4.234   4.949   2.746  0.0891 -0.4867 -0.0407
  113SER      H 1664   4.155   4.983   2.798  0.5958 -0.9898  1.0702
  113SER     CA 1665   4.360   4.943   2.823 -0.3514 -0.1775  0.0856
  113SER     HA 1666   4.449   4.919   2.764  0.0995 -0.4199  0.8576
  113SER     CB 1667   4.384   5.072   2.900  1.0155  1.2823  0.5350
  113SER    HB1 1668   4.470   5.054   2.964  1.1826  0.5815  0.1077
  113SER    HB2 1669   4.296   5.086   2.963  0.3479  1.5154 -0.4488
  113SER     OG 1670   4.410   5.171   2.804  0.5202  0.5194  0.4110
  113SER     HG 1671   4.480   5.136   2.749  0.2204  0.1709  0.2564
  113SER      C 1672   4.349   4.822   2.919 -0.4741  0.6243  0.1080
  113SER      O 1673   4.242   4.782   2.964 -0.0827  0.6844  0.4857
  114VAL      N 1674   4.467   4.754   2.942  0.4999 -0.2181 -0.2269
  114VAL      H 1675   4.548   4.788   2.892  1.5811 -0.3031  1.4628
  114VAL     CA 1676   4.489   4.656   3.048 -0.2043  0.8413 -0.2016
  114VAL     HA 1677   4.398   4.642   3.105  1.7740  1.2062  3.0732
  114VAL     CB 1678   4.546   4.527   2.991  0.5485 -0.6232 -0.4446
  114VAL     HB 1679   4.623   4.549   2.917 -1.0927  1.0584 -1.6988
  114VAL    CG1 1680   4.611   4.425   3.086  0.7237 -0.1596 -0.1690
  114VAL   HG11 1681   4.634   4.340   3.022  1.0447  0.5783 -1.0232
  114VAL   HG12 1682   4.703   4.460   3.134 -0.3076 -0.7825  2.3499
  114VAL   HG13 1683   4.541   4.392   3.163  0.6437  1.3346  0.3967
  114VAL    CG2 1684   4.432   4.459   2.928  0.3531 -0.2125  0.3549
  114VAL   HG21 1685   4.474   4.382   2.863 -0.4687 -1.3597  1.1536
  114VAL   HG22 1686   4.371   4.402   2.998 -2.4444  0.4348 -1.5233
  114VAL   HG23 1687   4.371   4.524   2.866 -1.1850 -0.6438  1.4142
  114VAL      C 1688   4.591   4.707   3.155  0.4525 -0.3261 -0.1607
  114VAL      O 1689   4.697   4.763   3.119 -0.6680  0.0687 -0.1507
  115LEU      N 1690   4.553   4.691   3.283  0.5242 -0.1529  0.0771
  115LEU      H 1691   4.471   4.634   3.295 -0.7173  1.7175  0.4254
  115LEU     CA 1692   4.644   4.712   3.399 -0.5201  0.1268  0.6222
  115LEU     HA 1693   4.726   4.777   3.366 -0.1025 -0.3640  0.6904
  115LEU     CB 1694   4.564   4.791   3.500 -0.3832  0.7591 -0.3576
  115LEU    HB1 1695   4.491   4.724   3.545  0.1172  0.9441  0.7594
  115LEU    HB2 1696   4.513   4.867   3.441 -0.4439  0.1300 -1.1161
  115LEU     CG 1697   4.644   4.857   3.618  0.0002 -0.5252 -0.0900
  115LEU     HG 1698   4.704   4.782   3.671 -0.6962 -0.9418  0.1134
  115LEU    CD1 1699   4.733   4.963   3.558  0.5079 -0.2631  0.3873
  115LEU   HD11 1700   4.757   5.033   3.639 -0.7115  0.7456 -0.1105
  115LEU   HD12 1701   4.821   4.920   3.511 -0.4653  2.1342 -3.7328
  115LEU   HD13 1702   4.682   5.028   3.487 -0.4664  0.0002  1.3159
  115LEU    CD2 1703   4.543   4.903   3.720 -0.5121 -0.0455  0.7442
  115LEU   HD21 1704   4.588   4.957   3.804 -0.0874  2.7066 -1.2146
  115LEU   HD22 1705   4.469   4.966   3.671  1.1209  1.6956  0.4715
  115LEU   HD23 1706   4.497   4.814   3.763 -0.0366 -1.6085 -1.9216
  115LEU      C 1707   4.707   4.580   3.451 -0.2197 -0.2606  0.0420
  115LEU      O 1708   4.637   4.512   3.526 -0.6765  0.2150  0.1111
  116ALA      N 1709   4.825   4.552   3.407 -0.0694  0.1076  0.1929
  116ALA      H 1710   4.881   4.622   3.359 -0.6068  0.7021  0.4266
  116ALA     CA 1711   4.899   4.440   3.471 -0.6768  0.1474 -0.2245
  116ALA     HA 1712   4.828   4.359   3.487 -0.7757  0.2389 -0.2046
  116ALA     CB 1713   5.015   4.381   3.391  0.6061  0.5946  0.2812
  116ALA    HB1 1714   5.051   4.298   3.452 -2.5736 -1.1567 -0.2005
  116ALA    HB2 1715   4.985   4.337   3.296  2.0884 -1.7815  0.8826
  116ALA    HB3 1716   5.098   4.451   3.382  0.6947  0.5746  0.9392
  116ALA      C 1717   4.943   4.475   3.615  0.4858 -0.1325 -0.6254
  116ALA      O 1718   4.998   4.581   3.640  0.3623 -0.0440 -0.3681
  117CYS      N 1719   4.923   4.378   3.706  0.5939 -0.0735  0.3462
  117CYS      H 1720   4.878   4.295   3.672  1.9570 -0.9978  0.7912
  117CYS     CA 1721   4.926   4.399   3.847 -0.0789 -0.2671 -0.5150
  117CYS     HA 1722   4.990   4.486   3.864 -1.6250  0.1081  3.7695
  117CYS     CB 1723   4.787   4.418   3.908  0.8107 -0.0208 -0.1034
  117CYS    HB1 1724   4.797   4.415   4.017  1.6028  0.5853 -0.1563
  117CYS    HB2 1725   4.716   4.343   3.871 -0.9832  1.0266  1.1795
  117CYS     SG 1726   4.714   4.579   3.868  0.2252  0.0660  0.1218
  117CYS     HG 1727   4.722   4.575   3.735  1.8910  0.9119  0.1851
  117CYS      C 1728   4.996   4.292   3.919 -0.5160 -0.1300  0.3821
  117CYS      O 1729   4.957   4.176   3.910  0.0714  0.0571  0.1779
  118TYR      N 1730   5.098   4.327   4.001  0.7062  0.0287  0.5952
  118TYR      H 1731   5.125   4.425   4.007 -0.1465  0.2712  0.5629
  118TYR     CA 1732   5.163   4.231   4.087  0.2642  0.3206  0.2330
  118TYR     HA 1733   5.103   4.140   4.092  0.8437 -0.0823 -0.1308
  118TYR     CB 1734   5.306   4.201   4.038  0.6405  0.1582 -0.8352
  118TYR    HB1 1735   5.369   4.206   4.127 -1.9775  0.1242  1.0512
  118TYR    HB2 1736   5.342   4.274   3.965  0.7299 -0.1852 -1.1293
  118TYR     CG 1737   5.329   4.068   3.978  0.1185 -0.6285  0.0130
  118TYR    CD1 1738   5.339   4.052   3.836 -0.7458  0.8666 -0.0156
  118TYR    HD1 1739   5.321   4.137   3.771  0.5015  0.7648 -0.5017
  118TYR    CE1 1740   5.383   3.932   3.773 -0.0675 -0.4737  0.6270
  118TYR    HE1 1741   5.405   3.937   3.667 -0.2638 -0.6255  0.5775
  118TYR     CZ 1742   5.415   3.822   3.857  0.6860 -0.1598  0.1870
  118TYR     OH 1743   5.465   3.711   3.799 -0.2309 -0.5952  0.2839
  118TYR     HH 1744   5.484   3.647   3.868  0.4610 -0.8917 -0.1771
  118TYR    CE2 1745   5.404   3.831   3.997  0.0115 -0.1656 -0.4185
  118TYR    HE2 1746   5.435   3.752   4.064  0.4843  0.5859  0.2646
  118TYR    CD2 1747   5.357   3.959   4.058  0.2815  0.1346  0.0640
  118TYR    HD2 1748   5.342   3.969   4.164  3.4858  0.9313  0.4610
  118TYR      C 1749   5.153   4.293   4.228  0.8221  0.0419  0.2956
  118TYR      O 1750   5.161   4.407   4.254 -0.2979 -0.4230 -0.0188
  119ASN      N 1751   5.133   4.210   4.333  0.2841  0.1243  0.8257
  119ASN      H 1752   5.108   4.114   4.313 -2.7021  1.0572 -0.0428
  119ASN     CA 1753   5.131   4.249   4.471  0.3429 -0.0411 -0.2145
  119ASN     HA 1754   5.087   4.168   4.530 -1.1264  1.6308  1.0166
  119ASN     CB 1755   5.273   4.263   4.525 -0.5636  0.1025  0.4988
  119ASN    HB1 1756   5.280   4.316   4.620  0.7297 -1.5324  1.3093
  119ASN    HB2 1757   5.334   4.324   4.458 -1.8500  2.0363  1.0604
  119ASN     CG 1758   5.334   4.126   4.546 -0.1754  0.3880 -0.6460
  119ASN    OD1 1759   5.349   4.046   4.459  0.5478 -0.6204  0.1569
  119ASN    ND2 1760   5.402   4.102   4.658  0.0066  0.1624 -0.4249
  119ASN   HD21 1761   5.422   4.175   4.724  0.2361  1.0846 -1.5057
  119ASN   HD22 1762   5.459   4.019   4.662 -0.2489 -0.1365 -2.6261
  119ASN      C 1763   5.037   4.364   4.501 -0.0868  0.2069  0.4418
  119ASN      O 1764   5.061   4.453   4.580  0.4205 -0.2032 -0.3360
  120GLY      N 1765   4.917   4.357   4.439 -0.2216  0.1949  0.1534
  120GLY      H 1766   4.904   4.274   4.383  1.9959 -0.1361  0.0944
  120GLY     CA 1767   4.807   4.449   4.471  0.4582 -0.1490 -0.3593
  120GLY    HA1 1768   4.818   4.464   4.578  0.7490 -2.5992 -0.0367
  120GLY    HA2 1769   4.714   4.395   4.453  0.7100 -0.9848  0.8087
  120GLY      C 1770   4.828   4.591   4.406 -0.0282 -0.5315  0.5263
  120GLY      O 1771   4.750   4.685   4.439 -0.6894  0.0247  0.0823
  121SER      N 1772   4.926   4.604   4.321  0.6628  0.2038  0.0594
  121SER      H 1773   4.978   4.518   4.309 -3.4237 -1.9801 -2.5268
  121SER     CA 1774   4.978   4.734   4.265 -0.1704 -0.0874 -0.0804
  121SER     HA 1775   4.895   4.804   4.271 -0.3383 -0.2664 -0.2876
  121SER     CB 1776   5.097   4.784   4.345 -0.2146 -0.1830  0.5763
  121SER    HB1 1777   5.178   4.712   4.334  0.7121  1.3931 -3.1030
  121SER    HB2 1778   5.081   4.791   4.453 -0.1486 -2.1503  0.7256
  121SER     OG 1779   5.145   4.904   4.292  0.2602 -0.0963  0.0124
  121SER     HG 1780   5.237   4.916   4.318  1.3666 -1.9828 -2.8105
  121SER      C 1781   5.016   4.718   4.114  0.0419 -0.2358  0.4297
  121SER      O 1782   5.053   4.607   4.079  0.2784  0.1807  0.8528
  122PRO      N 1783   5.006   4.818   4.019  0.1368 -0.1229 -0.1647
  122PRO     CD 1784   4.924   4.944   4.031  0.3084 -0.5251 -0.3475
  122PRO    HD1 1785   4.993   5.012   4.082  1.3334 -1.6046 -0.2834
  122PRO    HD2 1786   4.832   4.926   4.086 -0.0881  0.7088 -0.6020
  122PRO     CG 1787   4.898   4.975   3.887  0.3364 -0.1425 -0.8808
  122PRO    HG1 1788   4.869   5.078   3.870 -2.1861 -0.8633 -1.1263
  122PRO    HG2 1789   4.821   4.909   3.849 -0.3488  0.6229 -0.8211
  122PRO     CB 1790   5.035   4.941   3.820  0.0913 -0.9135  0.5142
  122PRO    HB1 1791   5.105   5.016   3.857 -1.2679  0.8974 -0.5493
  122PRO    HB2 1792   5.034   4.948   3.712 -0.5050  1.2769  0.6439
  122PRO     CA 1793   5.052   4.808   3.884  0.1208 -0.6215  0.1276
  122PRO     HA 1794   4.987   4.737   3.831 -0.9225  0.6524 -0.2983
  122PRO      C 1795   5.197   4.754   3.867 -0.1984  0.6767  0.6332
  122PRO      O 1796   5.289   4.789   3.943 -0.4856  0.4649 -0.8582
  123SER      N 1797   5.215   4.678   3.761  0.0043 -0.9212  0.4547
  123SER      H 1798   5.138   4.652   3.701  1.2419 -2.0999 -0.6485
  123SER     CA 1799   5.350   4.644   3.701  0.6027  0.4854  0.1960
  123SER     HA 1800   5.430   4.705   3.743  0.3726  1.2916 -0.5328
  123SER     CB 1801   5.370   4.495   3.739  0.3585 -0.1455  0.2700
  123SER    HB1 1802   5.384   4.486   3.847  0.8607  1.1955  0.3197
  123SER    HB2 1803   5.457   4.443   3.699  0.9394  0.9873  0.0576
  123SER     OG 1804   5.258   4.425   3.693 -0.1249 -0.5186 -0.5381
  123SER     HG 1805   5.279   4.371   3.616  0.6343 -1.6824  0.4761
  123SER      C 1806   5.365   4.662   3.550  0.1007  0.3376  0.1670
  123SER      O 1807   5.484   4.660   3.505 -0.1993  0.0193 -0.0278
  124GLY      N 1808   5.261   4.692   3.472 -0.6318  0.2281 -0.1013
  124GLY      H 1809   5.169   4.683   3.512 -2.5690 -2.6364 -5.0271
  124GLY     CA 1810   5.271   4.756   3.337  0.0793 -0.2438  0.1511
  124GLY    HA1 1811   5.317   4.685   3.268  1.8370  2.4794 -1.5330
  124GLY    HA2 1812   5.332   4.846   3.346 -1.8871  1.1126 -0.0013
  124GLY      C 1813   5.131   4.795   3.290  0.5458  0.1064  0.4493
  124GLY      O 1814   5.028   4.729   3.331  0.7821 -0.2767  0.2713
  125VAL      N 1815   5.125   4.906   3.213 -0.1177  0.5237  0.1913
  125VAL      H 1816   5.209   4.957   3.191  0.4758 -1.7750 -2.9823
  125VAL     CA 1817   4.995   4.951   3.153  0.2036  0.2537 -0.0428
  125VAL     HA 1818   4.924   4.868   3.163  0.4512  0.0096 -0.3036
  125VAL     CB 1819   4.942   5.069   3.246 -0.0942  0.6681 -0.7645
  125VAL     HB 1820   4.939   5.033   3.349 -0.4545  2.2846 -0.2024
  125VAL    CG1 1821   5.034   5.190   3.236  0.8609  0.4710  0.0799
  125VAL   HG11 1822   4.990   5.272   3.292 -1.1855 -0.6210  0.1090
  125VAL   HG12 1823   5.135   5.175   3.275  0.3921  1.9235  1.8283
  125VAL   HG13 1824   5.050   5.229   3.135 -0.7055 -0.8137 -0.6787
  125VAL    CG2 1825   4.808   5.109   3.193  0.2148 -0.5680 -0.3375
  125VAL   HG21 1826   4.822   5.153   3.095 -0.8420  0.5754  0.0214
  125VAL   HG22 1827   4.738   5.025   3.191 -1.0395  0.4957 -1.3207
  125VAL   HG23 1828   4.773   5.183   3.265 -1.9085 -0.9599 -0.9366
  125VAL      C 1829   5.004   4.977   3.003  0.1376 -0.8889 -0.3696
  125VAL      O 1830   5.086   5.059   2.958  0.1288 -0.2090  0.4703
  126TYR      N 1831   4.915   4.922   2.929  0.1966  0.1783 -0.3295
  126TYR      H 1832   4.844   4.876   2.985 -0.3433  0.3431 -0.8846
  126TYR     CA 1833   4.918   4.918   2.778  0.5249 -0.1887  0.4491
  126TYR     HA 1834   4.940   5.019   2.742 -0.8264 -0.2641 -0.6332
  126TYR     CB 1835   5.022   4.825   2.713  0.0758  0.6546 -0.1215
  126TYR    HB1 1836   5.121   4.869   2.729 -0.4478  2.0091 -0.5928
  126TYR    HB2 1837   5.000   4.813   2.607  0.0829 -1.2127  0.0854
  126TYR     CG 1838   5.015   4.689   2.774  0.8832 -0.1918  0.0854
  126TYR    CD1 1839   4.928   4.595   2.725 -0.2159 -0.5576 -0.0270
  126TYR    HD1 1840   4.864   4.629   2.645 -1.4769  0.4788  1.4251
  126TYR    CE1 1841   4.914   4.467   2.782  1.0573  0.0260 -0.3071
  126TYR    HE1 1842   4.845   4.394   2.740 -0.4189  0.6829  0.9513
  126TYR     CZ 1843   4.992   4.427   2.898  0.2159  0.4424  0.4337
  126TYR     OH 1844   4.978   4.313   2.970  0.0652  0.1835  0.4405
  126TYR     HH 1845   5.043   4.312   3.041  3.4775  1.0468 -2.5646
  126TYR    CE2 1846   5.085   4.522   2.948 -0.3082  0.2960 -0.5539
  126TYR    HE2 1847   5.147   4.499   3.034 -1.6200 -1.9818 -0.1680
  126TYR    CD2 1848   5.092   4.649   2.885 -0.1422 -0.2314 -0.9751
  126TYR    HD2 1849   5.150   4.726   2.932 -1.7104  1.1708 -1.3091
  126TYR      C 1850   4.779   4.892   2.716  0.4457  0.3643 -0.3347
  126TYR      O 1851   4.692   4.853   2.795 -0.0016 -0.6153  0.5538
  127GLN      N 1852   4.763   4.910   2.587  0.3396  0.0020  0.0567
  127GLN      H 1853   4.847   4.933   2.536  1.8360 -2.9212  1.1674
  127GLN     CA 1854   4.641   4.879   2.515 -0.6384  0.3275 -0.2277
  127GLN     HA 1855   4.559   4.902   2.583 -0.5959  1.6224 -0.5989
  127GLN     CB 1856   4.632   4.970   2.384  0.1627 -0.3702 -0.4387
  127GLN    HB1 1857   4.665   4.920   2.294  0.7600  0.0773 -0.4712
  127GLN    HB2 1858   4.694   5.059   2.389 -0.4677  0.1480 -1.7841
  127GLN     CG 1859   4.493   5.018   2.364 -0.3970  0.5002 -0.7884
  127GLN    HG1 1860   4.426   4.933   2.375 -0.7123  0.8559  0.0841
  127GLN    HG2 1861   4.485   5.061   2.264  0.7339  0.2096 -1.0026
  127GLN     CD 1862   4.457   5.140   2.454  0.4347  0.7182 -0.0116
  127GLN    OE1 1863   4.526   5.179   2.547  0.1044  0.1820  0.4109
  127GLN    NE2 1864   4.345   5.203   2.437  0.1831 -0.0179  0.5108
  127GLN   HE21 1865   4.278   5.158   2.376 -0.3610 -0.6412  1.5706
  127GLN   HE22 1866   4.320   5.283   2.494 -1.6657 -1.9305  2.4402
  127GLN      C 1867   4.645   4.734   2.486  0.0679  0.3303  1.1778
  127GLN      O 1868   4.744   4.678   2.445 -0.2394  0.1377 -0.3507
  128CYS      N 1869   4.522   4.680   2.482  0.9108 -0.1676 -0.1102
  128CYS      H 1870   4.448   4.745   2.506 -0.2397 -1.4712 -0.0732
  128CYS     CA 1871   4.491   4.546   2.431  0.4480 -0.1426 -0.3207
  128CYS     HA 1872   4.570   4.503   2.370  0.1540  0.6471 -1.2438
  128CYS     CB 1873   4.506   4.456   2.555 -0.0911 -0.3447  0.4423
  128CYS    HB1 1874   4.435   4.498   2.627  0.9634 -0.6465  1.6764
  128CYS    HB2 1875   4.603   4.458   2.605  0.7270  1.2139 -1.1722
  128CYS     SG 1876   4.462   4.278   2.541  0.0570 -0.4310 -0.0825
  128CYS     HG 1877   4.571   4.202   2.561  1.3461  1.2314 -0.7359
  128CYS      C 1878   4.351   4.539   2.366 -0.6950  0.0891  0.6813
  128CYS      O 1879   4.270   4.634   2.363  0.5680  0.2984 -0.0184
  129ALA      N 1880   4.319   4.423   2.310  0.2866  0.8555 -0.0374
  129ALA      H 1881   4.395   4.357   2.307 -1.5689 -1.4941  3.4361
  129ALA     CA 1882   4.193   4.400   2.230 -0.0699  0.2539  0.8272
  129ALA     HA 1883   4.115   4.472   2.255  0.1254  1.2722 -1.4913
  129ALA     CB 1884   4.245   4.410   2.082  0.0278 -0.2774 -0.3946
  129ALA    HB1 1885   4.296   4.506   2.074  1.3444 -0.7014  2.6918
  129ALA    HB2 1886   4.311   4.329   2.053 -0.3428  0.0611 -2.2235
  129ALA    HB3 1887   4.164   4.389   2.012 -1.6609 -1.0752  1.7657
  129ALA      C 1888   4.137   4.260   2.248  0.8978  0.3680  0.3987
  129ALA      O 1889   4.217   4.167   2.260 -0.3997  0.6281  0.2469
  130MET      N 1890   4.001   4.242   2.256  0.5703 -0.6987 -0.7543
  130MET      H 1891   3.943   4.324   2.243  1.2502 -0.2478 -0.9872
  130MET     CA 1892   3.939   4.108   2.274  0.4448  0.6341  0.1829
  130MET     HA 1893   4.008   4.049   2.335  2.0473 -0.1357 -2.3761
  130MET     CB 1894   3.802   4.117   2.347  0.3893 -0.0267 -0.0716
  130MET    HB1 1895   3.729   4.170   2.285  0.1255  0.9306  1.0491
  130MET    HB2 1896   3.825   4.176   2.436  0.7627  0.2579 -0.3573
  130MET     CG 1897   3.746   3.981   2.393  0.2014  0.4780 -0.5542
  130MET    HG1 1898   3.736   3.914   2.307 -0.1137  1.7012 -1.4783
  130MET    HG2 1899   3.642   3.999   2.420  0.6225  0.4306  1.1286
  130MET     SD 1900   3.820   3.902   2.531  0.5291  0.0024 -0.3367
  130MET     CE 1901   3.706   3.911   2.673 -0.4672 -0.7140 -0.3061
  130MET    HE1 1902   3.735   3.863   2.767  0.3201  2.2241  1.0055
  130MET    HE2 1903   3.688   4.017   2.693 -0.0720 -0.6546 -0.2654
  130MET    HE3 1904   3.608   3.869   2.654 -0.8889 -0.5649  1.4383
  130MET      C 1905   3.923   4.028   2.140 -0.3192 -0.0025 -0.2144
  130MET      O 1906   3.888   4.085   2.036 -0.3097  0.9681 -0.0861
  131ARG      N 1907   3.959   3.898   2.141  0.4864 -0.0345 -0.1899
  131ARG      H 1908   3.969   3.845   2.227  1.9570 -1.3304 -1.1418
  131ARG     CA 1909   3.972   3.816   2.016  0.2530  0.2458  0.0305
  131ARG     HA 1910   3.982   3.878   1.927 -0.3002  1.0348  0.5180
  131ARG     CB 1911   4.093   3.716   2.038  0.4668 -0.1438  0.7176
  131ARG    HB1 1912   4.102   3.662   1.945 -0.3688  2.8289 -1.1319
  131ARG    HB2 1913   4.089   3.654   2.128 -0.3134 -1.7945 -0.4429
  131ARG     CG 1914   4.230   3.789   2.057  0.3738  0.6321 -0.6761
  131ARG    HG1 1915   4.310   3.715   2.064  1.3467  1.6553 -0.7465
  131ARG    HG2 1916   4.227   3.857   2.143 -1.9390 -0.7125  0.3025
  131ARG     CD 1917   4.266   3.879   1.945  0.4216 -0.1518  0.2467
  131ARG    HD1 1918   4.348   3.939   1.985  0.7098 -0.6883  0.4675
  131ARG    HD2 1919   4.182   3.947   1.934  0.0961 -0.6360 -0.2567
  131ARG     NE 1920   4.319   3.797   1.834  0.1661  0.6215 -0.5174
  131ARG     HE 1921   4.375   3.715   1.848 -2.7096 -0.9201  2.2265
  131ARG     CZ 1922   4.312   3.841   1.709 -0.5746 -0.1887 -0.3519
  131ARG    NH1 1923   4.263   3.953   1.672  0.0354 -0.5971  0.0057
  131ARG   HH11 1924   4.206   4.007   1.736  0.1508  0.4003 -0.7239
  131ARG   HH12 1925   4.251   3.983   1.576  0.0058  1.8451  0.7578
  131ARG    NH2 1926   4.362   3.771   1.614 -0.2723 -0.8253  0.5304
  131ARG   HH21 1927   4.412   3.686   1.636 -0.4684 -1.4797 -1.5167
  131ARG   HH22 1928   4.385   3.824   1.532 -0.7835 -0.2916  0.7305
  131ARG      C 1929   3.841   3.736   2.000 -0.5306  0.2185  0.2323
  131ARG      O 1930   3.773   3.713   2.099  0.0320  0.0363 -0.5790
  132PRO      N 1931   3.799   3.693   1.882 -0.7398 -0.5585  0.5959
  132PRO     CD 1932   3.862   3.716   1.752 -1.1559  0.3905  0.8394
  132PRO    HD1 1933   3.952   3.655   1.748 -1.2045  0.2663  1.6355
  132PRO    HD2 1934   3.892   3.820   1.750  0.6248 -0.1278 -0.3567
  132PRO     CG 1935   3.754   3.691   1.650 -0.1783 -0.2067  0.1980
  132PRO    HG1 1936   3.808   3.647   1.566  1.0080 -0.6979  1.2064
  132PRO    HG2 1937   3.703   3.783   1.622 -0.4659 -0.9843 -1.8954
  132PRO     CB 1938   3.670   3.580   1.713 -0.0669 -0.1463 -0.7135
  132PRO    HB1 1939   3.717   3.485   1.686  0.5072  0.0852 -0.5290
  132PRO    HB2 1940   3.568   3.585   1.677 -0.1023 -0.2374 -0.6286
  132PRO     CA 1941   3.682   3.608   1.864 -0.4693  0.3094 -0.0185
  132PRO     HA 1942   3.597   3.667   1.898 -1.4141  0.0913 -2.0330
  132PRO      C 1943   3.680   3.484   1.948 -0.0296  0.4239 -0.0632
  132PRO      O 1944   3.572   3.450   2.001  0.4438 -1.1702  0.7416
  133ASN      N 1945   3.795   3.416   1.978 -0.2837  0.6196 -0.3837
  133ASN      H 1946   3.871   3.419   1.911 -0.2893  1.1767 -0.3576
  133ASN     CA 1947   3.791   3.301   2.078 -0.5401  0.8758 -0.4037
  133ASN     HA 1948   3.694   3.252   2.065 -0.3008 -0.0258  1.1899
  133ASN     CB 1949   3.893   3.188   2.041 -0.2597 -0.3902 -0.4079
  133ASN    HB1 1950   3.899   3.165   1.935  1.2481 -0.9029 -0.2198
  133ASN    HB2 1951   3.867   3.094   2.089  1.9432 -2.1170 -2.4944
  133ASN     CG 1952   4.034   3.229   2.086 -0.3230  0.0642 -0.3752
  133ASN    OD1 1953   4.091   3.177   2.181 -0.3716  0.1983 -0.1703
  133ASN    ND2 1954   4.088   3.315   2.007  0.2376 -0.3643 -0.1082
  133ASN   HD21 1955   4.045   3.315   1.916 -0.3885  0.9452  0.1742
  133ASN   HD22 1956   4.182   3.341   2.032  0.8010  0.6718 -3.2617
  133ASN      C 1957   3.788   3.337   2.226  0.8185 -0.1023 -0.0248
  133ASN      O 1958   3.814   3.253   2.315  0.6469 -0.5879 -0.1436
  134PHE      N 1959   3.741   3.457   2.260  0.3060 -0.4209 -0.1882
  134PHE      H 1960   3.717   3.522   2.187 -3.8140  1.1477  2.5283
  134PHE     CA 1961   3.728   3.512   2.398 -0.6783 -0.1312 -0.1300
  134PHE     HA 1962   3.710   3.619   2.389 -0.9042 -0.2645 -1.3167
  134PHE     CB 1963   3.605   3.455   2.468  0.3229 -0.3136 -0.3200
  134PHE    HB1 1964   3.596   3.482   2.574  0.1805 -2.1938  0.1611
  134PHE    HB2 1965   3.609   3.347   2.460 -3.2588 -0.2526 -4.2029
  134PHE     CG 1966   3.471   3.511   2.410 -1.3572  0.2027 -0.2311
  134PHE    CD1 1967   3.433   3.642   2.431 -0.4917  0.9291 -0.0029
  134PHE    HD1 1968   3.502   3.696   2.494  1.2838  0.3806 -1.4410
  134PHE    CE1 1969   3.319   3.689   2.378  0.0912 -0.2708  0.0519
  134PHE    HE1 1970   3.290   3.793   2.378 -0.8535 -0.5363  0.7997
  134PHE     CZ 1971   3.236   3.609   2.301  0.6456 -0.2208  0.5120
  134PHE     HZ 1972   3.146   3.651   2.259 -0.4483 -1.1855  1.8654
  134PHE    CE2 1973   3.273   3.472   2.278 -0.5206  0.7711  0.1928
  134PHE    HE2 1974   3.200   3.408   2.230  0.5445 -0.6091  0.3952
  134PHE    CD2 1975   3.390   3.422   2.338  0.3212 -0.4652 -0.2101
  134PHE    HD2 1976   3.419   3.319   2.322  0.9056  0.0615 -2.7188
  134PHE      C 1977   3.851   3.510   2.487 -0.5745 -0.3649 -0.6471
  134PHE      O 1978   3.849   3.467   2.610  0.3326  0.3894  0.0933
  135THR      N 1979   3.972   3.532   2.431  0.9141  0.0496  0.6894
  135THR      H 1980   3.978   3.516   2.331 -1.8542 -2.4514  0.9021
  135THR     CA 1981   4.101   3.532   2.499  0.4476 -0.2377 -1.0517
  135THR     HA 1982   4.075   3.535   2.605 -0.4379 -0.3874 -1.2677
  135THR     CB 1983   4.186   3.411   2.461 -0.9203 -0.3509 -0.3796
  135THR     HB 1984   4.282   3.423   2.511 -2.2543 -0.3866  2.2452
  135THR    CG2 1985   4.130   3.283   2.511 -0.0492  0.4762  0.0507
  135THR   HG21 1986   4.038   3.268   2.455  1.1856  1.3959 -2.2898
  135THR   HG22 1987   4.192   3.194   2.498  1.5477  1.5718  0.0178
  135THR   HG23 1988   4.105   3.301   2.615 -0.2242 -0.3317  0.1483
  135THR    OG1 1989   4.205   3.414   2.326  0.0880 -0.0920 -0.4082
  135THR    HG1 1990   4.156   3.344   2.281  0.0139  0.1307 -0.6717
  135THR      C 1991   4.188   3.656   2.462 -0.0341 -0.6154 -0.3849
  135THR      O 1992   4.172   3.720   2.361 -0.0149  0.2628  0.1754
  136ILE      N 1993   4.291   3.684   2.543 -0.3639 -0.3738  0.5293
  136ILE      H 1994   4.311   3.629   2.626  0.7747  2.0642  1.9201
  136ILE     CA 1995   4.380   3.802   2.521  0.6417  0.0903  0.0665
  136ILE     HA 1996   4.365   3.841   2.421 -2.7816  1.4356  1.0764
  136ILE     CB 1997   4.346   3.919   2.621 -0.1738 -0.2270 -0.2076
  136ILE     HB 1998   4.413   3.998   2.585  1.0181 -0.2686  1.8604
  136ILE    CG2 1999   4.202   3.973   2.593  0.1691 -0.1454  0.1452
  136ILE   HG21 2000   4.180   4.066   2.645  0.9395 -0.8626  1.7527
  136ILE   HG22 2001   4.192   3.989   2.485 -0.2661 -1.3524  0.0039
  136ILE   HG23 2002   4.132   3.900   2.632 -1.2175  0.9297 -0.2905
  136ILE    CG1 2003   4.357   3.893   2.769  0.0293 -0.0970  0.5208
  136ILE   HG11 2004   4.442   3.829   2.792 -0.4646 -0.5481  1.1114
  136ILE   HG12 2005   4.268   3.838   2.800  0.9119 -2.6550 -1.3350
  136ILE     CD 2006   4.364   4.020   2.849 -0.2998  0.4588  0.0936
  136ILE    HD1 2007   4.353   3.988   2.953  1.2625  1.4486  0.5724
  136ILE    HD2 2008   4.458   4.073   2.838  0.3169 -0.3935  1.2074
  136ILE    HD3 2009   4.284   4.090   2.826 -0.9552 -0.2611  0.1862
  136ILE      C 2010   4.532   3.767   2.525  0.3644  0.3102 -0.2017
  136ILE      O 2011   4.576   3.667   2.580  0.2561  0.4887  0.4053
  137LYS      N 2012   4.607   3.849   2.452 -0.9593 -0.3968  0.7635
  137LYS      H 2013   4.569   3.935   2.415 -1.1760  0.5858  3.1764
  137LYS     CA 2014   4.755   3.838   2.440 -0.6085 -0.0888 -0.4880
  137LYS     HA 2015   4.786   3.735   2.454  0.7519  0.2512 -0.9850
  137LYS     CB 2016   4.795   3.892   2.295  0.7028  0.6032  1.0483
  137LYS    HB1 2017   4.903   3.891   2.279  0.6114  1.2092  0.3317
  137LYS    HB2 2018   4.757   3.993   2.281 -0.9115  0.1938  2.5022
  137LYS     CG 2019   4.734   3.794   2.196  0.0764 -0.0200 -0.5208
  137LYS    HG1 2020   4.625   3.791   2.200  0.1824 -1.3130  1.4525
  137LYS    HG2 2021   4.766   3.692   2.217  1.3998  0.3894 -0.5155
  137LYS     CD 2022   4.777   3.822   2.057 -0.2988 -0.1612 -0.0272
  137LYS    HD1 2023   4.875   3.782   2.033  0.3060  1.9254 -1.1410
  137LYS    HD2 2024   4.779   3.931   2.044  0.9600 -0.1588  0.1462
  137LYS     CE 2025   4.683   3.761   1.959  0.2638 -0.3041  0.3245
  137LYS    HE1 2026   4.586   3.811   1.964  0.5700  0.2992  0.1065
  137LYS    HE2 2027   4.675   3.653   1.972  0.8507 -0.2992  0.7132
  137LYS     NZ 2028   4.733   3.785   1.824 -0.7539 -0.6097 -0.1112
  137LYS    HZ1 2029   4.725   3.885   1.808 -0.5670 -0.9884 -2.6453
  137LYS    HZ2 2030   4.829   3.756   1.810 -1.3263 -2.2985 -0.5944
  137LYS    HZ3 2031   4.677   3.739   1.753 -0.9507 -1.9078  0.8845
  137LYS      C 2032   4.834   3.919   2.539  0.5689  0.5933 -0.0416
  137LYS      O 2033   4.956   3.918   2.523 -0.6202  0.2216  0.0047
  138GLY      N 2034   4.772   3.987   2.635 -0.1476  0.3336 -0.3110
  138GLY      H 2035   4.672   3.985   2.646  0.2441 -1.5111  3.0580
  138GLY     CA 2036   4.847   4.066   2.732 -1.1503 -0.6288  0.4085
  138GLY    HA1 2037   4.786   4.137   2.788  0.5556 -0.2979  1.8928
  138GLY    HA2 2038   4.925   4.121   2.679 -2.1868  0.9284  0.4859
  138GLY      C 2039   4.928   3.976   2.827 -0.8182 -0.8642 -0.4307
  138GLY      O 2040   4.871   3.875   2.872 -0.2976  0.7912 -0.0495
  139SER      N 2041   5.054   4.006   2.848 -0.5312  0.4585 -0.0129
  139SER      H 2042   5.087   4.093   2.807 -0.6868  0.5774  0.1113
  139SER     CA 2043   5.164   3.921   2.901  0.2168  0.2973 -0.3040
  139SER     HA 2044   5.169   3.821   2.859  1.3814  0.3677 -0.3482
  139SER     CB 2045   5.292   3.989   2.861 -0.4183  0.1175 -0.4480
  139SER    HB1 2046   5.377   3.924   2.882 -0.8724 -0.2683  0.1995
  139SER    HB2 2047   5.294   4.090   2.900 -1.5784 -0.0238 -0.0060
  139SER     OG 2048   5.291   4.005   2.721  0.6201 -0.0969  0.2100
  139SER     HG 2049   5.283   3.922   2.674  0.8505 -0.0700  0.1242
  139SER      C 2050   5.140   3.911   3.056  0.3780 -0.4640 -0.9186
  139SER      O 2051   5.180   4.000   3.133 -0.8306 -0.7204  0.2308
  140PHE      N 2052   5.069   3.811   3.100 -0.2852  0.4365  0.2171
  140PHE      H 2053   5.045   3.739   3.033 -0.8338  1.0896 -0.2948
  140PHE     CA 2054   5.051   3.785   3.245  0.2343 -0.5774 -0.5153
  140PHE     HA 2055   5.087   3.872   3.300 -1.9989  1.4047 -2.1571
  140PHE     CB 2056   4.905   3.759   3.279 -0.5200  0.4725  0.6907
  140PHE    HB1 2057   4.882   3.752   3.386  1.9881  0.0008  1.2062
  140PHE    HB2 2058   4.872   3.663   3.238  0.2337  0.1595  0.8066
  140PHE     CG 2059   4.814   3.871   3.228 -0.4549 -1.1288  0.0237
  140PHE    CD1 2060   4.836   4.006   3.263 -0.8662 -0.2414 -0.2622
  140PHE    HD1 2061   4.919   4.041   3.323 -0.2402 -0.8899 -0.7318
  140PHE    CE1 2062   4.745   4.106   3.228 -0.5590  0.0320  0.1858
  140PHE    HE1 2063   4.756   4.211   3.250  0.8159  0.2834 -1.6177
  140PHE     CZ 2064   4.638   4.067   3.147 -0.0623 -0.0395 -0.2377
  140PHE     HZ 2065   4.562   4.140   3.123  1.3867  1.5455 -0.0256
  140PHE    CE2 2066   4.625   3.935   3.105  0.1198 -0.2420  0.8249
  140PHE    HE2 2067   4.542   3.903   3.043  0.8124  0.0313 -0.2507
  140PHE    CD2 2068   4.705   3.835   3.154  0.7367 -0.7436  0.8762
  140PHE    HD2 2069   4.687   3.733   3.123 -1.7164 -0.8140  2.5229
  140PHE      C 2070   5.144   3.673   3.287 -1.0919 -0.1610 -0.5692
  140PHE      O 2071   5.176   3.579   3.212  0.7668  0.4095  0.0972
  141LEU      N 2072   5.194   3.676   3.409 -0.4629 -0.0053 -0.1069
  141LEU      H 2073   5.156   3.746   3.472 -1.2932 -1.4511  0.9997
  141LEU     CA 2074   5.277   3.572   3.466  0.0501 -0.9687 -0.3152
  141LEU     HA 2075   5.289   3.492   3.393  1.5588 -0.7547 -0.3172
  141LEU     CB 2076   5.423   3.618   3.474  0.2738  0.2532  0.5321
  141LEU    HB1 2077   5.485   3.552   3.535 -0.0538 -1.3426 -0.8270
  141LEU    HB2 2078   5.423   3.705   3.538  0.8459 -2.1850  3.9041
  141LEU     CG 2079   5.498   3.641   3.337  0.4856 -0.1248  0.0851
  141LEU     HG 2080   5.445   3.711   3.272  1.7199  1.6262  0.9422
  141LEU    CD1 2081   5.632   3.704   3.375  0.4977 -0.1465  0.5551
  141LEU   HD11 2082   5.692   3.640   3.440  1.2427 -0.0923 -0.0720
  141LEU   HD12 2083   5.684   3.727   3.282 -0.6109  1.5260  0.3425
  141LEU   HD13 2084   5.609   3.800   3.422  1.1803  0.5141 -0.4660
  141LEU    CD2 2085   5.539   3.516   3.264  0.1488  0.0957 -0.5736
  141LEU   HD21 2086   5.619   3.522   3.190  0.5062 -0.5046 -0.2400
  141LEU   HD22 2087   5.593   3.456   3.337  1.8921  0.7945 -1.2831
  141LEU   HD23 2088   5.450   3.471   3.221  1.4184 -2.4809 -0.5810
  141LEU      C 2089   5.226   3.529   3.601  0.8451 -0.3049 -0.0171
  141LEU      O 2090   5.156   3.611   3.665 -0.6524 -0.4543  0.1231
  142ASN      N 2091   5.265   3.405   3.642  0.4443 -0.5154 -0.4256
  142ASN      H 2092   5.321   3.355   3.574 -0.3133  1.4576 -2.5280
  142ASN     CA 2093   5.226   3.351   3.777 -0.2352 -1.0196 -0.0744
  142ASN     HA 2094   5.126   3.308   3.768 -0.1792 -0.5834 -3.2910
  142ASN     CB 2095   5.306   3.229   3.811 -0.4717 -0.2900  0.6229
  142ASN    HB1 2096   5.277   3.186   3.907 -0.7115  0.6614  0.9757
  142ASN    HB2 2097   5.412   3.255   3.805 -0.2120 -1.1287  1.4446
  142ASN     CG 2098   5.292   3.119   3.708  0.3293  0.4061 -0.0842
  142ASN    OD1 2099   5.201   3.037   3.728  0.1959 -0.1584 -0.5773
  142ASN    ND2 2100   5.366   3.112   3.605  0.7176  0.1027  0.0551
  142ASN   HD21 2101   5.435   3.184   3.588 -2.1180  2.6111 -1.0944
  142ASN   HD22 2102   5.340   3.050   3.530  1.3365  0.2893 -0.3150
  142ASN      C 2103   5.232   3.451   3.889  0.0040  0.8917 -0.4121
  142ASN      O 2104   5.345   3.481   3.933  0.2337 -0.4519 -0.4349
  143GLY      N 2105   5.117   3.491   3.948  0.1680  0.4026 -0.1827
  143GLY      H 2106   5.032   3.440   3.927  0.6347 -1.3243  1.9306
  143GLY     CA 2107   5.099   3.600   4.049  0.2194 -0.2576 -0.3837
  143GLY    HA1 2108   5.198   3.635   4.078 -0.3871  0.4678  0.7909
  143GLY    HA2 2109   5.047   3.554   4.133 -1.2801 -0.1691 -1.2505
  143GLY      C 2110   5.012   3.720   4.003  0.4972 -0.6796 -0.5025
  143GLY      O 2111   4.944   3.777   4.089  0.5330  0.2039  0.5026
  144SER      N 2112   5.002   3.751   3.882 -0.3744  0.0914  0.0325
  144SER      H 2113   5.050   3.695   3.812 -1.9299 -1.1342 -0.0861
  144SER     CA 2114   4.924   3.860   3.817 -0.0810 -0.0274  0.3806
  144SER     HA 2115   4.909   3.931   3.898 -0.3416 -1.4732  1.5948
  144SER     CB 2116   5.005   3.934   3.712 -0.0198  0.0485  0.1491
  144SER    HB1 2117   5.090   3.984   3.759  1.8881 -0.2798 -2.8467
  144SER    HB2 2118   4.943   4.012   3.669  1.3588  1.1668  0.1653
  144SER     OG 2119   5.059   3.857   3.607  0.3747  0.0522 -0.0909
  144SER     HG 2120   5.110   3.783   3.642  0.9390 -0.2563 -1.5298
  144SER      C 2121   4.783   3.828   3.779 -0.4691  0.4694  0.1911
  144SER      O 2122   4.717   3.912   3.721 -0.5455  0.5982 -0.1639
  145CYS      N 2123   4.728   3.715   3.829 -0.4841 -0.4230 -0.3457
  145CYS      H 2124   4.781   3.643   3.875 -0.4167 -0.8718 -1.1296
  145CYS     CA 2125   4.584   3.689   3.839 -0.0130 -0.7325 -0.2682
  145CYS     HA 2126   4.542   3.668   3.740 -0.6060 -0.0995 -0.1540
  145CYS     CB 2127   4.565   3.557   3.912 -0.3794  0.2720  0.2295
  145CYS    HB1 2128   4.602   3.558   4.015 -0.4848 -0.0498  0.2736
  145CYS    HB2 2129   4.616   3.471   3.869 -1.5535  0.6065 -1.8241
  145CYS     SG 2130   4.389   3.527   3.901  0.2866  0.3562  0.1319
  145CYS     HG 2131   4.388   3.450   3.792 -2.4588  1.5227 -0.6962
  145CYS      C 2132   4.504   3.803   3.904 -0.0177  0.2580 -0.4962
  145CYS      O 2133   4.551   3.858   4.006  0.3851 -0.2958  0.7497
  146GLY      N 2134   4.398   3.854   3.844  0.0189  0.1813 -0.1924
  146GLY      H 2135   4.346   3.802   3.775 -0.2434 -0.3095  0.3834
  146GLY     CA 2136   4.329   3.976   3.878 -0.3611 -0.3233 -0.5332
  146GLY    HA1 2137   4.339   3.976   3.987  0.7670 -2.4732 -0.6239
  146GLY    HA2 2138   4.223   3.973   3.852 -0.3379  2.4159 -1.0874
  146GLY      C 2139   4.380   4.102   3.822  0.3651  0.6250  0.4822
  146GLY      O 2140   4.348   4.210   3.878  0.3143 -0.0153  0.1944
  147SER      N 2141   4.469   4.102   3.723  0.9573 -0.1702 -0.6147
  147SER      H 2142   4.495   4.009   3.694  1.5584 -0.2639  0.2251
  147SER     CA 2143   4.482   4.221   3.636 -0.2208  0.0936  0.1225
  147SER     HA 2144   4.519   4.308   3.690  1.6635 -0.8833  0.4225
  147SER     CB 2145   4.590   4.197   3.535  0.6210  0.1404 -0.2176
  147SER    HB1 2146   4.594   4.291   3.481 -0.8698  1.1908  1.4784
  147SER    HB2 2147   4.561   4.106   3.483  0.6557  1.8076 -3.2026
  147SER     OG 2148   4.713   4.179   3.606  0.1739  0.2080 -0.3594
  147SER     HG 2149   4.709   4.094   3.650  1.1060  1.9620  3.1622
  147SER      C 2150   4.353   4.252   3.554  0.1906  0.5065  0.0191
  147SER      O 2151   4.288   4.158   3.517 -0.2211 -0.1424  0.6322
  148VAL      N 2152   4.328   4.379   3.523  0.3284  0.0477 -0.2983
  148VAL      H 2153   4.401   4.447   3.539  0.2840  0.3352 -1.2782
  148VAL     CA 2154   4.196   4.428   3.477  0.0669 -0.2803  0.3798
  148VAL     HA 2155   4.135   4.340   3.457  0.7818 -0.8774  0.8072
  148VAL     CB 2156   4.128   4.528   3.570  0.1472 -0.0047 -0.3008
  148VAL     HB 2157   4.041   4.572   3.519  0.2715 -0.2766 -0.7437
  148VAL    CG1 2158   4.077   4.457   3.692 -0.5789  0.2564  0.4225
  148VAL   HG11 2159   4.031   4.531   3.759 -0.6323  1.5903 -1.0646
  148VAL   HG12 2160   3.999   4.386   3.665 -0.2884  0.0211  0.2050
  148VAL   HG13 2161   4.153   4.401   3.746 -2.1082 -2.2308  0.0338
  148VAL    CG2 2162   4.211   4.647   3.612  0.1850  0.2291  0.0886
  148VAL   HG21 2163   4.216   4.719   3.530 -1.1703  1.0526  0.7272
  148VAL   HG22 2164   4.152   4.702   3.685  0.1140  0.8476 -0.4337
  148VAL   HG23 2165   4.308   4.619   3.653 -0.2820 -1.0284  0.3278
  148VAL      C 2166   4.217   4.489   3.340 -0.1158 -0.1511  0.4762
  148VAL      O 2167   4.312   4.565   3.316 -0.1227  0.4568 -0.1744
  149GLY      N 2168   4.111   4.481   3.267  0.4576 -0.7678  0.8911
  149GLY      H 2169   4.046   4.410   3.298 -0.9189  0.3517  0.5958
  149GLY     CA 2170   4.072   4.561   3.153 -0.2798 -0.2824 -0.6258
  149GLY    HA1 2171   4.038   4.492   3.075 -0.1136 -2.4286  1.1963
  149GLY    HA2 2172   4.167   4.599   3.116 -0.0364 -0.8348 -0.5593
  149GLY      C 2173   3.984   4.683   3.178  0.2823  0.6197  0.0307
  149GLY      O 2174   3.884   4.673   3.252  0.3273  0.4404  0.2267
  150PHE      N 2175   4.006   4.793   3.110 -0.9672  0.7796 -0.2512
  150PHE      H 2176   4.084   4.797   3.046 -0.7395  1.5539  0.0693
  150PHE     CA 2177   3.920   4.913   3.135  0.1062  0.0575  1.0406
  150PHE     HA 2178   3.814   4.890   3.147 -0.3620  0.6036 -1.7851
  150PHE     CB 2179   3.967   4.981   3.269  0.4788  0.7963 -0.1437
  150PHE    HB1 2180   3.979   4.907   3.348 -0.4248 -1.2668 -1.8956
  150PHE    HB2 2181   3.884   5.046   3.296  0.0384  0.3793 -0.4793
  150PHE     CG 2182   4.093   5.063   3.257  0.3501 -0.8596  0.4857
  150PHE    CD1 2183   4.090   5.209   3.263  0.2762  0.3121 -0.1623
  150PHE    HD1 2184   4.002   5.271   3.253 -0.3716 -0.4487  0.7285
  150PHE    CE1 2185   4.206   5.281   3.259 -0.2219 -0.4695  0.2275
  150PHE    HE1 2186   4.205   5.389   3.250  0.3827 -0.3224  1.9050
  150PHE     CZ 2187   4.327   5.209   3.238  0.0633  0.3081 -0.1372
  150PHE     HZ 2188   4.416   5.269   3.232  0.8206 -0.9147 -1.1835
  150PHE    CE2 2189   4.334   5.068   3.245  0.0541 -0.5207 -0.3713
  150PHE    HE2 2190   4.430   5.019   3.245 -0.0532 -0.7271 -0.8483
  150PHE    CD2 2191   4.214   4.995   3.256 -0.5781 -0.3893  0.3048
  150PHE    HD2 2192   4.217   4.887   3.264 -0.2075 -0.4284 -0.3115
  150PHE      C 2193   3.925   5.014   3.019  0.3836 -0.2070 -0.3388
  150PHE      O 2194   4.018   5.022   2.939  0.4608  0.3879 -0.4101
  151ASN      N 2195   3.818   5.095   3.014 -0.0875  0.2231 -0.6567
  151ASN      H 2196   3.748   5.082   3.086  0.1359  2.7377  0.0495
  151ASN     CA 2197   3.801   5.214   2.928  0.3727  0.2949 -0.2781
  151ASN     HA 2198   3.894   5.237   2.877  0.6206 -0.6289 -0.2435
  151ASN     CB 2199   3.690   5.177   2.833 -0.2970 -0.1417 -0.4426
  151ASN    HB1 2200   3.653   5.265   2.780 -1.9982  0.8969  2.4251
  151ASN    HB2 2201   3.606   5.148   2.895 -1.7795 -0.3337 -2.5185
  151ASN     CG 2202   3.726   5.072   2.733 -0.2919 -0.1568  0.7768
  151ASN    OD1 2203   3.818   5.094   2.659 -1.0586  0.6032 -0.1521
  151ASN    ND2 2204   3.672   4.958   2.718  0.0795  0.3249  0.3295
  151ASN   HD21 2205   3.590   4.940   2.774  0.2499 -0.0593  0.4524
  151ASN   HD22 2206   3.680   4.900   2.636  3.2396 -1.4813  1.8779
  151ASN      C 2207   3.759   5.333   3.012 -0.0072 -0.1125 -0.3791
  151ASN      O 2208   3.718   5.315   3.128  0.3907  0.0796 -0.0300
  152ILE      N 2209   3.776   5.454   2.966 -0.8106 -0.5691  0.2624
  152ILE      H 2210   3.803   5.463   2.869 -0.2105  2.0802  0.6449
  152ILE     CA 2211   3.747   5.580   3.038  0.4714 -0.4939  0.1245
  152ILE     HA 2212   3.678   5.561   3.120 -0.5513 -0.1173 -0.6473
  152ILE     CB 2213   3.869   5.665   3.087  0.2111  0.5861 -0.0325
  152ILE     HB 2214   3.904   5.742   3.019 -1.4683  2.4988  1.2452
  152ILE    CG2 2215   3.819   5.743   3.214 -0.2805 -0.3410  0.0893
  152ILE   HG21 2216   3.780   5.673   3.288  1.0654  0.3939  1.5082
  152ILE   HG22 2217   3.895   5.797   3.270 -0.3546  0.3194 -0.4459
  152ILE   HG23 2218   3.745   5.820   3.190  0.1737 -0.5794 -2.0812
  152ILE    CG1 2219   3.985   5.575   3.139  0.0769  0.1496 -0.2741
  152ILE   HG11 2220   4.022   5.511   3.059 -1.4536  0.2392 -1.0677
  152ILE   HG12 2221   3.959   5.507   3.221 -0.6467  0.2644 -0.4083
  152ILE     CD 2222   4.109   5.665   3.180  0.3318  0.4119 -0.3230
  152ILE    HD1 2223   4.089   5.726   3.268 -1.2015 -1.4735  0.6475
  152ILE    HD2 2224   4.187   5.601   3.221  1.5304  2.6348  0.9652
  152ILE    HD3 2225   4.140   5.720   3.091  0.0264 -1.1798 -1.3995
  152ILE      C 2226   3.671   5.676   2.943  0.1382 -0.1274 -0.0035
  152ILE      O 2227   3.707   5.694   2.832  0.0051  0.2449  0.5388
  153ASP      N 2228   3.563   5.739   2.985  0.2557  0.2558  0.0335
  153ASP      H 2229   3.527   5.725   3.079  2.3833  1.6523  1.0776
  153ASP     CA 2230   3.502   5.840   2.907  0.3596  0.1980 -0.4602
  153ASP     HA 2231   3.511   5.826   2.799 -1.8227 -2.3581 -0.3359
  153ASP     CB 2232   3.356   5.851   2.932 -0.4929  0.2100  0.4872
  153ASP    HB1 2233   3.313   5.918   2.857 -2.2124 -2.2734 -0.7655
  153ASP    HB2 2234   3.340   5.893   3.032 -1.0004 -0.3012  0.6249
  153ASP     CG 2235   3.270   5.731   2.936  0.3625 -0.2774  0.2136
  153ASP    OD1 2236   3.279   5.642   2.849 -0.0424 -0.0097  0.2406
  153ASP    OD2 2237   3.196   5.717   3.037 -0.3546 -0.1318  0.0428
  153ASP      C 2238   3.568   5.974   2.935 -0.2951  0.3746  0.2301
  153ASP      O 2239   3.696   5.982   2.918 -0.3264 -0.2286  0.0385
  154TYR      N 2240   3.510   6.080   2.995 -0.2587  0.1743 -0.6341
  154TYR      H 2241   3.419   6.077   3.039 -0.3799  1.4776 -0.7806
  154TYR     CA 2242   3.589   6.200   3.027  0.3316  0.3006  0.1005
  154TYR     HA 2243   3.665   6.208   2.950 -0.4757 -0.0132 -0.7439
  154TYR     CB 2244   3.503   6.327   3.016 -0.0696  0.5331  0.5246
  154TYR    HB1 2245   3.560   6.418   3.037  0.8051  0.3556 -1.0653
  154TYR    HB2 2246   3.436   6.324   3.102  0.6400 -0.2051  1.0437
  154TYR     CG 2247   3.422   6.343   2.893  0.7426  0.1835  0.6285
  154TYR    CD1 2248   3.280   6.340   2.902 -0.0604  0.1629  0.7306
  154TYR    HD1 2249   3.234   6.319   2.997 -0.2149 -0.3932  0.5313
  154TYR    CE1 2250   3.208   6.360   2.785  0.0909  0.1487 -0.6997
  154TYR    HE1 2251   3.100   6.358   2.795  0.5520 -0.6158  4.6409
  154TYR     CZ 2252   3.273   6.400   2.666  0.0903 -1.0316 -0.7923
  154TYR     OH 2253   3.201   6.444   2.564  0.0277  0.1549 -0.1072
  154TYR     HH 2254   3.251   6.497   2.501  2.0203 -1.6075 -0.0555
  154TYR    CE2 2255   3.411   6.394   2.657  0.0759  0.0320  1.0558
  154TYR    HE2 2256   3.452   6.405   2.557 -1.0363 -1.2386  0.4509
  154TYR    CD2 2257   3.489   6.364   2.768  0.0204 -0.0740 -0.0990
  154TYR    HD2 2258   3.597   6.366   2.755  0.2599 -2.8450  1.3559
  154TYR      C 2259   3.659   6.188   3.163 -0.0040 -0.2125  0.3938
  154TYR      O 2260   3.759   6.258   3.187  0.2527 -0.1074  0.0634
  155ASP      N 2261   3.603   6.106   3.248 -0.1871 -0.5090  0.2242
  155ASP      H 2262   3.531   6.050   3.204 -1.2225 -1.6549  3.3391
  155ASP     CA 2263   3.635   6.089   3.392  0.0589  0.2780 -0.2106
  155ASP     HA 2264   3.744   6.098   3.387  0.1067  1.1681  2.2416
  155ASP     CB 2265   3.590   6.209   3.485 -0.4385  0.3128  0.5804
  155ASP    HB1 2266   3.672   6.281   3.489 -0.0235 -0.1393  0.4161
  155ASP    HB2 2267   3.557   6.174   3.583  1.6063  0.4266  1.3334
  155ASP     CG 2268   3.461   6.277   3.432 -0.1839 -1.2216 -0.2204
  155ASP    OD1 2269   3.353   6.211   3.421  0.4127 -0.0821  0.6451
  155ASP    OD2 2270   3.455   6.394   3.399 -0.1300 -0.6770 -0.3230
  155ASP      C 2271   3.588   5.961   3.459 -0.8504 -0.7370 -0.1727
  155ASP      O 2272   3.649   5.916   3.551  0.5066  0.1327  0.5775
  156CYS      N 2273   3.484   5.901   3.409 -0.1620 -1.3267 -0.3844
  156CYS      H 2274   3.460   5.942   3.320 -1.6193  1.5697  1.3428
  156CYS     CA 2275   3.437   5.774   3.450 -0.3641  1.7781 -0.1215
  156CYS     HA 2276   3.470   5.763   3.554  0.0292 -1.0069 -0.5181
  156CYS     CB 2277   3.282   5.767   3.450  0.8022 -0.1218 -0.4975
  156CYS    HB1 2278   3.242   5.777   3.349 -2.8709  1.2729  1.0632
  156CYS    HB2 2279   3.245   5.851   3.509  1.6283 -0.4653  0.5007
  156CYS     SG 2280   3.233   5.621   3.543 -0.3223  0.0891  0.4523
  156CYS     HG 2281   3.326   5.620   3.639  0.6293 -0.9433 -0.4812
  156CYS      C 2282   3.496   5.651   3.387  0.0074 -0.1648  0.1890
  156CYS      O 2283   3.508   5.652   3.265  0.6772 -0.6758 -0.3794
  157VAL      N 2284   3.523   5.544   3.474 -0.2752  0.7138 -0.7235
  157VAL      H 2285   3.480   5.542   3.565 -3.3988  0.2847 -2.2065
  157VAL     CA 2286   3.595   5.424   3.439  0.5397 -0.1023 -0.1739
  157VAL     HA 2287   3.653   5.444   3.349  0.7845 -1.2863 -0.2768
  157VAL     CB 2288   3.698   5.376   3.545 -0.0278  0.6403 -0.5237
  157VAL     HB 2289   3.646   5.330   3.629 -0.0172  0.4567 -0.6169
  157VAL    CG1 2290   3.781   5.263   3.481 -0.7720 -0.3444 -1.0162
  157VAL   HG11 2291   3.829   5.289   3.386  0.0834  0.6996 -0.2919
  157VAL   HG12 2292   3.856   5.232   3.553 -0.0903 -0.2056 -1.6589
  157VAL   HG13 2293   3.722   5.173   3.466 -2.6030  0.3247  2.1617
  157VAL    CG2 2294   3.785   5.483   3.603  0.2112  0.2304 -0.5553
  157VAL   HG21 2295   3.722   5.532   3.678  0.5027 -2.5938  1.6002
  157VAL   HG22 2296   3.873   5.442   3.653  0.4935  2.3493  0.7080
  157VAL   HG23 2297   3.820   5.556   3.530  0.6476  1.0480  0.4600
  157VAL      C 2298   3.492   5.321   3.413 -0.1940  0.2498  0.4159
  157VAL      O 2299   3.412   5.287   3.499 -0.3573  0.2722  0.2519
  158SER      N 2300   3.481   5.279   3.287 -0.3986  0.1620  0.0072
  158SER      H 2301   3.549   5.324   3.228  0.7129 -0.1751  1.0120
  158SER     CA 2302   3.429   5.152   3.243 -0.5648  0.0415  0.2501
  158SER     HA 2303   3.341   5.132   3.305 -0.2543 -0.2221  0.6077
  158SER     CB 2304   3.384   5.148   3.095 -0.0357  0.7804 -0.4409
  158SER    HB1 2305   3.331   5.054   3.079  0.0437  0.7753 -0.6723
  158SER    HB2 2306   3.478   5.148   3.039 -0.3520 -0.0765 -0.9741
  158SER     OG 2307   3.294   5.254   3.066 -0.2903  0.2190 -0.3314
  158SER     HG 2308   3.332   5.337   3.098  1.8111 -1.3759  1.3655
  158SER      C 2309   3.527   5.043   3.273  0.0691 -0.3084 -0.0227
  158SER      O 2310   3.611   5.018   3.191 -0.1922 -0.1520  0.1051
  159PHE      N 2311   3.512   4.967   3.382 -0.0332 -0.0157  1.1056
  159PHE      H 2312   3.434   4.986   3.444 -1.4082  0.4263 -0.7002
  159PHE     CA 2313   3.588   4.845   3.403 -0.2179 -0.5667 -0.4969
  159PHE     HA 2314   3.686   4.864   3.361 -1.4814  3.2583 -1.8319
  159PHE     CB 2315   3.614   4.827   3.554  0.0476 -0.3208 -0.3056
  159PHE    HB1 2316   3.683   4.744   3.538 -0.0244 -0.3695 -0.3648
  159PHE    HB2 2317   3.526   4.804   3.613  0.2287 -0.9871 -0.2956
  159PHE     CG 2318   3.701   4.929   3.632  1.0862  0.1262 -1.0849
  159PHE    CD1 2319   3.838   4.915   3.635  0.4255 -0.4385  0.7636
  159PHE    HD1 2320   3.886   4.836   3.580  0.2466  0.0601 -0.1303
  159PHE    CE1 2321   3.911   4.994   3.726  0.6129 -0.5607 -0.0155
  159PHE    HE1 2322   4.016   4.969   3.729  1.0495  1.4256  1.8959
  159PHE     CZ 2323   3.852   5.083   3.808  0.1437  0.3614 -0.5028
  159PHE     HZ 2324   3.911   5.147   3.872  0.8291  1.2284 -1.9952
  159PHE    CE2 2325   3.716   5.100   3.803  0.7646 -0.5024  0.2780
  159PHE    HE2 2326   3.673   5.159   3.882 -0.7152 -2.4214  0.9284
  159PHE    CD2 2327   3.636   5.010   3.728 -0.5894 -0.3244  0.1850
  159PHE    HD2 2328   3.529   5.016   3.742 -0.9714  1.1277 -3.0510
  159PHE      C 2329   3.524   4.718   3.328 -0.3170  0.4091  0.7323
  159PHE      O 2330   3.405   4.686   3.353  0.1357  1.1872  0.5336
  160CYS      N 2331   3.589   4.649   3.242 -0.0649  0.0682  0.4143
  160CYS      H 2332   3.686   4.667   3.223 -0.6662  0.0799 -2.8956
  160CYS     CA 2333   3.529   4.559   3.145 -0.6197  0.5153 -0.1621
  160CYS     HA 2334   3.423   4.549   3.168 -1.1389  1.2862 -2.1826
  160CYS     CB 2335   3.554   4.624   3.004 -0.0394  0.6671 -0.5501
  160CYS    HB1 2336   3.518   4.561   2.922  1.1867  0.5567 -1.0111
  160CYS    HB2 2337   3.659   4.630   2.978  0.0521  2.0709  0.1068
  160CYS     SG 2338   3.463   4.785   2.986  0.3045 -0.1524 -0.1536
  160CYS     HG 2339   3.501   4.853   3.095 -1.9258  0.3618  0.3162
  160CYS      C 2340   3.568   4.410   3.162 -0.1255  0.0153 -0.0054
  160CYS      O 2341   3.491   4.328   3.114 -0.5442 -0.6001  0.2509
  161TYR      N 2342   3.688   4.378   3.210 -0.6551  0.1612 -0.6533
  161TYR      H 2343   3.749   4.449   3.246 -1.4971 -0.7740  2.7021
  161TYR     CA 2344   3.742   4.244   3.220  0.0052  0.1795 -0.6046
  161TYR     HA 2345   3.659   4.175   3.236 -0.6406  0.7682 -1.3836
  161TYR     CB 2346   3.811   4.220   3.083 -0.3059  0.9914  0.4152
  161TYR    HB1 2347   3.861   4.311   3.050  1.4765 -0.4025 -0.8106
  161TYR    HB2 2348   3.731   4.214   3.010  0.6807  0.2898 -0.6282
  161TYR     CG 2349   3.922   4.112   3.081 -0.6038  0.1237  0.6915
  161TYR    CD1 2350   3.890   3.976   3.073  0.2340 -0.7223 -0.2315
  161TYR    HD1 2351   3.788   3.949   3.048  0.4990 -2.7070  0.8271
  161TYR    CE1 2352   3.992   3.881   3.079 -0.1245 -0.2704 -0.4390
  161TYR    HE1 2353   3.961   3.777   3.077  0.2405 -0.4463  1.6417
  161TYR     CZ 2354   4.129   3.908   3.090  0.5370 -0.7225  0.2952
  161TYR     OH 2355   4.226   3.810   3.098  0.3545 -0.3506  0.5724
  161TYR     HH 2356   4.315   3.846   3.096 -0.5698  1.9446  0.1641
  161TYR    CE2 2357   4.157   4.047   3.114 -0.0490 -0.2241  0.2194
  161TYR    HE2 2358   4.260   4.073   3.132 -0.2733  1.6368 -1.0961
  161TYR    CD2 2359   4.055   4.146   3.111  0.1136 -0.2029  0.6542
  161TYR    HD2 2360   4.080   4.251   3.122 -3.8940  0.6833  1.8324
  161TYR      C 2361   3.832   4.226   3.341  0.0598 -0.4073  0.9213
  161TYR      O 2362   3.907   4.315   3.380  0.7008 -0.6414 -1.3384
  162MET      N 2363   3.848   4.102   3.387  0.3584  0.1236 -0.5911
  162MET      H 2364   3.787   4.031   3.351  1.3019 -1.0210  0.0422
  162MET     CA 2365   3.946   4.057   3.492 -0.4605 -0.2936 -0.2591
  162MET     HA 2366   4.032   4.124   3.492 -0.7915  0.1444  1.2939
  162MET     CB 2367   3.895   4.064   3.638 -0.0512  0.0747 -0.3779
  162MET    HB1 2368   3.816   3.989   3.648  1.1960 -1.0916  0.8402
  162MET    HB2 2369   3.849   4.159   3.667  0.6338 -0.3089  2.0057
  162MET     CG 2370   4.004   4.030   3.737  0.1506  0.9219  0.4658
  162MET    HG1 2371   4.078   4.109   3.724 -0.3833  1.1760 -1.1269
  162MET    HG2 2372   4.045   3.932   3.713 -0.6104  0.5994  0.4889
  162MET     SD 2373   3.940   4.044   3.908 -0.0930 -0.1945 -0.1955
  162MET     CE 2374   3.968   4.227   3.938 -0.3510 -0.1473  0.2772
  162MET    HE1 2375   3.945   4.272   3.842 -0.0273 -0.3689  0.0985
  162MET    HE2 2376   3.906   4.245   4.027  1.6969  2.4205  1.2049
  162MET    HE3 2377   4.073   4.244   3.962  0.0980 -0.7985 -1.2109
  162MET      C 2378   4.003   3.925   3.453 -0.2551  0.6004  0.7591
  162MET      O 2379   3.930   3.830   3.430  0.7253  0.0579  0.0942
  163HID      N 2380   4.135   3.908   3.453 -0.1951  0.3221  0.2108
  163HID      H 2381   4.188   3.991   3.473 -0.0272  0.6362 -1.5253
  163HID     CA 2382   4.217   3.790   3.432 -1.1471  0.7612 -0.4657
  163HID     HA 2383   4.199   3.741   3.337  1.5476 -2.8111  0.8233
  163HID     CB 2384   4.359   3.829   3.418 -0.2809 -0.0323 -0.0217
  163HID    HB1 2385   4.398   3.869   3.512 -1.2018  0.7089  0.0495
  163HID    HB2 2386   4.363   3.905   3.341  1.9331 -0.2233 -0.1195
  163HID     CG 2387   4.457   3.722   3.380 -0.0307  0.4499  0.9983
  163HID    ND1 2388   4.423   3.610   3.312 -0.1129  0.0190  0.3963
  163HID    HD1 2389   4.333   3.585   3.274  0.1371  0.0042 -0.1802
  163HID    CE1 2390   4.532   3.533   3.315  0.1097  0.4767  0.7307
  163HID    HE1 2391   4.543   3.432   3.277  6.2125  2.3131 -2.7705
  163HID    NE2 2392   4.625   3.580   3.392  0.0675  0.2065  0.1090
  163HID    CD2 2393   4.584   3.705   3.431 -0.1256  0.2487  0.6085
  163HID    HD2 2394   4.642   3.768   3.497 -0.5030  1.4992 -0.2385
  163HID      C 2395   4.203   3.690   3.545 -0.0152 -0.0011  0.4785
  163HID      O 2396   4.217   3.720   3.665 -0.1953  0.1784  0.4794
  164HID      N 2397   4.180   3.568   3.508 -0.3052 -0.8016  0.0735
  164HID      H 2398   4.166   3.562   3.408  0.0659  0.4779 -0.0589
  164HID     CA 2399   4.182   3.446   3.590  0.4964  0.6353  0.2719
  164HID     HA 2400   4.205   3.475   3.692 -1.0305  3.0068 -0.0563
  164HID     CB 2401   4.034   3.391   3.603  0.3031 -0.5348  0.2983
  164HID    HB1 2402   4.030   3.296   3.655  0.0331 -1.5521 -1.5527
  164HID    HB2 2403   4.001   3.378   3.499  0.4057  1.0887  0.0461
  164HID     CG 2404   3.934   3.479   3.663  0.4433  0.5449  0.2939
  164HID    ND1 2405   3.956   3.601   3.719 -0.1198  0.2455  0.4452
  164HID    HD1 2406   4.045   3.648   3.720  2.3343 -4.1425 -0.6268
  164HID    CE1 2407   3.842   3.652   3.761 -0.3757 -0.6483 -0.3418
  164HID    HE1 2408   3.827   3.750   3.805  3.0964 -0.1304 -0.2221
  164HID    NE2 2409   3.746   3.556   3.758  0.4623  0.4499 -0.2127
  164HID    CD2 2410   3.805   3.444   3.687 -0.0172  0.6997 -0.4469
  164HID    HD2 2411   3.753   3.351   3.666 -1.8638  1.0906  2.3124
  164HID      C 2412   4.282   3.336   3.547  0.4957  0.0773  0.7781
  164HID      O 2413   4.350   3.271   3.623 -0.8455  0.2214 -0.4295
  165MET      N 2414   4.293   3.296   3.416 -0.3257 -0.1809 -0.3252
  165MET      H 2415   4.234   3.344   3.349  0.0040  0.6734 -0.0025
  165MET     CA 2416   4.353   3.171   3.378 -0.5750  0.1219  0.1804
  165MET     HA 2417   4.414   3.129   3.459 -0.7565  0.5084  0.5179
  165MET     CB 2418   4.238   3.072   3.362  0.0489 -0.0742  0.7804
  165MET    HB1 2419   4.172   3.088   3.448 -0.3086 -2.8088  1.0194
  165MET    HB2 2420   4.286   2.975   3.373  0.2733  0.0249  0.6728
  165MET     CG 2421   4.148   3.083   3.249 -0.0617 -1.0240 -0.5710
  165MET    HG1 2422   4.101   2.986   3.235 -4.1600  0.4662  2.3596
  165MET    HG2 2423   4.208   3.103   3.160  0.5910 -0.8345 -0.0894
  165MET     SD 2424   4.013   3.205   3.265  0.6092  0.0248 -0.1266
  165MET     CE 2425   3.880   3.128   3.368  0.6751 -0.4799 -0.4509
  165MET    HE1 2426   3.830   3.044   3.319 -0.6566 -1.4157  2.4249
  165MET    HE2 2427   3.927   3.094   3.460  2.3368  0.8616 -0.8006
  165MET    HE3 2428   3.802   3.199   3.395  1.7506 -0.1749  1.8837
  165MET      C 2429   4.447   3.174   3.254 -0.0741 -0.3518 -0.0743
  165MET      O 2430   4.443   3.263   3.172 -0.2386  0.3779  0.3404
  166GLU      N 2431   4.525   3.067   3.232 -0.6153 -0.4453  0.2865
  166GLU      H 2432   4.509   2.984   3.287 -1.5444 -1.7530 -1.9009
  166GLU     CA 2433   4.632   3.061   3.134 -0.0662 -0.6548  0.6283
  166GLU     HA 2434   4.615   3.148   3.069 -0.1788 -0.7033  0.5932
  166GLU     CB 2435   4.775   3.089   3.185 -0.4017 -0.3333 -0.4946
  166GLU    HB1 2436   4.803   3.000   3.242  0.5471 -0.6166 -1.4007
  166GLU    HB2 2437   4.788   3.178   3.247  1.5741 -0.1027 -1.2313
  166GLU     CG 2438   4.871   3.087   3.069  0.3271  0.3263  0.4627
  166GLU    HG1 2439   4.870   3.187   3.024  0.6173  0.6393  1.1418
  166GLU    HG2 2440   4.855   3.011   2.992 -3.0755  1.1145  0.3286
  166GLU     CD 2441   5.011   3.057   3.119 -0.2454  0.4611 -0.1887
  166GLU    OE1 2442   5.074   3.145   3.176  0.0855 -0.0417  0.0475
  166GLU    OE2 2443   5.054   2.940   3.107  0.4750  0.6294 -0.6368
  166GLU      C 2444   4.609   2.937   3.045 -0.2557 -0.5928 -0.1158
  166GLU      O 2445   4.592   2.824   3.094 -0.6529  0.6106  0.6026
  167LEU      N 2446   4.610   2.956   2.914 -0.4606  0.5880 -0.1105
  167LEU      H 2447   4.632   3.044   2.869  0.6510  1.1013  1.4069
  167LEU     CA 2448   4.566   2.852   2.816 -0.5177  0.5940 -0.5500
  167LEU     HA 2449   4.537   2.765   2.875 -1.2957  1.5273  0.4553
  167LEU     CB 2450   4.451   2.908   2.732  0.5683  0.1502  0.0229
  167LEU    HB1 2451   4.417   2.826   2.669  1.3718 -0.2321  0.0873
  167LEU    HB2 2452   4.472   2.994   2.668  0.4867 -0.0111 -0.2246
  167LEU     CG 2453   4.323   2.944   2.810 -0.1935  1.0919 -0.1545
  167LEU     HG 2454   4.339   3.014   2.891 -0.8546  0.3607  0.6083
  167LEU    CD1 2455   4.223   3.013   2.717 -0.0947  0.4400  0.3070
  167LEU   HD11 2456   4.127   3.046   2.757 -0.0998 -0.9943  1.5439
  167LEU   HD12 2457   4.273   3.099   2.675 -0.2098 -0.0361 -0.8168
  167LEU   HD13 2458   4.204   2.957   2.625  1.9700  1.5442 -0.7880
  167LEU    CD2 2459   4.258   2.814   2.866  0.6718  0.0579 -0.5570
  167LEU   HD21 2460   4.331   2.734   2.868 -0.4429 -1.0339 -2.4613
  167LEU   HD22 2461   4.224   2.836   2.967 -2.5859  1.3633 -1.8929
  167LEU   HD23 2462   4.178   2.780   2.800 -0.2423  1.5471 -0.2488
  167LEU      C 2463   4.684   2.797   2.736  0.1960  0.1613 -0.4909
  167LEU      O 2464   4.782   2.873   2.712  0.5110 -0.1789 -0.0834
  168PRO      N 2465   4.684   2.676   2.675  0.8599  0.1880 -0.6868
  168PRO     CD 2466   4.582   2.571   2.707  0.1710 -0.6526  0.6339
  168PRO    HD1 2467   4.477   2.591   2.682  0.0330 -0.0717  1.6965
  168PRO    HD2 2468   4.588   2.547   2.813  0.3237 -0.5647  0.6448
  168PRO     CG 2469   4.617   2.452   2.611  0.3512  0.0223  0.6007
  168PRO    HG1 2470   4.595   2.472   2.506  0.0249 -1.4477  0.3818
  168PRO    HG2 2471   4.584   2.353   2.642  2.6775 -1.1935 -0.8008
  168PRO     CB 2472   4.774   2.456   2.622  0.4107 -0.5244  0.0808
  168PRO    HB1 2473   4.815   2.398   2.539  4.1988  1.9952  0.1394
  168PRO    HB2 2474   4.811   2.415   2.716  2.0051  1.8551  0.5076
  168PRO     CA 2475   4.803   2.610   2.614 -0.0220  0.1130  0.8604
  168PRO     HA 2476   4.889   2.624   2.679  1.5977 -0.3329 -1.1632
  168PRO      C 2477   4.836   2.667   2.476 -0.0068  0.3112  0.7462
  168PRO      O 2478   4.936   2.637   2.408 -0.1192 -0.8080 -0.0892
  169THR      N 2479   4.754   2.752   2.424 -0.1616 -0.1602  0.0243
  169THR      H 2480   4.670   2.775   2.475  0.2722  0.7987  0.3145
  169THR     CA 2481   4.783   2.838   2.307  0.0240  0.0725 -0.3445
  169THR     HA 2482   4.833   2.789   2.223 -2.1134 -0.2509 -1.4476
  169THR     CB 2483   4.645   2.879   2.251  0.3961 -0.5507 -0.0884
  169THR     HB 2484   4.656   2.970   2.192 -0.1230  0.2624  1.0694
  169THR    CG2 2485   4.578   2.771   2.169 -0.0384  0.1530 -0.1430
  169THR   HG21 2486   4.657   2.722   2.113  1.3370  1.1414  0.9170
  169THR   HG22 2487   4.534   2.692   2.230 -0.3613  0.1318 -0.4034
  169THR   HG23 2488   4.501   2.821   2.109 -1.6711  1.0461  2.6366
  169THR    OG1 2489   4.552   2.892   2.356 -0.5573 -0.0701  0.1170
  169THR    HG1 2490   4.465   2.921   2.328 -0.6644 -0.3089  0.2011
  169THR      C 2491   4.861   2.961   2.335 -0.2392 -0.0180  0.5802
  169THR      O 2492   4.893   3.044   2.249 -0.2449 -0.2382  0.1026
  170GLY      N 2493   4.884   2.983   2.466  0.2080  0.0596 -0.3349
  170GLY      H 2494   4.841   2.918   2.530 -2.4935  2.0024 -0.1352
  170GLY     CA 2495   4.977   3.082   2.520 -0.0318 -0.8949 -0.4818
  170GLY    HA1 2496   5.047   3.094   2.437 -1.0997 -2.4070 -1.6036
  170GLY    HA2 2497   5.033   3.049   2.607 -0.1029 -1.1315 -0.5265
  170GLY      C 2498   4.910   3.209   2.566  0.0521 -0.7870 -0.2745
  170GLY      O 2499   4.984   3.298   2.607 -0.0375  0.0950  0.2320
  171VAL      N 2500   4.779   3.212   2.548  0.1862  0.0092 -0.6155
  171VAL      H 2501   4.732   3.127   2.518 -1.5469  0.9538 -0.6343
  171VAL     CA 2502   4.694   3.329   2.568 -0.7544  0.3686  0.1937
  171VAL     HA 2503   4.753   3.420   2.582 -0.3721 -0.0044  0.9580
  171VAL     CB 2504   4.586   3.350   2.451 -0.6281  0.4576 -0.2054
  171VAL     HB 2505   4.518   3.431   2.475  0.1499  0.6208  1.5171
  171VAL    CG1 2506   4.659   3.401   2.324 -0.3863  0.0473  0.2966
  171VAL   HG11 2507   4.728   3.333   2.274  2.7752  3.4274 -0.0303
  171VAL   HG12 2508   4.591   3.444   2.250  1.9902  2.0213 -0.7699
  171VAL   HG13 2509   4.717   3.488   2.355  0.5098 -0.2114 -0.6438
  171VAL    CG2 2510   4.489   3.233   2.413  0.2919  0.7268 -0.2792
  171VAL   HG21 2511   4.412   3.272   2.347 -1.1936 -1.5884  0.0683
  171VAL   HG22 2512   4.536   3.150   2.359 -0.4334 -0.3337  0.7073
  171VAL   HG23 2513   4.443   3.197   2.505  2.2229 -2.1020 -0.3681
  171VAL      C 2514   4.619   3.318   2.702  0.3066 -0.1936  0.4717
  171VAL      O 2515   4.634   3.222   2.774  0.6775  0.3650  0.5160
  172HID      N 2516   4.543   3.424   2.740 -0.4983 -0.4052  0.3886
  172HID      H 2517   4.542   3.510   2.687 -1.8838 -0.6248  0.0368
  172HID     CA 2518   4.495   3.440   2.879 -0.1191 -0.0721 -0.0484
  172HID     HA 2519   4.518   3.348   2.933 -1.6924 -0.0784  0.6026
  172HID     CB 2520   4.565   3.552   2.949  0.4426  0.1059  0.0075
  172HID    HB1 2521   4.537   3.539   3.054  1.5649 -0.6285  0.2294
  172HID    HB2 2522   4.531   3.648   2.912 -0.4229 -0.5974 -1.0422
  172HID     CG 2523   4.713   3.541   2.938  0.5361  0.1727  0.0712
  172HID    ND1 2524   4.792   3.592   2.837  0.3148 -0.2322 -0.1889
  172HID    HD1 2525   4.761   3.669   2.780 -0.7376 -1.5463 -1.4117
  172HID    CE1 2526   4.922   3.576   2.868 -0.2061 -0.5679  0.1775
  172HID    HE1 2527   5.010   3.608   2.815 -1.1948  1.1679 -0.4037
  172HID    NE2 2528   4.934   3.519   2.987  0.4339  0.4177 -0.1105
  172HID    CD2 2529   4.799   3.493   3.032  0.1815  0.1852  0.4569
  172HID    HD2 2530   4.770   3.462   3.132 -1.6071  1.4739  0.3440
  172HID      C 2531   4.339   3.454   2.874  0.0959  0.4329 -0.5042
  172HID      O 2532   4.295   3.521   2.777  0.0432 -0.5610 -0.0783
  173ALA      N 2533   4.255   3.412   2.972  0.1719 -0.1604  0.1342
  173ALA      H 2534   4.293   3.360   3.050 -1.3202 -1.6914 -0.1494
  173ALA     CA 2535   4.114   3.459   2.992 -0.8187 -0.3167 -0.1944
  173ALA     HA 2536   4.105   3.553   2.936 -1.1158 -0.5828 -0.5986
  173ALA     CB 2537   4.020   3.351   2.936  0.1188 -0.0720  0.0689
  173ALA    HB1 2538   3.914   3.374   2.951 -0.4135 -2.9343  0.9457
  173ALA    HB2 2539   4.031   3.350   2.827  1.8184  0.8186  0.2242
  173ALA    HB3 2540   4.036   3.252   2.979 -0.4975  0.0819  0.6497
  173ALA      C 2541   4.083   3.500   3.140 -0.4969  0.8512 -0.3248
  173ALA      O 2542   4.166   3.504   3.230  0.5294 -0.6198 -0.4167
  174GLY      N 2543   3.953   3.526   3.152 -0.6270 -0.3926 -0.0461
  174GLY      H 2544   3.900   3.525   3.065 -0.9370 -1.0019  0.1478
  174GLY     CA 2545   3.885   3.552   3.280 -0.2910 -0.0201  0.3741
  174GLY    HA1 2546   3.940   3.624   3.340 -1.3235  0.6669  0.5185
  174GLY    HA2 2547   3.903   3.463   3.340  3.8497  0.8254  0.4386
  174GLY      C 2548   3.738   3.592   3.265  0.0171  0.6685 -0.7678
  174GLY      O 2549   3.668   3.550   3.171 -0.6262  0.0247 -0.3957
  175THR      N 2550   3.695   3.689   3.340  0.0776  0.1615  0.8351
  175THR      H 2551   3.764   3.726   3.404 -0.4495 -2.5041  2.9945
  175THR     CA 2552   3.551   3.727   3.369  0.1735  0.3699  0.2336
  175THR     HA 2553   3.494   3.673   3.293 -1.4270 -1.5005  2.7344
  175THR     CB 2554   3.520   3.697   3.516 -0.4089 -0.1333 -0.2749
  175THR     HB 2555   3.425   3.741   3.547  0.4447  1.0892  0.6381
  175THR    CG2 2556   3.493   3.554   3.548  0.2278 -0.4992 -0.0064
  175THR   HG21 2557   3.589   3.501   3.538 -0.6616 -2.0170 -0.6304
  175THR   HG22 2558   3.464   3.547   3.652  2.3001  1.3777  0.7164
  175THR   HG23 2559   3.411   3.510   3.491  1.5178  1.5143 -3.4621
  175THR    OG1 2560   3.634   3.757   3.584 -0.3739 -0.4522 -0.1135
  175THR    HG1 2561   3.659   3.695   3.653  2.3652 -0.0158 -0.6785
  175THR      C 2562   3.525   3.871   3.341  0.4202 -0.2197  0.4606
  175THR      O 2563   3.623   3.951   3.309  0.3288 -0.2729 -0.1762
  176ASP      N 2564   3.398   3.915   3.338  0.3026  0.3171 -0.1981
  176ASP      H 2565   3.329   3.847   3.367  0.1781  0.1322 -0.9176
  176ASP     CA 2566   3.355   4.052   3.354 -0.0036  0.2506 -0.1960
  176ASP     HA 2567   3.424   4.118   3.302  0.2757  0.6258  0.6498
  176ASP     CB 2568   3.214   4.074   3.294 -0.2927 -0.6558 -0.6373
  176ASP    HB1 2569   3.216   4.050   3.188 -0.3055 -1.1771 -0.5211
  176ASP    HB2 2570   3.188   4.179   3.308 -1.6767 -1.0290 -0.2933
  176ASP     CG 2571   3.103   3.986   3.352  0.2873  0.3151 -0.6210
  176ASP    OD1 2572   3.117   3.944   3.467  0.5127 -0.2076 -0.1455
  176ASP    OD2 2573   3.002   3.961   3.285 -0.4395  0.5209  0.2104
  176ASP      C 2574   3.362   4.092   3.509 -0.4431 -0.9344  0.1524
  176ASP      O 2575   3.382   4.007   3.595  0.3952 -0.2780  0.0613
  177LEU      N 2576   3.342   4.213   3.554  0.1589  0.3825 -0.0093
  177LEU      H 2577   3.329   4.289   3.489  1.8712  1.1522  0.5229
  177LEU     CA 2578   3.349   4.248   3.698  0.2951 -0.3644 -1.0824
  177LEU     HA 2579   3.437   4.200   3.741 -0.0219 -1.8237 -2.0580
  177LEU     CB 2580   3.385   4.401   3.718 -0.1922 -0.3667  0.0609
  177LEU    HB1 2581   3.379   4.414   3.826 -0.1012  2.3387 -0.2510
  177LEU    HB2 2582   3.317   4.466   3.664 -1.5196 -1.6035  0.2140
  177LEU     CG 2583   3.523   4.452   3.683  0.3255  0.0223  0.5311
  177LEU     HG 2584   3.527   4.560   3.699  0.4935  0.2465 -1.0627
  177LEU    CD1 2585   3.631   4.379   3.763 -0.3744  0.4695  0.3750
  177LEU   HD11 2586   3.729   4.422   3.739  0.5596 -1.4080  0.7310
  177LEU   HD12 2587   3.610   4.376   3.870  0.5927  0.0698  0.5568
  177LEU   HD13 2588   3.636   4.278   3.723  2.2549 -0.6934  3.5257
  177LEU    CD2 2589   3.566   4.432   3.534 -0.3498 -0.1434 -0.0650
  177LEU   HD21 2590   3.664   4.480   3.525  0.1924 -1.0980  0.6818
  177LEU   HD22 2591   3.572   4.325   3.513  1.1317  0.4786 -2.9094
  177LEU   HD23 2592   3.500   4.489   3.469  1.0888  2.3636  0.6319
  177LEU      C 2593   3.226   4.196   3.779  0.2478  0.6356  0.0837
  177LEU      O 2594   3.225   4.206   3.904 -0.0083 -0.1967 -0.1276
  178GLU      N 2595   3.124   4.134   3.710  0.1326  0.4554 -0.6833
  178GLU      H 2596   3.134   4.112   3.612  2.0541 -1.9811  0.0246
  178GLU     CA 2597   3.015   4.053   3.776 -1.5932 -0.1961 -0.7706
  178GLU     HA 2598   3.001   4.121   3.861 -1.9920 -0.9872 -0.1999
  178GLU     CB 2599   2.884   4.061   3.696 -0.6115 -0.0681 -0.2333
  178GLU    HB1 2600   2.889   3.990   3.613  1.5135  0.0278 -0.1921
  178GLU    HB2 2601   2.878   4.158   3.647  3.2486  1.5110  2.2691
  178GLU     CG 2602   2.761   4.034   3.783 -0.0609 -0.4926 -0.1905
  178GLU    HG1 2603   2.774   3.934   3.825 -1.8133  0.0256  1.6513
  178GLU    HG2 2604   2.672   4.021   3.721 -1.1197  0.2540  1.1555
  178GLU     CD 2605   2.746   4.156   3.882  0.5284  0.1825  0.0595
  178GLU    OE1 2606   2.695   4.263   3.840 -0.8932  0.2486 -0.3463
  178GLU    OE2 2607   2.789   4.147   4.001  0.1571 -0.3508  0.3258
  178GLU      C 2608   3.062   3.911   3.812  0.6836  0.2335  0.6421
  178GLU      O 2609   2.997   3.829   3.885  0.0795 -0.2390  0.6484
  179GLY      N 2610   3.171   3.867   3.750 -0.7204  0.8084 -0.0526
  179GLY      H 2611   3.204   3.923   3.673 -1.5443 -0.8736 -1.6605
  179GLY     CA 2612   3.243   3.740   3.762  0.2268 -1.0059 -0.0995
  179GLY    HA1 2613   3.241   3.700   3.864  1.1928 -1.4458 -0.2549
  179GLY    HA2 2614   3.349   3.755   3.746  0.3623 -0.5855  1.1361
  179GLY      C 2615   3.186   3.632   3.676 -0.2230  0.2509 -0.0262
  179GLY      O 2616   3.206   3.515   3.718  0.2028 -0.0768 -0.7319
  180ASN      N 2617   3.130   3.663   3.561  0.5370  0.2847  0.5764
  180ASN      H 2618   3.110   3.759   3.537 -0.6822 -0.5251 -1.6978
  180ASN     CA 2619   3.086   3.558   3.467  0.0086  0.1856 -0.0343
  180ASN     HA 2620   3.082   3.461   3.516  0.6512 -0.2677 -0.8639
  180ASN     CB 2621   2.942   3.595   3.424 -0.1770 -0.1362 -0.8789
  180ASN    HB1 2622   2.931   3.701   3.399 -1.2017 -0.1031 -0.3066
  180ASN    HB2 2623   2.875   3.571   3.506 -0.5726  0.4127 -1.0391
  180ASN     CG 2624   2.890   3.514   3.310 -0.6180 -0.3280  0.5268
  180ASN    OD1 2625   2.955   3.466   3.223 -0.4403  0.1021 -0.0405
  180ASN    ND2 2626   2.759   3.523   3.302  0.6018  0.2471 -0.2910
  180ASN   HD21 2627   2.705   3.574   3.371 -3.8015 -0.7499 -2.9187
  180ASN   HD22 2628   2.710   3.482   3.224  1.3497 -2.1779  0.4843
  180ASN      C 2629   3.185   3.545   3.352  0.2791 -0.1085 -0.7426
  180ASN      O 2630   3.229   3.649   3.293  0.0835  0.8006  0.0040
  181PHE      N 2631   3.227   3.421   3.322 -0.1371  0.0164  0.3508
  181PHE      H 2632   3.163   3.345   3.342  0.0330 -0.8194 -2.1554
  181PHE     CA 2633   3.336   3.395   3.230 -0.6800 -0.0113  0.5286
  181PHE     HA 2634   3.419   3.454   3.269  2.2621 -1.8161 -2.9217
  181PHE     CB 2635   3.366   3.247   3.227 -0.7417  0.8107 -0.5490
  181PHE    HB1 2636   3.461   3.226   3.179 -2.1341  1.7801 -3.8601
  181PHE    HB2 2637   3.283   3.207   3.168 -1.1789 -0.5930  1.0273
  181PHE     CG 2638   3.369   3.168   3.350  0.1838 -0.2950 -0.0881
  181PHE    CD1 2639   3.485   3.178   3.429  0.0358  0.2327  0.1965
  181PHE    HD1 2640   3.574   3.226   3.392  0.9316 -0.7663  1.0607
  181PHE    CE1 2641   3.497   3.095   3.536  0.3326  0.0103  1.0628
  181PHE    HE1 2642   3.583   3.098   3.602  1.7601 -2.0727 -0.6652
  181PHE     CZ 2643   3.402   2.995   3.562  0.2055  0.0987 -0.5916
  181PHE     HZ 2644   3.412   2.923   3.642 -0.1793 -0.6643 -1.2332
  181PHE    CE2 2645   3.289   2.982   3.482 -0.2417 -0.3360  1.1242
  181PHE    HE2 2646   3.221   2.899   3.499  0.4745 -0.9295  1.0969
  181PHE    CD2 2647   3.272   3.069   3.374 -0.6418 -0.1101  0.4189
  181PHE    HD2 2648   3.181   3.069   3.317 -0.7681  0.8331  0.6156
  181PHE      C 2649   3.309   3.451   3.091  0.5890  0.1180  0.5055
  181PHE      O 2650   3.206   3.427   3.027  0.0811  0.6152 -0.6282
  182TYR      N 2651   3.417   3.512   3.032  0.3655  0.0543  0.5324
  182TYR      H 2652   3.502   3.524   3.085  0.5183  3.0742 -0.3425
  182TYR     CA 2653   3.438   3.508   2.882 -0.1909  0.2452 -0.4622
  182TYR     HA 2654   3.339   3.521   2.837  0.2108 -0.5619 -1.5911
  182TYR     CB 2655   3.532   3.617   2.843  0.2791 -0.4656  0.1144
  182TYR    HB1 2656   3.535   3.619   2.734  1.7435 -0.7983  0.1429
  182TYR    HB2 2657   3.631   3.603   2.886  1.4730  1.3490 -2.0162
  182TYR     CG 2658   3.486   3.761   2.878 -0.6602 -0.2891 -0.3684
  182TYR    CD1 2659   3.375   3.815   2.809 -0.6452 -0.1335  0.1745
  182TYR    HD1 2660   3.328   3.761   2.729  1.1825 -1.3937 -0.0552
  182TYR    CE1 2661   3.332   3.944   2.828 -0.0760  0.2248 -1.0606
  182TYR    HE1 2662   3.253   3.988   2.769 -0.3341  0.4802 -0.5152
  182TYR     CZ 2663   3.389   4.016   2.931  0.2324  0.4086 -0.2860
  182TYR     OH 2664   3.343   4.140   2.949  0.0476  0.5423 -0.3173
  182TYR     HH 2665   3.389   4.179   3.024 -0.4668  0.0150  0.2755
  182TYR    CE2 2666   3.502   3.975   3.003  0.5435  0.2740  0.2940
  182TYR    HE2 2667   3.548   4.043   3.074  0.9957 -0.2055  0.4583
  182TYR    CD2 2668   3.545   3.839   2.974 -0.2992 -0.2966  0.3771
  182TYR    HD2 2669   3.627   3.798   3.032  1.0937  1.3697 -0.3992
  182TYR      C 2670   3.484   3.371   2.829  0.0930 -0.3294  0.2200
  182TYR      O 2671   3.585   3.319   2.875  0.2039 -0.5858 -0.5489
  183GLY      N 2672   3.415   3.318   2.730  0.1103  0.6035 -0.5381
  183GLY      H 2673   3.326   3.354   2.701  0.2421  2.4481  1.3203
  183GLY     CA 2674   3.464   3.198   2.668  0.7291 -0.1565 -0.0208
  183GLY    HA1 2675   3.573   3.198   2.665  0.7245  2.1123 -0.6333
  183GLY    HA2 2676   3.429   3.204   2.565 -2.1712 -1.6232  0.8515
  183GLY      C 2677   3.409   3.072   2.735  0.0550 -0.6420  0.8675
  183GLY      O 2678   3.336   3.071   2.834  0.3995 -0.0049 -0.3512
  184PRO      N 2679   3.456   2.957   2.682 -0.3796 -0.2635  0.0412
  184PRO     CD 2680   3.529   2.930   2.556 -0.3781 -0.1476  0.0265
  184PRO    HD1 2681   3.618   2.991   2.544 -0.6557  0.6161  1.9093
  184PRO    HD2 2682   3.461   2.957   2.475 -0.6507 -0.2875  0.2048
  184PRO     CG 2683   3.550   2.784   2.560 -0.3925  0.2777  0.5060
  184PRO    HG1 2684   3.648   2.765   2.603 -0.8477 -2.3932  0.4223
  184PRO    HG2 2685   3.553   2.743   2.459 -1.0897 -3.1570  1.8416
  184PRO     CB 2686   3.429   2.727   2.633 -0.1285 -0.6148 -0.0384
  184PRO    HB1 2687   3.433   2.624   2.668 -2.1803 -0.6825  0.0425
  184PRO    HB2 2688   3.337   2.743   2.576 -0.6403 -0.6504  0.7659
  184PRO     CA 2689   3.421   2.833   2.747  0.1425  0.2408 -0.3828
  184PRO     HA 2690   3.326   2.829   2.801  0.3153 -1.2514 -0.1767
  184PRO      C 2691   3.521   2.789   2.855 -0.4791  0.2039 -0.7592
  184PRO      O 2692   3.517   2.671   2.900 -0.6312  0.5943 -0.1967
  185PHE      N 2693   3.595   2.882   2.904 -0.1601 -0.3870 -0.4093
  185PHE      H 2694   3.581   2.977   2.875  3.5619 -0.7479 -3.5728
  185PHE     CA 2695   3.701   2.870   3.009 -0.2649  0.2491 -0.2780
  185PHE     HA 2696   3.757   2.777   3.004  2.1447  1.5155  2.8032
  185PHE     CB 2697   3.800   2.985   2.974  0.2421 -0.8757 -0.0166
  185PHE    HB1 2698   3.887   2.996   3.039  0.6275  1.0205 -0.8572
  185PHE    HB2 2699   3.736   3.072   2.986 -0.9479 -1.9880  1.8788
  185PHE     CG 2700   3.829   2.981   2.826 -0.2983  0.8609 -0.4067
  185PHE    CD1 2701   3.885   2.866   2.770 -0.0171  0.0759 -0.3540
  185PHE    HD1 2702   3.912   2.789   2.841  0.4994 -0.9661 -1.6612
  185PHE    CE1 2703   3.902   2.850   2.632 -0.2167  0.2836  0.1177
  185PHE    HE1 2704   3.939   2.756   2.592 -1.8570  0.0718 -0.9074
  185PHE     CZ 2705   3.893   2.957   2.544  0.8018 -0.4457  0.2287
  185PHE     HZ 2706   3.916   2.943   2.439 -2.3606 -0.2066 -0.5014
  185PHE    CE2 2707   3.854   3.077   2.610  0.6343 -0.4259  0.4068
  185PHE    HE2 2708   3.846   3.168   2.553 -1.4853 -0.0447  1.2850
  185PHE    CD2 2709   3.819   3.094   2.746  0.4516 -0.8872 -0.6885
  185PHE    HD2 2710   3.795   3.189   2.791  2.6654 -0.2945 -0.7578
  185PHE      C 2711   3.653   2.870   3.154  0.6448 -0.3263 -0.7746
  185PHE      O 2712   3.544   2.919   3.178  0.1435  0.0698  0.3611
  186VAL      N 2713   3.731   2.815   3.248 -0.5467  0.1381 -0.0150
  186VAL      H 2714   3.814   2.770   3.213  0.6651  1.5155  1.0623
  186VAL     CA 2715   3.691   2.795   3.392  0.1418  0.1089  0.6535
  186VAL     HA 2716   3.613   2.862   3.427 -0.9930 -0.3527 -0.9764
  186VAL     CB 2717   3.644   2.648   3.417 -0.1557 -0.1306 -0.3429
  186VAL     HB 2718   3.644   2.624   3.523  1.1754  2.3364  0.2539
  186VAL    CG1 2719   3.499   2.633   3.369 -0.0931 -0.0559  0.4846
  186VAL   HG11 2720   3.482   2.638   3.262  0.9345 -1.0391  0.2709
  186VAL   HG12 2721   3.423   2.698   3.412  1.5443  1.5152  1.0324
  186VAL   HG13 2722   3.460   2.535   3.399 -2.3847 -0.1293 -2.6622
  186VAL    CG2 2723   3.739   2.550   3.355  0.1396  0.2476 -0.9901
  186VAL   HG21 2724   3.838   2.571   3.396 -0.9782 -0.3808  2.1284
  186VAL   HG22 2725   3.712   2.447   3.380 -0.1874  0.4819 -0.3665
  186VAL   HG23 2726   3.754   2.563   3.248 -0.6565 -1.4895 -1.3183
  186VAL      C 2727   3.810   2.812   3.491  0.0986  0.1137 -0.5891
  186VAL      O 2728   3.925   2.806   3.448 -0.2603 -0.3208  0.2103
  187ASP      N 2729   3.777   2.837   3.616  0.4803 -0.1938  0.5744
  187ASP      H 2730   3.677   2.837   3.627  0.5218  0.7073  0.9874
  187ASP     CA 2731   3.860   2.886   3.724  0.1805 -0.1952  0.1346
  187ASP     HA 2732   3.921   2.971   3.693  1.4984 -0.8859  0.8322
  187ASP     CB 2733   3.767   2.949   3.837  0.7150  1.4463 -0.0791
  187ASP    HB1 2734   3.718   3.035   3.791 -0.1198  0.2026 -1.5638
  187ASP    HB2 2735   3.824   2.984   3.923 -1.1873  0.2689  1.6591
  187ASP     CG 2736   3.654   2.860   3.882 -0.0465  0.1642 -0.5072
  187ASP    OD1 2737   3.594   2.788   3.805 -0.4679 -0.3065  0.2569
  187ASP    OD2 2738   3.613   2.868   3.999  0.2098  0.3686 -0.3018
  187ASP      C 2739   3.955   2.773   3.785  0.2527 -0.3581  0.5303
  187ASP      O 2740   3.983   2.783   3.904 -0.3412 -0.1551  0.0649
  188ARG      N 2741   3.992   2.665   3.718 -0.0207 -0.3806  0.2517
  188ARG      H 2742   3.961   2.669   3.622 -4.5498  2.9302  1.7819
  188ARG     CA 2743   4.041   2.534   3.768 -0.5023 -0.3123  0.2236
  188ARG     HA 2744   4.107   2.544   3.854 -0.3266  1.7378 -0.1481
  188ARG     CB 2745   3.917   2.439   3.799 -0.2044  0.2007  0.5134
  188ARG    HB1 2746   3.869   2.474   3.890  0.0437 -1.9334  1.4747
  188ARG    HB2 2747   3.954   2.340   3.824  0.9668  0.8105  1.2332
  188ARG     CG 2748   3.820   2.422   3.687  0.4306 -0.4334 -0.1514
  188ARG    HG1 2749   3.855   2.349   3.614  1.9053  0.2267 -0.1166
  188ARG    HG2 2750   3.805   2.517   3.636  0.2358 -0.2211  0.3032
  188ARG     CD 2751   3.687   2.378   3.737  0.3753 -0.0688 -0.1142
  188ARG    HD1 2752   3.698   2.289   3.800  1.1404 -1.7257 -2.5562
  188ARG    HD2 2753   3.614   2.352   3.660 -0.2147  1.5482 -0.1150
  188ARG     NE 2754   3.619   2.484   3.819  0.0335  0.0361 -0.0258
  188ARG     HE 2755   3.640   2.581   3.798 -0.5156  0.6183  2.0468
  188ARG     CZ 2756   3.527   2.473   3.913 -0.1530  0.6070  0.1142
  188ARG    NH1 2757   3.491   2.363   3.962 -0.3792 -0.4014 -0.1174
  188ARG   HH11 2758   3.526   2.276   3.924  0.3085  0.2979 -1.1000
  188ARG   HH12 2759   3.446   2.363   4.052 -2.3286  2.0570 -1.0821
  188ARG    NH2 2760   3.475   2.583   3.965  0.6873  0.1613 -0.1960
  188ARG   HH21 2761   3.503   2.671   3.923 -1.0382  0.0833 -1.5294
  188ARG   HH22 2762   3.397   2.581   4.030 -0.0889 -3.2419 -1.1706
  188ARG      C 2763   4.132   2.473   3.656  1.1803  0.6714 -0.2529
  188ARG      O 2764   4.143   2.529   3.547 -0.0219  0.2049  0.6065
  189GLN      N 2765   4.203   2.371   3.700  0.0417  0.4464 -0.1031
  189GLN      H 2766   4.198   2.348   3.798  0.9491  1.0101  0.0779
  189GLN     CA 2767   4.307   2.301   3.616  0.5543  0.2951  0.0337
  189GLN     HA 2768   4.346   2.379   3.549 -1.2289  1.0569 -0.1206
  189GLN     CB 2769   4.423   2.262   3.716 -0.2036 -0.0441  0.4428
  189GLN    HB1 2770   4.509   2.221   3.664 -0.9212  0.6459 -1.3200
  189GLN    HB2 2771   4.392   2.181   3.782  0.2246 -0.8458 -0.3431
  189GLN     CG 2772   4.484   2.379   3.794  0.8066  0.6305  0.4459
  189GLN    HG1 2773   4.409   2.436   3.848  0.2483  0.9427 -0.6514
  189GLN    HG2 2774   4.537   2.441   3.722  0.7244 -1.3355 -1.3487
  189GLN     CD 2775   4.584   2.338   3.905 -0.4765  0.0375  0.5434
  189GLN    OE1 2776   4.554   2.246   3.978 -0.5001 -0.1317 -0.3796
  189GLN    NE2 2777   4.697   2.408   3.922 -0.4375  0.6536  0.0401
  189GLN   HE21 2778   4.720   2.494   3.874  0.7895  0.6188  0.5451
  189GLN   HE22 2779   4.764   2.365   3.984  2.2694  3.7075 -0.6804
  189GLN      C 2780   4.254   2.188   3.525  0.2233 -0.2490 -0.5417
  189GLN      O 2781   4.336   2.102   3.491  0.1613 -0.0420  0.5358
  190THR      N 2782   4.120   2.167   3.508  0.4747 -0.4144  0.1995
  190THR      H 2783   4.061   2.236   3.552  0.6129  0.1891 -0.5402
  190THR     CA 2784   4.072   2.077   3.399  1.1344  0.0559 -0.0166
  190THR     HA 2785   4.111   1.976   3.408  0.0708 -0.2303  1.5057
  190THR     CB 2786   3.919   2.064   3.414 -0.2724  0.1199  1.2076
  190THR     HB 2787   3.882   1.988   3.345  0.0205 -0.0244  1.2104
  190THR    CG2 2788   3.871   2.017   3.551 -0.5246 -0.4739  0.7749
  190THR   HG21 2789   3.931   1.932   3.583  0.7009  0.3286  0.6378
  190THR   HG22 2790   3.866   2.093   3.630 -0.2685  0.2322  0.1188
  190THR   HG23 2791   3.767   1.984   3.550 -1.3384  2.0206 -0.7714
  190THR    OG1 2792   3.845   2.187   3.390  0.1876  0.2987 -0.2531
  190THR    HG1 2793   3.751   2.171   3.400  0.0543  0.6116 -0.9660
  190THR      C 2794   4.108   2.121   3.250  0.6439 -0.1886 -0.0791
  190THR      O 2795   4.146   2.237   3.225 -0.7323 -0.4473  0.1163
  191ALA      N 2796   4.083   2.029   3.154 -0.1718  0.1451  0.2935
  191ALA      H 2797   4.033   1.945   3.179 -2.9407  1.0291 -2.0841
  191ALA     CA 2798   4.092   2.058   3.014  0.2989 -0.1173  0.0794
  191ALA     HA 2799   4.194   2.094   3.001 -0.7376  3.4415  1.5604
  191ALA     CB 2800   4.077   1.929   2.935  0.5190  0.0262  0.1250
  191ALA    HB1 2801   4.162   1.862   2.954 -0.9758 -1.7598  0.6077
  191ALA    HB2 2802   3.981   1.885   2.964 -0.1562  1.0714 -0.5293
  191ALA    HB3 2803   4.077   1.957   2.830  1.7116  1.2507  0.4475
  191ALA      C 2804   3.996   2.169   2.961 -0.4235  0.7058 -0.5222
  191ALA      O 2805   3.881   2.179   3.010  0.6336 -0.3573  0.3883
  192GLN      N 2806   4.051   2.255   2.877 -0.6977 -0.6101 -0.1163
  192GLN      H 2807   4.145   2.235   2.844  0.1556  1.0105  1.2551
  192GLN     CA 2808   3.966   2.368   2.826  0.1956  0.8599  0.1446
  192GLN     HA 2809   3.860   2.354   2.846 -0.3440  1.2164 -2.3060
  192GLN     CB 2810   4.012   2.499   2.891 -0.0650 -0.0485 -0.6463
  192GLN    HB1 2811   3.940   2.576   2.863 -2.0438 -1.1956  1.2184
  192GLN    HB2 2812   4.108   2.530   2.851  0.4861  1.3281  1.6466
  192GLN     CG 2813   4.032   2.490   3.047  0.1271  0.0326 -0.0556
  192GLN    HG1 2814   4.132   2.453   3.072  0.5959  0.5264 -1.1660
  192GLN    HG2 2815   3.951   2.427   3.083 -0.4102  0.4341 -0.5662
  192GLN     CD 2816   4.023   2.616   3.127  0.4643  0.4435 -0.1809
  192GLN    OE1 2817   3.977   2.720   3.082  0.4395  0.0265 -0.0093
  192GLN    NE2 2818   4.068   2.607   3.250  0.0879  0.4782  0.1533
  192GLN   HE21 2819   4.102   2.520   3.289  1.1050  0.9177  0.2530
  192GLN   HE22 2820   4.054   2.690   3.306 -0.7714 -1.2225  2.4798
  192GLN      C 2821   3.982   2.382   2.671 -0.2886  0.2905 -0.4897
  192GLN      O 2822   4.067   2.328   2.610 -0.0786 -0.2828  0.1969
  193ALA      N 2823   3.877   2.437   2.604 -0.3223 -0.2226 -0.1888
  193ALA      H 2824   3.788   2.449   2.650  0.3173  1.1020  0.7024
  193ALA     CA 2825   3.861   2.439   2.460 -0.5509  0.0882 -0.2770
  193ALA     HA 2826   3.889   2.342   2.418 -4.2174 -1.1609 -0.0128
  193ALA     CB 2827   3.717   2.471   2.426 -1.0269 -0.1060  0.4744
  193ALA    HB1 2828   3.703   2.464   2.318 -1.0975  0.8505  0.4100
  193ALA    HB2 2829   3.660   2.394   2.479 -1.8191 -1.1334 -1.8472
  193ALA    HB3 2830   3.694   2.574   2.454  0.7128  0.3629  0.1643
  193ALA      C 2831   3.950   2.545   2.388  0.1372  0.3714 -0.1329
  193ALA      O 2832   3.907   2.653   2.349  0.3414  0.0486 -0.2206
  194ALA      N 2833   4.084   2.518   2.389  0.5151 -0.2917  0.2695
  194ALA      H 2834   4.122   2.430   2.423 -1.0996 -0.6134  1.2819
  194ALA     CA 2835   4.181   2.622   2.344  0.3139  0.5413  0.0824
  194ALA     HA 2836   4.142   2.722   2.363 -1.3148  0.2498 -1.6312
  194ALA     CB 2837   4.307   2.599   2.430  0.0733 -0.7020 -0.3108
  194ALA    HB1 2838   4.280   2.591   2.535  2.7431  2.9682  0.7157
  194ALA    HB2 2839   4.347   2.507   2.386 -1.9053 -0.8394 -1.8463
  194ALA    HB3 2840   4.364   2.689   2.408 -0.0146 -0.1272  1.7332
  194ALA      C 2841   4.211   2.604   2.192  0.4673  0.0487  0.4068
  194ALA      O 2842   4.198   2.494   2.137 -0.0950  0.0330  0.4891
  195GLY      N 2843   4.244   2.717   2.131  0.0158 -0.1186 -0.5282
  195GLY      H 2844   4.265   2.805   2.175 -1.0050  0.6606 -1.5852
  195GLY     CA 2845   4.255   2.717   1.989 -0.3128 -0.1181  0.3349
  195GLY    HA1 2846   4.157   2.683   1.957  0.5968 -3.1581  0.7091
  195GLY    HA2 2847   4.334   2.646   1.963  1.8680  1.7885  1.6799
  195GLY      C 2848   4.272   2.848   1.920  0.6202 -0.9232 -0.0226
  195GLY      O 2849   4.296   2.955   1.979  0.1888 -0.1722  0.1972
  196THR      N 2850   4.257   2.841   1.785  0.0951 -0.3468 -0.4426
  196THR      H 2851   4.239   2.748   1.749 -1.2465 -0.0980 -0.4328
  196THR     CA 2852   4.299   2.932   1.679  0.4498  0.5026  0.2944
  196THR     HA 2853   4.402   2.899   1.668  0.2377  0.2212 -0.8766
  196THR     CB 2854   4.237   2.907   1.539 -0.0070 -0.5470  0.0137
  196THR     HB 2855   4.143   2.959   1.527  1.1381  1.1312 -1.7207
  196THR    CG2 2856   4.339   2.942   1.427  0.0950 -0.5234  0.1556
  196THR   HG21 2857   4.429   2.885   1.448 -0.1720 -1.0844 -0.2040
  196THR   HG22 2858   4.290   2.904   1.337 -0.7201 -3.4096  1.7734
  196THR   HG23 2859   4.351   3.049   1.412 -0.4104 -0.5803 -0.6565
  196THR    OG1 2860   4.206   2.770   1.529 -0.3141  0.5396 -0.0564
  196THR    HG1 2861   4.113   2.765   1.551 -0.2039 -1.8237 -0.1045
  196THR      C 2862   4.297   3.079   1.712  0.9769  0.6990  0.1118
  196THR      O 2863   4.192   3.125   1.755 -0.1093  0.2254 -0.3397
  197ASP      N 2864   4.405   3.155   1.700 -0.0796  0.5635 -0.4236
  197ASP      H 2865   4.491   3.113   1.668  0.7818  0.7576  1.6053
  197ASP     CA 2866   4.406   3.306   1.699  0.2861 -0.0547 -0.2433
  197ASP     HA 2867   4.325   3.330   1.769 -0.4903 -1.1320 -0.7559
  197ASP     CB 2868   4.537   3.363   1.755  0.1389 -0.8055 -0.3485
  197ASP    HB1 2869   4.614   3.341   1.681  1.5094  2.1177  0.1389
  197ASP    HB2 2870   4.559   3.310   1.847 -0.0896  0.4803  0.4593
  197ASP     CG 2871   4.542   3.512   1.791  0.1554  0.0262 -0.1003
  197ASP    OD1 2872   4.492   3.564   1.892  0.3409 -0.0311 -0.1449
  197ASP    OD2 2873   4.588   3.589   1.704  0.2761  0.0930  0.1374
  197ASP      C 2874   4.358   3.363   1.565 -0.3055  0.5944  0.0030
  197ASP    OC1 2875   4.423   3.351   1.461 -0.0036 -0.3308  0.0506
  197ASP    OC2 2876   4.240   3.409   1.562 -0.4608  0.3356  0.0756
  198LIG    c01 2877   4.784   3.285   4.136 -1.2026 -0.3346 -0.0740
  198LIG    h01 2878   4.724   3.376   4.149 -0.5652 -0.1903  1.8537
  198LIG    c02 2879   4.699   3.181   4.216 -0.5168  0.3144  0.1228
  198LIG    h02 2880   4.597   3.179   4.174 -1.5607 -3.3638  2.6814
  198LIG    h03 2881   4.689   3.209   4.322  3.2135  0.7286  0.3789
  198LIG    c03 2882   4.757   3.035   4.214 -0.5179  0.5523 -0.2137
  198LIG    h04 2883   4.803   3.023   4.115 -1.0961  0.9351 -0.5283
  198LIG    c04 2884   4.643   2.917   4.229 -0.3481  0.0036  0.0975
  198LIG    h05 2885   4.600   2.916   4.128  0.6688 -3.1697 -0.3135
  198LIG    h06 2886   4.562   2.937   4.301  0.7840  1.6640  0.9295
  198LIG    c05 2887   4.732   2.797   4.269 -0.2560 -0.2578 -0.3538
  198LIG    h07 2888   4.755   2.729   4.185  0.5061  0.1964 -0.5170
  198LIG    h08 2889   4.678   2.743   4.347  1.9422 -1.5569  0.3196
  198LIG    n06 2890   4.852   2.853   4.327  0.0795 -0.0931  0.0586
  198LIG    h09 2891   4.886   2.809   4.412 -2.0200  1.9654  1.9865
  198LIG    n07 2892   4.782   3.243   3.995  0.2926  0.3789 -0.5514
  198LIG    h10 2893   4.750   3.149   3.982  2.7869 -0.8757  1.9785
  198LIG    c08 2894   4.832   3.231   3.746 -0.6618 -0.3180 -0.5311
  198LIG    h11 2895   4.914   3.161   3.769 -0.8754  0.3765  2.4464
  198LIG    c09 2896   4.876   3.315   3.634  0.7804 -0.2773 -0.2223
  198LIG    h12 2897   4.882   3.424   3.645 -3.7067 -0.2672  2.6106
  198LIG    c10 2898   4.785   3.276   3.507  0.0893 -0.3595  0.6784
  198LIG    h13 2899   4.749   3.356   3.442 -0.6224  0.9525  2.6685
  198LIG    c11 2900   4.675   3.197   3.569  0.4466 -1.3130  0.1585
  198LIG    h14 2901   4.678   3.117   3.494 -1.1339 -0.0794 -1.2828
  198LIG    h15 2902   4.577   3.246   3.580 -0.8678 -4.1315  1.2954
  198LIG    c12 2903   4.995   3.342   3.401  0.7408 -0.3322  0.5852
  198LIG    h16 2904   4.957   3.325   3.299  0.1185 -0.2731  0.8133
  198LIG    h17 2905   5.104   3.333   3.391  0.6475  0.1322 -0.9957
  198LIG    h18 2906   4.960   3.445   3.409 -1.5657 -1.0942  0.3740
  198LIG    c13 2907   4.970   3.107   3.503 -0.8014 -0.1468 -0.3734
  198LIG    h19 2908   4.921   3.042   3.576 -2.0203 -1.6366 -2.4799
  198LIG    h20 2909   5.076   3.111   3.528 -1.2148  1.2655  1.2254
  198LIG    h21 2910   4.952   3.074   3.400 -0.9531 -1.7222  0.1565
  198LIG    c14 2911   4.534   2.953   3.691 -0.2278  1.2762 -0.1854
  198LIG    h22 2912   4.484   3.027   3.627  1.0779  2.4941  0.1787
  198LIG    n15 2913   4.632   2.873   3.600  0.7533 -0.3286  0.0721
  198LIG    h23 2914   4.723   2.857   3.641  0.0622 -1.0106  1.3376
  198LIG    c16 2915   4.508   2.770   3.863 -0.3958  0.6984 -0.6299
  198LIG    h24 2916   4.569   2.818   3.940 -0.4883  0.1467 -0.2055
  198LIG    h25 2917   4.566   2.702   3.800 -1.6130  1.2032 -2.3041
  198LIG    h26 2918   4.428   2.713   3.912  0.1159 -0.8022 -1.5258
  198LIG    c17 2919   4.318   2.798   3.683 -0.8069  0.3184 -0.0448
  198LIG    h27 2920   4.257   2.723   3.735  1.0517 -0.3016  1.2830
  198LIG    h28 2921   4.374   2.740   3.608  0.5610  1.3356  0.1822
  198LIG    h29 2922   4.258   2.866   3.621  0.5894  1.6498  0.0452
  198LIG    c18 2923   4.342   2.954   3.876 -0.2343  0.4467  0.4886
  198LIG    h30 2924   4.287   3.043   3.842  1.4991  2.0727  1.9057
  198LIG    h31 2925   4.394   2.994   3.963 -1.5838  0.6361  1.2239
  198LIG    h32 2926   4.268   2.881   3.913 -0.0071  0.1317  0.3275
  198LIG    c19 2927   4.922   3.299   4.182  0.0937 -0.0568  0.5212
  198LIG    n20 2928   5.025   3.310   4.226  0.1173 -0.0593 -0.9913
  198LIG    c21 2929   4.880   2.986   4.307 -0.3277 -0.6092 -0.3912
  198LIG    o22 2930   4.945   3.063   4.372 -0.1147 -0.0805 -0.5231
  198LIG    c23 2931   4.814   3.319   3.880 -0.5526 -0.0116 -0.4933
  198LIG    o24 2932   4.846   3.435   3.897  0.3642 -0.5423 -0.2566
  198LIG    c25 2933   4.929   3.254   3.507 -0.0130 -0.1913  0.3398
  198LIG    n26 2934   4.710   3.148   3.690 -0.4178 -0.1125 -0.1587
  198LIG    c27 2935   4.630   3.056   3.770  0.1199  0.6348  0.5288
  198LIG    o28 2936   4.650   3.050   3.885 -0.5037 -0.1733  0.0336
  198LIG    c29 2937   4.616   2.828   3.474  0.3918 -0.2475 -0.0686
  198LIG    o30 2938   4.511   2.860   3.414  0.2394 -0.2929  0.8030
  198LIG    c31 2939   4.723   2.722   3.426  0.0139 -0.0414 -0.3461
  198LIG    f01 2940   4.769   2.624   3.514 -1.0547 -0.6420  0.2082
  198LIG    f02 2941   4.672   2.658   3.323 -0.4723 -0.0208 -0.2623
  198LIG    f03 2942   4.827   2.797   3.369 -0.0714 -0.4595  0.2809
  198LIG    c32 2943   4.426   2.869   3.771  0.4595  0.0666  0.1996
  199SOL     OW 2944   0.333   1.611   0.774 -0.2052  0.1386 -0.5378
  199SOL    HW1 2945   0.250   1.640   0.735  0.5886  2.2602 -0.6998
  199SOL    HW2 2946   0.380   1.571   0.701 -0.1192  1.0772 -1.0137
  200SOL     OW 2947   6.453   7.768   1.635  0.4311 -0.1719  0.0314
  200SOL    HW1 2948   6.404   7.824   1.574 -1.0717 -0.7531  0.6869
  200SOL    HW2 2949   6.453   7.682   1.593  1.2676 -0.0815 -0.1631
  201SOL     OW 2950   0.783   7.261   7.824  0.0051 -0.0262 -0.3654
  201SOL    HW1 2951   0.710   7.263   7.762 -0.1565  2.9560 -0.1209
  201SOL    HW2 2952   0.861   7.274   7.769  0.0598  0.2286 -0.2272
  202SOL     OW 2953   0.186   2.015   0.717 -0.2747  0.0344  0.2489
  202SOL    HW1 2954   0.180   2.009   0.813 -0.5823  0.1638  0.2389
  202SOL    HW2 2955   0.096   2.010   0.687 -0.2177  0.4558 -0.0044
  203SOL     OW 2956   1.379   1.494   7.555 -0.1294 -0.1564 -0.2630
  203SOL    HW1 2957   1.405   1.475   7.645  0.6699 -0.4793 -0.5570
  203SOL    HW2 2958   1.453   1.464   7.502 -1.0053 -0.8432 -1.0975
  204SOL     OW 2959   0.569   0.850   1.897  0.1490  0.5500  0.5340
  204SOL    HW1 2960   0.648   0.808   1.863  0.6706  1.2095  0.9172
  204SOL    HW2 2961   0.577   0.843   1.992 -1.3571 -1.3825  0.5238
  205SOL     OW 2962   2.045   7.738   0.533 -0.3704 -0.2623 -0.1451
  205SOL    HW1 2963   1.985   7.715   0.462  0.3957 -0.1570 -0.8427
  205SOL    HW2 2964   2.016   7.825   0.561  0.1298  0.2647 -1.2299
  206SOL     OW 2965   7.541   0.458   0.433  0.0432 -0.4887 -0.1180
  206SOL    HW1 2966   7.526   0.417   0.348 -1.1754 -2.4309  1.0326
  206SOL    HW2 2967   7.523   0.551   0.418 -1.6902 -1.0475 -1.6144
  207SOL     OW 2968   7.757   0.651   1.539 -0.7171 -0.7569 -0.5305
  207SOL    HW1 2969   7.832   0.707   1.515 -2.7915  1.7497 -1.2887
  207SOL    HW2 2970   7.718   0.627   1.454 -0.6354 -2.3023 -0.1458
  208SOL     OW 2971   0.374   1.631   7.745  0.1994 -0.2121  0.0245
  208SOL    HW1 2972   0.425   1.712   7.755 -0.6127  0.4140 -0.8930
  208SOL    HW2 2973   0.417   1.569   7.803  0.5179  1.0358  1.1478
  209SOL     OW 2974   0.422   1.443   1.480 -0.5554  0.0170  0.8534
  209SOL    HW1 2975   0.338   1.447   1.434 -0.2387  0.1673  0.2952
  209SOL    HW2 2976   0.412   1.504   1.553 -0.7521  0.4191  0.4920
  210SOL     OW 2977   6.701   1.346   1.036  0.1891 -0.3748 -0.0449
  210SOL    HW1 2978   6.755   1.325   0.959 -0.1712 -2.1706  0.1893
  210SOL    HW2 2979   6.731   1.286   1.104 -0.5595  0.1606  0.7620
  211SOL     OW 2980   1.562   1.743   2.214  0.2108  0.2719  0.3030
  211SOL    HW1 2981   1.629   1.810   2.227  0.1821  0.2311  0.6515
  211SOL    HW2 2982   1.490   1.770   2.271 -0.4591  0.8454 -0.7815
  212SOL     OW 2983   7.798   7.557   1.246 -0.0741  0.2029 -0.5892
  212SOL    HW1 2984   7.764   7.564   1.335  1.3345 -2.9156  0.2151
  212SOL    HW2 2985   7.746   7.487   1.206  1.3111 -0.4494 -1.2594
  213SOL     OW 2986   0.146   1.267   0.921  0.4229 -0.0592 -0.9328
  213SOL    HW1 2987   0.083   1.324   0.877  0.7955  1.2064  0.1760
  213SOL    HW2 2988   0.159   1.306   1.007  1.2774 -1.3835 -0.4439
  214SOL     OW 2989   7.163   3.501   7.796 -0.2137  0.0007  0.1252
  214SOL    HW1 2990   7.113   3.478   7.874  0.8580 -2.9569 -0.0363
  214SOL    HW2 2991   7.253   3.510   7.828  0.1690 -0.8576 -0.7139
  215SOL     OW 2992   7.761   1.068   1.054  0.7333  0.4163  0.0406
  215SOL    HW1 2993   7.688   1.128   1.042 -0.4467 -0.9527  0.2596
  215SOL    HW2 2994   7.827   1.118   1.101  0.6351  2.2005 -1.7009
  216SOL     OW 2995   7.431   2.697   1.425  0.0708  0.1173  0.6110
  216SOL    HW1 2996   7.378   2.776   1.439 -0.0828  0.3988 -1.5086
  216SOL    HW2 2997   7.521   2.727   1.431  0.0140  0.1030  1.6534
  217SOL     OW 2998   0.764   1.843   0.668 -0.1311  0.0296 -0.4496
  217SOL    HW1 2999   0.724   1.840   0.582 -0.5466  0.2963 -0.2701
  217SOL    HW2 3000   0.744   1.931   0.700 -0.6718 -0.3424  0.2452
  218SOL     OW 3001   1.129   2.590   0.540 -0.0141 -0.0834  0.6385
  218SOL    HW1 3002   1.195   2.618   0.603 -0.4248 -0.4192  1.2135
  218SOL    HW2 3003   1.107   2.500   0.565 -0.6055 -0.0159  0.3803
  219SOL     OW 3004   0.412   1.153   0.664  0.1927 -0.3705  0.1976
  219SOL    HW1 3005   0.412   1.068   0.707  0.0832 -0.4321  0.0791
  219SOL    HW2 3006   0.504   1.175   0.653  0.2336 -1.3589 -1.5079
  220SOL     OW 3007   1.026   7.504   1.113  0.4930  0.1370  0.0405
  220SOL    HW1 3008   1.048   7.417   1.081  0.0086  0.0719 -0.1225
  220SOL    HW2 3009   0.967   7.540   1.047 -1.0023 -0.2425  1.1549
  221SOL     OW 3010   6.870   7.628   2.220 -0.2872  0.2334 -0.1689
  221SOL    HW1 3011   6.779   7.617   2.191 -0.1211 -1.0607 -0.2257
  221SOL    HW2 3012   6.864   7.687   2.295 -1.1986 -0.0274 -0.0266
  222SOL     OW 3013   2.182   2.802   0.240 -0.2538  0.0507 -1.3484
  222SOL    HW1 3014   2.255   2.751   0.205  0.0026  0.1834 -1.0006
  222SOL    HW2 3015   2.166   2.869   0.172 -0.6950 -0.5860 -1.8742
  223SOL     OW 3016   1.054   1.525   0.176  0.1172  0.4120 -0.0501
  223SOL    HW1 3017   1.126   1.569   0.131  2.0498 -1.0438  1.5708
  223SOL    HW2 3018   0.996   1.596   0.203  0.7428  1.5730 -1.6973
  224SOL     OW 3019   1.109   1.477   0.810 -0.6496  0.0142 -0.1521
  224SOL    HW1 3020   1.025   1.439   0.786 -0.7155 -1.4523  2.3345
  224SOL    HW2 3021   1.094   1.572   0.807 -1.4164 -0.1901 -3.0656
  225SOL     OW 3022   0.599   1.890   0.183  0.3708  0.2223 -0.0874
  225SOL    HW1 3023   0.561   1.907   0.097 -2.0694  1.8637  1.2494
  225SOL    HW2 3024   0.657   1.964   0.199 -0.4247  0.7695  0.3294
  226SOL     OW 3025   0.122   1.273   1.575  0.0448  0.1116 -0.2117
  226SOL    HW1 3026   0.129   1.316   1.660  1.2309  0.2403 -0.3790
  226SOL    HW2 3027   0.032   1.291   1.547 -0.2057  0.4643  0.7945
  227SOL     OW 3028   1.230   1.178   1.763  0.6399  0.2981  0.1760
  227SOL    HW1 3029   1.161   1.114   1.745  0.9675 -0.1859  0.6191
  227SOL    HW2 3030   1.244   1.172   1.857  2.2570 -0.6117 -0.1101
  228SOL     OW 3031   1.960   0.437   2.246 -0.0933  0.2283 -0.8554
  228SOL    HW1 3032   1.912   0.512   2.282 -0.7938 -1.6012  2.0618
  228SOL    HW2 3033   2.051   0.466   2.242 -0.1630  0.7962  1.5010
  229SOL     OW 3034   0.951   7.608   0.282  0.4781  1.0321 -0.2344
  229SOL    HW1 3035   1.029   7.586   0.232 -0.7771 -2.6216 -0.6235
  229SOL    HW2 3036   0.915   7.685   0.238  1.9688  0.6738 -2.1050
  230SOL     OW 3037   6.653   1.036   0.746 -0.3641  0.3319 -0.0763
  230SOL    HW1 3038   6.592   1.085   0.801  0.7835  0.6285  0.9326
  230SOL    HW2 3039   6.619   0.946   0.748 -1.2581  0.6564 -0.2256
  231SOL     OW 3040   0.682   1.314   7.696  0.0770  0.2081  0.4537
  231SOL    HW1 3041   0.772   1.334   7.668 -0.2123 -0.7400 -1.2273
  231SOL    HW2 3042   0.638   1.285   7.616 -0.8549 -2.3698  1.8574
  232SOL     OW 3043   2.395   1.075   1.127 -0.1828  0.4897 -0.0729
  232SOL    HW1 3044   2.405   0.980   1.132  1.4517  0.6072 -0.8727
  232SOL    HW2 3045   2.464   1.109   1.184 -0.5132  1.2061 -0.1015
  233SOL     OW 3046   0.901   7.876   2.910  0.1145  0.4691 -0.3179
  233SOL    HW1 3047   0.978   7.927   2.884  0.6260  1.3989  2.9113
  233SOL    HW2 3048   0.827   7.925   2.874  0.8769  1.0698 -1.0813
  234SOL     OW 3049   1.321   2.001   0.265 -0.3048 -0.0052 -0.3177
  234SOL    HW1 3050   1.396   1.963   0.219  1.8076  2.4350  1.0523
  234SOL    HW2 3051   1.345   1.994   0.358 -2.6880 -1.0662  0.2384
  235SOL     OW 3052   0.332   2.641   7.567 -0.5065  0.1462 -0.0577
  235SOL    HW1 3053   0.360   2.610   7.653 -1.4837  0.2384  0.2965
  235SOL    HW2 3054   0.378   2.585   7.505 -2.2909 -2.0584  0.5703
  236SOL     OW 3055   1.242   7.800   1.493  0.5587 -0.3102  0.2306
  236SOL    HW1 3056   1.316   7.829   1.441  0.1530 -1.7635 -1.1608
  236SOL    HW2 3057   1.272   7.720   1.536 -0.1721 -0.8754 -0.2979
  237SOL     OW 3058   2.886   0.467   1.504  0.0097  0.6975  0.1204
  237SOL    HW1 3059   2.915   0.478   1.414 -1.3279 -0.2272 -0.4372
  237SOL    HW2 3060   2.966   0.449   1.553  0.4921 -0.8164 -1.2165
  238SOL     OW 3061   1.391   1.319   7.000  0.3703  0.1269 -0.3832
  238SOL    HW1 3062   1.296   1.311   6.989  0.5339  0.6466 -2.2788
  238SOL    HW2 3063   1.406   1.412   7.013  0.5136 -0.0926  1.0514
  239SOL     OW 3064   0.102   0.898   1.079  0.0039  0.0152 -0.1002
  239SOL    HW1 3065   0.152   0.918   1.000 -0.1359  1.2514  0.1090
  239SOL    HW2 3066   0.016   0.937   1.063 -0.2814 -0.4390  0.3257
  240SOL     OW 3067   1.206   0.080   0.194  1.1359  0.3630  0.1941
  240SOL    HW1 3068   1.112   0.075   0.179  1.0373 -0.4434  1.0714
  240SOL    HW2 3069   1.217   0.070   0.288  2.1543 -0.4716  0.0030
  241SOL     OW 3070   2.119   1.094   1.876 -0.2367 -0.3197 -0.2648
  241SOL    HW1 3071   2.117   1.155   1.950 -0.0159  0.0451 -0.5554
  241SOL    HW2 3072   2.042   1.118   1.823  0.4229  0.3921 -0.9165
  242SOL     OW 3073   7.838   0.159   0.210 -0.1256  0.0872  0.1037
  242SOL    HW1 3074   7.821   0.164   0.304 -0.2773  2.8100 -0.0320
  242SOL    HW2 3075   7.752   0.143   0.170 -0.2644  0.1605  0.3714
  243SOL     OW 3076   1.302   0.917   7.819  0.1052  0.3117 -0.4992
  243SOL    HW1 3077   1.212   0.942   7.796  0.1185  0.2029 -0.6610
  243SOL    HW2 3078   1.349   0.914   7.736  0.0431 -0.5076 -0.5056
  244SOL     OW 3079   0.570   1.262   1.702 -0.7248  0.1948  0.8635
  244SOL    HW1 3080   0.487   1.256   1.655  0.0117  0.0497 -0.4495
  244SOL    HW2 3081   0.636   1.249   1.634  0.3579 -0.1063  1.9705
  245SOL     OW 3082   0.100   2.221   2.673  0.2414  0.0172  0.2348
  245SOL    HW1 3083   0.172   2.207   2.735  0.1044 -1.2849  0.1096
  245SOL    HW2 3084   0.046   2.143   2.681 -0.0114  0.0295 -1.2158
  246SOL     OW 3085   1.600   1.602   0.697  0.1036  0.0993  0.1156
  246SOL    HW1 3086   1.523   1.556   0.732  0.4452 -1.0822 -0.6697
  246SOL    HW2 3087   1.578   1.618   0.605 -0.1732  1.8708  0.4715
  247SOL     OW 3088   1.551   0.667   2.348  0.0877 -0.0591  0.2751
  247SOL    HW1 3089   1.573   0.730   2.279  0.5519 -1.7518 -1.1379
  247SOL    HW2 3090   1.461   0.688   2.372  0.0690  0.8195 -0.5400
  248SOL     OW 3091   1.102   1.405   7.261  0.4047  0.3017 -0.3048
  248SOL    HW1 3092   1.028   1.370   7.213 -1.4763 -0.2000  2.8548
  248SOL    HW2 3093   1.079   1.497   7.278  0.6948  0.2699  0.2947
  249SOL     OW 3094   7.863   1.946   0.585 -0.3802 -0.6816  0.3150
  249SOL    HW1 3095   7.902   1.900   0.511 -0.4214  0.4076 -0.3880
  249SOL    HW2 3096   7.779   1.978   0.552 -0.6669 -0.7072  1.0127
  250SOL     OW 3097   7.855   1.596   1.722  0.0748  0.0964  0.1782
  250SOL    HW1 3098   7.769   1.584   1.683  0.5846 -0.0536 -0.9038
  250SOL    HW2 3099   7.870   1.516   1.772  0.1818 -0.4820 -0.7765
  251SOL     OW 3100   0.208   2.930   0.831  0.0781  0.8303  0.2619
  251SOL    HW1 3101   0.222   2.853   0.776  2.2675 -0.9039  3.1717
  251SOL    HW2 3102   0.251   3.002   0.784  0.9364 -0.3873 -0.8168
  252SOL     OW 3103   1.155   1.823   1.058  0.8875 -0.2760  0.2812
  252SOL    HW1 3104   1.063   1.832   1.034  0.5233 -2.1638  0.9869
  252SOL    HW2 3105   1.183   1.913   1.078 -0.5513  0.4227 -0.7968
  253SOL     OW 3106   0.973   1.744   2.403 -0.2096  0.1455 -1.1391
  253SOL    HW1 3107   0.887   1.727   2.441  1.1383 -3.0131  0.5833
  253SOL    HW2 3108   1.027   1.768   2.478  0.6959  1.0162 -2.0706
  254SOL     OW 3109   7.843   0.992   0.764 -0.1286 -0.4568 -0.2524
  254SOL    HW1 3110   7.920   0.976   0.818 -1.0087 -1.3965  0.7262
  254SOL    HW2 3111   7.782   1.036   0.822 -0.1408  0.7686 -1.1744
  255SOL     OW 3112   1.670   0.327   0.999  0.3149 -0.0940 -0.0688
  255SOL    HW1 3113   1.701   0.329   0.908 -0.6625  0.5630 -0.3825
  255SOL    HW2 3114   1.731   0.268   1.043  2.2272  1.4140 -0.6308
  256SOL     OW 3115   0.592   1.930   2.414  0.6109 -0.2630  0.4374
  256SOL    HW1 3116   0.601   1.888   2.328  2.8392  0.4471  0.3258
  256SOL    HW2 3117   0.655   1.884   2.469  0.8651  0.8729  1.0958
  257SOL     OW 3118   2.683   2.405   0.221  0.0178 -0.0624 -0.1214
  257SOL    HW1 3119   2.659   2.493   0.194 -0.8402 -0.1139  0.4439
  257SOL    HW2 3120   2.739   2.417   0.297 -0.5174 -0.0118  0.2693
  258SOL     OW 3121   0.597   7.692   1.847 -0.2669 -0.1835  0.3572
  258SOL    HW1 3122   0.576   7.602   1.873 -0.3294  0.3131  2.0551
  258SOL    HW2 3123   0.616   7.737   1.930 -0.1738  1.3467 -0.4907
  259SOL     OW 3124   0.758   1.013   0.921  0.2167  0.2703 -0.1740
  259SOL    HW1 3125   0.804   1.002   1.004 -0.1378 -0.4111 -0.0571
  259SOL    HW2 3126   0.826   1.013   0.854  0.5216  1.0828  0.1430
  260SOL     OW 3127   0.691   2.373   0.516 -0.0326 -0.1446  0.0241
  260SOL    HW1 3128   0.671   2.287   0.551 -1.2086  0.4109  0.6975
  260SOL    HW2 3129   0.612   2.425   0.529  0.9826  1.3221  0.4900
  261SOL     OW 3130   1.019   0.885   0.479 -0.3061  0.6282 -0.3225
  261SOL    HW1 3131   0.971   0.817   0.526 -0.6962  0.9959 -0.1833
  261SOL    HW2 3132   1.108   0.851   0.471  0.3838  1.6119  2.8154
  262SOL     OW 3133   0.063   2.940   0.370  0.3091 -0.0132 -0.1038
  262SOL    HW1 3134   0.148   2.934   0.414  0.3086 -1.4495 -0.3070
  262SOL    HW2 3135   0.022   2.855   0.385  0.6912 -0.8547 -3.6367
  263SOL     OW 3136   0.291   2.918   0.507  0.8436  0.7929 -0.4128
  263SOL    HW1 3137   0.302   2.845   0.568 -0.0311 -0.4257 -1.7060
  263SOL    HW2 3138   0.310   2.996   0.559 -0.1930 -0.2138  1.5043
  264SOL     OW 3139   0.659   0.583   1.129  0.2406  0.4435 -0.4014
  264SOL    HW1 3140   0.688   0.555   1.043 -0.0736  0.3015 -0.4601
  264SOL    HW2 3141   0.568   0.610   1.117 -0.8490 -2.6591  0.5354
  265SOL     OW 3142   0.733   7.874   0.243 -0.3014  0.1021 -0.1431
  265SOL    HW1 3143   0.805   7.937   0.249 -0.6044  0.3048  1.3280
  265SOL    HW2 3144   0.665   7.919   0.193 -1.2231  1.5899  2.4563
  266SOL     OW 3145   0.236   7.670   0.252  0.1921 -0.2280  0.3890
  266SOL    HW1 3146   0.277   7.754   0.231  0.9542 -0.7570 -0.2421
  266SOL    HW2 3147   0.187   7.647   0.174  0.1715 -0.4857  0.4775
  267SOL     OW 3148   0.999   0.301   3.157 -0.1910 -0.0518 -0.5153
  267SOL    HW1 3149   1.058   0.246   3.105 -0.5399 -2.8532  2.0308
  267SOL    HW2 3150   0.923   0.314   3.101  1.0306  0.0790 -2.1793
  268SOL     OW 3151   0.582   1.875   0.907  0.1596  0.0027  0.6753
  268SOL    HW1 3152   0.593   1.849   0.815 -1.8635  0.1917  0.3762
  268SOL    HW2 3153   0.652   1.829   0.953 -0.1427 -1.8059 -0.6414
  269SOL     OW 3154   0.874   7.714   1.916 -0.2498  0.6902 -0.3273
  269SOL    HW1 3155   0.955   7.727   1.867 -0.8622  3.0603 -0.7656
  269SOL    HW2 3156   0.810   7.688   1.851 -0.7893  2.7395 -0.6487
  270SOL     OW 3157   7.594   1.577   7.412 -0.5309 -0.0773  0.1830
  270SOL    HW1 3158   7.591   1.609   7.502  0.8612 -0.6600  0.4421
  270SOL    HW2 3159   7.531   1.504   7.411  1.8678 -2.1866  1.5442
  271SOL     OW 3160   1.395   0.546   2.041  0.2705  0.0869  0.6059
  271SOL    HW1 3161   1.486   0.548   2.070  0.6359 -1.4393 -0.3490
  271SOL    HW2 3162   1.372   0.453   2.043  0.3763 -0.0944 -4.0927
  272SOL     OW 3163   7.835   0.233   1.375  0.3394 -0.2008 -0.0515
  272SOL    HW1 3164   7.792   0.189   1.448 -0.7500 -0.0956 -0.6288
  272SOL    HW2 3165   7.793   0.319   1.371  1.5224  0.3923  0.2150
  273SOL     OW 3166   0.609   2.168   0.042  0.3851  0.1872  0.6377
  273SOL    HW1 3167   0.639   2.253   0.075  0.5178  0.2713  0.3029
  273SOL    HW2 3168   0.523   2.156   0.082  0.5878  0.2435  1.0921
  274SOL     OW 3169   7.751   0.109   7.677 -0.6507  0.4632  0.2343
  274SOL    HW1 3170   7.769   0.203   7.669 -1.1224  0.6479  1.2966
  274SOL    HW2 3171   7.669   0.096   7.629 -1.0821  0.7716  0.8738
  275SOL     OW 3172   0.692   7.818   2.087 -0.3988  0.1644  0.0865
  275SOL    HW1 3173   0.769   7.798   2.033  0.6536 -1.3521  2.1067
  275SOL    HW2 3174   0.679   7.739   2.140 -1.1880  1.7476  2.2969
  276SOL     OW 3175   0.910   0.389   1.036  0.0416 -0.5351  0.0259
  276SOL    HW1 3176   0.999   0.426   1.033  0.1012 -0.7692 -1.8021
  276SOL    HW2 3177   0.862   0.449   1.093  1.4143 -0.4882  1.1518
  277SOL     OW 3178   2.285   2.161   0.911 -0.1112 -0.7148  0.1339
  277SOL    HW1 3179   2.238   2.203   0.983  2.7528  2.8209 -0.0006
  277SOL    HW2 3180   2.351   2.106   0.954 -0.2423 -0.7854  0.2443
  278SOL     OW 3181   7.332   0.165   0.344  0.0612  0.0916  0.0325
  278SOL    HW1 3182   7.384   0.144   0.422 -0.0155 -0.8924 -0.1690
  278SOL    HW2 3183   7.370   0.246   0.311  1.3364 -0.4989  0.0157
  279SOL     OW 3184   1.687   2.088   1.124  0.2663  0.2251  0.0758
  279SOL    HW1 3185   1.672   2.183   1.116  1.0017  0.3779  0.4863
  279SOL    HW2 3186   1.624   2.049   1.063  0.0708  0.9861 -0.2187
  280SOL     OW 3187   7.849   1.273   6.607 -0.5247 -1.0588  0.1638
  280SOL    HW1 3188   7.873   1.267   6.699  3.6134 -0.1394 -0.8047
  280SOL    HW2 3189   7.861   1.184   6.573 -0.5076 -1.0510  0.1509
  281SOL     OW 3190   7.873   0.180   0.509  0.4499  0.1253 -0.4074
  281SOL    HW1 3191   7.853   0.225   0.591 -3.2542 -1.5931 -0.2984
  281SOL    HW2 3192   7.967   0.192   0.497  0.0700  5.3406  1.0898
  282SOL     OW 3193   0.960   7.689   1.292  0.2245 -0.2221  0.9493
  282SOL    HW1 3194   0.983   7.774   1.255 -4.0268  0.5216 -0.1815
  282SOL    HW2 3195   0.971   7.628   1.220  0.2231 -0.1162  0.8575
  283SOL     OW 3196   0.190   0.511   0.271  0.4983  0.7239  0.7476
  283SOL    HW1 3197   0.110   0.521   0.322 -0.5737 -0.3813 -0.7100
  283SOL    HW2 3198   0.178   0.568   0.195  0.8119  0.0716  0.2032
  284SOL     OW 3199   2.473   7.301   7.475  0.2984  0.1870  0.1683
  284SOL    HW1 3200   2.380   7.319   7.490  0.3990  1.3546 -0.5921
  284SOL    HW2 3201   2.507   7.280   7.561 -0.6239  0.0234  0.4960
  285SOL     OW 3202   1.000   3.896   7.865 -0.1643  0.1678  0.2098
  285SOL    HW1 3203   0.936   3.826   7.873 -0.0411  0.2019  1.6883
  285SOL    HW2 3204   1.075   3.856   7.821 -0.1469 -0.6060  0.9329
  286SOL     OW 3205   0.639   0.970   7.203  0.3385 -0.0467 -0.1486
  286SOL    HW1 3206   0.586   0.953   7.281  0.0219 -2.2965 -0.8214
  286SOL    HW2 3207   0.729   0.951   7.230  0.3588  0.1853 -0.0491
  287SOL     OW 3208   2.600   3.087   7.360  0.1875 -0.0606 -0.6255
  287SOL    HW1 3209   2.553   3.092   7.443  1.2337 -2.8564  0.2017
  287SOL    HW2 3210   2.664   3.158   7.364 -0.4939  0.4874  0.5246
  288SOL     OW 3211   1.902   1.387   7.309 -0.2881 -0.1289 -0.0756
  288SOL    HW1 3212   1.948   1.357   7.387 -0.8699 -0.7033  0.0503
  288SOL    HW2 3213   1.886   1.307   7.258 -0.6133  0.1405 -0.4033
  289SOL     OW 3214   1.823   0.421   7.597  0.1896 -0.5326  0.2125
  289SOL    HW1 3215   1.803   0.327   7.598 -0.2410 -0.4528 -1.1901
  289SOL    HW2 3216   1.772   0.456   7.525  1.4231  0.5503 -0.1541
  290SOL     OW 3217   1.708   0.889   6.743 -0.4385 -0.1174  0.5819
  290SOL    HW1 3218   1.752   0.928   6.818  0.4009  3.7971 -1.8768
  290SOL    HW2 3219   1.770   0.823   6.711  0.9288  0.9495  0.9874
  291SOL     OW 3220   0.490   0.137   1.239  0.2298  0.0590 -0.3267
  291SOL    HW1 3221   0.557   0.194   1.278  0.4981 -1.7694  1.9939
  291SOL    HW2 3222   0.408   0.184   1.252  0.9426  1.8598 -2.2720
  292SOL     OW 3223   1.795   1.271   1.476  0.0857 -0.1383 -0.2187
  292SOL    HW1 3224   1.737   1.325   1.530  0.2743 -0.2786  0.1271
  292SOL    HW2 3225   1.833   1.333   1.413 -0.9193 -0.1616 -0.8624
  293SOL     OW 3226   0.008   0.485   1.192 -0.0987  0.5642 -0.4090
  293SOL    HW1 3227   0.065   0.461   1.120  0.4968  0.3981  0.1162
  293SOL    HW2 3228  -0.081   0.467   1.160  0.1726  0.3860 -1.0520
  294SOL     OW 3229   2.081   7.758   2.017 -0.1162 -0.5119  0.4708
  294SOL    HW1 3230   1.991   7.729   2.026 -0.0864 -1.3533 -1.7456
  294SOL    HW2 3231   2.075   7.843   1.972  0.1974 -0.5971  0.2619
  295SOL     OW 3232   0.611   1.054   1.241 -0.0780  0.0294  0.6544
  295SOL    HW1 3233   0.563   0.995   1.183  0.6484 -1.0695  1.1834
  295SOL    HW2 3234   0.671   1.101   1.183  1.5103 -1.9327  0.6820
  296SOL     OW 3235   1.922   1.179   0.998 -0.2765 -0.2111 -0.5087
  296SOL    HW1 3236   2.018   1.170   0.996 -0.5597 -2.9924 -3.7561
  296SOL    HW2 3237   1.899   1.167   1.090  2.3209 -1.3986  0.0119
  297SOL     OW 3238   1.793   7.386   1.985 -0.0152 -0.3497 -0.1041
  297SOL    HW1 3239   1.720   7.439   1.953 -0.3320 -2.2712 -2.6064
  297SOL    HW2 3240   1.862   7.450   2.003  0.1313  0.8261 -4.5045
  298SOL     OW 3241   1.057   1.227   0.924  0.4325  0.0904 -0.2148
  298SOL    HW1 3242   1.063   1.162   0.854  1.0669  1.5388 -1.5240
  298SOL    HW2 3243   1.075   1.311   0.881  1.6720  0.9090  1.8515
  299SOL     OW 3244   7.881   1.714   7.547  0.1050  0.0208  0.4092
  299SOL    HW1 3245   7.903   1.790   7.493 -0.3095 -0.3495 -0.2791
  299SOL    HW2 3246   7.785   1.714   7.550  0.0857 -0.9643 -0.2854
  300SOL     OW 3247   0.529   0.477   1.663 -0.5848  0.3771  0.3167
  300SOL    HW1 3248   0.524   0.382   1.677  0.1989  0.3427  0.3691
  300SOL    HW2 3249   0.584   0.509   1.735  0.0798  0.7228 -0.3409
  301SOL     OW 3250   0.238   0.226   1.307 -0.7241  0.1031 -0.7872
  301SOL    HW1 3251   0.265   0.260   1.392 -0.8295 -0.2644 -0.6054
  301SOL    HW2 3252   0.154   0.268   1.290 -1.6019 -1.2737  0.1591
  302SOL     OW 3253   7.690   1.222   0.807 -0.1722 -0.3026  0.3739
  302SOL    HW1 3254   7.774   1.262   0.782  0.3754 -0.8701  1.2729
  302SOL    HW2 3255   7.625   1.266   0.752  1.0230 -1.6863 -2.1756
  303SOL     OW 3256   7.675   0.475   1.082 -0.5281  0.3076 -0.3856
  303SOL    HW1 3257   7.622   0.402   1.050 -0.8673  0.6686 -0.6497
  303SOL    HW2 3258   7.630   0.553   1.050 -1.8932  0.7464  2.5391
  304SOL     OW 3259   7.627   0.878   1.242  0.2464  0.2818  0.7106
  304SOL    HW1 3260   7.645   0.953   1.186  0.1416 -0.6825 -0.6207
  304SOL    HW2 3261   7.692   0.884   1.312  1.1907  0.7748 -0.2026
  305SOL     OW 3262   1.329   0.990   0.265 -0.3338 -0.0480  0.5430
  305SOL    HW1 3263   1.348   0.900   0.291  0.1548 -0.0176  0.2986
  305SOL    HW2 3264   1.235   1.001   0.283 -0.5768 -0.8641 -0.1744
  306SOL     OW 3265   1.442   0.958   1.697  0.1052 -0.3907 -0.2960
  306SOL    HW1 3266   1.363   0.940   1.645  1.5205  1.5381 -3.1253
  306SOL    HW2 3267   1.425   1.043   1.738  0.4593 -0.3027 -0.3367
  307SOL     OW 3268   0.805   1.212   1.099  0.0526  0.4892 -0.0749
  307SOL    HW1 3269   0.829   1.255   1.017  1.2888  0.5356  0.3048
  307SOL    HW2 3270   0.793   1.285   1.160  1.4175  0.3441  0.3777
  308SOL     OW 3271   0.150   2.312   0.769  0.7395  0.5065  0.8087
  308SOL    HW1 3272   0.113   2.287   0.684  1.1283  0.2275  0.7202
  308SOL    HW2 3273   0.136   2.406   0.775 -0.7993  0.2669  1.1630
  309SOL     OW 3274   0.072   1.562   2.156  0.1389 -0.0087  0.0642
  309SOL    HW1 3275   0.067   1.476   2.115  0.5735  0.0641 -0.1438
  309SOL    HW2 3276   0.080   1.623   2.082  1.6535  0.0698  0.3008
  310SOL     OW 3277   0.501   0.230   1.767 -0.4797  0.4890  0.1242
  310SOL    HW1 3278   0.450   0.283   1.828  1.3528  0.3538  1.7837
  310SOL    HW2 3279   0.472   0.140   1.782 -1.0433  0.6130 -0.2096
  311SOL     OW 3280   0.280   6.806   2.377 -0.2648 -0.1288 -0.2838
  311SOL    HW1 3281   0.309   6.723   2.415  0.7502  0.2832 -0.1481
  311SOL    HW2 3282   0.233   6.850   2.449 -0.3135 -0.3364 -0.1890
  312SOL     OW 3283   0.729   7.575   2.184 -0.0141  0.0367  0.1163
  312SOL    HW1 3284   0.707   7.519   2.259 -1.0476 -1.8480 -1.5769
  312SOL    HW2 3285   0.720   7.518   2.108 -0.7833  2.4269 -1.6116
  313SOL     OW 3286   0.368   1.620   2.395 -0.1023 -0.3103  0.2850
  313SOL    HW1 3287   0.365   1.607   2.300 -1.0575  0.1804  0.2522
  313SOL    HW2 3288   0.454   1.658   2.411 -0.3131  0.4931 -0.4920
  314SOL     OW 3289   1.350   0.007   0.636  0.1176 -0.4103  0.7634
  314SOL    HW1 3290   1.354   0.045   0.724 -0.7704 -1.0273  1.0683
  314SOL    HW2 3291   1.437  -0.033   0.624 -0.3179 -1.7677  2.0065
  315SOL     OW 3292   0.410   1.634   7.471 -0.2495  0.2374  0.1492
  315SOL    HW1 3293   0.364   1.555   7.444 -0.4955  0.4719 -0.1198
  315SOL    HW2 3294   0.388   1.644   7.564 -0.9966  0.5194 -0.0531
  316SOL     OW 3295   0.357   6.595   2.488  0.3721  0.8355 -0.5085
  316SOL    HW1 3296   0.325   6.506   2.498 -2.5695  2.0903  1.9360
  316SOL    HW2 3297   0.401   6.614   2.571  0.0187  2.0069 -0.5836
  317SOL     OW 3298   7.316   1.357   1.362 -0.2733  0.3678  0.2796
  317SOL    HW1 3299   7.275   1.397   1.285  1.0927 -0.3348 -0.8136
  317SOL    HW2 3300   7.395   1.408   1.377 -0.2070  0.1034  0.8268
  318SOL     OW 3301   7.738   7.708   2.046  0.2219 -0.6469 -0.1721
  318SOL    HW1 3302   7.801   7.765   2.002 -2.5846  2.5424 -0.1485
  318SOL    HW2 3303   7.670   7.693   1.981  1.0675 -4.2565 -0.2660
  319SOL     OW 3304   1.147   7.709   1.820 -0.7828 -0.3303 -0.2428
  319SOL    HW1 3305   1.158   7.678   1.730 -0.5246 -0.6871 -0.0947
  319SOL    HW2 3306   1.142   7.804   1.813 -2.8997 -0.4760 -0.8323
  320SOL     OW 3307   1.137   7.191   1.695 -0.1120 -0.6565  0.3070
  320SOL    HW1 3308   1.118   7.102   1.724  0.6723 -1.0218 -0.2980
  320SOL    HW2 3309   1.233   7.194   1.686 -0.0034  0.6566  1.6861
  321SOL     OW 3310   2.313   1.712   0.273 -0.0930  0.2922 -0.1318
  321SOL    HW1 3311   2.261   1.664   0.337  1.0160  0.9831  1.3193
  321SOL    HW2 3312   2.322   1.652   0.199 -0.9437 -0.7183  0.5749
  322SOL     OW 3313   1.392   1.877   0.549  0.1524 -0.4157 -0.7894
  322SOL    HW1 3314   1.343   1.795   0.540 -0.0408 -0.2695 -1.0619
  322SOL    HW2 3315   1.416   1.880   0.642 -2.2870  0.6239 -0.1760
  323SOL     OW 3316   0.672   1.415   1.925  0.2975  0.1182  0.7849
  323SOL    HW1 3317   0.655   1.484   1.861  0.1650  0.9754  1.7562
  323SOL    HW2 3318   0.616   1.342   1.897 -0.3325  0.7582  0.3723
  324SOL     OW 3319   0.862   1.836   2.060 -0.2621 -0.3539 -0.0782
  324SOL    HW1 3320   0.816   1.832   1.977 -1.0296 -1.9775  0.4121
  324SOL    HW2 3321   0.922   1.761   2.058 -0.0214 -0.1893  0.6666
  325SOL     OW 3322   7.411   0.702   0.808 -0.6492 -0.4346  0.1337
  325SOL    HW1 3323   7.338   0.765   0.803  0.5713  1.2119  2.6149
  325SOL    HW2 3324   7.405   0.666   0.896  0.5117 -1.5675 -0.2577
  326SOL     OW 3325   1.374   2.600   7.379 -0.2015  0.0253 -0.3236
  326SOL    HW1 3326   1.424   2.613   7.460 -0.6478  0.5804 -0.1340
  326SOL    HW2 3327   1.288   2.570   7.408 -0.0904 -0.6009 -0.6339
  327SOL     OW 3328   1.079   1.097   1.155 -0.3431 -0.0022 -0.0609
  327SOL    HW1 3329   0.998   1.118   1.202  0.3297  0.6728  0.7832
  327SOL    HW2 3330   1.074   1.151   1.076 -0.3623  0.6066  0.3531
  328SOL     OW 3331   1.849   1.375   2.291 -0.5600 -0.2918  0.3298
  328SOL    HW1 3332   1.797   1.418   2.223  1.5625  0.0607 -1.0652
  328SOL    HW2 3333   1.922   1.434   2.306 -1.2031 -0.1948  3.1980
  329SOL     OW 3334   0.919   1.307   1.484 -0.2047  0.3777  0.0766
  329SOL    HW1 3335   0.985   1.358   1.438  0.0193  0.0267  0.0014
  329SOL    HW2 3336   0.922   1.339   1.574  1.0632 -0.6082  0.3904
  330SOL     OW 3337   0.523   0.398   1.334  0.9089 -0.6538  0.3860
  330SOL    HW1 3338   0.535   0.446   1.416 -1.9840 -0.2917  0.6234
  330SOL    HW2 3339   0.491   0.463   1.272 -0.2061 -1.6339 -0.0812
  331SOL     OW 3340   1.556   0.925   1.355 -0.7373 -0.0594 -0.5419
  331SOL    HW1 3341   1.486   0.971   1.403 -0.5297  0.2579 -0.5429
  331SOL    HW2 3342   1.552   0.835   1.388 -0.7050  0.1176 -0.0466
  332SOL     OW 3343   2.691   0.548   1.872  0.1607 -0.1368 -0.1474
  332SOL    HW1 3344   2.675   0.514   1.784 -2.8510  1.5301 -0.2918
  332SOL    HW2 3345   2.739   0.630   1.857 -2.7048  1.5389 -0.4327
  333SOL     OW 3346   7.685   2.816   7.431  0.0752  0.3690 -0.1890
  333SOL    HW1 3347   7.639   2.864   7.362  1.3424 -0.4444 -1.6156
  333SOL    HW2 3348   7.778   2.831   7.413  0.4027  0.7990  1.8135
  334SOL     OW 3349   0.537   1.715   1.313  0.0883  0.3274  0.4294
  334SOL    HW1 3350   0.451   1.725   1.354 -0.5673  2.2112 -1.3617
  334SOL    HW2 3351   0.545   1.621   1.296 -2.2661  0.3467 -0.8278
  335SOL     OW 3352   0.368   1.413   2.857 -0.1720  0.2260  0.4015
  335SOL    HW1 3353   0.292   1.471   2.860  0.0295  0.6769 -2.3378
  335SOL    HW2 3354   0.441   1.471   2.833  0.6365 -0.5831  0.8857
  336SOL     OW 3355   1.512   1.538   0.332 -0.2311  0.2274 -0.3601
  336SOL    HW1 3356   1.529   1.509   0.243  0.1637 -0.2297 -0.1376
  336SOL    HW2 3357   1.569   1.614   0.345 -0.6166  0.5659 -0.6453
  337SOL     OW 3358   0.984   0.322   1.953  0.0995 -0.4250 -0.3915
  337SOL    HW1 3359   0.913   0.269   1.916  0.6429 -1.6492  0.3266
  337SOL    HW2 3360   0.950   0.351   2.037  0.8929 -1.9461  0.4509
  338SOL     OW 3361   6.925   7.358   2.205  0.2516 -0.0067 -0.4186
  338SOL    HW1 3362   6.897   7.449   2.216  0.9964 -0.0293  1.7418
  338SOL    HW2 3363   7.020   7.364   2.190  0.3036 -0.4375 -0.2642
  339SOL     OW 3364   0.790   0.070   1.394 -0.1148  0.4254  0.4896
  339SOL    HW1 3365   0.871   0.099   1.436  0.4598 -0.4973  0.0241
  339SOL    HW2 3366   0.726   0.068   1.465  0.2701  1.1505  0.8615
  340SOL     OW 3367   1.287   7.911   7.383 -0.0733 -0.8380  0.1690
  340SOL    HW1 3368   1.352   7.841   7.372  1.4526  0.3412  1.4370
  340SOL    HW2 3369   1.321   7.983   7.329  0.2696  0.1706  1.7191
  341SOL     OW 3370   1.120   0.808   1.373  0.1300 -0.0737  0.5715
  341SOL    HW1 3371   1.118   0.771   1.461  1.1401  0.4659  0.8245
  341SOL    HW2 3372   1.029   0.829   1.353  0.2600  2.4180  2.5753
  342SOL     OW 3373   0.529   0.728   1.386  0.0849  0.0449 -0.0449
  342SOL    HW1 3374   0.517   0.768   1.472 -0.8176  0.9035 -0.5595
  342SOL    HW2 3375   0.619   0.747   1.362 -0.6375  2.7144 -0.7432
  343SOL     OW 3376   0.571   0.043   0.506  0.1317 -0.3960 -0.2306
  343SOL    HW1 3377   0.653   0.089   0.487  0.6362 -0.5915  1.4071
  343SOL    HW2 3378   0.535   0.090   0.582 -0.8182 -0.8680 -0.3874
  344SOL     OW 3379   0.667   1.176   1.480 -0.2936 -0.6585 -0.7226
  344SOL    HW1 3380   0.648   1.125   1.401  0.3811  2.6627 -3.0450
  344SOL    HW2 3381   0.760   1.196   1.475 -0.9022  2.3144 -0.7405
  345SOL     OW 3382   2.005   0.912   0.599 -0.2928  0.2238  0.2897
  345SOL    HW1 3383   1.946   0.845   0.632 -2.2865  0.2391 -3.0752
  345SOL    HW2 3384   1.982   0.991   0.649  0.0964 -0.8934  2.2409
  346SOL     OW 3385   7.572   1.195   1.515  0.2434  0.5826  0.2703
  346SOL    HW1 3386   7.558   1.230   1.603 -1.8567  0.2312  0.0793
  346SOL    HW2 3387   7.652   1.239   1.484  0.5166  1.3280  2.0169
  347SOL     OW 3388   2.123   1.328   0.356 -0.5647  0.6944  0.0576
  347SOL    HW1 3389   2.100   1.375   0.275 -1.7091  1.5005  0.8462
  347SOL    HW2 3390   2.051   1.265   0.367  0.3421 -0.4287 -0.3369
  348SOL     OW 3391   1.145   0.877   1.031 -0.4094 -0.4061 -0.3798
  348SOL    HW1 3392   1.145   0.959   1.082 -0.6645 -1.2263  0.9695
  348SOL    HW2 3393   1.220   0.828   1.064 -1.6125 -1.7089  0.4916
  349SOL     OW 3394   2.974   0.959   2.157  0.3424  0.2057  0.5448
  349SOL    HW1 3395   3.066   0.955   2.183  0.6321 -0.1206 -0.5530
  349SOL    HW2 3396   2.973   1.020   2.083  0.0817 -2.0151 -1.2834
  350SOL     OW 3397   1.332   1.336   1.473 -0.3788 -0.3039 -0.1210
  350SOL    HW1 3398   1.385   1.289   1.537  2.3549  1.3345 -1.1500
  350SOL    HW2 3399   1.308   1.418   1.517 -3.2511 -1.6282  0.8450
  351SOL     OW 3400   6.522   0.877   1.033  0.4988 -0.6709 -0.4630
  351SOL    HW1 3401   6.605   0.868   1.079 -0.0278 -0.8077  0.4640
  351SOL    HW2 3402   6.529   0.961   0.987  1.2430 -0.7981 -0.5823
  352SOL     OW 3403   0.651   2.186   1.764 -0.0145 -0.0736  0.0152
  352SOL    HW1 3404   0.587   2.220   1.701 -0.8935 -0.5290  0.6581
  352SOL    HW2 3405   0.707   2.261   1.784  0.6967 -0.1018 -1.8381
  353SOL     OW 3406   0.547   7.037   7.906 -0.4206  0.0789 -0.5109
  353SOL    HW1 3407   0.492   7.106   7.943 -2.0180 -0.9781 -0.8924
  353SOL    HW2 3408   0.600   7.006   7.979 -2.2129 -0.6920  0.4811
  354SOL     OW 3409   2.030   1.347   7.557  0.1459  0.4004 -0.3520
  354SOL    HW1 3410   2.091   1.296   7.503 -2.0951 -1.4673 -1.1523
  354SOL    HW2 3411   2.021   1.298   7.638  0.5896  1.2861  0.2473
  355SOL     OW 3412   7.587   1.562   0.040 -0.1042 -0.1629  0.3295
  355SOL    HW1 3413   7.581   1.519   0.126  3.0198  0.1614  0.7554
  355SOL    HW2 3414   7.614   1.651   0.060 -1.9574  0.6637 -0.8520
  356SOL     OW 3415   1.384   1.367   3.600 -0.2782 -0.0291 -0.3162
  356SOL    HW1 3416   1.457   1.307   3.616  0.5148  1.2477  0.9540
  356SOL    HW2 3417   1.308   1.323   3.637  0.0306 -0.8822 -0.6793
  357SOL     OW 3418   0.963   0.719   0.898 -0.2918 -0.0265 -0.4634
  357SOL    HW1 3419   1.002   0.794   0.942  0.0564  0.5438 -1.7223
  357SOL    HW2 3420   1.026   0.648   0.910  0.5322  0.5504 -1.3899
  358SOL     OW 3421   1.298   1.020   1.459  0.1447 -0.0681  0.1029
  358SOL    HW1 3422   1.236   1.091   1.477  0.1823 -0.0237  0.0566
  358SOL    HW2 3423   1.252   0.963   1.397  0.2759  0.1392 -0.1860
  359SOL     OW 3424   7.891   1.414   0.773  0.1915 -0.2904  0.0518
  359SOL    HW1 3425   7.953   1.404   0.701  0.5409 -0.0035  0.3095
  359SOL    HW2 3426   7.895   1.507   0.795 -2.5586  0.3045 -1.9193
  360SOL     OW 3427   2.372   1.356   0.849 -0.4245  0.0010  0.0882
  360SOL    HW1 3428   2.387   1.377   0.757  0.7515 -0.8696  0.0801
  360SOL    HW2 3429   2.437   1.407   0.897 -0.2898 -0.4196  0.3553
  361SOL     OW 3430   2.628   0.372   0.667  0.5806  0.5659  0.1866
  361SOL    HW1 3431   2.645   0.429   0.742 -2.0206  1.6470 -0.0163
  361SOL    HW2 3432   2.573   0.302   0.702 -0.7995  1.1756 -0.7312
  362SOL     OW 3433   6.776   0.527   2.198  0.4836  0.7085 -0.5345
  362SOL    HW1 3434   6.867   0.498   2.203  0.2189  0.0877  0.7130
  362SOL    HW2 3435   6.764   0.582   2.276 -0.8921 -1.1392  0.5678
  363SOL     OW 3436   1.673   2.131   7.687 -0.4232 -0.8432  0.0062
  363SOL    HW1 3437   1.619   2.052   7.694  0.6643 -1.5098  0.9725
  363SOL    HW2 3438   1.611   2.200   7.662 -1.3007 -2.0961 -1.2951
  364SOL     OW 3439   7.606   1.204   3.247  0.0105 -0.8755 -0.1880
  364SOL    HW1 3440   7.684   1.258   3.236 -0.2400 -0.9344 -2.2522
  364SOL    HW2 3441   7.536   1.265   3.268  0.6327 -0.8319  1.7657
  365SOL     OW 3442   0.804   0.060   6.537 -0.0428 -0.5327  0.0449
  365SOL    HW1 3443   0.791  -0.035   6.528  0.3017 -0.5724 -0.0357
  365SOL    HW2 3444   0.810   0.074   6.631 -1.7347 -0.3746  0.1341
  366SOL     OW 3445   1.009   0.493   7.259  0.3143 -0.3277 -0.2551
  366SOL    HW1 3446   1.035   0.519   7.348  0.7780  0.4977 -0.6249
  366SOL    HW2 3447   0.914   0.501   7.259  0.2197 -1.4281  0.5116
  367SOL     OW 3448   1.067   0.939   1.699  0.0916  0.3930 -0.2645
  367SOL    HW1 3449   0.988   0.931   1.645 -0.5417  0.2398  0.6732
  367SOL    HW2 3450   1.120   0.863   1.676 -0.3226  0.1542 -0.4322
  368SOL     OW 3451   1.109   0.536   2.233 -0.2857 -0.3335 -0.1984
  368SOL    HW1 3452   1.157   0.464   2.192  1.7599  1.8750 -1.6795
  368SOL    HW2 3453   1.079   0.590   2.160 -0.9776  0.8857  0.9652
  369SOL     OW 3454   0.289   1.241   7.856 -0.7315 -0.1524 -0.4469
  369SOL    HW1 3455   0.381   1.269   7.855 -1.1483  1.2560  0.1098
  369SOL    HW2 3456   0.289   1.158   7.808  0.8723 -0.2897 -0.2233
  370SOL     OW 3457   0.765   7.238   0.416 -0.0460 -0.2656  0.6222
  370SOL    HW1 3458   0.748   7.317   0.467  0.1307 -0.2451  0.6502
  370SOL    HW2 3459   0.743   7.262   0.326 -1.1257 -0.5443  0.8072
  371SOL     OW 3460   0.779   3.714   7.887 -0.5720  0.0905 -0.0399
  371SOL    HW1 3461   0.731   3.720   7.804 -1.8452  1.0626  0.7498
  371SOL    HW2 3462   0.710   3.715   7.953  0.6036  2.1615  1.1447
  372SOL     OW 3463   2.088   7.053   2.766 -0.7753  0.4202 -0.1296
  372SOL    HW1 3464   2.000   7.034   2.735 -0.4202  0.2851 -1.0545
  372SOL    HW2 3465   2.127   7.106   2.697  0.7985 -1.7819 -0.9555
  373SOL     OW 3466   7.652   7.352   0.326  0.5739 -0.1306  0.2236
  373SOL    HW1 3467   7.693   7.315   0.404  0.3392  1.0640  0.9249
  373SOL    HW2 3468   7.720   7.405   0.285  0.7937 -1.0162 -0.5692
  374SOL     OW 3469   6.276   0.732   0.918 -0.1597  0.3656  0.5032
  374SOL    HW1 3470   6.336   0.782   0.974  1.2053  2.0777 -2.4630
  374SOL    HW2 3471   6.328   0.659   0.885  0.1494  1.5443 -1.6377
  375SOL     OW 3472   0.280   7.426   2.026  0.3624  0.3716 -0.4611
  375SOL    HW1 3473   0.319   7.483   1.960  2.2120 -1.2840 -0.8192
  375SOL    HW2 3474   0.272   7.341   1.983 -1.3911  0.0906  0.4125
  376SOL     OW 3475   1.263   0.607   0.386 -0.2620 -0.0503  0.1042
  376SOL    HW1 3476   1.320   0.629   0.313  0.2921  0.7607  0.7811
  376SOL    HW2 3477   1.281   0.515   0.405 -0.0315 -0.1133 -0.4334
  377SOL     OW 3478   1.113   2.136   1.699  0.3991  0.2227 -0.5745
  377SOL    HW1 3479   1.035   2.081   1.687  1.0232 -0.7580 -0.1272
  377SOL    HW2 3480   1.157   2.133   1.614  2.3865 -2.9862  0.5478
  378SOL     OW 3481   1.389   6.179   1.288 -0.3097 -0.0105  0.1965
  378SOL    HW1 3482   1.329   6.105   1.298 -0.8595  0.3363 -0.4528
  378SOL    HW2 3483   1.456   6.148   1.227 -0.3853 -0.0688  0.1428
  379SOL     OW 3484   7.772   2.759   0.456 -0.1507 -0.2760  0.0151
  379SOL    HW1 3485   7.757   2.819   0.529 -2.3083 -0.4034 -0.3105
  379SOL    HW2 3486   7.695   2.702   0.455  1.7738 -2.9333  0.1767
  380SOL     OW 3487   0.326   0.112   0.414 -0.3265  0.0432 -0.0498
  380SOL    HW1 3488   0.418   0.085   0.417 -0.4319 -0.2765  0.3423
  380SOL    HW2 3489   0.281   0.037   0.374 -0.4896 -0.0043  0.2239
  381SOL     OW 3490   1.538   2.574   7.614 -0.1247 -0.5875 -0.3093
  381SOL    HW1 3491   1.488   2.573   7.696  1.0794 -1.1659  0.4250
  381SOL    HW2 3492   1.628   2.557   7.641  0.5341  0.7877 -1.5820
  382SOL     OW 3493   7.651   7.750   1.111  0.2025 -0.1440  0.2414
  382SOL    HW1 3494   7.684   7.682   1.170 -0.1355 -1.5803 -1.2158
  382SOL    HW2 3495   7.707   7.826   1.128  1.7435 -1.3529  0.5885
  383SOL     OW 3496   1.269   1.166   2.017 -0.5978  0.1298 -0.2078
  383SOL    HW1 3497   1.221   1.231   2.069  0.7794 -0.6015  2.0251
  383SOL    HW2 3498   1.307   1.107   2.083  2.1958 -0.1133 -2.0172
  384SOL     OW 3499   0.591   0.601   2.707 -0.6003 -0.1419  0.0263
  384SOL    HW1 3500   0.495   0.604   2.707 -0.6811 -2.0053  0.4558
  384SOL    HW2 3501   0.613   0.547   2.632  0.1034  0.1138  0.0532
  385SOL     OW 3502   1.485   0.474   0.683  0.1615 -0.4638 -0.2002
  385SOL    HW1 3503   1.428   0.434   0.617 -0.6654 -0.7607  0.6846
  385SOL    HW2 3504   1.560   0.507   0.633 -0.3462 -0.8872 -1.2572
  386SOL     OW 3505   0.273   7.715   0.696 -0.1010 -0.2672  0.2601
  386SOL    HW1 3506   0.286   7.623   0.672  1.0587 -0.4498  1.5595
  386SOL    HW2 3507   0.298   7.719   0.788 -1.2322  1.1347  0.5041
  387SOL     OW 3508   7.865   7.690   0.731  0.0669 -0.0837 -0.1663
  387SOL    HW1 3509   7.950   7.731   0.745  0.2946 -0.8542  0.7180
  387SOL    HW2 3510   7.801   7.759   0.750  0.4813  0.2888 -0.1434
  388SOL     OW 3511   0.596   7.629   0.234 -0.1201 -0.4537 -0.1718
  388SOL    HW1 3512   0.657   7.703   0.231  0.3911 -0.8402  0.6054
  388SOL    HW2 3513   0.553   7.638   0.319 -0.3302 -0.8409 -0.2384
  389SOL     OW 3514   2.496   1.012   2.158 -0.4511 -0.2343  0.8503
  389SOL    HW1 3515   2.500   1.047   2.069 -1.8530 -0.2293  0.7846
  389SOL    HW2 3516   2.531   1.083   2.213  1.6731 -0.7396  0.1814
  390SOL     OW 3517   0.845   2.283   1.457 -0.1589 -0.6113 -0.4545
  390SOL    HW1 3518   0.783   2.219   1.493  0.5897 -0.9314  0.2662
  390SOL    HW2 3519   0.790   2.357   1.431 -0.7159 -0.3390  1.4169
  391SOL     OW 3520   0.102   0.714   1.305  0.0547 -0.0439  0.0352
  391SOL    HW1 3521   0.101   0.788   1.245 -1.1688  0.3942  0.5937
  391SOL    HW2 3522   0.066   0.641   1.255  1.8394 -0.4369 -0.7170
  392SOL     OW 3523   0.887   1.587   1.013  0.6540 -0.1999 -0.2234
  392SOL    HW1 3524   0.898   1.663   0.956  2.2530 -0.3791 -0.1847
  392SOL    HW2 3525   0.807   1.545   0.984 -1.2424  2.5365  0.9384
  393SOL     OW 3526   0.807   1.646   7.281 -0.3429  0.3593  0.0220
  393SOL    HW1 3527   0.780   1.719   7.226  0.4918  0.1544 -0.6735
  393SOL    HW2 3528   0.902   1.651   7.283 -0.3984  0.7164  1.9481
  394SOL     OW 3529   1.819   1.414   0.858 -0.1590  0.1647  0.2942
  394SOL    HW1 3530   1.857   1.326   0.861  0.1833  0.3214  0.5024
  394SOL    HW2 3531   1.739   1.407   0.911  1.1840  0.6271  2.3871
  395SOL     OW 3532   1.004   1.415   1.720 -0.7530  0.1312  0.2359
  395SOL    HW1 3533   1.013   1.491   1.778  3.3054  1.7110 -2.3725
  395SOL    HW2 3534   1.055   1.346   1.762  0.1383  0.5370 -0.1690
  396SOL     OW 3535   0.437   1.234   0.972  0.0139  0.0242 -0.0727
  396SOL    HW1 3536   0.509   1.273   0.923  0.5904 -0.5673  0.2971
  396SOL    HW2 3537   0.361   1.242   0.914  0.6087 -0.3477 -0.9070
  397SOL     OW 3538   7.056   2.304   2.775 -0.1532  0.1135 -0.0483
  397SOL    HW1 3539   6.963   2.293   2.795 -0.4956  0.0031 -1.6617
  397SOL    HW2 3540   7.101   2.265   2.850 -1.4119 -1.2472  0.0204
  398SOL     OW 3541   0.889   0.933   7.363 -0.0529 -0.1337 -0.3170
  398SOL    HW1 3542   0.974   0.895   7.383 -0.5514 -0.4172  1.3845
  398SOL    HW2 3543   0.868   0.986   7.440 -2.1258 -1.3694  0.0069
  399SOL     OW 3544   7.561   1.443   0.275  0.0704  0.4671  0.0058
  399SOL    HW1 3545   7.647   1.428   0.315  0.7013 -0.3591 -1.6304
  399SOL    HW2 3546   7.509   1.366   0.299  0.2062  0.3282 -0.1499
  400SOL     OW 3547   1.746   1.592   7.177 -0.3534  0.4017  0.5273
  400SOL    HW1 3548   1.784   1.670   7.218  0.3606  0.4571 -0.2421
  400SOL    HW2 3549   1.810   1.523   7.191  0.7035  0.8382 -2.0349
  401SOL     OW 3550   0.791   0.706   1.328 -0.2184 -0.2664 -0.0487
  401SOL    HW1 3551   0.827   0.634   1.379 -0.4464 -0.1621  0.2601
  401SOL    HW2 3552   0.754   0.664   1.250  0.1078 -0.4263 -0.1141
  402SOL     OW 3553   7.350   1.973   7.024  0.1766 -0.0060  0.5400
  402SOL    HW1 3554   7.409   1.899   7.039  0.0010 -0.1043  0.7329
  402SOL    HW2 3555   7.405   2.050   7.039  0.4925 -0.0886 -0.1490
  403SOL     OW 3556   1.339   7.605   1.959  0.0060 -0.0772 -0.2545
  403SOL    HW1 3557   1.334   7.638   2.048 -2.6668 -1.5660  0.1799
  403SOL    HW2 3558   1.263   7.643   1.915  1.1865  0.4752 -1.8299
  404SOL     OW 3559   1.646   7.509   0.445 -0.5313 -0.0168  0.1666
  404SOL    HW1 3560   1.605   7.563   0.513  0.5311  1.4680 -0.3383
  404SOL    HW2 3561   1.739   7.506   0.470 -0.8282 -2.8800  1.0021
  405SOL     OW 3562   0.760   1.692   1.484 -0.0168 -0.5675 -0.4266
  405SOL    HW1 3563   0.813   1.643   1.421 -2.3895 -2.8096 -0.7682
  405SOL    HW2 3564   0.726   1.766   1.434  2.6099  0.7423 -0.2560
  406SOL     OW 3565   0.378   1.195   1.225  0.2441 -0.8314 -0.1534
  406SOL    HW1 3566   0.465   1.166   1.253  0.8201 -0.1128 -1.1881
  406SOL    HW2 3567   0.392   1.232   1.137 -0.9233  0.2552  0.1133
  407SOL     OW 3568   1.889   0.407   1.240 -0.3694  0.1226  0.2582
  407SOL    HW1 3569   1.793   0.407   1.244 -0.3333 -1.0104  1.1668
  407SOL    HW2 3570   1.908   0.418   1.146 -1.3424  2.9482  0.3424
  408SOL     OW 3571   1.366   1.775   0.850  0.1531 -0.0252 -0.0466
  408SOL    HW1 3572   1.301   1.822   0.903  0.9691  0.4733  0.5144
  408SOL    HW2 3573   1.343   1.683   0.862 -0.4865  0.1510  0.1113
  409SOL     OW 3574   0.176   0.410   0.885 -0.2102 -0.2765 -0.7320
  409SOL    HW1 3575   0.137   0.330   0.920 -1.8780  1.2517  1.0212
  409SOL    HW2 3576   0.153   0.410   0.792  1.2409 -2.6482 -1.0980
  410SOL     OW 3577   7.652   3.405   0.298  0.1390 -0.5979  0.0039
  410SOL    HW1 3578   7.649   3.322   0.251 -0.8648 -0.5083 -0.0824
  410SOL    HW2 3579   7.626   3.383   0.387  0.5559 -0.4940  0.1546
  411SOL     OW 3580   1.725   1.079   1.233 -0.0852  0.2003  0.0262
  411SOL    HW1 3581   1.715   1.161   1.281 -0.1585 -1.2838  2.5925
  411SOL    HW2 3582   1.675   1.015   1.284  1.5615 -1.8405 -0.8834
  412SOL     OW 3583   0.394   0.514   1.036 -0.0308 -0.1652  0.1542
  412SOL    HW1 3584   0.322   0.503   0.974 -0.2172  1.1786  0.1224
  412SOL    HW2 3585   0.360   0.575   1.101  1.5438  1.5163 -0.5911
  413SOL     OW 3586   0.343   0.895   3.313 -0.9926  0.1000 -0.1555
  413SOL    HW1 3587   0.318   0.971   3.366  0.0231  0.9326 -0.8602
  413SOL    HW2 3588   0.405   0.930   3.249 -1.3633 -1.1187 -1.1840
  414SOL     OW 3589   0.592   0.914   3.540 -0.1086  0.0411 -0.7375
  414SOL    HW1 3590   0.584   0.874   3.627  2.8379  1.1201  0.0601
  414SOL    HW2 3591   0.530   0.866   3.485  1.1190 -3.5015  0.9368
  415SOL     OW 3592   1.068   2.709   5.228 -0.5115  0.3534 -0.2081
  415SOL    HW1 3593   0.986   2.678   5.191 -0.2320  0.8128 -1.2181
  415SOL    HW2 3594   1.043   2.783   5.284 -0.8592  0.0439  0.0482
  416SOL     OW 3595   2.882   1.432   2.723 -0.0896 -0.1255 -0.3456
  416SOL    HW1 3596   2.870   1.339   2.700 -0.3810 -0.0185 -0.6190
  416SOL    HW2 3597   2.964   1.433   2.772 -0.3561 -0.6108  0.1211
  417SOL     OW 3598   1.407   7.299   1.581  0.1574  0.1218 -0.0378
  417SOL    HW1 3599   1.439   7.279   1.492  0.8304  1.7100 -0.1682
  417SOL    HW2 3600   1.453   7.236   1.637 -0.2258 -0.8544 -0.8044
  418SOL     OW 3601   2.874   7.449   2.408  0.2437 -0.5021  0.3363
  418SOL    HW1 3602   2.910   7.494   2.485  0.7325  2.7131 -1.7023
  418SOL    HW2 3603   2.783   7.432   2.430  0.2161  0.9755  1.4202
  419SOL     OW 3604   0.319   2.291   2.820 -0.1931 -0.6993 -0.1714
  419SOL    HW1 3605   0.300   2.366   2.877  0.4878 -0.4891 -0.2176
  419SOL    HW2 3606   0.328   2.217   2.880 -1.6302 -0.8989 -0.1873
  420SOL     OW 3607   0.609   0.259   3.185  0.2550 -0.3794  0.2521
  420SOL    HW1 3608   0.542   0.194   3.163  0.6329  0.2970 -3.1037
  420SOL    HW2 3609   0.650   0.280   3.101  1.9120  2.2583  1.6800
  421SOL     OW 3610   2.218   7.383   2.963 -0.5475  0.1834  0.0462
  421SOL    HW1 3611   2.306   7.413   2.943 -0.0232 -1.1463  0.3565
  421SOL    HW2 3612   2.181   7.451   3.019  0.5358  0.3800  0.5168
  422SOL     OW 3613   0.754   2.386   3.857 -0.1430 -0.1158 -0.0249
  422SOL    HW1 3614   0.800   2.464   3.827  0.6607  0.2496  2.0793
  422SOL    HW2 3615   0.757   2.326   3.783  0.9314  1.1132 -0.9944
  423SOL     OW 3616   7.760   1.479   3.778 -0.0422 -0.1085 -0.7052
  423SOL    HW1 3617   7.716   1.552   3.735 -1.5454 -2.5353 -3.3542
  423SOL    HW2 3618   7.689   1.427   3.815  1.0914  0.4411  2.2700
  424SOL     OW 3619   1.519   1.599   3.535 -0.2017  0.0675  0.1219
  424SOL    HW1 3620   1.465   1.520   3.533 -0.6981  0.3704  1.2741
  424SOL    HW2 3621   1.550   1.604   3.625  1.1210  0.3196 -0.3545
  425SOL     OW 3622   0.235   7.179   4.314  0.5824  0.7300 -0.5347
  425SOL    HW1 3623   0.270   7.143   4.395 -0.1414  1.2163  0.0046
  425SOL    HW2 3624   0.210   7.268   4.337 -2.3055 -0.0631 -0.5283
  426SOL     OW 3625   1.209   6.214   1.012  0.2322 -0.4035  0.5082
  426SOL    HW1 3626   1.231   6.289   0.957 -0.5150 -0.1520  0.5478
  426SOL    HW2 3627   1.266   6.221   1.088  0.9166 -0.4719  0.0049
  427SOL     OW 3628   7.753   1.599   3.142 -0.8588  0.1570  0.9016
  427SOL    HW1 3629   7.784   1.591   3.051  0.6393 -0.2911  1.4414
  427SOL    HW2 3630   7.693   1.673   3.140 -0.5677  0.3707 -0.3945
  428SOL     OW 3631   0.022   1.092   3.408 -0.1483  0.1888 -0.2783
  428SOL    HW1 3632  -0.022   1.008   3.416 -0.3697  0.3121 -0.1994
  428SOL    HW2 3633  -0.022   1.135   3.335  2.0105 -1.0181 -2.2974
  429SOL     OW 3634   0.041   1.257   3.156  0.2158 -0.7142 -0.3524
  429SOL    HW1 3635   0.077   1.340   3.123  0.4371 -0.9612 -0.7254
  429SOL    HW2 3636  -0.008   1.221   3.082 -0.8260 -0.3646  0.1621
  430SOL     OW 3637   0.812   0.150   1.830  0.1362  0.3004 -0.7626
  430SOL    HW1 3638   0.797   0.058   1.809  0.3154 -0.6130  2.9011
  430SOL    HW2 3639   0.725   0.186   1.846  0.3591 -0.4899  2.5573
  431SOL     OW 3640   1.562   1.325   4.460  0.0216  0.2191 -0.0904
  431SOL    HW1 3641   1.558   1.361   4.549 -1.1669  1.4979 -0.6519
  431SOL    HW2 3642   1.498   1.375   4.411  0.5897 -0.5672 -1.6592
  432SOL     OW 3643   7.697   0.996   1.713 -0.0901  0.4783  0.4440
  432SOL    HW1 3644   7.720   0.912   1.751 -0.7813 -0.7049 -1.7268
  432SOL    HW2 3645   7.721   0.989   1.621  1.6909  3.3682  0.6746
  433SOL     OW 3646   1.543   7.597   2.819  0.2441  0.6161  0.5232
  433SOL    HW1 3647   1.533   7.670   2.758  0.3070 -0.6278 -0.9858
  433SOL    HW2 3648   1.463   7.600   2.872 -1.0963  0.0314 -1.4278
  434SOL     OW 3649   1.225   0.805   3.006  0.4632 -0.1565  0.3053
  434SOL    HW1 3650   1.250   0.717   2.978  0.0455 -0.4667  0.9128
  434SOL    HW2 3651   1.249   0.809   3.099  0.5828  0.4058  0.2530
  435SOL     OW 3652   1.432   7.910   1.348 -0.4544 -0.1400 -0.3472
  435SOL    HW1 3653   1.407   7.983   1.292 -0.4324  0.3462  0.2794
  435SOL    HW2 3654   1.522   7.929   1.373 -0.2281 -0.7126 -0.7069
  436SOL     OW 3655   7.306   7.698   2.824  0.0798  0.0633 -0.2577
  436SOL    HW1 3656   7.383   7.642   2.839 -0.1913 -0.5130 -0.9912
  436SOL    HW2 3657   7.234   7.652   2.865 -0.2151 -0.3163 -1.1989
  437SOL     OW 3658   0.820   0.776   1.798 -0.5384  0.2042  0.2081
  437SOL    HW1 3659   0.847   0.787   1.707 -0.9757 -0.5280 -0.0150
  437SOL    HW2 3660   0.888   0.820   1.849  0.0950 -0.0255 -0.4331
  438SOL     OW 3661   2.250   0.803   3.022 -0.1177  0.2306  0.4079
  438SOL    HW1 3662   2.310   0.775   2.953 -0.0190 -1.0647  1.0283
  438SOL    HW2 3663   2.166   0.765   2.997 -0.3349  0.7135  0.3977
  439SOL     OW 3664   0.285   0.566   2.723 -0.0773  0.0285 -0.0135
  439SOL    HW1 3665   0.206   0.567   2.670 -0.7576 -2.4997  0.9364
  439SOL    HW2 3666   0.344   0.505   2.678  0.7218  0.6640  0.1561
  440SOL     OW 3667   2.256   2.019   2.594  0.1667  0.3139 -0.0910
  440SOL    HW1 3668   2.192   2.074   2.549 -1.2868 -1.3036 -0.0116
  440SOL    HW2 3669   2.262   1.940   2.541  0.5166 -0.4355  1.0480
  441SOL     OW 3670   1.750   0.201   2.895 -0.6515  0.5432 -0.6773
  441SOL    HW1 3671   1.707   0.214   2.980  0.1145  1.5327 -0.4349
  441SOL    HW2 3672   1.774   0.108   2.894 -1.5053  0.3154 -0.2133
  442SOL     OW 3673   1.395   6.983   3.378 -0.6879  0.5813  0.1747
  442SOL    HW1 3674   1.319   7.007   3.325 -0.2234  0.9472 -0.3247
  442SOL    HW2 3675   1.365   6.909   3.431 -1.2164  0.3670 -0.4245
  443SOL     OW 3676   1.760   0.806   3.551 -0.2540  0.0910  0.2466
  443SOL    HW1 3677   1.738   0.714   3.539  1.2770 -0.3185  0.5253
  443SOL    HW2 3678   1.760   0.843   3.462  2.1841 -0.8790 -0.1525
  444SOL     OW 3679   2.216   1.091   0.675  0.2181  0.4379  0.3637
  444SOL    HW1 3680   2.156   1.104   0.748 -0.1272  0.6275  0.0473
  444SOL    HW2 3681   2.160   1.057   0.605  0.6305 -0.1796  0.3379
  445SOL     OW 3682   1.604   0.547   4.414  0.5681  0.0809  0.3138
  445SOL    HW1 3683   1.547   0.532   4.338  1.6794  0.3241 -0.5783
  445SOL    HW2 3684   1.620   0.642   4.413 -0.9756  0.3679  1.9852
  446SOL     OW 3685   0.131   7.700   3.083  0.4727 -0.0979  0.0631
  446SOL    HW1 3686   0.070   7.728   3.151  0.0818 -0.6655 -0.0509
  446SOL    HW2 3687   0.083   7.710   3.001  0.2811 -1.2353  0.0341
  447SOL     OW 3688   2.673   2.136   2.614  0.0671 -0.5018 -0.4106
  447SOL    HW1 3689   2.602   2.087   2.655 -1.1138  0.2951 -1.4890
  447SOL    HW2 3690   2.732   2.069   2.581 -1.5644 -1.2098 -1.9245
  448SOL     OW 3691   1.286   0.742   2.319  0.4757 -0.1827  0.4550
  448SOL    HW1 3692   1.207   0.747   2.373  0.1246 -0.5380 -0.0227
  448SOL    HW2 3693   1.265   0.676   2.253  1.2886 -0.4931  0.5115
  449SOL     OW 3694   0.745   7.335   1.753  0.2786 -0.2077  0.0770
  449SOL    HW1 3695   0.757   7.249   1.714 -1.3801 -0.7129  0.6417
  449SOL    HW2 3696   0.833   7.364   1.776  0.7587 -2.1497  0.7256
  450SOL     OW 3697   0.779   1.154   2.287 -0.6052  0.2585  0.2860
  450SOL    HW1 3698   0.812   1.193   2.368 -0.5367 -0.8540  0.8023
  450SOL    HW2 3699   0.691   1.124   2.309  0.3086 -2.2180  0.6572
  451SOL     OW 3700   0.886   1.568   2.216 -0.8939  0.7393 -0.7300
  451SOL    HW1 3701   0.814   1.553   2.276 -1.1729 -0.7329 -1.4297
  451SOL    HW2 3702   0.940   1.635   2.260 -2.7692  2.0125 -0.3128
  452SOL     OW 3703   7.882   7.167   4.242 -0.7303 -0.2066 -0.1226
  452SOL    HW1 3704   7.862   7.174   4.335 -1.4759 -1.6305 -0.1797
  452SOL    HW2 3705   7.977   7.159   4.238 -0.9085 -2.6178  0.6397
  453SOL     OW 3706   1.578   0.136   2.628  0.4515  0.1495 -0.0405
  453SOL    HW1 3707   1.544   0.202   2.568  0.9338 -0.3833 -0.9096
  453SOL    HW2 3708   1.665   0.168   2.652  0.1997  0.4381  0.4990
  454SOL     OW 3709   1.625   0.088   3.203  0.0166  0.2697  0.0020
  454SOL    HW1 3710   1.670   0.004   3.206  0.1948  0.3143 -1.4903
  454SOL    HW2 3711   1.666   0.140   3.273  1.1063 -0.2808 -0.2275
  455SOL     OW 3712   0.984   7.568   3.174 -1.1125  0.0632  0.1740
  455SOL    HW1 3713   1.006   7.662   3.174 -1.7911  0.2230 -0.1449
  455SOL    HW2 3714   1.067   7.524   3.194 -0.4973  0.6637 -1.0676
  456SOL     OW 3715   1.424   6.546   2.307  0.0893  0.1335 -0.2767
  456SOL    HW1 3716   1.408   6.474   2.368 -1.5154 -0.7424 -1.7146
  456SOL    HW2 3717   1.509   6.527   2.268 -0.0163 -0.6083 -0.1388
  457SOL     OW 3718   7.440   7.886   2.054  0.1956  0.1679 -0.1730
  457SOL    HW1 3719   7.434   7.802   2.099  1.8217  0.1968  0.1170
  457SOL    HW2 3720   7.495   7.940   2.111  1.5400  0.4835 -1.7498
  458SOL     OW 3721   0.937   0.995   4.372 -0.3187 -0.2122 -0.0061
  458SOL    HW1 3722   0.924   0.906   4.338  0.4052  0.1822 -1.3480
  458SOL    HW2 3723   0.856   1.015   4.418 -0.3263 -1.7335  0.6618
  459SOL     OW 3724   1.853   0.056   2.145  0.5980  0.0964  0.5658
  459SOL    HW1 3725   1.820  -0.001   2.214  0.4907  1.0651  1.3123
  459SOL    HW2 3726   1.779   0.111   2.121  0.7754  0.1025  0.0206
  460SOL     OW 3727   1.002   6.719   3.572  0.1845 -0.0169  0.4045
  460SOL    HW1 3728   0.949   6.705   3.651 -0.2675 -1.8977 -0.2042
  460SOL    HW2 3729   0.944   6.766   3.513 -2.0187 -4.9352 -1.4980
  461SOL     OW 3730   2.298   1.415   1.923  0.2198 -0.3441 -0.3256
  461SOL    HW1 3731   2.227   1.385   1.866  0.1291 -0.7747  0.0169
  461SOL    HW2 3732   2.378   1.397   1.873  0.0776  0.3330 -0.7981
  462SOL     OW 3733   7.711   7.018   0.831 -0.0706 -0.3870  0.2767
  462SOL    HW1 3734   7.656   7.012   0.753 -0.5491 -2.2111  0.7261
  462SOL    HW2 3735   7.775   6.947   0.821  0.6468  0.1567  0.9348
  463SOL     OW 3736   0.478   1.604   2.120 -0.2491  0.2539  0.1205
  463SOL    HW1 3737   0.550   1.552   2.085 -1.1105 -2.0630  1.7442
  463SOL    HW2 3738   0.517   1.688   2.141  1.3218  0.0318 -1.8464
  464SOL     OW 3739   7.404   1.762   3.074 -0.0653 -0.1083  0.1435
  464SOL    HW1 3740   7.359   1.717   3.146 -1.8306  2.4006  0.6425
  464SOL    HW2 3741   7.480   1.802   3.115  0.5209 -1.0887  0.0360
  465SOL     OW 3742   1.772   1.535   2.071 -0.2082 -0.3191 -0.0781
  465SOL    HW1 3743   1.758   1.623   2.107 -0.3144  0.1588 -1.2747
  465SOL    HW2 3744   1.794   1.550   1.979  2.3120 -1.3794  0.3053
  466SOL     OW 3745   1.110   0.620   4.145  0.9181  0.2602  0.2269
  466SOL    HW1 3746   1.141   0.617   4.055  1.2717 -1.5719  0.3932
  466SOL    HW2 3747   1.036   0.559   4.148  0.0977  1.2852  0.8645
  467SOL     OW 3748   0.970   0.843   2.838  0.0460 -0.8826  0.1124
  467SOL    HW1 3749   1.052   0.850   2.887 -0.5249  0.4202  0.8966
  467SOL    HW2 3750   0.917   0.782   2.888 -0.3790  0.1311  0.9004
  468SOL     OW 3751   1.059   1.187   0.490  0.1234 -0.0139  0.0087
  468SOL    HW1 3752   1.040   1.115   0.429  0.6144  0.8372 -1.1560
  468SOL    HW2 3753   1.146   1.167   0.524  0.7243  0.5912 -1.1447
  469SOL     OW 3754   0.435   0.359   2.589 -0.0357  0.7269  0.2123
  469SOL    HW1 3755   0.412   0.283   2.535 -0.0160 -0.3192  1.6877
  469SOL    HW2 3756   0.449   0.324   2.676  3.8215  1.8578  0.1006
  470SOL     OW 3757   1.622   0.809   2.125  0.0401  0.0505  0.6421
  470SOL    HW1 3758   1.706   0.840   2.091  0.1459 -0.0657  0.7940
  470SOL    HW2 3759   1.557   0.861   2.079  0.2541  1.3497  1.7890
  471SOL     OW 3760   0.938   0.087   3.545 -0.2822  0.5976  0.2795
  471SOL    HW1 3761   1.018   0.134   3.522 -0.7127  2.0170  1.6607
  471SOL    HW2 3762   0.867   0.140   3.506 -0.6588  0.1940  0.4154
  472SOL     OW 3763   1.972   1.844   0.600 -0.5330 -0.0658  0.4766
  472SOL    HW1 3764   1.987   1.752   0.622  0.5330  0.1168  0.5237
  472SOL    HW2 3765   2.015   1.856   0.515  1.2959  0.9452  1.5215
  473SOL     OW 3766   1.225   0.740   1.995 -0.4632  0.2584 -0.4235
  473SOL    HW1 3767   1.256   0.829   2.012 -0.1341 -0.2792  1.9861
  473SOL    HW2 3768   1.299   0.684   2.018 -1.3508 -0.7314  0.0707
  474SOL     OW 3769   0.308   0.747   1.823 -0.2072 -0.3302  0.2156
  474SOL    HW1 3770   0.394   0.782   1.847  0.3932 -1.7610  0.1660
  474SOL    HW2 3771   0.294   0.675   1.885 -0.7606 -0.9792 -0.6664
  475SOL     OW 3772   0.483   1.936   3.208 -0.5087  0.2477 -0.1807
  475SOL    HW1 3773   0.482   2.032   3.212 -2.2367  0.2094  0.3621
  475SOL    HW2 3774   0.446   1.907   3.291  1.5187 -0.9127  0.3191
  476SOL     OW 3775   2.040   1.853   3.162  0.0381 -0.3507  0.4248
  476SOL    HW1 3776   1.951   1.818   3.166 -0.3226  0.4417 -0.5038
  476SOL    HW2 3777   2.096   1.779   3.184 -0.7784 -1.1838 -0.2595
  477SOL     OW 3778   0.462   0.559   2.250  0.2142  0.0604  0.3085
  477SOL    HW1 3779   0.402   0.625   2.216  1.0609 -0.7408 -2.8043
  477SOL    HW2 3780   0.404   0.487   2.278 -0.5024  0.8242  0.8081
  478SOL     OW 3781   1.442   7.502   3.987 -0.3770 -0.2158 -0.3365
  478SOL    HW1 3782   1.403   7.588   3.975  0.6824  0.2795 -0.1749
  478SOL    HW2 3783   1.506   7.494   3.917  0.3063 -0.4269  0.3120
  479SOL     OW 3784   0.992   7.069   1.348 -0.8479  0.1177 -0.3280
  479SOL    HW1 3785   1.018   7.074   1.256  0.3365  1.0920  0.0440
  479SOL    HW2 3786   0.924   7.136   1.357  0.2151  1.1852 -0.1245
  480SOL     OW 3787   1.287   0.522   2.898  0.3274  0.5897  0.1074
  480SOL    HW1 3788   1.366   0.529   2.844 -0.6507 -0.9325 -1.5529
  480SOL    HW2 3789   1.316   0.479   2.978  1.0289 -0.7287 -0.8444
  481SOL     OW 3790   0.209   2.461   3.013 -0.8328 -0.1248  0.0835
  481SOL    HW1 3791   0.122   2.448   2.975 -1.5323 -0.7548  1.9132
  481SOL    HW2 3792   0.205   2.547   3.054 -0.2292  0.3283 -0.7782
  482SOL     OW 3793   0.910   0.730   2.123  1.0701  0.6846 -0.1443
  482SOL    HW1 3794   0.933   0.814   2.082 -0.1938  0.7368 -0.7784
  482SOL    HW2 3795   0.824   0.746   2.163  1.3124 -0.0010  0.6513
  483SOL     OW 3796   1.732   7.833   2.925 -0.0357  0.0699  0.2632
  483SOL    HW1 3797   1.685   7.750   2.923  1.2168 -0.6546  0.6233
  483SOL    HW2 3798   1.796   7.823   2.995  0.8286  0.9571 -0.3874
  484SOL     OW 3799   0.863   7.080   2.012 -0.2422  0.2882  0.1899
  484SOL    HW1 3800   0.808   7.139   2.065  0.3290  0.9706  0.0257
  484SOL    HW2 3801   0.949   7.122   2.012  0.1179 -0.4571 -0.0850
  485SOL     OW 3802   7.420   7.354   1.928 -0.4506  0.1644  0.3970
  485SOL    HW1 3803   7.383   7.380   1.843  0.3386  1.4974  0.4609
  485SOL    HW2 3804   7.453   7.265   1.913  0.1690  0.5929 -0.8562
  486SOL     OW 3805   2.009   0.300   2.665 -0.4163  0.6369  0.3731
  486SOL    HW1 3806   1.957   0.336   2.736 -1.4355 -1.5202  0.7519
  486SOL    HW2 3807   1.952   0.306   2.588 -0.7913 -0.6446  0.5478
  487SOL     OW 3808   7.726   6.261   1.844 -0.1147  0.1773 -0.3411
  487SOL    HW1 3809   7.775   6.344   1.842 -1.3788  0.8631 -2.8762
  487SOL    HW2 3810   7.792   6.196   1.867  1.4876  1.4759 -1.1655
  488SOL     OW 3811   1.065   6.873   2.667  0.4270  0.1691  0.0586
  488SOL    HW1 3812   1.018   6.941   2.619 -1.2284  0.7428  2.4522
  488SOL    HW2 3813   1.150   6.912   2.686  0.7732  0.2632 -1.5878
  489SOL     OW 3814   0.797   7.858   2.504  0.1743  0.5494 -0.5435
  489SOL    HW1 3815   0.785   7.765   2.526 -1.0662  0.2728 -2.3291
  489SOL    HW2 3816   0.791   7.903   2.588  4.2241 -1.2818  0.7966
  490SOL     OW 3817   0.908   0.330   2.433 -0.6040 -0.2398 -0.4687
  490SOL    HW1 3818   0.884   0.261   2.370 -1.5915 -1.5155  1.2846
  490SOL    HW2 3819   0.835   0.392   2.429 -0.7409 -0.3986 -0.4603
  491SOL     OW 3820   0.278   1.184   3.368 -0.4613  0.4812  0.5125
  491SOL    HW1 3821   0.191   1.147   3.381  0.3445 -1.7894 -0.4151
  491SOL    HW2 3822   0.280   1.213   3.277  0.4320 -1.3055 -0.0377
  492SOL     OW 3823   1.640   1.262   3.571 -0.3118 -0.3142  0.0460
  492SOL    HW1 3824   1.619   1.170   3.589 -0.3402 -0.4520 -0.6741
  492SOL    HW2 3825   1.676   1.261   3.482  0.9416  0.1822  0.5417
  493SOL     OW 3826   0.470   0.512   0.572  0.4905  0.1438  0.1174
  493SOL    HW1 3827   0.426   0.594   0.597  1.4889  1.3055 -1.8738
  493SOL    HW2 3828   0.402   0.460   0.530  0.1073  0.3726  0.4435
  494SOL     OW 3829   0.204   0.744   3.766 -0.6892  0.2081 -0.0705
  494SOL    HW1 3830   0.158   0.760   3.684  0.9693 -0.1692 -1.0865
  494SOL    HW2 3831   0.232   0.652   3.761  1.1475  0.7568  0.0492
  495SOL     OW 3832   1.936   7.909   3.097 -0.0932  0.2826 -0.0900
  495SOL    HW1 3833   1.971   7.974   3.158 -0.2046  0.8770 -0.6493
  495SOL    HW2 3834   1.986   7.922   3.017 -3.3996  2.9931 -1.7892
  496SOL     OW 3835   0.340   0.912   0.276 -0.0608  0.0871  0.0375
  496SOL    HW1 3836   0.309   0.992   0.319  1.1654  0.3625  0.4078
  496SOL    HW2 3837   0.423   0.892   0.318 -0.9302 -2.0628  0.7522
  497SOL     OW 3838   2.784   7.661   1.969 -0.0859  0.5283 -0.4186
  497SOL    HW1 3839   2.831   7.641   2.049  1.3323 -1.2946 -1.6986
  497SOL    HW2 3840   2.776   7.757   1.969 -0.8528  0.4645  2.2981
  498SOL     OW 3841   0.801   0.310   2.707 -0.0750 -0.6336  0.1031
  498SOL    HW1 3842   0.790   0.357   2.624 -0.1603  0.2519  0.6159
  498SOL    HW2 3843   0.888   0.335   2.738  0.3200 -1.6585 -0.1469
  499SOL     OW 3844   1.239   0.494   2.572 -0.3938  0.1069  0.7798
  499SOL    HW1 3845   1.214   0.527   2.485  0.6417  0.2935  0.5484
  499SOL    HW2 3846   1.258   0.573   2.623  2.2510 -0.1303  0.1725
  500SOL     OW 3847   3.053   7.339   2.033 -0.0311  0.2486  0.2713
  500SOL    HW1 3848   2.991   7.407   2.058 -0.2932  0.2553 -0.3895
  500SOL    HW2 3849   3.043   7.331   1.938 -0.0799 -0.7967  0.3610
  501SOL     OW 3850   0.720   1.782   1.836  0.1658 -0.3549 -0.1567
  501SOL    HW1 3851   0.644   1.837   1.818  1.1224  0.3975 -1.9159
  501SOL    HW2 3852   0.692   1.694   1.810 -0.1749 -0.1177 -0.5933
  502SOL     OW 3853   2.405   2.245   1.299  0.0551  0.0797 -0.3842
  502SOL    HW1 3854   2.316   2.215   1.318  0.0211  0.0663 -0.5688
  502SOL    HW2 3855   2.409   2.333   1.336 -0.2845  0.3893 -1.0829
  503SOL     OW 3856   7.896   0.426   0.685 -0.1352  0.1229 -0.2252
  503SOL    HW1 3857   7.826   0.486   0.659  0.0876 -0.3572 -1.9375
  503SOL    HW2 3858   7.951   0.418   0.607  0.5417 -1.3217  0.3942
  504SOL     OW 3859   0.920   7.326   2.696 -0.5514 -0.1557 -0.0391
  504SOL    HW1 3860   0.848   7.385   2.672 -1.7630 -2.4619 -2.2577
  504SOL    HW2 3861   0.914   7.255   2.632  3.2423 -0.7649  0.2458
  505SOL     OW 3862   3.659   1.347   2.632 -0.0332  0.2090  0.6823
  505SOL    HW1 3863   3.574   1.320   2.669  0.0972 -1.1469  0.0128
  505SOL    HW2 3864   3.683   1.275   2.574  0.6956  1.4526 -0.5636
  506SOL     OW 3865   1.674   1.494   4.162 -0.3444  0.2846  0.3002
  506SOL    HW1 3866   1.598   1.528   4.210 -0.6593 -0.0463  0.0478
  506SOL    HW2 3867   1.644   1.408   4.130  0.6885 -0.5469  1.5511
  507SOL     OW 3868   1.970   0.512   3.353  0.4625 -0.3429 -0.3440
  507SOL    HW1 3869   2.011   0.572   3.414 -0.8265  1.8306 -1.5804
  507SOL    HW2 3870   1.980   0.425   3.393  0.4510  0.9426  2.4590
  508SOL     OW 3871   0.694   0.868   2.671 -0.9332 -0.0595 -0.3932
  508SOL    HW1 3872   0.773   0.863   2.725 -0.1837  1.3223 -1.3376
  508SOL    HW2 3873   0.651   0.784   2.683  0.4069 -0.6186  0.5608
  509SOL     OW 3874   2.174   1.773   2.828 -0.1923  0.5520  0.1799
  509SOL    HW1 3875   2.119   1.778   2.906 -0.9622  0.7508 -0.3724
  509SOL    HW2 3876   2.166   1.860   2.788 -0.5687  0.1414 -0.6414
  510SOL     OW 3877   7.544   7.120   2.983 -0.5149  0.5018 -0.2084
  510SOL    HW1 3878   7.448   7.118   2.990 -0.6129 -0.4287 -1.5888
  510SOL    HW2 3879   7.561   7.175   2.906  0.0798  0.9820  0.2620
  511SOL     OW 3880   0.323   0.189   4.747 -0.1895  0.0800  0.3219
  511SOL    HW1 3881   0.414   0.171   4.773 -0.2807 -1.5233 -0.4467
  511SOL    HW2 3882   0.321   0.173   4.653 -1.3959 -0.3987  0.4303
  512SOL     OW 3883   7.435   0.063   1.422  0.6181 -0.8859 -0.4490
  512SOL    HW1 3884   7.356   0.103   1.458  0.6943 -1.6809  0.6062
  512SOL    HW2 3885   7.407   0.021   1.341 -0.1017 -1.4773  0.1158
  513SOL     OW 3886   2.307   6.872   2.803  0.1002  0.2014 -0.1279
  513SOL    HW1 3887   2.302   6.875   2.899 -0.8279 -2.0084 -0.0928
  513SOL    HW2 3888   2.243   6.937   2.774  0.1601  0.6657  0.7495
  514SOL     OW 3889   0.625   7.428   1.981 -0.1479  0.3568  0.2394
  514SOL    HW1 3890   0.691   7.387   1.925 -1.4726  0.0887 -1.1368
  514SOL    HW2 3891   0.570   7.356   2.011 -0.0108  0.6191  1.1372
  515SOL     OW 3892   0.713   0.532   3.978  0.1139  0.4409  0.4825
  515SOL    HW1 3893   0.780   0.481   3.931 -0.7324  0.0084 -0.2680
  515SOL    HW2 3894   0.737   0.524   4.070 -0.0818 -1.4489  0.3820
  516SOL     OW 3895   1.150   0.527   1.835  0.0385 -0.1328 -0.1531
  516SOL    HW1 3896   1.163   0.600   1.894 -2.0653  0.5805 -0.5526
  516SOL    HW2 3897   1.098   0.464   1.885 -0.2444 -0.2903 -0.6359
  517SOL     OW 3898   0.037   0.406   3.589 -0.0385  0.0230  0.0951
  517SOL    HW1 3899   0.120   0.421   3.635  0.2578 -1.7330  0.1592
  517SOL    HW2 3900  -0.029   0.410   3.658  0.0794  0.5444  0.1810
  518SOL     OW 3901   2.084   0.083   1.886 -0.4050  0.3438  0.7530
  518SOL    HW1 3902   2.038   0.128   1.957 -0.4208 -0.0831  1.0128
  518SOL    HW2 3903   2.171   0.122   1.886 -0.5917  0.7578  0.6273
  519SOL     OW 3904   1.067   1.677   3.209 -0.2925 -0.0771 -0.6394
  519SOL    HW1 3905   1.124   1.665   3.133  1.7496  0.6465  0.7470
  519SOL    HW2 3906   1.058   1.771   3.219  0.3444 -0.1454  0.6663
  520SOL     OW 3907   2.097   0.598   1.222 -0.2128  0.2672  0.0902
  520SOL    HW1 3908   2.072   0.690   1.214 -0.7934 -0.0321 -1.7790
  520SOL    HW2 3909   2.017   0.553   1.249 -0.0721  0.2333  0.4483
  521SOL     OW 3910   0.879   1.674   3.873 -0.0047  0.2562 -0.2954
  521SOL    HW1 3911   0.854   1.588   3.907  2.0483 -0.2172  0.0554
  521SOL    HW2 3912   0.920   1.718   3.947  1.0022  0.6753 -1.0913
  522SOL     OW 3913   0.058   0.534   2.589 -0.4879 -0.0973 -0.8686
  522SOL    HW1 3914  -0.018   0.578   2.627 -0.5961 -0.9245 -0.1074
  522SOL    HW2 3915   0.037   0.441   2.596  0.4399 -0.3158 -0.9803
  523SOL     OW 3916   0.619   0.769   3.784  0.5021 -0.1074 -0.3325
  523SOL    HW1 3917   0.589   0.790   3.873 -1.4626  0.4685 -1.1170
  523SOL    HW2 3918   0.714   0.769   3.791  0.4064  1.6555  1.3927
  524SOL     OW 3919   0.749   7.865   3.209  0.2068 -0.4253 -0.4037
  524SOL    HW1 3920   0.733   7.959   3.198  2.9141 -0.1713 -2.5212
  524SOL    HW2 3921   0.690   7.823   3.146 -0.4517 -0.1120  0.0037
  525SOL     OW 3922   0.139   7.421   3.974 -0.2534  0.6237 -0.2971
  525SOL    HW1 3923   0.053   7.383   3.958  0.2249 -0.4902 -0.2430
  525SOL    HW2 3924   0.170   7.446   3.887  0.1370 -0.6558 -0.5386
  526SOL     OW 3925   2.156   7.803   3.323  0.1633  0.0222  0.1523
  526SOL    HW1 3926   2.176   7.894   3.300 -0.7758  0.1291 -0.2576
  526SOL    HW2 3927   2.064   7.793   3.300  0.5794 -1.3798 -0.9091
  527SOL     OW 3928   2.924   1.786   2.859 -0.2033 -0.6918 -0.3149
  527SOL    HW1 3929   2.952   1.869   2.897 -3.6699 -0.8304  2.7802
  527SOL    HW2 3930   3.004   1.733   2.855  1.1402  1.0657  2.3489
  528SOL     OW 3931   0.104   7.803   0.967  0.5817 -0.3583 -1.0729
  528SOL    HW1 3932   0.198   7.816   0.949  0.9502  0.1918  1.1946
  528SOL    HW2 3933   0.097   7.710   0.990  0.6495 -0.3102 -0.8570
  529SOL     OW 3934   7.609   0.358   4.096 -0.1056  0.4429 -0.0312
  529SOL    HW1 3935   7.559   0.277   4.086 -1.0328  1.0667 -0.5064
  529SOL    HW2 3936   7.692   0.331   4.136 -1.6357 -0.3407  2.6846
  530SOL     OW 3937   7.456   1.075   1.915  0.0600 -0.3716 -0.5029
  530SOL    HW1 3938   7.502   1.012   1.860 -1.8666 -1.0556 -1.3502
  530SOL    HW2 3939   7.463   1.040   2.004  3.0730  0.6668 -0.3304
  531SOL     OW 3940   0.339   1.146   2.848 -0.0069 -0.4212  0.1730
  531SOL    HW1 3941   0.415   1.118   2.900 -0.5856 -0.3316  1.0719
  531SOL    HW2 3942   0.348   1.241   2.842 -0.0705 -0.4071  0.3085
  532SOL     OW 3943   1.324   1.011   2.855  0.1923  0.4689 -0.4559
  532SOL    HW1 3944   1.291   0.941   2.911 -1.4625  2.1482  0.6923
  532SOL    HW2 3945   1.307   0.981   2.766 -0.8356 -0.4215  0.0399
  533SOL     OW 3946   1.930   7.089   3.222  0.2257 -0.1178  0.5171
  533SOL    HW1 3947   1.859   7.036   3.257  1.1157 -0.5268  1.7335
  533SOL    HW2 3948   1.971   7.129   3.299  0.0849  1.6748 -0.3076
  534SOL     OW 3949   0.435   7.489   1.484  0.0298 -0.2952  0.0804
  534SOL    HW1 3950   0.382   7.568   1.478 -0.0244 -0.3828 -0.6459
  534SOL    HW2 3951   0.522   7.520   1.507 -0.3013 -0.1367  1.1208
  535SOL     OW 3952   3.160   7.768   2.307  0.5606 -0.0614  0.0197
  535SOL    HW1 3953   3.244   7.812   2.321  0.6857  0.0931 -1.2479
  535SOL    HW2 3954   3.097   7.823   2.354  0.9716  0.5324 -0.1159
  536SOL     OW 3955   1.639   1.053   2.729  0.0071  0.5966  0.0657
  536SOL    HW1 3956   1.584   0.982   2.695  1.7894 -0.4334 -0.7069
  536SOL    HW2 3957   1.678   1.092   2.651  0.0363  1.6056  0.5834
  537SOL     OW 3958   3.383   0.422   3.301 -0.1496  0.2282  0.1816
  537SOL    HW1 3959   3.351   0.341   3.340 -1.3017 -0.0949 -1.4352
  537SOL    HW2 3960   3.321   0.489   3.330  0.0861  0.3184  0.4807
  538SOL     OW 3961   1.212   0.576   3.892 -0.6467  0.4884 -0.5599
  538SOL    HW1 3962   1.308   0.573   3.882 -0.4832 -1.0818  1.3559
  538SOL    HW2 3963   1.179   0.554   3.805  0.7216  1.8021 -1.4434
  539SOL     OW 3964   0.342   0.709   1.233 -0.3599 -0.0562  0.3403
  539SOL    HW1 3965   0.265   0.706   1.290 -0.1205 -0.5378  0.6435
  539SOL    HW2 3966   0.415   0.728   1.292 -0.0454 -1.0222  0.2769
  540SOL     OW 3967   0.846   0.553   1.558 -0.8170  0.3632 -0.0921
  540SOL    HW1 3968   0.817   0.522   1.644  0.1196 -0.3032 -0.0172
  540SOL    HW2 3969   0.849   0.475   1.504 -0.5758  0.6523 -0.4967
  541SOL     OW 3970   0.247   0.645   2.100 -0.8484  0.0643 -0.3162
  541SOL    HW1 3971   0.174   0.584   2.091 -1.7328  1.4066 -2.4653
  541SOL    HW2 3972   0.215   0.710   2.164 -1.4023  0.4626 -1.0004
  542SOL     OW 3973   0.369   0.375   2.034  0.0432  0.0847 -0.2207
  542SOL    HW1 3974   0.362   0.357   2.128  1.7360 -0.8362 -0.2557
  542SOL    HW2 3975   0.317   0.454   2.020 -0.4821  0.0308  1.4388
  543SOL     OW 3976   0.482   0.584   3.591  0.2402 -0.2684  0.1595
  543SOL    HW1 3977   0.538   0.642   3.643  0.7693 -0.6489  0.0140
  543SOL    HW2 3978   0.531   0.568   3.511 -1.0442  1.1656 -0.9191
  544SOL     OW 3979   0.749   0.474   4.600  0.2343  0.0882 -0.1497
  544SOL    HW1 3980   0.830   0.519   4.625  0.5197 -0.6006  0.1609
  544SOL    HW2 3981   0.765   0.382   4.621 -1.2657  0.1931  1.4915
  545SOL     OW 3982   2.477   7.492   3.353  0.3872 -0.9309 -0.0624
  545SOL    HW1 3983   2.449   7.574   3.312  0.9820 -0.3116  0.7443
  545SOL    HW2 3984   2.549   7.518   3.412  1.9818 -2.3358 -1.3531
  546SOL     OW 3985   1.166   0.785   2.646 -0.5430 -0.1565  0.2584
  546SOL    HW1 3986   1.107   0.744   2.583 -1.1620  0.5771  0.3597
  546SOL    HW2 3987   1.109   0.816   2.716 -0.2582  2.3860 -0.6204
  547SOL     OW 3988   1.160   3.485   2.638 -0.0386 -0.0632  0.1702
  547SOL    HW1 3989   1.215   3.408   2.652 -0.8043 -0.3726  1.4987
  547SOL    HW2 3990   1.215   3.559   2.663  1.3671 -0.0354 -2.9870
  548SOL     OW 3991   7.530   1.042   3.454  0.0547 -0.2168  0.2652
  548SOL    HW1 3992   7.563   1.107   3.392 -0.2019  1.5437  1.9466
  548SOL    HW2 3993   7.435   1.052   3.452  0.1411  1.0765  2.2508
  549SOL     OW 3994   2.173   0.495   2.763  0.1652 -0.1490 -0.0958
  549SOL    HW1 3995   2.166   0.570   2.704  0.3999  0.1816  0.2942
  549SOL    HW2 3996   2.146   0.420   2.710  0.5459  0.1194 -0.6778
  550SOL     OW 3997   1.174   7.750   2.639  0.0634  0.4747  0.3308
  550SOL    HW1 3998   1.155   7.657   2.649 -0.9999  0.3846 -2.3831
  550SOL    HW2 3999   1.267   7.757   2.660  1.2385 -1.9314 -3.7979
  551SOL     OW 4000   7.026   0.681   4.492  0.1950 -0.5082 -0.2540
  551SOL    HW1 4001   7.066   0.765   4.512 -2.0980  0.3493  0.8340
  551SOL    HW2 4002   7.036   0.672   4.397 -0.6067  1.5382 -0.5466
  552SOL     OW 4003   1.980   6.611   3.026  0.2544 -0.0799  0.2826
  552SOL    HW1 4004   1.949   6.575   3.109  2.0379 -1.4208  0.3824
  552SOL    HW2 4005   2.039   6.544   2.992 -0.2626  0.5794 -1.9442
  553SOL     OW 4006   2.312   0.145   2.110  0.4212 -0.4530  0.5901
  553SOL    HW1 4007   2.368   0.223   2.106  0.9351 -0.8866 -0.8600
  553SOL    HW2 4008   2.223   0.180   2.110  0.6212  0.0723 -2.0424
  554SOL     OW 4009   2.658   7.676   2.658  0.3628  0.0040  0.2636
  554SOL    HW1 4010   2.745   7.642   2.675 -0.3151 -1.8122  0.1273
  554SOL    HW2 4011   2.647   7.669   2.563 -0.3994 -0.8875  0.4220
  555SOL     OW 4012   1.553   1.318   3.248  0.5327 -0.3676 -0.5231
  555SOL    HW1 4013   1.631   1.370   3.267  0.7231 -0.7065 -0.3687
  555SOL    HW2 4014   1.584   1.251   3.186  0.1652  0.0536 -1.1645
  556SOL     OW 4015   0.636   7.660   2.675 -0.3946 -0.0170  0.3156
  556SOL    HW1 4016   0.647   7.600   2.601 -2.9594 -0.6770  0.4452
  556SOL    HW2 4017   0.697   7.627   2.742 -0.0362 -1.0268 -0.4893
  557SOL     OW 4018   1.196   2.248   3.425 -0.5600 -0.0403 -0.0282
  557SOL    HW1 4019   1.280   2.256   3.380 -0.9282 -0.8110 -0.8527
  557SOL    HW2 4020   1.209   2.178   3.489 -0.3278  0.4149  0.4342
  558SOL     OW 4021   7.252   0.816   1.096  0.5455  0.2025  0.6821
  558SOL    HW1 4022   7.290   0.875   1.031 -0.0932  0.2110  0.3132
  558SOL    HW2 4023   7.214   0.874   1.162 -1.2911  0.2317 -0.3758
  559SOL     OW 4024   0.318   1.258   4.147  0.2393  0.2044  0.3639
  559SOL    HW1 4025   0.339   1.194   4.078  4.8732 -0.4132  2.3245
  559SOL    HW2 4026   0.379   1.330   4.133 -1.0951  1.6294  1.7678
  560SOL     OW 4027   1.115   0.707   3.291 -0.4284 -0.0009 -0.4541
  560SOL    HW1 4028   1.196   0.757   3.303 -0.7866  0.3791  0.4376
  560SOL    HW2 4029   1.050   0.772   3.266 -1.4550  0.3810  3.0634
  561SOL     OW 4030   0.475   0.231   0.965 -0.2274  0.1884  0.2489
  561SOL    HW1 4031   0.459   0.321   0.994  0.6248  0.2611  0.4878
  561SOL    HW2 4032   0.467   0.179   1.045 -0.5497  0.0651  0.1394
  562SOL     OW 4033   1.621   0.715   3.094  0.3513  0.2283  0.0630
  562SOL    HW1 4034   1.614   0.711   2.999  0.0477  0.7725  0.0645
  562SOL    HW2 4035   1.629   0.623   3.121 -1.7159 -0.0926 -0.3260
  563SOL     OW 4036   1.104   0.073   2.776 -0.0843 -0.1081  0.0652
  563SOL    HW1 4037   1.088  -0.007   2.725  0.0884 -0.3323  0.3662
  563SOL    HW2 4038   1.128   0.138   2.710  1.4232 -0.7300 -0.0093
  564SOL     OW 4039   0.652   0.548   4.255 -0.2479  0.0811  0.7134
  564SOL    HW1 4040   0.661   0.462   4.296 -0.6850 -0.0877  0.4571
  564SOL    HW2 4041   0.558   0.560   4.245 -0.1159 -0.1196 -0.7562
  565SOL     OW 4042   1.262   3.490   4.338  0.1341  0.3607 -0.2536
  565SOL    HW1 4043   1.230   3.450   4.257 -0.3073 -0.1603  0.1815
  565SOL    HW2 4044   1.331   3.551   4.309  0.0284  0.1191 -1.0109
  566SOL     OW 4045   2.278   7.551   2.266 -0.0550 -1.1899  0.5877
  566SOL    HW1 4046   2.230   7.632   2.247 -1.9676 -2.7635 -1.4255
  566SOL    HW2 4047   2.229   7.511   2.338 -1.0377 -2.1325 -0.5796
  567SOL     OW 4048   1.667   0.501   2.150 -0.2431 -0.3290 -0.3530
  567SOL    HW1 4049   1.739   0.530   2.094  0.4206  0.4490  0.8854
  567SOL    HW2 4050   1.697   0.519   2.239 -1.4933 -1.0820  0.2304
  568SOL     OW 4051   0.282   2.180   4.602 -0.4400  0.2083 -0.1669
  568SOL    HW1 4052   0.371   2.161   4.631 -0.3413  0.6030 -0.2062
  568SOL    HW2 4053   0.281   2.156   4.509 -0.3446  0.3034 -0.1923
  569SOL     OW 4054   2.607   0.916   1.668 -0.6454  0.0014  0.4801
  569SOL    HW1 4055   2.669   0.980   1.701 -0.9638  0.1579  0.7731
  569SOL    HW2 4056   2.521   0.952   1.689 -0.8192 -0.6638  0.9138
  570SOL     OW 4057   0.295   0.596   4.517  0.0916  0.6618  0.4270
  570SOL    HW1 4058   0.249   0.675   4.545  1.0848  1.6301 -0.6657
  570SOL    HW2 4059   0.384   0.608   4.550 -0.1839 -0.8070  1.7732
  571SOL     OW 4060   1.847   1.755   2.517 -0.2648  0.3482 -0.4765
  571SOL    HW1 4061   1.883   1.800   2.593  1.2590  0.2832 -1.1461
  571SOL    HW2 4062   1.757   1.787   2.510 -0.5314  0.1047  1.5402
  572SOL     OW 4063   1.615   1.619   3.784 -0.1619 -0.3140 -0.6715
  572SOL    HW1 4064   1.658   1.536   3.804  1.2351 -0.3313 -3.6719
  572SOL    HW2 4065   1.686   1.684   3.786 -0.9687  0.5612  0.0448
  573SOL     OW 4066   1.710   0.103   3.584 -0.0625 -0.1338 -0.3188
  573SOL    HW1 4067   1.769   0.051   3.639  1.2189  0.5644 -1.0319
  573SOL    HW2 4068   1.645   0.137   3.645  1.0949  0.2762  0.7028
  574SOL     OW 4069   0.350   1.351   1.954  0.2851  0.1579  0.5565
  574SOL    HW1 4070   0.410   1.362   2.027  2.0745  0.6860 -0.9803
  574SOL    HW2 4071   0.346   1.256   1.940 -0.3907  0.0246  1.5833
  575SOL     OW 4072   0.814   0.877   2.408  0.1566 -0.0220 -0.1839
  575SOL    HW1 4073   0.804   0.964   2.369 -0.3026 -0.2263 -0.5117
  575SOL    HW2 4074   0.767   0.882   2.491  1.1193  0.4067  0.3493
  576SOL     OW 4075   0.262   0.022   2.629  0.4688 -0.5542  0.0802
  576SOL    HW1 4076   0.203  -0.047   2.600  0.9050 -0.7709 -0.3123
  576SOL    HW2 4077   0.205   0.094   2.656  0.0098 -1.1710  0.7488
  577SOL     OW 4078   0.952   1.584   1.284 -0.5894 -0.2113 -0.0854
  577SOL    HW1 4079   0.901   1.503   1.291 -0.3760 -0.3743 -0.3930
  577SOL    HW2 4080   0.941   1.611   1.193 -1.2320  0.4841  0.1992
  578SOL     OW 4081   1.107   2.094   2.488  0.5897  0.0517  0.7772
  578SOL    HW1 4082   1.105   2.003   2.518  0.0207  0.2702  1.4221
  578SOL    HW2 4083   1.042   2.097   2.418  2.1101 -0.5227 -0.6748
  579SOL     OW 4084   0.341   7.664   3.258  0.0658 -0.1825  0.2259
  579SOL    HW1 4085   0.272   7.672   3.191 -0.5043 -1.7656  0.6119
  579SOL    HW2 4086   0.414   7.624   3.212 -0.0716 -0.6046  0.3766
  580SOL     OW 4087   2.243   0.407   3.595 -0.1349 -0.4938 -0.2486
  580SOL    HW1 4088   2.204   0.493   3.582 -2.6139 -1.4716  0.5752
  580SOL    HW2 4089   2.315   0.403   3.532 -0.6888  1.7334 -1.0392
  581SOL     OW 4090   0.610   0.799   2.165  0.0281 -0.4619 -0.0229
  581SOL    HW1 4091   0.543   0.853   2.206 -0.2835 -1.3759  0.6942
  581SOL    HW2 4092   0.589   0.710   2.193  0.4984 -0.9586 -1.2388
  582SOL     OW 4093   0.072   0.773   2.817 -0.1112 -0.3330 -0.2680
  582SOL    HW1 4094   0.105   0.852   2.859 -0.5709 -0.8325  1.0284
  582SOL    HW2 4095   0.128   0.762   2.740  1.7811 -0.3252  1.0997
  583SOL     OW 4096   7.326   0.659   1.936 -0.3053 -0.2459  0.0489
  583SOL    HW1 4097   7.405   0.713   1.927  0.0616 -0.6694  0.6988
  583SOL    HW2 4098   7.254   0.722   1.938  0.0231  0.1467 -0.4949
  584SOL     OW 4099   2.461   0.554   3.463  0.0361  0.4744  0.0763
  584SOL    HW1 4100   2.418   0.624   3.513 -0.6528  0.1712 -0.0898
  584SOL    HW2 4101   2.482   0.594   3.379 -2.6705 -0.2585 -0.9582
  585SOL     OW 4102   0.159   2.180   2.011  0.2167  0.0423  0.4542
  585SOL    HW1 4103   0.196   2.171   2.098  0.4354  0.7623  0.4368
  585SOL    HW2 4104   0.199   2.109   1.961  1.4470  0.6989  0.4822
  586SOL     OW 4105   0.685   1.179   4.212 -0.3232 -0.0341  0.2870
  586SOL    HW1 4106   0.697   1.271   4.235  1.8349 -0.5731  1.2953
  586SOL    HW2 4107   0.590   1.167   4.214 -0.5679  1.8751  1.2185
  587SOL     OW 4108   7.879   7.857   3.259 -0.2699  0.4323 -0.1062
  587SOL    HW1 4109   7.890   7.923   3.327 -0.5259  1.0874 -0.7030
  587SOL    HW2 4110   7.889   7.774   3.305  0.8826  0.8967  0.4968
  588SOL     OW 4111   0.352   0.850   2.262  0.5937 -0.4840  0.2702
  588SOL    HW1 4112   0.325   0.940   2.243  0.8732 -0.8006 -1.6392
  588SOL    HW2 4113   0.276   0.811   2.306  0.0007  0.3040 -0.0602
  589SOL     OW 4114   2.518   0.677   3.218 -0.5723 -0.1073  0.0945
  589SOL    HW1 4115   2.536   0.673   3.124  2.0147  0.5288  0.5489
  589SOL    HW2 4116   2.511   0.770   3.238 -0.8669 -0.2306  0.5803
  590SOL     OW 4117   0.432   0.200   2.830 -0.1121 -1.0425 -0.5894
  590SOL    HW1 4118   0.344   0.187   2.796 -0.7183 -0.8247  0.8943
  590SOL    HW2 4119   0.422   0.202   2.925  1.3067  0.3757 -0.4544
  591SOL     OW 4120   1.337   0.872   3.331  0.0889 -0.1862  0.1334
  591SOL    HW1 4121   1.430   0.850   3.324  0.4722  1.0792  1.3124
  591SOL    HW2 4122   1.334   0.967   3.329 -1.4154 -0.2762 -2.7318
  592SOL     OW 4123   0.412   0.271   3.427 -0.3018 -0.2461 -0.2597
  592SOL    HW1 4124   0.361   0.213   3.370 -1.2514 -0.0399  0.3730
  592SOL    HW2 4125   0.429   0.348   3.374 -1.5451  0.1226 -0.1406
  593SOL     OW 4126   1.220   0.991   3.867 -0.3927 -0.1384 -0.4080
  593SOL    HW1 4127   1.140   0.974   3.817 -0.3739 -1.2426 -0.0665
  593SOL    HW2 4128   1.205   0.949   3.952  0.7318 -0.7645 -0.5119
  594SOL     OW 4129   0.573   7.742   3.056  0.6779  0.2141 -0.1105
  594SOL    HW1 4130   0.647   7.701   3.011  1.3103  1.2019  0.0142
  594SOL    HW2 4131   0.506   7.752   2.988  1.1657  0.5498 -0.5457
  595SOL     OW 4132   1.107   0.261   3.430 -0.1710  0.0560  0.1668
  595SOL    HW1 4133   1.076   0.227   3.346  0.4230 -0.5421  0.1852
  595SOL    HW2 4134   1.062   0.345   3.440 -0.4038  0.0322 -0.6511
  596SOL     OW 4135   7.270   1.939   2.919 -0.6192 -0.4996  0.1956
  596SOL    HW1 4136   7.293   1.919   2.828 -0.6803  2.3486 -0.4518
  596SOL    HW2 4137   7.332   1.886   2.971  1.5564  0.3309 -1.5059
  597SOL     OW 4138   1.031   0.692   2.431  0.0540  0.2466 -0.0569
  597SOL    HW1 4139   0.946   0.736   2.419  0.0904  0.4254  0.3225
  597SOL    HW2 4140   1.032   0.622   2.366 -0.2168  0.4999 -0.3345
  598SOL     OW 4141   0.805   0.186   0.471  0.1475 -0.8715 -1.0250
  598SOL    HW1 4142   0.763   0.270   0.489 -0.2323 -0.8785 -1.8686
  598SOL    HW2 4143   0.868   0.175   0.541  0.8113  0.5319 -1.3982
  599SOL     OW 4144   1.080   0.125   1.499 -0.3239 -0.0080 -0.2042
  599SOL    HW1 4145   1.128   0.171   1.568 -2.1760  1.8767 -0.1745
  599SOL    HW2 4146   1.123   0.039   1.494  2.2402  1.1857  0.6968
  600SOL     OW 4147   0.917   0.654   3.750 -0.5172  0.2048 -0.1486
  600SOL    HW1 4148   0.917   0.630   3.657 -0.9245  0.9517 -0.3439
  600SOL    HW2 4149   0.907   0.571   3.796  1.1408 -0.3165 -0.7259
  601SOL     OW 4150   0.832   0.423   4.933  0.0235  0.6351  0.0191
  601SOL    HW1 4151   0.839   0.376   5.016 -0.3014 -1.0741 -0.9059
  601SOL    HW2 4152   0.800   0.510   4.956 -0.9019 -0.1230  1.5999
  602SOL     OW 4153   0.551   0.911   1.605  0.4702  0.0380 -0.2041
  602SOL    HW1 4154   0.534   0.996   1.565 -1.6187  0.2633  1.0915
  602SOL    HW2 4155   0.557   0.930   1.699 -0.7581 -1.3376  0.1653
  603SOL     OW 4156   1.281   1.852   3.064 -0.1072 -0.1898 -0.2998
  603SOL    HW1 4157   1.204   1.906   3.046 -0.2179 -0.4584 -0.6411
  603SOL    HW2 4158   1.355   1.911   3.051 -0.1839 -0.4048 -1.7044
  604SOL     OW 4159   1.707   0.971   3.330  0.1179  0.5362  0.0193
  604SOL    HW1 4160   1.782   1.023   3.304 -1.0217  2.2244  0.0908
  604SOL    HW2 4161   1.636   0.999   3.271 -0.3963 -1.2320 -0.2436
  605SOL     OW 4162   0.838   0.902   1.553 -0.1238  0.2084 -0.0829
  605SOL    HW1 4163   0.828   0.818   1.508 -2.0594  0.1304  0.4623
  605SOL    HW2 4164   0.748   0.932   1.569  0.5471  1.9078  0.6077
  606SOL     OW 4165   1.620   1.179   2.383  0.2296  0.7115 -0.1331
  606SOL    HW1 4166   1.669   1.244   2.334  1.3706 -0.8204 -1.0380
  606SOL    HW2 4167   1.528   1.203   2.371  0.6268  1.8972 -0.7874
  607SOL     OW 4168   0.819   7.832   4.218 -0.1966 -0.2767  0.2027
  607SOL    HW1 4169   0.756   7.888   4.264 -0.2542  0.1148 -0.3657
  607SOL    HW2 4170   0.905   7.861   4.251 -0.3211 -1.0072  1.1973
  608SOL     OW 4171   1.053   1.230   4.262  0.5122  0.0005  0.2555
  608SOL    HW1 4172   0.993   1.287   4.310  1.2711  0.5370  0.5520
  608SOL    HW2 4173   1.012   1.143   4.268  1.2288 -0.1688  2.9098
  609SOL     OW 4174   0.622   0.095   4.417  0.3166 -1.0987 -0.3273
  609SOL    HW1 4175   0.543   0.138   4.449  0.1576 -0.8189 -1.0996
  609SOL    HW2 4176   0.599   0.002   4.414 -0.1734 -0.9562 -1.0961
  610SOL     OW 4177   1.327   7.357   3.507 -0.4260 -0.2063  0.0256
  610SOL    HW1 4178   1.373   7.439   3.524 -2.1213  0.5184  1.2058
  610SOL    HW2 4179   1.304   7.361   3.414 -1.6579  1.2466  0.3899
  611SOL     OW 4180   1.139   7.316   2.355  0.8933  0.2606 -0.3021
  611SOL    HW1 4181   1.097   7.401   2.361  1.8683  0.7115  0.1706
  611SOL    HW2 4182   1.226   7.329   2.393  1.1624 -0.8606 -0.5162
  612SOL     OW 4183   1.786   1.199   2.920  0.3269  0.0083  0.3584
  612SOL    HW1 4184   1.740   1.174   2.839 -0.9608 -0.2302  1.1496
  612SOL    HW2 4185   1.792   1.118   2.970  0.4019  0.3201  0.8569
  613SOL     OW 4186   0.062   7.429   3.182 -0.2052  0.1325  0.4799
  613SOL    HW1 4187   0.007   7.374   3.125 -0.3933  0.3860  0.4187
  613SOL    HW2 4188   0.040   7.519   3.157  1.6647  0.2030 -0.9042
  614SOL     OW 4189   0.237   7.772   4.343 -0.3097  0.0091  0.4878
  614SOL    HW1 4190   0.290   7.769   4.423 -1.0454  1.0918  1.0254
  614SOL    HW2 4191   0.299   7.791   4.274  0.2794 -0.5640  0.8535
  615SOL     OW 4192   0.574   7.080   2.615 -0.9123  0.3511 -0.5192
  615SOL    HW1 4193   0.556   7.086   2.709 -1.6468  1.4826 -0.7233
  615SOL    HW2 4194   0.578   6.986   2.597 -0.8599  0.1333  0.6286
  616SOL     OW 4195   1.501   6.877   4.210  0.3052  0.2786 -0.0041
  616SOL    HW1 4196   1.525   6.963   4.175  0.1865  0.8610  1.3281
  616SOL    HW2 4197   1.509   6.887   4.305 -1.7473 -0.5774  0.2688
  617SOL     OW 4198   1.142   1.456   2.569  0.0286  0.2014  0.3080
  617SOL    HW1 4199   1.209   1.524   2.574 -0.0297  0.3180 -0.5159
  617SOL    HW2 4200   1.188   1.376   2.593  0.8630  0.0064 -1.9193
  618SOL     OW 4201   0.448   0.791   3.047 -0.2119  0.1932  0.5246
  618SOL    HW1 4202   0.514   0.774   3.115  0.1207  1.2039  0.4572
  618SOL    HW2 4203   0.394   0.712   3.046  1.6529 -1.0926 -0.1593
  619SOL     OW 4204   1.448   6.703   2.712  0.3132 -0.2985 -0.0629
  619SOL    HW1 4205   1.400   6.749   2.781 -0.2803 -1.0339  0.0145
  619SOL    HW2 4206   1.384   6.688   2.643  1.2575  1.6749 -1.3708
  620SOL     OW 4207   7.841   7.438   0.710 -0.0280 -0.2158  0.0014
  620SOL    HW1 4208   7.832   7.396   0.796 -0.7186 -0.8949 -0.4001
  620SOL    HW2 4209   7.841   7.532   0.729 -0.4510 -0.3612  0.7157
  621SOL     OW 4210   1.825   7.727   1.756  0.2013  0.0486  0.1727
  621SOL    HW1 4211   1.736   7.721   1.721 -0.1667  0.9338  0.9384
  621SOL    HW2 4212   1.881   7.701   1.683 -0.6577 -0.0100 -0.4743
  622SOL     OW 4213   7.513   0.674   1.104 -0.1824  0.2219  0.2988
  622SOL    HW1 4214   7.419   0.675   1.122 -0.5010 -1.2330 -1.1794
  622SOL    HW2 4215   7.550   0.737   1.165 -2.1822  1.1403  0.5913
  623SOL     OW 4216   1.108   0.058   1.813 -0.1506 -0.6503 -0.1730
  623SOL    HW1 4217   1.109   0.089   1.903 -0.0079  0.0336 -0.4114
  623SOL    HW2 4218   1.036   0.104   1.772 -0.2953 -1.0576 -0.3808
  624SOL     OW 4219   7.849   0.943   4.248 -0.0990  0.3927  0.4313
  624SOL    HW1 4220   7.788   0.870   4.255  1.0726 -0.5498  0.9350
  624SOL    HW2 4221   7.933   0.902   4.230  0.5039  1.6446  0.3547
  625SOL     OW 4222   7.339   7.886   4.248 -0.1604  0.1662 -0.2577
  625SOL    HW1 4223   7.263   7.843   4.208 -1.0523  1.0267  0.4898
  625SOL    HW2 4224   7.306   7.971   4.277  1.4263  1.0901 -1.1318
  626SOL     OW 4225   0.281   0.090   3.961 -0.3848  0.7289 -0.1481
  626SOL    HW1 4226   0.188   0.092   3.942 -0.2273  2.5945 -0.7982
  626SOL    HW2 4227   0.322   0.057   3.881 -0.3778  1.2488 -0.3626
  627SOL     OW 4228   1.594   1.884   4.018 -0.7787 -0.2836 -0.5341
  627SOL    HW1 4229   1.604   1.855   4.108  1.7370  1.1431 -0.3179
  627SOL    HW2 4230   1.507   1.854   3.992 -1.2288 -1.3207  2.1208
  628SOL     OW 4231   2.129   1.182   4.463 -0.1859 -0.1346 -0.8377
  628SOL    HW1 4232   2.137   1.229   4.380 -0.1315  0.3816 -0.5452
  628SOL    HW2 4233   2.212   1.200   4.508  0.6588 -2.1593 -1.5650
  629SOL     OW 4234   2.078   7.795   4.953  0.5981 -0.4903 -0.2935
  629SOL    HW1 4235   2.161   7.793   5.000  1.2469 -1.0320 -1.4690
  629SOL    HW2 4236   2.094   7.745   4.873 -0.6527  0.0026 -0.8582
  630SOL     OW 4237   0.795   7.633   4.057  0.7917  0.4175  0.3941
  630SOL    HW1 4238   0.750   7.554   4.087  0.5695  0.4045  0.0270
  630SOL    HW2 4239   0.784   7.696   4.128 -0.4496  0.6598 -0.0158
  631SOL     OW 4240   1.211   0.355   4.905 -0.7118 -0.7996  0.1190
  631SOL    HW1 4241   1.273   0.288   4.877  0.3233 -0.2232  1.0258
  631SOL    HW2 4242   1.158   0.374   4.826  1.2997 -0.1382 -1.0907
  632SOL     OW 4243   1.105   1.039   5.685  0.1720 -0.0650  0.1837
  632SOL    HW1 4244   1.060   1.013   5.766  0.3564  1.7485  0.8877
  632SOL    HW2 4245   1.190   1.073   5.715  0.9960 -1.1100 -0.9329
  633SOL     OW 4246   2.495   0.262   3.795  0.1159  0.1758  0.5907
  633SOL    HW1 4247   2.496   0.188   3.856 -0.4669  0.8597  1.4400
  633SOL    HW2 4248   2.416   0.310   3.817 -0.7419 -0.2234 -1.5342
  634SOL     OW 4249   0.143   1.326   4.498 -0.0351  0.1804 -0.7215
  634SOL    HW1 4250   0.066   1.306   4.551 -0.2740  1.5694 -0.5170
  634SOL    HW2 4251   0.127   1.285   4.413 -0.6144 -0.2466 -0.3996
  635SOL     OW 4252   7.132   0.521   4.221 -0.1185  0.1581 -0.1701
  635SOL    HW1 4253   7.202   0.529   4.286 -1.0721 -0.7089  0.9910
  635SOL    HW2 4254   7.175   0.534   4.137  1.8106 -2.3114  0.4088
  636SOL     OW 4255   1.962   2.828   3.922 -0.5149 -0.3522  0.2899
  636SOL    HW1 4256   1.885   2.782   3.955 -1.4497 -0.0542 -1.4415
  636SOL    HW2 4257   1.932   2.918   3.906  0.1718 -0.2399 -0.4135
  637SOL     OW 4258   0.475   0.066   6.069  0.0310  0.0927  0.0524
  637SOL    HW1 4259   0.428  -0.017   6.056 -0.5938  0.2521  1.2450
  637SOL    HW2 4260   0.468   0.111   5.986 -0.3326 -0.6996 -0.3500
  638SOL     OW 4261   0.781   1.646   4.823  0.5569 -0.8348  0.2344
  638SOL    HW1 4262   0.697   1.685   4.847  0.7111  0.1702 -0.8671
  638SOL    HW2 4263   0.841   1.720   4.814  1.3578 -1.4825  0.1807
  639SOL     OW 4264   0.847   2.130   4.583  0.1328  0.2555  0.7096
  639SOL    HW1 4265   0.885   2.205   4.629 -0.7811  0.8828  0.4462
  639SOL    HW2 4266   0.767   2.164   4.543  0.7112 -0.3916 -1.0175
  640SOL     OW 4267   2.188   2.273   4.861  0.7629  0.2023  0.2713
  640SOL    HW1 4268   2.203   2.200   4.801 -0.9607 -0.4347  0.6007
  640SOL    HW2 4269   2.185   2.350   4.805 -0.0097 -0.2964 -0.3845
  641SOL     OW 4270   6.354   2.126   4.904  0.2419  0.1183 -0.3707
  641SOL    HW1 4271   6.276   2.139   4.850  0.9533  1.3086 -1.1369
  641SOL    HW2 4272   6.427   2.137   4.843  1.0019 -1.8092  0.1767
  642SOL     OW 4273   1.522   0.308   5.153  0.1204  0.0724 -0.2858
  642SOL    HW1 4274   1.540   0.217   5.130 -2.1640 -0.3528 -0.4245
  642SOL    HW2 4275   1.566   0.359   5.084  1.0066 -0.9252 -0.4673
  643SOL     OW 4276   0.346   2.657   4.890  0.2304 -0.2244  0.7765
  643SOL    HW1 4277   0.257   2.647   4.923 -0.1777 -0.1347 -0.2760
  643SOL    HW2 4278   0.336   2.708   4.810  1.3931  1.0948  1.4701
  644SOL     OW 4279   0.264   0.368   2.323  0.2072  0.0947 -0.1975
  644SOL    HW1 4280   0.180   0.412   2.336 -1.0072 -2.1220 -0.5127
  644SOL    HW2 4281   0.241   0.280   2.295  2.6511 -0.4041 -0.6628
  645SOL     OW 4282   1.534   0.746   4.999 -0.7260  0.4973 -0.1718
  645SOL    HW1 4283   1.524   0.672   4.938  2.0385  0.9762 -1.2527
  645SOL    HW2 4284   1.451   0.750   5.045 -0.8567 -3.4505  0.0523
  646SOL     OW 4285   0.325   1.807   4.484 -0.6328 -0.1489  0.1950
  646SOL    HW1 4286   0.253   1.852   4.440  1.0403  0.8634 -1.5222
  646SOL    HW2 4287   0.325   1.719   4.445  0.1563  0.4022 -1.0567
  647SOL     OW 4288   1.947   0.348   3.790 -0.0659  0.5100  0.1969
  647SOL    HW1 4289   1.966   0.438   3.761  1.3864  0.3972  0.7552
  647SOL    HW2 4290   1.912   0.359   3.879 -0.0465  0.5277  0.2018
  648SOL     OW 4291   7.316   1.523   4.969 -0.1527  0.0297 -0.3335
  648SOL    HW1 4292   7.344   1.474   5.046  0.5683 -0.9525 -1.2042
  648SOL    HW2 4293   7.301   1.455   4.902 -0.6317  0.8789 -1.0988
  649SOL     OW 4294   2.319   0.839   5.066 -0.3501  0.6886 -0.0696
  649SOL    HW1 4295   2.250   0.774   5.049 -0.5245  0.4738  1.3784
  649SOL    HW2 4296   2.331   0.836   5.161  1.4713  0.9280 -0.2883
  650SOL     OW 4297   1.301   7.643   2.912 -0.3408 -0.1545 -0.5417
  650SOL    HW1 4298   1.289   7.737   2.920  0.3807 -0.1566  0.6714
  650SOL    HW2 4299   1.306   7.611   3.003 -0.0289 -1.2789 -0.9433
  651SOL     OW 4300   7.272   7.819   3.907 -0.2224  0.5089  0.2679
  651SOL    HW1 4301   7.202   7.760   3.935  0.1478  0.3215  0.8276
  651SOL    HW2 4302   7.324   7.767   3.845  0.3823  0.0806  1.1321
  652SOL     OW 4303   1.211   1.185   4.949  0.0859  0.2561  0.3961
  652SOL    HW1 4304   1.210   1.278   4.924 -0.2953  0.1477  0.0047
  652SOL    HW2 4305   1.295   1.153   4.917 -0.6515 -0.0255 -1.2970
  653SOL     OW 4306   0.677   0.819   5.824  0.3103  0.2512  0.1134
  653SOL    HW1 4307   0.763   0.793   5.854  0.9258  1.0874 -0.9019
  653SOL    HW2 4308   0.690   0.844   5.732 -1.2355 -0.7940 -0.4042
  654SOL     OW 4309   1.768   1.856   6.000  0.4430 -0.2270  0.1611
  654SOL    HW1 4310   1.711   1.839   6.076 -0.3978 -0.5313 -0.5405
  654SOL    HW2 4311   1.758   1.949   5.982 -0.5950 -0.4873 -0.5869
  655SOL     OW 4312   7.714   0.275   4.632 -0.6780 -0.0149 -0.2912
  655SOL    HW1 4313   7.798   0.297   4.591 -1.4826 -1.3191 -2.6658
  655SOL    HW2 4314   7.733   0.197   4.684 -1.1695 -2.2607 -3.4651
  656SOL     OW 4315   1.010   7.676   4.663  0.1196 -0.5541 -0.0918
  656SOL    HW1 4316   0.981   7.682   4.754  0.3016  0.1858 -0.0814
  656SOL    HW2 4317   0.933   7.698   4.611  0.6517  1.4551 -0.0634
  657SOL     OW 4318   1.498   0.873   4.144  0.0870 -0.4016 -0.6892
  657SOL    HW1 4319   1.408   0.857   4.117 -0.3794  0.4405  0.3312
  657SOL    HW2 4320   1.493   0.954   4.196  1.3223 -0.6893 -0.1178
  658SOL     OW 4321   0.913   0.730   5.950 -0.0016 -0.2274  0.4023
  658SOL    HW1 4322   0.966   0.805   5.978 -0.1947  0.4649 -1.0270
  658SOL    HW2 4323   0.977   0.665   5.922  0.1372  0.0982 -0.0492
  659SOL     OW 4324   1.464   1.603   4.908 -0.2516 -0.3442 -0.1247
  659SOL    HW1 4325   1.432   1.693   4.916  0.3542 -0.1556  0.2545
  659SOL    HW2 4326   1.560   1.612   4.913 -0.2136 -1.0601  0.4245
  660SOL     OW 4327   2.300   1.023   4.314  0.2381  0.1056 -0.2021
  660SOL    HW1 4328   2.331   0.937   4.341  0.5985  0.8482  1.8119
  660SOL    HW2 4329   2.219   1.036   4.363  2.5208  2.7851  2.9966
  661SOL     OW 4330   1.501   7.754   3.700 -0.2175 -0.1930  0.3281
  661SOL    HW1 4331   1.421   7.771   3.750  0.2371  1.1882  0.5850
  661SOL    HW2 4332   1.571   7.793   3.752  0.4166  0.0843 -0.7301
  662SOL     OW 4333   2.340   1.386   4.397 -0.1859  0.1885 -0.3020
  662SOL    HW1 4334   2.346   1.354   4.487  1.0745  2.8947  0.6077
  662SOL    HW2 4335   2.394   1.326   4.346  2.0201  0.7097  1.3588
  663SOL     OW 4336   2.479   2.104   4.209  0.3536 -0.8344  0.2580
  663SOL    HW1 4337   2.486   2.175   4.145 -0.0233  0.7041  1.8939
  663SOL    HW2 4338   2.399   2.057   4.184  0.8400 -0.9446 -1.0875
  664SOL     OW 4339   0.717   0.647   5.044 -0.3116  0.3718  0.1080
  664SOL    HW1 4340   0.644   0.655   4.983 -0.3549 -1.0426 -0.0431
  664SOL    HW2 4341   0.677   0.648   5.131 -0.6737 -2.1138 -0.0252
  665SOL     OW 4342   1.398   0.817   5.712 -0.9631 -0.2502 -0.2508
  665SOL    HW1 4343   1.485   0.844   5.683 -1.0388  0.7362  0.4144
  665SOL    HW2 4344   1.342   0.893   5.696 -0.9439  0.4440  2.6917
  666SOL     OW 4345   1.455   2.433   4.597 -0.1142  0.0541 -0.0264
  666SOL    HW1 4346   1.401   2.471   4.666 -0.9158  0.0476 -0.6522
  666SOL    HW2 4347   1.516   2.375   4.643 -1.1758 -0.5784  0.5920
  667SOL     OW 4348   1.699   0.681   5.221  0.2702  0.2879  0.6537
  667SOL    HW1 4349   1.745   0.751   5.268  1.5615  1.8628 -2.8833
  667SOL    HW2 4350   1.622   0.724   5.184  0.2163 -0.5226 -0.1783
  668SOL     OW 4351   1.696   0.724   4.059  0.1761  0.3737 -0.0627
  668SOL    HW1 4352   1.631   0.780   4.101  1.9543  1.9382  0.6266
  668SOL    HW2 4353   1.749   0.690   4.131  1.3679  0.6940 -0.7809
  669SOL     OW 4354   7.839   0.330   4.360  0.4309 -0.1327 -0.2611
  669SOL    HW1 4355   7.820   0.236   4.357  2.6512 -0.5668 -1.9005
  669SOL    HW2 4356   7.856   0.353   4.268 -2.1279  2.3278 -0.1647
  670SOL     OW 4357   0.344   1.754   5.615  0.1681 -0.3732  0.0535
  670SOL    HW1 4358   0.395   1.766   5.535  0.1228  3.5536  0.5562
  670SOL    HW2 4359   0.402   1.708   5.675  1.1211 -0.9523 -1.3069
  671SOL     OW 4360   1.054   0.026   4.603  0.1332 -0.1737  0.2628
  671SOL    HW1 4361   1.136   0.073   4.617  1.7968 -2.5464 -1.2101
  671SOL    HW2 4362   1.070  -0.061   4.641 -1.6006 -0.7128 -0.2491
  672SOL     OW 4363   1.159   0.865   4.678  0.0626  0.6322 -0.6907
  672SOL    HW1 4364   1.200   0.934   4.730  0.8341  0.0411 -0.5160
  672SOL    HW2 4365   1.176   0.785   4.726 -1.5536  0.4161 -0.4740
  673SOL     OW 4366   0.615   0.720   5.559  0.0300 -0.0595  0.4690
  673SOL    HW1 4367   0.627   0.814   5.552 -0.0232 -0.2470 -2.7152
  673SOL    HW2 4368   0.699   0.682   5.533  0.4226 -0.8809  2.8667
  674SOL     OW 4369   0.575   7.218   4.340  0.7581 -0.1724  0.0023
  674SOL    HW1 4370   0.491   7.211   4.386  1.0708  0.8615  0.7233
  674SOL    HW2 4371   0.619   7.135   4.359 -1.2512 -1.9520 -2.7017
  675SOL     OW 4372   2.345   1.252   4.633  0.5594  0.2655  0.4899
  675SOL    HW1 4373   2.279   1.301   4.681 -0.4911 -0.5331 -0.1294
  675SOL    HW2 4374   2.360   1.174   4.687 -0.5414 -0.5798 -0.4314
  676SOL     OW 4375   0.167   2.267   3.803  0.0685  0.3391  0.1115
  676SOL    HW1 4376   0.219   2.205   3.752 -1.3752 -0.1513 -0.7886
  676SOL    HW2 4377   0.228   2.336   3.827  1.8563 -1.7373  1.6755
  677SOL     OW 4378   2.101   1.670   4.700  0.1488 -0.3479  0.9821
  677SOL    HW1 4379   2.119   1.584   4.738 -0.7420 -1.1132 -0.3067
  677SOL    HW2 4380   2.183   1.696   4.659  0.5501 -0.3870  1.7639
  678SOL     OW 4381   0.484   2.379   5.498 -0.1902  0.5380  0.1334
  678SOL    HW1 4382   0.444   2.293   5.510  0.8032 -0.1228 -1.1687
  678SOL    HW2 4383   0.426   2.424   5.436  0.5680 -0.0751 -1.0281
  679SOL     OW 4384   1.335   0.568   4.295 -0.0117 -0.9505  0.5883
  679SOL    HW1 4385   1.333   0.483   4.339  0.8166  0.0200  2.5435
  679SOL    HW2 4386   1.257   0.568   4.240  0.6010 -3.4453 -0.3341
  680SOL     OW 4387   2.374   1.884   3.993  0.3072  0.0646  0.3921
  680SOL    HW1 4388   2.466   1.904   3.974  0.4951  1.6039  2.7811
  680SOL    HW2 4389   2.347   1.827   3.922  3.1944 -0.5909 -0.2179
  681SOL     OW 4390   0.393   1.330   5.219 -0.0217  0.3803  0.4437
  681SOL    HW1 4391   0.407   1.401   5.157 -0.6500 -0.5916 -0.8167
  681SOL    HW2 4392   0.403   1.250   5.167 -0.8386 -0.4345  1.5299
  682SOL     OW 4393   1.241   1.577   3.832  0.1610  0.6870  0.0110
  682SOL    HW1 4394   1.194   1.520   3.894 -0.0719  1.2776  0.3795
  682SOL    HW2 4395   1.330   1.542   3.830  0.0762  0.4420  0.4055
  683SOL     OW 4396   0.575   7.439   5.765  0.1765 -0.4487  0.5881
  683SOL    HW1 4397   0.654   7.405   5.723  0.4703  0.0695  0.7244
  683SOL    HW2 4398   0.504   7.391   5.722  0.5854 -1.2342  0.7743
  684SOL     OW 4399   1.882   1.631   3.145  0.2147  0.4590 -0.3917
  684SOL    HW1 4400   1.913   1.591   3.064  0.4482  1.0697 -0.6008
  684SOL    HW2 4401   1.786   1.624   3.139  0.3119 -1.4042  0.2513
  685SOL     OW 4402   1.622   2.241   3.893  0.2641 -0.6982  0.2328
  685SOL    HW1 4403   1.691   2.184   3.927 -0.2087 -1.3328  0.1459
  685SOL    HW2 4404   1.668   2.314   3.852  0.8620 -0.2333  1.6971
  686SOL     OW 4405   0.957   7.521   3.755  0.7841 -0.9100 -0.4106
  686SOL    HW1 4406   0.995   7.580   3.690 -0.1724  0.1582 -0.0222
  686SOL    HW2 4407   0.988   7.557   3.839 -0.6776 -0.3173 -0.1201
  687SOL     OW 4408   0.678   1.724   3.718  0.8827 -0.5387  0.0044
  687SOL    HW1 4409   0.745   1.681   3.771  1.3085 -2.0889 -1.7476
  687SOL    HW2 4410   0.641   1.653   3.664 -0.5192  0.7418 -0.7345
  688SOL     OW 4411   0.142   1.053   5.744 -0.1871 -0.0106  0.4037
  688SOL    HW1 4412   0.066   1.045   5.802  1.0485  0.7748  2.1523
  688SOL    HW2 4413   0.145   1.146   5.721  2.5120  0.7578  3.5309
  689SOL     OW 4414   5.984   7.080   2.440  0.3955 -0.0359  0.1566
  689SOL    HW1 4415   5.937   7.032   2.372 -0.2801  0.1884  0.4629
  689SOL    HW2 4416   6.061   7.026   2.459  1.0805  0.3841 -1.4692
  690SOL     OW 4417   7.894   0.520   6.452 -0.1177  0.1498 -0.0141
  690SOL    HW1 4418   7.954   0.487   6.386 -1.3665  0.1361 -1.1665
  690SOL    HW2 4419   7.809   0.482   6.429 -0.6565  0.5216  1.3159
  691SOL     OW 4420   0.479   7.883   3.368 -0.3463 -0.2365 -1.0625
  691SOL    HW1 4421   0.539   7.862   3.440 -0.3428  0.8009 -0.7536
  691SOL    HW2 4422   0.409   7.819   3.375 -0.6863  0.2864  0.2808
  692SOL     OW 4423   0.445   7.506   6.191 -0.2361 -0.2982  0.3657
  692SOL    HW1 4424   0.431   7.561   6.114 -0.2987 -0.9331 -0.0781
  692SOL    HW2 4425   0.370   7.524   6.247  0.0408  0.5135  0.4937
  693SOL     OW 4426   1.380   2.003   4.563  0.0177  0.2441 -0.5431
  693SOL    HW1 4427   1.299   2.020   4.515 -0.2955 -0.0412 -0.1069
  693SOL    HW2 4428   1.383   2.071   4.631  0.0100  0.0845 -0.3828
  694SOL     OW 4429   0.660   1.196   5.346 -0.0806 -0.2004  0.1858
  694SOL    HW1 4430   0.658   1.257   5.419 -2.2363 -0.2708  0.1990
  694SOL    HW2 4431   0.718   1.237   5.282  2.7044 -0.6508  2.3567
  695SOL     OW 4432   0.309   2.522   5.903 -0.3500  0.2158 -0.2489
  695SOL    HW1 4433   0.263   2.444   5.870 -1.7864  0.6708  0.6675
  695SOL    HW2 4434   0.239   2.584   5.923  0.7722  1.5434 -0.4386
  696SOL     OW 4435   2.243   1.520   5.205  0.0196 -0.0308 -0.0494
  696SOL    HW1 4436   2.236   1.588   5.138 -1.0896  0.5161  0.6123
  696SOL    HW2 4437   2.316   1.549   5.261  0.6305 -0.2419 -0.7261
  697SOL     OW 4438   0.560   7.767   4.335 -0.1880 -0.1847  0.1056
  697SOL    HW1 4439   0.524   7.678   4.336  2.6140 -1.3659  0.2713
  697SOL    HW2 4440   0.526   7.806   4.255 -0.6642 -1.7586 -0.4789
  698SOL     OW 4441   1.212   1.273   2.983  0.4373  0.2343  0.2735
  698SOL    HW1 4442   1.254   1.296   3.066  0.4736  0.9098  0.0718
  698SOL    HW2 4443   1.236   1.182   2.968  1.1721  0.3792  0.5580
  699SOL     OW 4444   1.197   7.669   3.471 -0.2544  0.3378  0.6694
  699SOL    HW1 4445   1.163   7.713   3.549 -0.5518 -0.2031  0.8468
  699SOL    HW2 4446   1.136   7.692   3.401  0.7124  1.8566  0.3082
  700SOL     OW 4447   1.360   0.253   3.426 -0.5693 -0.0929 -0.0254
  700SOL    HW1 4448   1.370   0.171   3.378  0.5027 -0.3140  0.5505
  700SOL    HW2 4449   1.266   0.262   3.440 -0.6060 -1.8264  0.9266
  701SOL     OW 4450   0.976   1.023   4.960  0.1317  0.7172  0.0501
  701SOL    HW1 4451   1.050   1.084   4.953  1.2361 -0.4903  1.0967
  701SOL    HW2 4452   0.916   1.066   5.020  0.6584  1.0233  0.3597
  702SOL     OW 4453   1.916   2.908   2.658 -0.2266 -0.1586 -0.0787
  702SOL    HW1 4454   1.954   2.884   2.573 -2.2152  0.4891 -1.1638
  702SOL    HW2 4455   1.944   2.999   2.670  1.7178 -0.8658  0.9128
  703SOL     OW 4456   0.408   1.553   4.369  0.2578  0.0884  0.2950
  703SOL    HW1 4457   0.426   1.478   4.425  0.6961  0.5805  0.8245
  703SOL    HW2 4458   0.439   1.526   4.282 -0.0455 -0.5217  0.3808
  704SOL     OW 4459   1.358   2.266   3.798 -0.7037 -0.1213  0.3392
  704SOL    HW1 4460   1.355   2.259   3.894  1.4569 -3.5279  0.2230
  704SOL    HW2 4461   1.450   2.284   3.778 -1.2754  1.2427 -1.0448
  705SOL     OW 4462   1.492   0.474   4.928 -0.0196 -0.0953  0.3656
  705SOL    HW1 4463   1.406   0.436   4.948 -0.0697 -0.1121  0.1173
  705SOL    HW2 4464   1.507   0.454   4.836  0.1445  0.1134  0.3451
  706SOL     OW 4465   0.178   0.714   5.541  0.7389 -0.5920  0.0203
  706SOL    HW1 4466   0.188   0.758   5.626  0.2044  0.3758 -0.4092
  706SOL    HW2 4467   0.100   0.754   5.503  0.5273 -1.5948 -0.5852
  707SOL     OW 4468   0.800   7.775   3.473 -0.3165 -0.5114  0.3513
  707SOL    HW1 4469   0.784   7.800   3.382 -1.5997  0.5300  0.8716
  707SOL    HW2 4470   0.847   7.850   3.510 -1.1317 -0.3175  0.9727
  708SOL     OW 4471   0.037   0.371   4.999 -0.4840 -0.1804  0.1741
  708SOL    HW1 4472   0.083   0.427   4.937 -0.6855 -0.1599  0.0410
  708SOL    HW2 4473   0.049   0.283   4.965  1.0357 -0.3595  1.1530
  709SOL     OW 4474   1.171   0.340   5.175  0.2878  0.2526  0.7576
  709SOL    HW1 4475   1.184   0.339   5.080 -0.5423 -0.1266  0.6480
  709SOL    HW2 4476   1.243   0.285   5.209  0.2127 -0.1315  0.3052
  710SOL     OW 4477   1.015   1.756   4.346  0.1354  0.2525  0.1559
  710SOL    HW1 4478   1.063   1.809   4.410  0.7361 -0.3113  0.1738
  710SOL    HW2 4479   0.931   1.801   4.336  1.0588  1.8179 -0.6491
  711SOL     OW 4480   0.859   0.690   6.608 -0.2394  0.1852 -0.2521
  711SOL    HW1 4481   0.800   0.658   6.540 -0.1764 -1.3303  0.3806
  711SOL    HW2 4482   0.894   0.772   6.574 -1.3106  0.1540 -1.4178
  712SOL     OW 4483   2.492   0.902   3.081 -0.1528 -1.0997  0.1735
  712SOL    HW1 4484   2.530   0.864   3.002  0.0794 -0.3690 -0.0671
  712SOL    HW2 4485   2.399   0.877   3.077 -0.5144  0.4099 -1.2192
  713SOL     OW 4486   1.452   1.481   4.656 -0.1600  0.3200 -0.2224
  713SOL    HW1 4487   1.429   1.563   4.612  1.9057  1.1511  0.2165
  713SOL    HW2 4488   1.449   1.502   4.749 -2.7463 -0.9583 -0.0167
  714SOL     OW 4489   1.212   2.010   2.137  0.1764 -0.4210  0.7375
  714SOL    HW1 4490   1.179   1.921   2.149 -1.0639  0.1282  1.5015
  714SOL    HW2 4491   1.138   2.058   2.098  1.8698 -0.4794 -2.6056
  715SOL     OW 4492   1.535   1.031   3.578 -0.2778 -0.2799 -0.3512
  715SOL    HW1 4493   1.473   1.060   3.510 -0.4154  1.9858  0.7236
  715SOL    HW2 4494   1.606   0.990   3.529 -1.7619 -1.2740 -1.7019
  716SOL     OW 4495   7.845   7.302   4.527  0.0098  0.0964 -0.1995
  716SOL    HW1 4496   7.812   7.218   4.560 -0.6281  0.4361  0.0413
  716SOL    HW2 4497   7.813   7.367   4.591  2.1834  0.2945  0.7023
  717SOL     OW 4498   1.892   2.215   5.936  0.4345  0.5891 -0.0805
  717SOL    HW1 4499   1.924   2.304   5.920  3.0431 -0.1252  1.0958
  717SOL    HW2 4500   1.888   2.175   5.849 -0.5254  1.7750 -0.5946
  718SOL     OW 4501   2.325   1.220   4.987 -0.1770 -0.2110  0.2244
  718SOL    HW1 4502   2.372   1.303   4.978  0.1956 -0.5759 -1.3853
  718SOL    HW2 4503   2.390   1.153   4.967  0.0213 -0.9975  3.4516
  719SOL     OW 4504   0.521   3.272   4.645  0.2128  0.5094 -0.1953
  719SOL    HW1 4505   0.564   3.199   4.600 -0.5586  0.5361 -0.9745
  719SOL    HW2 4506   0.569   3.280   4.728  1.8195  0.6472 -1.1279
  720SOL     OW 4507   1.251   1.476   5.006 -0.6912 -0.2809 -0.1124
  720SOL    HW1 4508   1.295   1.419   5.068  1.4919  2.3055  0.7670
  720SOL    HW2 4509   1.321   1.523   4.961 -2.4045  1.6307 -0.8768
  721SOL     OW 4510   2.129   0.556   5.499 -0.1922 -0.3249  0.0336
  721SOL    HW1 4511   2.215   0.593   5.515  0.1168 -1.8494  2.0590
  721SOL    HW2 4512   2.120   0.554   5.404  1.3560  1.2817 -0.1537
  722SOL     OW 4513   0.375   7.802   4.111  0.4840 -0.0789  0.0755
  722SOL    HW1 4514   0.337   7.872   4.057 -1.4556 -1.2721 -0.1489
  722SOL    HW2 4515   0.437   7.758   4.053  0.3905  0.3493 -0.3533
  723SOL     OW 4516   0.168   7.864   4.806 -0.5917  0.0326 -0.3774
  723SOL    HW1 4517   0.139   7.858   4.897 -1.5338 -0.6908 -0.7271
  723SOL    HW2 4518   0.231   7.936   4.806  2.1714 -2.2790  1.5901
  724SOL     OW 4519   0.617   0.096   4.024  0.6731  0.2786  1.0126
  724SOL    HW1 4520   0.619   0.006   3.991 -0.1195  0.1501  1.3021
  724SOL    HW2 4521   0.574   0.146   3.954  0.3519  0.2798  1.2110
  725SOL     OW 4522   1.410   1.043   5.420 -0.2008  0.2726 -0.2217
  725SOL    HW1 4523   1.338   1.025   5.359  0.6572  0.0039 -1.1631
  725SOL    HW2 4524   1.407   1.137   5.434 -1.0775  0.1868  0.1659
  726SOL     OW 4525   3.486   1.573   3.551 -0.3650 -0.3401 -0.0947
  726SOL    HW1 4526   3.433   1.577   3.631  1.5652 -2.8264  1.3336
  726SOL    HW2 4527   3.559   1.633   3.568  1.2190 -2.5091  0.9264
  727SOL     OW 4528   0.299   0.186   4.446  0.1810 -0.2303 -0.3421
  727SOL    HW1 4529   0.249   0.105   4.440  1.4717 -0.9816 -1.2742
  727SOL    HW2 4530   0.302   0.219   4.356  1.4407 -0.2590 -0.3218
  728SOL     OW 4531   1.236   0.583   3.545  0.6163 -0.4042  0.9230
  728SOL    HW1 4532   1.211   0.624   3.462  0.0120 -0.1018  1.2524
  728SOL    HW2 4533   1.306   0.639   3.579  1.3001 -0.8884  0.3087
  729SOL     OW 4534   0.160   0.042   3.612  0.3721  0.1390  0.3299
  729SOL    HW1 4535   0.087   0.087   3.570 -0.4847 -1.3836  0.1493
  729SOL    HW2 4536   0.120  -0.035   3.654  1.4329  0.8432  2.6863
  730SOL     OW 4537   1.922   2.108   4.692  0.4567  1.2471  0.4664
  730SOL    HW1 4538   1.898   2.123   4.784 -0.2170  1.3127  0.2808
  730SOL    HW2 4539   1.881   2.181   4.645 -1.4302 -0.2488 -0.2365
  731SOL     OW 4540   0.377   1.741   5.337  0.3387 -0.3163 -0.4923
  731SOL    HW1 4541   0.390   1.806   5.269  2.1936 -3.1844 -2.9379
  731SOL    HW2 4542   0.300   1.692   5.309  0.6795 -1.0356 -0.1879
  732SOL     OW 4543   2.195   2.984   4.074  0.2401 -0.3119 -0.0670
  732SOL    HW1 4544   2.147   2.923   4.018  0.9402 -0.0356 -0.9853
  732SOL    HW2 4545   2.225   3.052   4.013  0.2331  0.4625  0.8015
  733SOL     OW 4546   7.776   2.823   4.334 -0.4547 -0.7450 -0.1642
  733SOL    HW1 4547   7.740   2.754   4.391  0.3397 -0.1762  1.0459
  733SOL    HW2 4548   7.712   2.894   4.341  0.0285 -0.3837  0.6336
  734SOL     OW 4549   7.398   0.486   5.755 -0.0978  0.0515  0.3284
  734SOL    HW1 4550   7.424   0.458   5.667 -0.5689  0.4649  0.0618
  734SOL    HW2 4551   7.303   0.494   5.750 -0.0191  1.1455  0.5726
  735SOL     OW 4552   1.042   1.604   5.197 -0.9049  0.1652 -0.4339
  735SOL    HW1 4553   1.117   1.645   5.239 -1.8902  1.3993  0.1318
  735SOL    HW2 4554   1.078   1.562   5.119  0.4423  0.3401  0.0849
  736SOL     OW 4555   0.264   0.346   5.282  0.1940 -0.2951 -0.2051
  736SOL    HW1 4556   0.176   0.384   5.275  0.6229  0.8802  0.6673
  736SOL    HW2 4557   0.309   0.375   5.203  0.9275  2.1068  1.0797
  737SOL     OW 4558   0.125   6.842   7.188 -0.4132  0.7827  0.2550
  737SOL    HW1 4559   0.072   6.915   7.223 -2.3275 -0.1433 -0.6909
  737SOL    HW2 4560   0.063   6.789   7.139  1.3985 -0.4060 -0.7588
  738SOL     OW 4561   1.617   1.571   5.547 -0.1058  0.3726  0.1000
  738SOL    HW1 4562   1.599   1.643   5.487  0.2905 -0.1416 -0.6452
  738SOL    HW2 4563   1.603   1.608   5.634 -1.7886  0.8035 -0.3442
  739SOL     OW 4564   2.346   1.261   3.941  0.1101  0.6961 -0.1582
  739SOL    HW1 4565   2.275   1.325   3.939  2.7457  3.6640 -0.6946
  739SOL    HW2 4566   2.333   1.209   3.861 -1.5827  1.0490 -0.1303
  740SOL     OW 4567   1.215   1.709   3.441 -0.5197 -0.4459 -0.0060
  740SOL    HW1 4568   1.296   1.715   3.492 -0.3882  0.6223 -0.3355
  740SOL    HW2 4569   1.240   1.658   3.363  0.2236  1.1551 -0.8400
  741SOL     OW 4570   6.786   0.354   2.769  0.0589  0.5981  0.5105
  741SOL    HW1 4571   6.856   0.289   2.778 -1.4125 -0.9937  0.5206
  741SOL    HW2 4572   6.829   0.438   2.787  1.7130 -0.4781  1.6570
  742SOL     OW 4573   6.458   1.031   4.819 -0.6442 -0.1977  0.3730
  742SOL    HW1 4574   6.492   0.960   4.764 -1.6653 -0.6044  0.2631
  742SOL    HW2 4575   6.399   1.080   4.762  0.9998  1.4801  0.0904
  743SOL     OW 4576   1.581   0.426   4.650 -0.7354 -0.0867 -0.1667
  743SOL    HW1 4577   1.651   0.361   4.638  0.4118  1.3009 -1.0384
  743SOL    HW2 4578   1.566   0.461   4.563 -0.8292  1.3479  0.4247
  744SOL     OW 4579   2.097   7.831   6.231 -0.1616 -0.2738  0.3094
  744SOL    HW1 4580   2.004   7.809   6.237 -0.5353  1.4705  0.9870
  744SOL    HW2 4581   2.119   7.817   6.138 -1.1566 -0.4237  0.0958
  745SOL     OW 4582   0.670   7.280   4.648  0.1645  0.4900 -0.1410
  745SOL    HW1 4583   0.740   7.343   4.630  1.2109 -0.8973 -0.9906
  745SOL    HW2 4584   0.661   7.231   4.567 -1.7622  0.6064 -0.0069
  746SOL     OW 4585   1.639   0.326   3.744  0.5584  0.1944  0.0715
  746SOL    HW1 4586   1.607   0.398   3.798  0.1070  1.0799 -1.3601
  746SOL    HW2 4587   1.734   0.337   3.745  0.4964  0.7401 -0.0613
  747SOL     OW 4588   0.959   2.270   4.059 -0.0127 -0.1679  0.5159
  747SOL    HW1 4589   0.871   2.303   4.040  0.0461  0.2192  0.9181
  747SOL    HW2 4590   1.011   2.293   3.981  0.2526  1.5160  1.1685
  748SOL     OW 4591   1.357   2.222   5.834  0.2302  0.7989 -0.0999
  748SOL    HW1 4592   1.304   2.145   5.855  0.7700  0.7813  1.2304
  748SOL    HW2 4593   1.426   2.190   5.776 -0.3243  0.5409 -0.6201
  749SOL     OW 4594   1.392   1.840   5.644  0.1162  0.4183 -0.1999
  749SOL    HW1 4595   1.380   1.842   5.739  1.0544  0.1070 -0.0744
  749SOL    HW2 4596   1.393   1.933   5.618  1.7780  0.5438  0.3300
  750SOL     OW 4597   0.352   1.444   6.155 -0.5196  0.0011  0.1081
  750SOL    HW1 4598   0.352   1.533   6.121  0.2055 -0.5102 -1.2609
  750SOL    HW2 4599   0.414   1.397   6.099  1.0320 -0.7408  2.4233
  751SOL     OW 4600   7.033   7.637   2.917 -0.1346  0.0663  0.7894
  751SOL    HW1 4601   6.981   7.704   2.873 -0.7141 -0.3841  0.7735
  751SOL    HW2 4602   7.036   7.665   3.008 -0.1006  0.2871  0.7188
  752SOL     OW 4603   1.482   1.113   4.286  0.2960 -0.0869 -0.4785
  752SOL    HW1 4604   1.410   1.069   4.331  0.5254 -0.0866 -0.1066
  752SOL    HW2 4605   1.515   1.176   4.350  1.6663 -1.1998 -0.0663
  753SOL     OW 4606   1.399   1.295   4.003  0.2904 -0.4656 -0.3062
  753SOL    HW1 4607   1.344   1.223   3.972  0.1110 -1.4149  2.1792
  753SOL    HW2 4608   1.481   1.253   4.029  0.4145  0.3213  0.5698
  754SOL     OW 4609   7.455   1.107   4.921 -0.0176  0.3277  0.0523
  754SOL    HW1 4610   7.377   1.095   4.976  0.1814 -1.4057 -0.0288
  754SOL    HW2 4611   7.422   1.099   4.831  0.4173 -1.4007  0.0443
  755SOL     OW 4612   1.065   7.881   4.342  0.0092 -0.3308 -0.1600
  755SOL    HW1 4613   1.086   7.933   4.419 -0.7533 -0.2538 -0.0030
  755SOL    HW2 4614   1.117   7.801   4.352 -0.0015 -0.2704  0.3740
  756SOL     OW 4615   1.687   0.399   5.348  0.3958 -0.1485 -0.1120
  756SOL    HW1 4616   1.645   0.351   5.277  0.3165 -0.1512 -0.0646
  756SOL    HW2 4617   1.658   0.490   5.336 -0.2973 -0.2950  0.4124
  757SOL     OW 4618   7.746   7.541   5.873 -0.1303 -0.1392 -0.2260
  757SOL    HW1 4619   7.719   7.613   5.930  0.3928  0.6838 -1.0310
  757SOL    HW2 4620   7.724   7.570   5.785  0.3658 -0.8386 -0.5822
  758SOL     OW 4621   0.932   0.906   3.794 -0.2423 -0.1714  0.3869
  758SOL    HW1 4622   0.882   0.912   3.875 -0.1139 -0.7819  0.5120
  758SOL    HW2 4623   0.934   0.813   3.773  1.9510 -0.2968  1.0794
  759SOL     OW 4624   0.466   2.262   4.348  0.1521 -0.0036 -0.3760
  759SOL    HW1 4625   0.386   2.211   4.358 -0.0667  0.0121 -2.0785
  759SOL    HW2 4626   0.512   2.221   4.275  2.1273 -0.5812  1.1836
  760SOL     OW 4627   0.190   0.461   4.757 -0.4379  0.2342 -0.2598
  760SOL    HW1 4628   0.214   0.378   4.715 -3.8014 -0.0812 -1.7155
  760SOL    HW2 4629   0.217   0.528   4.694  0.9293  0.1561  0.2449
  761SOL     OW 4630   1.853   1.066   4.098  0.0076  0.0358 -0.6497
  761SOL    HW1 4631   1.947   1.079   4.107 -0.0416 -0.7274  0.9562
  761SOL    HW2 4632   1.844   0.986   4.047  0.2247  0.1184 -0.8183
  762SOL     OW 4633   0.328   1.415   4.656 -0.0096 -0.4629 -0.5023
  762SOL    HW1 4634   0.267   1.391   4.586 -0.4143 -2.7328  0.6239
  762SOL    HW2 4635   0.273   1.457   4.722  0.3432  1.5017 -1.4309
  763SOL     OW 4636   7.659   7.905   6.267 -0.3998 -0.0049  0.1231
  763SOL    HW1 4637   7.584   7.956   6.299 -1.1522 -1.4261  0.6641
  763SOL    HW2 4638   7.699   7.869   6.347  0.8109  0.6978 -0.1714
  764SOL     OW 4639   0.837   1.368   5.764  0.1838  0.2518  0.4201
  764SOL    HW1 4640   0.930   1.375   5.789  0.2908  1.1038 -0.2374
  764SOL    HW2 4641   0.839   1.356   5.669 -0.4043  0.7671  0.3450
  765SOL     OW 4642   1.133   7.443   4.629  0.1739 -0.2140 -0.0367
  765SOL    HW1 4643   1.086   7.525   4.614  1.9910  0.7610 -0.5114
  765SOL    HW2 4644   1.138   7.402   4.542  0.3764 -0.2211 -0.0226
  766SOL     OW 4645   2.141   2.303   4.427  0.1619  0.0958  0.6133
  766SOL    HW1 4646   2.229   2.266   4.423  0.2613  0.3160  0.7988
  766SOL    HW2 4647   2.083   2.227   4.417  0.3828  0.2168 -1.8146
  767SOL     OW 4648   1.014   2.064   4.256  0.3907  0.0313 -0.1203
  767SOL    HW1 4649   0.996   2.118   4.179 -1.0769 -0.0008  0.2011
  767SOL    HW2 4650   0.933   2.016   4.271 -0.0886  1.6712  2.7565
  768SOL     OW 4651   6.762   7.669   4.989  0.1050  0.3400  0.0112
  768SOL    HW1 4652   6.765   7.649   5.083  0.2397 -0.3988 -0.1531
  768SOL    HW2 4653   6.681   7.718   4.978 -0.6735 -0.9013  0.2464
  769SOL     OW 4654   1.116   0.526   5.637 -0.1873  0.4831  0.3665
  769SOL    HW1 4655   1.107   0.529   5.542 -0.1105 -0.9824  0.3100
  769SOL    HW2 4656   1.147   0.614   5.661 -2.7408  1.6914 -0.6790
  770SOL     OW 4657   7.692   0.157   3.816 -0.0878 -0.3454 -0.2218
  770SOL    HW1 4658   7.665   0.248   3.805  0.1401 -0.2188  0.2404
  770SOL    HW2 4659   7.634   0.122   3.883 -0.5531 -0.7084 -0.8153
  771SOL     OW 4660   0.196   1.711   4.227 -0.8393  0.0695  0.4590
  771SOL    HW1 4661   0.280   1.677   4.261 -1.1321 -1.2295 -0.0936
  771SOL    HW2 4662   0.147   1.632   4.203 -2.0096  0.8552  0.2742
  772SOL     OW 4663   1.744   0.678   4.677 -0.0079 -0.1611  0.3059
  772SOL    HW1 4664   1.690   0.699   4.601 -1.1071  2.3617  1.7276
  772SOL    HW2 4665   1.715   0.591   4.704 -0.3964 -0.5938 -1.4890
  773SOL     OW 4666   1.795   0.955   2.327  0.5770 -0.1922 -0.3652
  773SOL    HW1 4667   1.779   0.956   2.233  1.1383 -3.1985 -0.5414
  773SOL    HW2 4668   1.728   1.012   2.365 -0.8043 -0.4431 -2.4240
  774SOL     OW 4669   2.604   2.502   4.231 -0.0878 -0.2068  0.1704
  774SOL    HW1 4670   2.527   2.459   4.193  0.8570  0.2624 -2.3260
  774SOL    HW2 4671   2.661   2.430   4.257 -1.4725 -0.5595  2.2478
  775SOL     OW 4672   2.223   1.965   4.917  0.1027  0.0880  0.6951
  775SOL    HW1 4673   2.317   1.947   4.927  0.2619  0.7594  0.4357
  775SOL    HW2 4674   2.211   1.974   4.822 -0.3014 -0.4111  0.6996
  776SOL     OW 4675   7.321   1.731   5.487  0.1978 -0.6272  0.1222
  776SOL    HW1 4676   7.366   1.719   5.571  1.6218  0.9521 -0.4056
  776SOL    HW2 4677   7.391   1.747   5.424 -0.8831 -1.5450 -1.3365
  777SOL     OW 4678   1.075   2.545   5.523 -0.4800 -0.1354  0.1154
  777SOL    HW1 4679   1.106   2.636   5.514 -0.5559 -0.0700  0.5092
  777SOL    HW2 4680   1.054   2.518   5.433  2.8934 -0.9335 -0.4849
  778SOL     OW 4681   1.738   1.053   4.616 -0.5701 -0.1287 -0.1696
  778SOL    HW1 4682   1.747   1.146   4.635  1.2695 -0.2141 -0.6061
  778SOL    HW2 4683   1.826   1.017   4.629 -0.8092 -1.4181 -2.0464
  779SOL     OW 4684   1.817   3.421   4.660  0.1779  0.3994  0.3272
  779SOL    HW1 4685   1.725   3.401   4.645  0.0891 -0.5456  2.0286
  779SOL    HW2 4686   1.816   3.501   4.713  0.2786 -0.4475  1.6319
  780SOL     OW 4687   0.379   0.515   4.278 -0.2293  0.4803 -0.2569
  780SOL    HW1 4688   0.344   0.517   4.366 -1.8609 -1.7900 -0.8487
  780SOL    HW2 4689   0.339   0.439   4.237  0.9096  1.1998 -2.7948
  781SOL     OW 4690   1.804   1.622   5.019 -0.0171  0.1429 -0.2673
  781SOL    HW1 4691   1.843   1.535   5.016 -0.9926 -0.2775 -0.5407
  781SOL    HW2 4692   1.819   1.658   4.932  1.7807  0.8533  0.3215
  782SOL     OW 4693   1.632   7.809   4.930 -0.0877 -0.0814  0.3322
  782SOL    HW1 4694   1.574   7.768   4.866 -0.1910 -0.1483  0.4670
  782SOL    HW2 4695   1.709   7.753   4.933 -0.2504 -0.2925  0.5519
  783SOL     OW 4696   1.648   7.778   4.099  0.1469 -0.0188  0.7370
  783SOL    HW1 4697   1.570   7.725   4.118  0.7813 -0.5901  1.7658
  783SOL    HW2 4698   1.634   7.858   4.148 -0.4572  0.4654 -0.2138
  784SOL     OW 4699   1.680   2.293   5.491 -0.3605  0.2210 -0.1852
  784SOL    HW1 4700   1.636   2.291   5.406  1.1985 -0.8263 -0.9888
  784SOL    HW2 4701   1.738   2.369   5.486 -1.1650  0.8758  0.4087
  785SOL     OW 4702   1.553   7.320   4.807  0.3648  0.3008 -0.2568
  785SOL    HW1 4703   1.538   7.379   4.881  2.2744 -0.0587  0.4210
  785SOL    HW2 4704   1.646   7.330   4.786 -0.1805  0.4219 -2.6234
  786SOL     OW 4705   0.666   0.833   4.411 -0.0656 -0.0967  0.4757
  786SOL    HW1 4706   0.593   0.831   4.350 -1.7319 -0.3948  2.4416
  786SOL    HW2 4707   0.739   0.796   4.362 -2.2893 -3.8272 -0.1541
  787SOL     OW 4708   1.275   2.005   4.254 -0.3966 -0.2223 -0.1710
  787SOL    HW1 4709   1.311   2.091   4.235  0.0788 -0.1475  1.0896
  787SOL    HW2 4710   1.184   2.021   4.277 -0.7228 -0.2157 -1.4502
  788SOL     OW 4711   1.195   0.653   4.838 -0.3498  0.6512  0.2940
  788SOL    HW1 4712   1.187   0.559   4.856 -0.3612  0.5736 -0.1147
  788SOL    HW2 4713   1.210   0.692   4.924 -2.8617  0.5393  0.8293
  789SOL     OW 4714   1.205   0.906   4.121 -0.4894  0.1213 -1.0252
  789SOL    HW1 4715   1.190   0.821   4.163 -2.9066 -0.0035 -2.1048
  789SOL    HW2 4716   1.202   0.969   4.194  1.7385 -0.7241 -0.1651
  790SOL     OW 4717   1.488   1.021   4.582  0.5212 -0.1503 -0.2593
  790SOL    HW1 4718   1.581   1.026   4.605  0.0694  0.3293  1.5259
  790SOL    HW2 4719   1.472   0.928   4.567  1.2967 -0.2323 -0.5901
  791SOL     OW 4720   0.283   1.829   4.741 -0.0663  0.1052  0.0028
  791SOL    HW1 4721   0.200   1.797   4.774  0.8937 -1.8612  0.4894
  791SOL    HW2 4722   0.285   1.801   4.649  1.0145 -1.7179  0.5762
  792SOL     OW 4723   2.946   1.358   5.758 -0.2250  0.5759 -0.6243
  792SOL    HW1 4724   2.921   1.410   5.682 -0.7467 -1.4917 -1.8971
  792SOL    HW2 4725   3.013   1.298   5.724  0.1293  0.1968  0.7414
  793SOL     OW 4726   1.151   1.386   4.052  0.2212  0.6023 -0.2789
  793SOL    HW1 4727   1.245   1.367   4.047  0.8075  2.9296  1.1883
  793SOL    HW2 4728   1.119   1.329   4.122  0.9852  1.3953  0.7251
  794SOL     OW 4729   2.648   0.501   5.331  0.3816 -0.3068 -0.2971
  794SOL    HW1 4730   2.734   0.524   5.365  0.3633 -0.8341  0.1199
  794SOL    HW2 4731   2.647   0.535   5.241  1.7910 -2.1037 -1.0157
  795SOL     OW 4732   0.824   1.927   4.782 -0.3706 -0.2540 -0.1579
  795SOL    HW1 4733   0.768   1.986   4.832 -1.2878 -0.6723 -0.6740
  795SOL    HW2 4734   0.823   1.963   4.693  0.0996 -0.3155 -0.1871
  796SOL     OW 4735   3.349   1.103   4.517 -0.1223  0.3375 -0.2277
  796SOL    HW1 4736   3.413   1.135   4.453  0.3726  1.2706  0.7346
  796SOL    HW2 4737   3.334   1.177   4.575 -0.0881 -0.7176  1.1324
  797SOL     OW 4738   0.616   1.666   5.462  0.2873 -0.3792 -0.2467
  797SOL    HW1 4739   0.652   1.748   5.495 -0.2057 -0.4889  0.5926
  797SOL    HW2 4740   0.559   1.692   5.390  2.7090 -0.2907 -2.1377
  798SOL     OW 4741   0.138   1.436   4.876  0.3263 -0.5048  0.6051
  798SOL    HW1 4742   0.131   1.345   4.848  0.0723 -0.2903 -0.0280
  798SOL    HW2 4743   0.116   1.434   4.969 -1.1807 -0.8669  0.2489
  799SOL     OW 4744   0.413   1.106   5.044  0.4512  0.4336  0.3661
  799SOL    HW1 4745   0.452   1.055   5.115  0.2652 -1.3911 -0.8062
  799SOL    HW2 4746   0.482   1.111   4.978 -0.1991 -0.0228 -0.3552
  800SOL     OW 4747   0.790   0.850   4.816 -0.4046  0.3365  0.5803
  800SOL    HW1 4748   0.773   0.776   4.874  1.0207  0.3654  1.0274
  800SOL    HW2 4749   0.868   0.892   4.851  2.5190 -1.6410 -3.3320
  801SOL     OW 4750   2.485   1.196   4.226 -0.7731 -0.2558 -0.3457
  801SOL    HW1 4751   2.440   1.130   4.279 -1.9461 -0.5608 -1.7157
  801SOL    HW2 4752   2.443   1.191   4.140 -0.0790  1.4727 -0.7952
  802SOL     OW 4753   7.445   7.636   4.410  0.1315  0.4435 -0.2502
  802SOL    HW1 4754   7.438   7.705   4.344  0.7166  1.1812  0.4418
  802SOL    HW2 4755   7.538   7.614   4.412  0.0834  0.2801  0.1875
  803SOL     OW 4756   0.813   1.411   3.939  0.3344 -0.0071  0.0888
  803SOL    HW1 4757   0.743   1.385   3.879 -0.0198  0.4685  0.2993
  803SOL    HW2 4758   0.872   1.335   3.941  0.6995  0.2117 -1.3830
  804SOL     OW 4759   0.569   7.900   6.331  0.4456 -0.2478  0.0544
  804SOL    HW1 4760   0.490   7.856   6.363  0.3759  0.5977  1.0936
  804SOL    HW2 4761   0.538   7.954   6.258  0.0175  0.2084  0.5638
  805SOL     OW 4762   2.391   1.583   4.149  0.2268  0.2649  0.7120
  805SOL    HW1 4763   2.441   1.551   4.074 -0.2576  0.2237  0.4103
  805SOL    HW2 4764   2.306   1.539   4.143  0.5081 -0.4482  1.8031
  806SOL     OW 4765   0.896   1.146   5.540 -0.2452  0.1511 -0.1502
  806SOL    HW1 4766   0.971   1.101   5.578 -0.1388  0.0608 -0.4607
  806SOL    HW2 4767   0.921   1.163   5.449 -0.4172  0.5391 -0.1277
  807SOL     OW 4768   3.085   1.187   5.328 -0.0007  0.1079 -0.2222
  807SOL    HW1 4769   3.146   1.158   5.261  0.6354  1.0316 -0.0561
  807SOL    HW2 4770   2.999   1.161   5.295  0.3085  0.5382 -1.3846
  808SOL     OW 4771   1.010   2.137   5.888 -0.1830  0.0748 -0.0069
  808SOL    HW1 4772   0.986   2.191   5.813  0.2722  0.2889 -0.0030
  808SOL    HW2 4773   0.942   2.156   5.953  0.0892  0.8185  0.0728
  809SOL     OW 4774   1.814   2.085   4.011  0.1454 -0.2915 -0.2814
  809SOL    HW1 4775   1.812   2.098   4.106  2.3173 -2.2035  0.0461
  809SOL    HW2 4776   1.776   1.998   3.998  2.3868 -1.1836 -0.9336
  810SOL     OW 4777   1.250   1.240   4.660 -0.2593 -0.7092 -0.0463
  810SOL    HW1 4778   1.296   1.156   4.658  0.3774 -0.4044  1.4925
  810SOL    HW2 4779   1.319   1.305   4.659 -0.7105 -0.2202  0.3994
  811SOL     OW 4780   0.843   6.330   3.959  0.3736 -0.0640  0.1290
  811SOL    HW1 4781   0.865   6.422   3.941  0.3609 -0.4902 -2.0978
  811SOL    HW2 4782   0.891   6.310   4.039  0.2708  1.9273  0.7230
  812SOL     OW 4783   2.764   0.863   5.718 -0.0762 -0.0789  0.1035
  812SOL    HW1 4784   2.685   0.814   5.694 -2.1165  2.0278  2.3135
  812SOL    HW2 4785   2.758   0.943   5.665  0.4861  0.1760  0.4305
  813SOL     OW 4786   2.005   2.491   5.940  0.1383  0.1390  0.3171
  813SOL    HW1 4787   2.026   2.525   6.027 -1.9962  1.6309  0.2674
  813SOL    HW2 4788   2.089   2.471   5.901  1.2764  2.4180  1.5459
  814SOL     OW 4789   1.067   2.375   5.269 -0.2293 -0.0577 -0.9654
  814SOL    HW1 4790   1.099   2.431   5.199 -0.2024 -0.3131 -1.1594
  814SOL    HW2 4791   0.975   2.399   5.278 -0.2769 -0.1477 -1.2078
  815SOL     OW 4792   7.912   2.111   4.930 -0.2962 -0.3633  0.1207
  815SOL    HW1 4793   7.923   2.185   4.870 -0.4073 -0.1224  0.3965
  815SOL    HW2 4794   7.864   2.046   4.879 -1.3192  0.2613  0.2911
  816SOL     OW 4795   0.534   1.716   3.979  0.2634  0.4112 -0.7026
  816SOL    HW1 4796   0.567   1.727   3.890 -1.5824 -0.6146 -1.5211
  816SOL    HW2 4797   0.564   1.794   4.025  0.9402  1.1124 -2.3072
  817SOL     OW 4798   0.430   0.253   3.712  0.5373  0.0940  0.0102
  817SOL    HW1 4799   0.387   0.168   3.709  3.4417 -1.3439 -1.0467
  817SOL    HW2 4800   0.444   0.276   3.620  2.4157  0.3474  0.3471
  818SOL     OW 4801   2.136   1.018   4.064 -0.8115  0.1030  0.0318
  818SOL    HW1 4802   2.187   1.015   4.145 -2.8538  0.3951  1.3580
  818SOL    HW2 4803   2.152   1.106   4.030 -2.6222  1.1835  1.9084
  819SOL     OW 4804   0.410   0.551   5.512  0.2962  0.0960  0.0467
  819SOL    HW1 4805   0.330   0.603   5.502  0.7270  0.7903  0.2078
  819SOL    HW2 4806   0.472   0.610   5.555  0.8555 -0.4848  0.0435
  820SOL     OW 4807   7.244   1.956   4.523 -0.2545  0.6034  0.5177
  820SOL    HW1 4808   7.184   2.030   4.520 -0.4145  0.4468 -0.3679
  820SOL    HW2 4809   7.308   1.974   4.454 -0.6292 -0.3643 -0.0901
  821SOL     OW 4810   0.145   1.946   6.071  0.0976  0.6352 -0.5628
  821SOL    HW1 4811   0.227   1.943   6.121 -0.9264 -2.6880  1.0106
  821SOL    HW2 4812   0.167   1.903   5.988  0.1366  0.4409 -0.4512
  822SOL     OW 4813   1.464   1.391   6.001  0.2299  0.5173  0.0575
  822SOL    HW1 4814   1.513   1.311   5.981 -1.6512 -0.6711  0.1374
  822SOL    HW2 4815   1.493   1.454   5.935  0.7616 -0.6279 -0.8202
  823SOL     OW 4816   0.436   0.437   5.089 -0.1857  0.6157  0.0068
  823SOL    HW1 4817   0.457   0.503   5.023 -1.3067  0.7785 -0.2053
  823SOL    HW2 4818   0.498   0.453   5.159 -1.1542  2.6214  0.4317
  824SOL     OW 4819   2.145   1.709   5.007  0.0138  0.2155  0.0119
  824SOL    HW1 4820   2.177   1.792   4.971  1.3144 -0.2625  0.0629
  824SOL    HW2 4821   2.075   1.735   5.068  0.3901  1.2688  0.0051
  825SOL     OW 4822   0.942   0.419   4.181  0.5319  0.1923  0.4297
  825SOL    HW1 4823   0.869   0.364   4.153  0.0207  0.3755  1.3883
  825SOL    HW2 4824   0.986   0.367   4.249 -0.2012  1.1341  1.6353
  826SOL     OW 4825   7.864   2.010   3.709 -0.2866  0.3752 -0.0628
  826SOL    HW1 4826   7.955   1.980   3.709 -0.1620  0.7549 -0.2409
  826SOL    HW2 4827   7.868   2.099   3.674 -0.6924  0.4955  0.2005
  827SOL     OW 4828   2.903   1.518   4.322 -0.3718  0.3790  0.3827
  827SOL    HW1 4829   2.928   1.583   4.256  0.2074 -0.1344  0.0933
  827SOL    HW2 4830   2.858   1.450   4.271  2.5640 -1.3958  0.0851
  828SOL     OW 4831   7.908   7.624   3.393 -0.2153 -0.1810  0.0805
  828SOL    HW1 4832   7.986   7.568   3.399  0.9297  1.6818  3.1264
  828SOL    HW2 4833   7.843   7.581   3.448 -0.2935 -0.0599  0.0830
  829SOL     OW 4834   6.883   0.974   4.299 -0.2794 -0.2884  0.3887
  829SOL    HW1 4835   6.915   0.886   4.279 -0.1197 -0.1582  0.0654
  829SOL    HW2 4836   6.837   1.001   4.220  2.6876  1.2952 -0.8417
  830SOL     OW 4837   0.090   2.726   5.090  0.1657 -0.8772 -0.4535
  830SOL    HW1 4838   0.012   2.686   5.052 -0.0786 -2.6431  1.8503
  830SOL    HW2 4839   0.062   2.814   5.116 -1.3118 -1.8616  1.2630
  831SOL     OW 4840   0.740   0.254   4.188  0.0017 -0.4219 -0.6302
  831SOL    HW1 4841   0.700   0.215   4.266  0.6383  2.3621  1.0984
  831SOL    HW2 4842   0.710   0.198   4.117 -2.8949 -1.3671  1.2406
  832SOL     OW 4843   2.652   0.632   3.662  0.2935 -0.4225  0.0185
  832SOL    HW1 4844   2.595   0.637   3.585  0.4330  1.5038  0.0361
  832SOL    HW2 4845   2.717   0.701   3.649  1.3463 -1.2025  1.0449
  833SOL     OW 4846   1.080   0.497   5.355  0.1618  0.0071  0.1527
  833SOL    HW1 4847   1.088   0.423   5.295  0.0668 -0.4745  0.7339
  833SOL    HW2 4848   1.133   0.566   5.315 -0.8994  0.0855 -1.1097
  834SOL     OW 4849   7.507   0.625   4.156 -0.4823 -0.3315 -0.0433
  834SOL    HW1 4850   7.526   0.542   4.114 -1.5157 -1.3415  1.4572
  834SOL    HW2 4851   7.421   0.651   4.123 -0.2630  0.0278 -0.3348
  835SOL     OW 4852   1.755   2.043   4.288  0.0872  0.0660 -0.1334
  835SOL    HW1 4853   1.725   2.010   4.372  0.0031 -1.7468 -0.8623
  835SOL    HW2 4854   1.685   2.099   4.256  0.5547  1.5624  1.4702
  836SOL     OW 4855   1.536   1.060   5.085 -0.7095  0.4045  0.0360
  836SOL    HW1 4856   1.608   1.104   5.131 -0.3864 -0.1180  0.0358
  836SOL    HW2 4857   1.579   1.003   5.021 -1.1742  1.4296 -1.1879
  837SOL     OW 4858   1.394   0.093   1.078  0.1682  0.6792 -0.3691
  837SOL    HW1 4859   1.317   0.141   1.109 -0.1085  1.0804 -1.6475
  837SOL    HW2 4860   1.367   0.002   1.075 -0.4141  0.8788 -1.2703
  838SOL     OW 4861   0.333   1.201   5.470 -0.2465  0.4377  0.0178
  838SOL    HW1 4862   0.379   1.241   5.397  1.5257  1.4340  1.6557
  838SOL    HW2 4863   0.277   1.135   5.430  0.8972  0.7982 -2.2065
  839SOL     OW 4864   7.738   0.998   7.295  0.2589 -0.6812  0.2184
  839SOL    HW1 4865   7.787   1.080   7.300  0.5626 -0.8154 -0.5107
  839SOL    HW2 4866   7.647   1.024   7.286  0.2285 -0.4280  1.2373
  840SOL     OW 4867   2.170   1.633   5.653 -0.4067  0.0527  0.4583
  840SOL    HW1 4868   2.144   1.552   5.610 -0.3458 -0.0210  0.5617
  840SOL    HW2 4869   2.088   1.683   5.661 -0.5338 -0.2205  0.8694
  841SOL     OW 4870   0.956   1.202   5.296  0.5839 -0.0408  0.2730
  841SOL    HW1 4871   0.898   1.234   5.228  0.3727 -1.0294 -0.0216
  841SOL    HW2 4872   0.974   1.111   5.271  1.1996 -0.1397  1.0617
  842SOL     OW 4873   2.165   0.975   6.171  0.2814  0.1457  0.3145
  842SOL    HW1 4874   2.070   0.986   6.169  0.1455 -0.9039  0.5451
  842SOL    HW2 4875   2.187   0.941   6.084  0.5000  0.7544  0.1282
  843SOL     OW 4876   0.688   0.992   5.546 -0.2057 -0.0153  0.2518
  843SOL    HW1 4877   0.643   1.035   5.473 -0.1062 -2.7198 -1.4400
  843SOL    HW2 4878   0.770   1.040   5.555 -0.9427  1.3890 -0.3099
  844SOL     OW 4879   1.863   0.912   2.054  0.2065  0.4101  0.2073
  844SOL    HW1 4880   1.946   0.952   2.078  0.2463  0.7628 -0.5276
  844SOL    HW2 4881   1.877   0.877   1.966  0.0307 -0.8064  0.6594
  845SOL     OW 4882   0.295   0.280   6.088  0.3102  0.2006 -0.1148
  845SOL    HW1 4883   0.205   0.264   6.061  0.8431 -0.0230 -1.7643
  845SOL    HW2 4884   0.338   0.195   6.083  0.8596  0.4838 -0.2721
  846SOL     OW 4885   0.481   0.474   6.053  0.3307 -0.1078 -0.1291
  846SOL    HW1 4886   0.463   0.549   5.995 -0.2467  0.9125  1.3509
  846SOL    HW2 4887   0.405   0.417   6.042 -0.3537  0.6634  0.5204
  847SOL     OW 4888   0.779   1.239   5.093  0.0723  0.4854  0.1556
  847SOL    HW1 4889   0.715   1.188   5.042 -0.1519  0.4583  0.4623
  847SOL    HW2 4890   0.791   1.320   5.043  0.2776  0.2183 -0.2308
  848SOL     OW 4891   1.799   2.533   7.707  0.5136 -0.2513  0.1135
  848SOL    HW1 4892   1.856   2.555   7.781 -0.8468  1.3369  0.7047
  848SOL    HW2 4893   1.807   2.438   7.698  2.9203 -0.1181  0.4593
  849SOL     OW 4894   1.324   0.941   7.129  0.2174 -0.3842 -0.1602
  849SOL    HW1 4895   1.231   0.955   7.145  0.3792  1.0472 -0.4568
  849SOL    HW2 4896   1.333   0.949   7.034  0.8412  0.6631 -0.0137
  850SOL     OW 4897   1.619   0.967   5.573 -0.9175  0.3548  0.2481
  850SOL    HW1 4898   1.667   1.048   5.589 -0.8624  0.1074  1.4039
  850SOL    HW2 4899   1.550   0.990   5.512 -0.6424  1.1783  0.2495
  851SOL     OW 4900   7.402   1.240   6.208 -0.5982  0.3372 -0.0453
  851SOL    HW1 4901   7.370   1.201   6.289  0.4810  0.9753  0.6977
  851SOL    HW2 4902   7.463   1.176   6.173 -1.2234 -0.0313 -0.4678
  852SOL     OW 4903   0.571   7.842   7.402  0.2926 -0.1602 -0.2028
  852SOL    HW1 4904   0.556   7.758   7.358  0.0471  0.0200 -0.4636
  852SOL    HW2 4905   0.532   7.830   7.488 -2.0130  0.5660 -1.1477
  853SOL     OW 4906   7.218   2.296   5.719 -0.4874 -0.1453  0.6026
  853SOL    HW1 4907   7.196   2.325   5.630  0.0578 -3.0477 -0.5080
  853SOL    HW2 4908   7.303   2.336   5.737 -0.6720  0.5810 -0.1255
  854SOL     OW 4909   0.532   1.602   5.749 -0.4874  0.1677  0.0930
  854SOL    HW1 4910   0.513   1.526   5.695 -0.3415  0.4100 -0.3006
  854SOL    HW2 4911   0.627   1.611   5.745 -0.6202  1.1629 -0.9406
  855SOL     OW 4912   7.602   3.425   7.448  0.3086 -0.1323  0.2752
  855SOL    HW1 4913   7.516   3.459   7.421  0.6345  0.9330  0.5529
  855SOL    HW2 4914   7.597   3.331   7.432 -1.1751 -0.1774  0.9765
  856SOL     OW 4915   1.053   0.036   6.045 -0.1421  0.1300  0.5744
  856SOL    HW1 4916   1.098   0.119   6.063  0.4028 -0.3900  1.6147
  856SOL    HW2 4917   0.976   0.038   6.101 -1.1445  0.7843 -0.8203
  857SOL     OW 4918   0.806   0.083   7.462  0.2069  0.2202  0.6517
  857SOL    HW1 4919   0.839   0.085   7.372  1.4344  0.3336  1.1054
  857SOL    HW2 4920   0.719   0.044   7.454  0.2667  0.3232 -0.6020
  858SOL     OW 4921   0.663   1.088   4.898 -0.2858 -0.5964  0.1939
  858SOL    HW1 4922   0.706   1.003   4.883  0.3960 -0.2511  0.1735
  858SOL    HW2 4923   0.628   1.112   4.812 -2.1243 -1.7442  0.6004
  859SOL     OW 4924   1.378   1.696   6.531 -0.2614  0.4330 -0.7270
  859SOL    HW1 4925   1.458   1.664   6.573  0.1805  0.5853 -1.4581
  859SOL    HW2 4926   1.320   1.619   6.529  0.1239  0.1470 -0.8372
  860SOL     OW 4927   0.186   0.460   6.284  0.5280  0.1955 -0.0106
  860SOL    HW1 4928   0.257   0.403   6.253  0.6757  1.1922 -1.5700
  860SOL    HW2 4929   0.220   0.549   6.272 -0.3742  0.6440  0.7407
  861SOL     OW 4930   1.689   0.503   7.366 -0.0755 -0.3928 -0.4200
  861SOL    HW1 4931   1.732   0.588   7.357 -1.1411  0.1331 -0.5942
  861SOL    HW2 4932   1.624   0.501   7.295 -0.9747 -0.7924  0.4053
  862SOL     OW 4933   2.195   1.810   6.209 -1.0880  0.4634  0.1635
  862SOL    HW1 4934   2.128   1.824   6.143 -0.6925  2.4658  0.1734
  862SOL    HW2 4935   2.164   1.858   6.286 -0.5829 -0.2020  0.7905
  863SOL     OW 4936   7.885   0.176   6.943 -0.4284  0.2327  0.4178
  863SOL    HW1 4937   7.977   0.173   6.969 -0.0517  2.0090 -0.7138
  863SOL    HW2 4938   7.838   0.139   7.018  1.2572 -1.3869  0.7012
  864SOL     OW 4939   0.207   2.023   5.499 -0.0664 -0.1979 -0.6043
  864SOL    HW1 4940   0.115   2.007   5.518  0.0560  0.0329  0.1589
  864SOL    HW2 4941   0.248   2.039   5.584  0.3200  1.5118 -1.1080
  865SOL     OW 4942   7.699   0.739   0.230  0.0139  0.2381 -0.4945
  865SOL    HW1 4943   7.666   0.829   0.232 -0.1957  0.1229  2.2083
  865SOL    HW2 4944   7.631   0.690   0.185 -0.8858  1.0455 -0.0342
  866SOL     OW 4945   1.405   7.468   6.783  0.0895 -0.2367  0.8315
  866SOL    HW1 4946   1.370   7.406   6.848  0.5080 -0.4822  0.8197
  866SOL    HW2 4947   1.493   7.488   6.814  0.0778  0.0950  0.6526
  867SOL     OW 4948   0.207   1.515   6.621 -0.5423 -0.4774 -0.3977
  867SOL    HW1 4949   0.194   1.420   6.613 -3.3019 -0.3804  2.3733
  867SOL    HW2 4950   0.163   1.538   6.703  3.1140  2.6989  0.7027
  868SOL     OW 4951   2.684   0.429   6.274  0.1985  0.1179  0.4231
  868SOL    HW1 4952   2.624   0.404   6.203  1.4177 -0.2763 -0.4646
  868SOL    HW2 4953   2.691   0.525   6.266 -0.5253  0.2000  0.7055
  869SOL     OW 4954   0.713   1.766   6.294  0.0368 -0.2505 -0.6542
  869SOL    HW1 4955   0.652   1.692   6.301 -0.9070  0.6726  1.1386
  869SOL    HW2 4956   0.798   1.729   6.317 -0.6066 -0.5775  1.2941
  870SOL     OW 4957   2.034   2.021   0.074  0.2340  0.4081  0.3216
  870SOL    HW1 4958   2.014   2.112   0.098  0.7652  1.1167 -1.8760
  870SOL    HW2 4959   1.956   1.991   0.027 -0.0562 -0.3902  1.2898
  871SOL     OW 4960   1.805   1.261   6.532  0.3599  0.1779 -0.0157
  871SOL    HW1 4961   1.729   1.271   6.589  0.4747 -2.1383  0.5934
  871SOL    HW2 4962   1.878   1.295   6.584  0.0234  0.7447  0.0941
  872SOL     OW 4963   0.128   1.472   6.896 -0.0302  0.0776  0.4093
  872SOL    HW1 4964   0.085   1.388   6.881  0.9834 -0.5266  0.7872
  872SOL    HW2 4965   0.142   1.475   6.991 -0.6799  0.9884  0.4833
  873SOL     OW 4966   0.475   0.298   5.589 -0.9448 -0.0949  1.0004
  873SOL    HW1 4967   0.448   0.388   5.569 -1.6238 -0.7547 -1.1256
  873SOL    HW2 4968   0.465   0.251   5.506  0.7465 -1.8072  1.7428
  874SOL     OW 4969   0.578   7.588   7.310 -1.1158 -0.0887 -0.3506
  874SOL    HW1 4970   0.548   7.500   7.333 -0.5230  0.2068  1.6203
  874SOL    HW2 4971   0.673   7.586   7.325 -1.1828  1.0492  0.2989
  875SOL     OW 4972   1.182   1.334   5.382  0.3614 -0.1781  0.4092
  875SOL    HW1 4973   1.242   1.317   5.309 -0.6819  0.1263 -0.5328
  875SOL    HW2 4974   1.115   1.266   5.374 -0.6607  0.8659  0.0920
  876SOL     OW 4975   1.742   0.377   6.245 -0.2313 -0.4429  0.1337
  876SOL    HW1 4976   1.743   0.334   6.160  0.0068  0.6603 -0.4319
  876SOL    HW2 4977   1.834   0.385   6.270 -0.2689 -0.1878  0.1969
  877SOL     OW 4978   0.767   0.644   0.013  0.2059  0.1934 -0.4893
  877SOL    HW1 4979   0.825   0.682   0.079  0.3118 -1.2935  0.2763
  877SOL    HW2 4980   0.824   0.628  -0.063  0.5379 -0.0707 -0.1873
  878SOL     OW 4981   7.794   1.542   6.610  0.3121 -0.0307  0.1192
  878SOL    HW1 4982   7.758   1.535   6.698  2.4490  0.7192  1.0786
  878SOL    HW2 4983   7.839   1.458   6.596  0.5570  0.1174  0.0180
  879SOL     OW 4984   1.124   1.225   6.554  0.4591  0.6970  0.4010
  879SOL    HW1 4985   1.152   1.162   6.619 -2.8799 -1.0419  0.2348
  879SOL    HW2 4986   1.163   1.195   6.472  2.2438  1.2183  1.0529
  880SOL     OW 4987   0.364   7.754   6.390  0.1524  0.7060 -0.4166
  880SOL    HW1 4988   0.287   7.715   6.349  1.7334 -0.5105 -2.2598
  880SOL    HW2 4989   0.330   7.828   6.439 -2.4784 -1.1076  0.5549
  881SOL     OW 4990   0.049   0.620   6.719 -0.0228 -0.0159  0.4392
  881SOL    HW1 4991   0.056   0.613   6.624 -1.3523  0.8153  0.2753
  881SOL    HW2 4992   0.042   0.714   6.735 -0.2961 -0.1857  1.3284
  882SOL     OW 4993   7.512   1.682   7.705  0.0968  0.3369  0.1131
  882SOL    HW1 4994   7.547   1.623   7.772 -0.1450  0.1010  0.0307
  882SOL    HW2 4995   7.437   1.725   7.748  1.2513  1.7686  0.7101
  883SOL     OW 4996   1.016   0.082   5.015  0.1869 -0.5478  0.1869
  883SOL    HW1 4997   0.987   0.172   4.997 -1.7092 -1.3815 -1.0880
  883SOL    HW2 4998   0.998   0.069   5.108  1.2538  0.6645  0.5732
  884SOL     OW 4999   1.836   1.844   7.271  0.0121  0.1525  0.3132
  884SOL    HW1 5000   1.832   1.914   7.337  1.4914  0.3181  0.2482
  884SOL    HW2 5001   1.915   1.863   7.221  0.7486 -1.8986  0.6671
  885SOL     OW 5002   2.728   7.855   5.157  0.4126 -0.7100  0.3059
  885SOL    HW1 5003   2.812   7.836   5.198  1.9059 -0.9841 -2.8185
  885SOL    HW2 5004   2.716   7.949   5.170  0.8026 -0.8189  1.4754
  886SOL     OW 5005   1.157   7.592   7.115 -0.3532 -0.2505 -0.6918
  886SOL    HW1 5006   1.210   7.632   7.045 -2.2918  0.2118 -1.9182
  886SOL    HW2 5007   1.132   7.665   7.171  2.5290 -0.8427  1.4014
  887SOL     OW 5008   1.452   1.910   6.371 -0.0541 -0.3699 -0.0207
  887SOL    HW1 5009   1.464   1.981   6.433  1.2017 -2.3785  2.0915
  887SOL    HW2 5010   1.428   1.835   6.426  3.5196 -2.7843 -1.7084
  888SOL     OW 5011   7.111   2.055   0.030 -0.6557 -0.1381  0.4473
  888SOL    HW1 5012   7.057   2.060   0.109 -0.6343 -0.5436  0.4880
  888SOL    HW2 5013   7.054   2.016  -0.036 -0.3791 -0.6638  0.5189
  889SOL     OW 5014   1.143   1.828   6.577 -0.1502  0.2172 -0.0998
  889SOL    HW1 5015   1.127   1.865   6.663  1.4945  0.1950  0.2184
  889SOL    HW2 5016   1.233   1.795   6.581  0.4638  1.5965 -2.3228
  890SOL     OW 5017   0.436   1.624   6.750  0.0824 -0.1674 -0.1091
  890SOL    HW1 5018   0.364   1.575   6.710 -0.4359 -0.4751  1.1970
  890SOL    HW2 5019   0.396   1.667   6.826  1.6049 -1.5909  1.5278
  891SOL     OW 5020   0.187   0.249   7.345 -0.0257 -0.4315 -0.8460
  891SOL    HW1 5021   0.275   0.222   7.317 -0.3480 -1.0898 -1.2197
  891SOL    HW2 5022   0.199   0.277   7.436  0.7335  0.3031 -1.1681
  892SOL     OW 5023   2.374   0.979   5.759  0.1483 -0.1402 -0.3211
  892SOL    HW1 5024   2.395   1.066   5.725  3.4437 -0.6891  0.2387
  892SOL    HW2 5025   2.302   0.994   5.821 -0.6182  1.9028 -1.6777
  893SOL     OW 5026   0.474   7.805   7.665  0.4088  0.2115 -0.2117
  893SOL    HW1 5027   0.422   7.872   7.709  2.4699  1.0237  1.0177
  893SOL    HW2 5028   0.504   7.748   7.736 -0.5071 -1.4432 -1.1424
  894SOL     OW 5029   1.131   2.720   6.070  0.0320  0.1255 -0.2076
  894SOL    HW1 5030   1.086   2.697   5.989 -1.0904  1.7075 -0.0432
  894SOL    HW2 5031   1.168   2.637   6.101 -0.9000 -0.7824 -1.4946
  895SOL     OW 5032   0.818   0.810   0.307  0.3265  0.2815 -0.1877
  895SOL    HW1 5033   0.882   0.784   0.241  0.8137 -1.5579  1.0015
  895SOL    HW2 5034   0.870   0.838   0.382 -0.2373  1.4348 -0.2110
  896SOL     OW 5035   2.337   2.151   5.820 -0.2165  0.0154  0.0584
  896SOL    HW1 5036   2.256   2.137   5.869 -0.0957  1.0899  0.5734
  896SOL    HW2 5037   2.368   2.063   5.800 -0.9843 -0.4146  0.7333
  897SOL     OW 5038   0.535   1.824   4.844  0.2041 -0.0815 -0.5857
  897SOL    HW1 5039   0.462   1.787   4.794  0.3755  0.1823 -1.0336
  897SOL    HW2 5040   0.510   1.915   4.859 -1.2240 -0.9236  2.4075
  898SOL     OW 5041   2.338   0.567   4.770 -0.0762 -0.6852 -0.0059
  898SOL    HW1 5042   2.372   0.519   4.695 -1.6379 -0.9687 -0.5565
  898SOL    HW2 5043   2.414   0.608   4.809  1.1055 -2.5854 -0.2736
  899SOL     OW 5044   7.513   1.410   6.413  0.5557  0.2525  0.4763
  899SOL    HW1 5045   7.491   1.351   6.341  0.0695  0.0129  0.8121
  899SOL    HW2 5046   7.609   1.405   6.420  0.6507  0.8057 -0.5881
  900SOL     OW 5047   7.815   1.876   6.218  0.1248 -0.1313 -0.1026
  900SOL    HW1 5048   7.825   1.784   6.240 -0.1720 -0.2597 -0.5115
  900SOL    HW2 5049   7.901   1.902   6.184 -0.1043 -0.5332 -1.0053
  901SOL     OW 5050   7.762   7.592   6.799  0.4759  0.4851 -0.2425
  901SOL    HW1 5051   7.755   7.556   6.887 -1.0752 -1.2520 -1.0550
  901SOL    HW2 5052   7.825   7.536   6.755  1.0175  1.1649 -0.3437
  902SOL     OW 5053   0.947   0.140   7.222  0.5584 -0.0796  0.3513
  902SOL    HW1 5054   0.965   0.115   7.131 -0.6876  1.2688 -0.2874
  902SOL    HW2 5055   0.982   0.229   7.230 -2.1638  1.0463  0.2263
  903SOL     OW 5056   0.186   7.611   6.599 -0.0293 -0.2932 -0.0586
  903SOL    HW1 5057   0.276   7.617   6.631 -0.3258  0.0313  0.7246
  903SOL    HW2 5058   0.163   7.702   6.577 -0.5110 -0.2291  0.7078
  904SOL     OW 5059   0.840   7.332   6.468  0.1434 -0.5310  0.3636
  904SOL    HW1 5060   0.809   7.392   6.401  0.6578 -0.3562  0.2868
  904SOL    HW2 5061   0.889   7.387   6.529  2.2328 -1.1811 -0.7135
  905SOL     OW 5062   0.981   0.555   6.261  0.2235 -0.5178 -0.1306
  905SOL    HW1 5063   1.031   0.479   6.231 -0.0305 -0.8467  0.2814
  905SOL    HW2 5064   0.891   0.535   6.238  0.2006 -0.1829 -0.3376
  906SOL     OW 5065   1.851   0.606   6.621  0.1713 -1.0984  0.1361
  906SOL    HW1 5066   1.793   0.597   6.545  0.8557  1.4448 -0.7196
  906SOL    HW2 5067   1.939   0.608   6.584  0.4848  0.5116  0.9421
  907SOL     OW 5068   0.200   2.139   6.327 -0.3419 -0.4524  0.3676
  907SOL    HW1 5069   0.212   2.053   6.367 -0.2149 -0.8481 -0.5102
  907SOL    HW2 5070   0.113   2.135   6.287  0.1210 -0.5631 -0.6387
  908SOL     OW 5071   0.096   0.897   6.771  0.3707  0.0491 -0.0601
  908SOL    HW1 5072   0.068   0.919   6.860  1.1456 -1.6517  0.6058
  908SOL    HW2 5073   0.188   0.925   6.768  0.3781 -0.0058 -0.2952
  909SOL     OW 5074   1.645   0.170   4.897 -0.3456  0.1608  0.1320
  909SOL    HW1 5075   1.668   0.081   4.923  1.1523  0.5498  0.1755
  909SOL    HW2 5076   1.729   0.211   4.877 -1.1862  0.8984 -1.9941
  910SOL     OW 5077   2.596   7.831   4.638 -0.0634  0.0890  0.5436
  910SOL    HW1 5078   2.684   7.868   4.635  0.5454 -1.3970  0.2559
  910SOL    HW2 5079   2.596   7.774   4.714 -1.6294  2.2138  2.1665
  911SOL     OW 5080   0.848   0.282   5.192  0.5829 -0.0180 -0.2775
  911SOL    HW1 5081   0.923   0.230   5.219  0.6771  0.6655  0.7939
  911SOL    HW2 5082   0.823   0.331   5.270 -1.2605 -0.5805 -0.4955
  912SOL     OW 5083   2.140   0.204   6.240 -0.6022 -0.2123 -0.6334
  912SOL    HW1 5084   2.116   0.112   6.232  0.5590 -0.3040 -3.1309
  912SOL    HW2 5085   2.137   0.238   6.151  2.9642  1.1930 -0.2369
  913SOL     OW 5086   1.038   0.390   6.499 -0.7658  0.6032  0.4522
  913SOL    HW1 5087   1.004   0.411   6.586 -0.9161  1.0396  0.2890
  913SOL    HW2 5088   0.965   0.407   6.440 -1.0886 -0.9839  0.3815
  914SOL     OW 5089   1.117   1.997   6.353  0.2422 -0.3132  0.3179
  914SOL    HW1 5090   1.111   1.935   6.426  0.7006 -0.2357  0.4187
  914SOL    HW2 5091   1.077   1.951   6.279  1.0799 -0.9338  0.2547
  915SOL     OW 5092   7.499   2.140   6.805  0.2901 -0.1453  0.0861
  915SOL    HW1 5093   7.567   2.206   6.809  0.4382 -0.3840  1.6662
  915SOL    HW2 5094   7.417   2.189   6.810  0.3478  0.0941 -1.1929
  916SOL     OW 5095   0.761   3.676   6.190  0.0523 -0.3187 -0.3748
  916SOL    HW1 5096   0.781   3.585   6.170  0.3374 -0.1494 -0.8577
  916SOL    HW2 5097   0.843   3.723   6.174 -1.0797  0.5868 -3.6677
  917SOL     OW 5098   1.026   7.476   6.589 -0.1680  0.0974  0.0432
  917SOL    HW1 5099   0.994   7.554   6.634 -0.9443 -0.0788 -0.2101
  917SOL    HW2 5100   1.095   7.509   6.532 -0.3262  0.5651  0.1199
  918SOL     OW 5101   0.719   1.152   6.785 -0.3241 -0.5577  0.0861
  918SOL    HW1 5102   0.630   1.182   6.767 -0.7014 -1.0592  1.1619
  918SOL    HW2 5103   0.764   1.161   6.701 -1.2424  0.1884 -0.3314
  919SOL     OW 5104   0.289   7.369   7.648  0.2563  0.2004  0.4233
  919SOL    HW1 5105   0.304   7.308   7.576  0.8957 -0.0419  0.7613
  919SOL    HW2 5106   0.347   7.339   7.718  0.7051  1.3002  0.5259
  920SOL     OW 5107   0.665   7.701   6.511 -0.5578 -0.4237  0.5041
  920SOL    HW1 5108   0.707   7.635   6.457 -0.0330  0.5254 -0.2490
  920SOL    HW2 5109   0.625   7.762   6.449 -1.3808 -0.2494  1.1951
  921SOL     OW 5110   1.244   0.395   7.154  0.1545  0.6530  0.0760
  921SOL    HW1 5111   1.157   0.425   7.182  0.7439  1.6889  0.8219
  921SOL    HW2 5112   1.246   0.409   7.060 -2.1339 -3.5528 -0.6781
  922SOL     OW 5113   2.505   1.242   6.085  0.1577  0.1045 -0.3213
  922SOL    HW1 5114   2.594   1.241   6.122  0.8710 -0.1261 -2.0129
  922SOL    HW2 5115   2.449   1.210   6.156  1.1643  2.1134  1.4161
  923SOL     OW 5116   1.853   1.579   6.867 -0.1581  0.5021  0.0603
  923SOL    HW1 5117   1.794   1.594   6.793  0.7212 -1.2112 -0.9954
  923SOL    HW2 5118   1.796   1.585   6.944 -1.3737  0.6435 -0.8410
  924SOL     OW 5119   1.180   1.611   5.687  0.1643 -0.5484  0.6049
  924SOL    HW1 5120   1.247   1.677   5.704 -0.4260 -0.0424  0.9856
  924SOL    HW2 5121   1.105   1.661   5.656 -0.8105 -0.8848  2.3796
  925SOL     OW 5122   0.172   1.477   7.152 -0.0552  0.1873 -0.0450
  925SOL    HW1 5123   0.088   1.500   7.191 -0.2553 -1.6290  0.5962
  925SOL    HW2 5124   0.211   1.416   7.214  1.0094 -0.2821 -1.1704
  926SOL     OW 5125   1.233   1.954   5.879  0.2550  0.3476 -0.6447
  926SOL    HW1 5126   1.274   1.961   5.965  0.7918  0.0104 -0.8718
  926SOL    HW2 5127   1.171   2.026   5.877  1.6641  1.5609 -0.7496
  927SOL     OW 5128   2.366   0.321   6.539 -0.4290  0.2711 -0.0628
  927SOL    HW1 5129   2.444   0.374   6.555 -0.2122  0.1089 -0.5792
  927SOL    HW2 5130   2.328   0.359   6.459  0.1022 -0.7870 -0.8203
  928SOL     OW 5131   0.597   1.291   4.506  0.1534 -0.5261  0.6240
  928SOL    HW1 5132   0.643   1.207   4.509 -0.0476 -0.6329  0.6597
  928SOL    HW2 5133   0.604   1.324   4.596  0.1818 -0.5311  0.6239
  929SOL     OW 5134   1.386   2.840   7.764 -0.1525 -0.3799 -0.2749
  929SOL    HW1 5135   1.451   2.830   7.694  0.2535 -1.2676  0.2236
  929SOL    HW2 5136   1.326   2.908   7.732  0.4078 -0.3156 -1.1960
  930SOL     OW 5137   0.607   3.451   6.834 -0.0325  0.1753  0.0881
  930SOL    HW1 5138   0.574   3.540   6.819 -1.1509  0.2761  3.1139
  930SOL    HW2 5139   0.558   3.397   6.771 -1.5407  1.2499  0.3089
  931SOL     OW 5140   2.643   2.600   6.974  0.1559 -0.2780  0.3271
  931SOL    HW1 5141   2.633   2.519   6.924 -2.3193 -0.0403  0.4091
  931SOL    HW2 5142   2.555   2.637   6.978  1.3138  2.6145 -0.0249
  932SOL     OW 5143   0.803   2.017   7.798  0.3601 -0.6017  0.4090
  932SOL    HW1 5144   0.853   2.094   7.771  2.1503 -1.3600  1.5068
  932SOL    HW2 5145   0.779   2.035   7.889  0.9481 -1.4324  0.7282
  933SOL     OW 5146   2.538   1.548   6.180  0.2045 -0.1452  0.2952
  933SOL    HW1 5147   2.445   1.527   6.183  0.5481 -1.6339  0.8173
  933SOL    HW2 5148   2.549   1.600   6.101 -1.2623  0.9959  0.8169
  934SOL     OW 5149   1.392   7.664   7.595 -0.2002  0.0826  0.3442
  934SOL    HW1 5150   1.408   7.574   7.570  0.8022  0.3631 -0.0285
  934SOL    HW2 5151   1.415   7.716   7.518  1.6548  0.8424  1.3870
  935SOL     OW 5152   0.406   0.161   7.701 -0.1370 -0.2352 -0.5885
  935SOL    HW1 5153   0.338   0.211   7.657  1.1082  0.5946 -1.5826
  935SOL    HW2 5154   0.447   0.223   7.762 -2.3456 -1.5725  2.3063
  936SOL     OW 5155   0.360   1.663   5.991 -0.1466  0.6229  0.2717
  936SOL    HW1 5156   0.274   1.654   5.950 -0.4288 -0.1905  1.0293
  936SOL    HW2 5157   0.422   1.658   5.919 -0.7932  2.4980 -0.4334
  937SOL     OW 5158   7.787   1.338   6.341  0.2229 -0.4127  0.0945
  937SOL    HW1 5159   7.825   1.279   6.407 -0.9250 -0.0996  1.0320
  937SOL    HW2 5160   7.863   1.379   6.299  0.9817 -1.3032  0.5894
  938SOL     OW 5161   1.994   1.248   6.314  0.4115  0.6209 -0.1421
  938SOL    HW1 5162   1.927   1.208   6.369  2.4903 -0.8122  1.3931
  938SOL    HW2 5163   1.973   1.218   6.225 -2.2528  1.9808  0.0199
  939SOL     OW 5164   0.498   1.208   7.510  0.1757 -0.1993  0.6500
  939SOL    HW1 5165   0.440   1.173   7.577 -1.7709  1.6927 -0.0164
  939SOL    HW2 5166   0.442   1.222   7.434  2.1596 -1.3945 -1.0573
  940SOL     OW 5167   0.944   0.342   6.994  0.1712  0.2277 -0.2938
  940SOL    HW1 5168   0.975   0.428   7.023 -0.4137  0.5062 -0.4852
  940SOL    HW2 5169   0.891   0.361   6.917  0.7629 -0.3949 -0.8591
  941SOL     OW 5170   7.255   1.339   7.052 -0.1387  0.3584  0.3314
  941SOL    HW1 5171   7.172   1.383   7.034 -0.4126 -0.1905  0.2400
  941SOL    HW2 5172   7.230   1.250   7.079  0.4640 -0.0819 -0.5519
  942SOL     OW 5173   2.141   2.104   5.989  0.3802  0.5445 -0.1102
  942SOL    HW1 5174   2.047   2.125   5.992  0.5583  1.1296  2.9336
  942SOL    HW2 5175   2.147   2.017   6.029  1.0408  0.1639 -1.0545
  943SOL     OW 5176   1.952   2.011   1.018  0.0645 -0.4512 -0.3694
  943SOL    HW1 5177   1.971   1.933   1.069  0.9064 -0.6959 -1.0501
  943SOL    HW2 5178   1.859   2.029   1.034 -0.7056 -2.8959 -2.0120
  944SOL     OW 5179   2.132   0.272   5.945 -0.0354  0.1754 -0.5047
  944SOL    HW1 5180   2.071   0.275   5.872  0.9878  0.4678 -1.3675
  944SOL    HW2 5181   2.172   0.185   5.940 -1.2467 -0.4517  0.7752
  945SOL     OW 5182   7.166   2.418   6.269  0.1972 -0.4550 -0.3563
  945SOL    HW1 5183   7.189   2.409   6.176 -1.0795  1.7668 -0.9066
  945SOL    HW2 5184   7.214   2.495   6.298  0.7162 -1.2397  0.8859
  946SOL     OW 5185   1.172   7.511   0.153  0.6379  0.1728 -0.2028
  946SOL    HW1 5186   1.200   7.443   0.093  1.9460  0.6216 -0.1035
  946SOL    HW2 5187   1.201   7.482   0.239 -0.6975 -0.1740  0.1400
  947SOL     OW 5188   2.047   1.197   6.900  0.1805 -0.2994 -0.6514
  947SOL    HW1 5189   2.094   1.258   6.843 -1.3718  0.0433 -1.5753
  947SOL    HW2 5190   2.024   1.124   6.844  1.1212 -1.2658  0.2120
  948SOL     OW 5191   1.209   5.140   7.048 -0.2866  0.0776 -0.0094
  948SOL    HW1 5192   1.248   5.192   7.118 -2.7252  0.2393  1.2565
  948SOL    HW2 5193   1.126   5.109   7.084 -0.1033 -2.5041 -1.6986
  949SOL     OW 5194   7.802   0.395   6.774 -0.0495 -0.1919 -0.6377
  949SOL    HW1 5195   7.835   0.341   6.847 -2.0251  0.0862  0.4575
  949SOL    HW2 5196   7.864   0.468   6.768  1.5063 -1.4931 -0.8350
  950SOL     OW 5197   0.966   1.196   0.177 -0.2266  0.0994 -0.5530
  950SOL    HW1 5198   1.049   1.190   0.129  0.8230 -1.8422  1.4760
  950SOL    HW2 5199   0.948   1.290   0.180  0.8426  0.4095 -2.7610
  951SOL     OW 5200   2.092   0.518   6.089  0.1120 -0.2741 -0.6784
  951SOL    HW1 5201   2.123   0.428   6.084  0.3241 -0.2329 -0.1635
  951SOL    HW2 5202   2.074   0.543   5.999  2.8925  0.1561 -1.1490
  952SOL     OW 5203   1.766   1.188   5.481  0.1818  0.3405 -0.2105
  952SOL    HW1 5204   1.686   1.241   5.475  0.5352  0.7356 -1.5460
  952SOL    HW2 5205   1.772   1.144   5.396  0.4124 -1.0992  0.5497
  953SOL     OW 5206   7.278   7.248   7.310  0.7241 -0.0466  0.4900
  953SOL    HW1 5207   7.280   7.318   7.376 -0.4496 -0.0149  0.4869
  953SOL    HW2 5208   7.367   7.212   7.311  0.2122 -1.2706  3.3958
  954SOL     OW 5209   6.448   0.459   7.419  0.1927  0.0733  0.0047
  954SOL    HW1 5210   6.437   0.425   7.331 -0.8027  0.4870 -0.0303
  954SOL    HW2 5211   6.370   0.430   7.466  0.4912  0.2619  0.6159
  955SOL     OW 5212   0.680   0.635   6.428 -0.0977  0.2707  0.2635
  955SOL    HW1 5213   0.700   0.645   6.335  1.6815  0.9386  0.7077
  955SOL    HW2 5214   0.585   0.651   6.434  0.0632  1.8648 -1.1956
  956SOL     OW 5215   1.638   0.956   7.231  0.0773  0.4425  0.1681
  956SOL    HW1 5216   1.602   0.911   7.308 -1.1391  0.0148 -0.6587
  956SOL    HW2 5217   1.584   1.034   7.221  0.1305  0.4058 -0.3751
  957SOL     OW 5218   1.583   1.172   6.666 -0.3016  0.1413 -0.0020
  957SOL    HW1 5219   1.628   1.148   6.747 -1.5919 -0.6967  0.4801
  957SOL    HW2 5220   1.590   1.094   6.612 -0.4432  0.3098 -0.2585
  958SOL     OW 5221   1.214   1.025   5.184  0.1886 -0.0480  0.4291
  958SOL    HW1 5222   1.252   1.096   5.133 -0.9137 -0.6015 -1.1761
  958SOL    HW2 5223   1.143   0.991   5.129  1.1203 -2.8043  0.8967
  959SOL     OW 5224   0.683   0.625   6.800  0.1901  0.4527  0.0296
  959SOL    HW1 5225   0.701   0.711   6.838  3.1083  0.3260 -1.0257
  959SOL    HW2 5226   0.762   0.603   6.751 -0.7226 -2.6373 -0.1031
  960SOL     OW 5227   0.701   0.968   5.188 -0.2757 -0.5509 -0.4289
  960SOL    HW1 5228   0.623   0.912   5.194 -1.3490  0.8432 -1.1383
  960SOL    HW2 5229   0.670   1.054   5.217  0.6953  0.3005 -1.8995
  961SOL     OW 5230   1.351   2.160   6.439 -0.0498 -0.1727  0.2977
  961SOL    HW1 5231   1.370   2.205   6.357  0.7074  0.4877  0.8314
  961SOL    HW2 5232   1.279   2.100   6.418 -0.3360  0.5104 -0.6689
  962SOL     OW 5233   0.744   0.497   7.252  0.3128 -0.2762  0.0007
  962SOL    HW1 5234   0.690   0.450   7.315 -0.4685  0.4954 -0.0961
  962SOL    HW2 5235   0.691   0.572   7.225  1.6252  0.7733  0.2917
  963SOL     OW 5236   7.143   0.525   6.243  0.4251  0.1829 -0.2693
  963SOL    HW1 5237   7.137   0.576   6.323  0.0586  0.1724 -0.2883
  963SOL    HW2 5238   7.075   0.458   6.251  0.0064  0.5341 -0.8365
  964SOL     OW 5239   2.073   0.992   5.392  0.1975 -0.3015 -0.3742
  964SOL    HW1 5240   2.097   1.044   5.314 -1.1870 -0.4734 -0.9233
  964SOL    HW2 5241   2.044   1.057   5.456 -0.3111 -0.2937 -0.6106
  965SOL     OW 5242   0.840   1.329   7.214 -0.5937  0.1747  0.0155
  965SOL    HW1 5243   0.844   1.316   7.308  1.5305  1.1160  0.0568
  965SOL    HW2 5244   0.787   1.407   7.202 -0.7070  0.1588  0.4264
  966SOL     OW 5245   1.500   0.336   5.814 -0.3611 -0.3008 -0.1920
  966SOL    HW1 5246   1.433   0.311   5.751  1.1519 -0.8268 -1.6304
  966SOL    HW2 5247   1.505   0.262   5.875 -1.0630 -0.2776 -0.1095
  967SOL     OW 5248   0.124   7.849   7.517 -0.1846 -1.1784  0.2618
  967SOL    HW1 5249   0.138   7.879   7.427 -0.8661 -2.2460 -0.2035
  967SOL    HW2 5250   0.208   7.811   7.543  0.5782  0.7643  0.7322
  968SOL     OW 5251   1.879   0.361   7.110 -0.0928  0.1936 -0.2679
  968SOL    HW1 5252   1.878   0.440   7.056  0.5726  0.2896 -0.1461
  968SOL    HW2 5253   1.953   0.311   7.076 -1.7127 -1.3111 -1.6726
  969SOL     OW 5254   0.740   7.079   6.986  0.2085 -0.2643  0.0304
  969SOL    HW1 5255   0.660   7.077   7.039  0.6095  0.9432  0.6872
  969SOL    HW2 5256   0.810   7.060   7.049  0.6960  1.2745 -0.0450
  970SOL     OW 5257   0.402   0.877   6.771 -0.3696 -0.7923 -0.7265
  970SOL    HW1 5258   0.444   0.904   6.689 -2.3231 -1.0016 -1.8167
  970SOL    HW2 5259   0.362   0.793   6.750  0.6210 -1.7012  0.9621
  971SOL     OW 5260   1.076   0.280   6.208  0.1097 -0.4336 -0.0950
  971SOL    HW1 5261   1.152   0.302   6.262 -0.3338  0.9498 -0.0114
  971SOL    HW2 5262   1.038   0.203   6.249  0.3891 -0.0095  0.9540
  972SOL     OW 5263   2.060   1.871   6.729 -0.3058  0.6008  0.4168
  972SOL    HW1 5264   2.033   1.928   6.801  0.6580  1.9770 -0.2954
  972SOL    HW2 5265   1.983   1.816   6.712 -0.7140  0.6265  2.1305
  973SOL     OW 5266   2.113   2.733   5.414  0.4518 -0.6505 -0.2274
  973SOL    HW1 5267   2.184   2.777   5.368 -0.3449  0.0842 -0.7729
  973SOL    HW2 5268   2.151   2.706   5.497  2.1129 -2.5989 -1.5731
  974SOL     OW 5269   7.712   0.853   0.574 -0.1402 -0.1855 -0.2587
  974SOL    HW1 5270   7.760   0.901   0.642 -1.0426 -0.1647  0.3795
  974SOL    HW2 5271   7.779   0.806   0.525  0.8119  2.1799 -1.2578
  975SOL     OW 5272   6.727   0.405   0.327  0.0378 -0.2249 -0.2195
  975SOL    HW1 5273   6.631   0.404   0.334 -0.0035  2.0815 -0.2473
  975SOL    HW2 5274   6.746   0.478   0.269  1.7588 -1.7055 -1.5391
  976SOL     OW 5275   0.886   1.188   6.987 -0.1614  0.1321 -0.1779
  976SOL    HW1 5276   0.825   1.221   7.053  0.0085  0.7720 -0.3382
  976SOL    HW2 5277   0.831   1.169   6.911 -0.1468  0.8076 -0.3573
  977SOL     OW 5278   7.251   7.788   5.329  0.0041  0.1657  0.1473
  977SOL    HW1 5279   7.321   7.741   5.284  0.2027  0.0429  0.5826
  977SOL    HW2 5280   7.235   7.736   5.408  1.6174  1.8938  1.6611
  978SOL     OW 5281   1.352   0.299   0.080 -0.3706  0.0579 -0.0148
  978SOL    HW1 5282   1.417   0.309   0.149  0.7269 -0.3635 -0.9828
  978SOL    HW2 5283   1.323   0.208   0.087  0.4510 -0.2611 -0.7321
  979SOL     OW 5284   1.182   1.835   7.142 -0.0275 -0.0649 -0.0286
  979SOL    HW1 5285   1.169   1.856   7.049  0.2453  0.7366  0.1128
  979SOL    HW2 5286   1.248   1.897   7.172 -1.3625  0.8009  1.1341
  980SOL     OW 5287   1.068   1.426   5.874 -0.0101 -0.2717  0.3722
  980SOL    HW1 5288   1.045   1.484   5.946  0.7874  1.2724 -0.5958
  980SOL    HW2 5289   1.111   1.483   5.810 -0.6596 -1.6224 -1.3006
  981SOL     OW 5290   0.535   0.686   7.201  0.1879 -0.5218  0.1669
  981SOL    HW1 5291   0.456   0.663   7.250 -0.6528 -0.5333 -1.1930
  981SOL    HW2 5292   0.533   0.782   7.197 -0.3340 -0.5777 -0.8321
  982SOL     OW 5293   0.381   6.772   4.085 -0.2620  0.4790 -0.4011
  982SOL    HW1 5294   0.374   6.696   4.142  2.7543  1.8387  1.8308
  982SOL    HW2 5295   0.457   6.753   4.030 -0.4555  1.1895 -0.9144
  983SOL     OW 5296   0.711   1.037   0.532  0.1327  0.0194 -0.5284
  983SOL    HW1 5297   0.719   1.095   0.456  0.9198  0.7382  0.0957
  983SOL    HW2 5298   0.768   1.076   0.598 -0.4754 -0.6541  0.4035
  984SOL     OW 5299   1.055   1.006   7.143  0.2395  0.3956  0.5133
  984SOL    HW1 5300   0.984   1.035   7.084  0.0542  0.1761  0.6271
  984SOL    HW2 5301   1.048   1.063   7.219  2.5602  2.8653 -1.0960
  985SOL     OW 5302   0.975   1.683   6.393 -0.1775 -0.3286 -0.3963
  985SOL    HW1 5303   1.025   1.723   6.464 -1.8345  0.0533  0.5610
  985SOL    HW2 5304   1.041   1.645   6.336  1.2084  0.1548  0.8746
  986SOL     OW 5305   2.506   1.755   5.967 -0.4746  0.4058 -0.0863
  986SOL    HW1 5306   2.462   1.760   5.882  0.2508 -0.0383 -0.4957
  986SOL    HW2 5307   2.483   1.837   6.011 -0.3312  0.9305 -0.9755
  987SOL     OW 5308   1.238   2.664   7.165 -0.1327  0.3152  0.3923
  987SOL    HW1 5309   1.285   2.617   7.096 -0.5439  0.1474  0.2260
  987SOL    HW2 5310   1.286   2.644   7.245 -0.1674 -0.2024  0.2882
  988SOL     OW 5311   6.798   0.975   6.680 -0.2580  0.5615 -0.0004
  988SOL    HW1 5312   6.730   0.954   6.745  0.2348  1.0583  0.6843
  988SOL    HW2 5313   6.755   0.962   6.596 -0.1977 -2.3662  0.4152
  989SOL     OW 5314   1.745   1.162   6.892 -0.0019  0.1221  0.2605
  989SOL    HW1 5315   1.716   1.213   6.967 -0.6164 -0.3524  0.3514
  989SOL    HW2 5316   1.840   1.165   6.896 -0.0302 -0.1001  1.1970
  990SOL     OW 5317   1.883   0.731   5.615 -0.1722  0.3964 -0.2163
  990SOL    HW1 5318   1.914   0.675   5.544  0.9133 -0.5131  0.9372
  990SOL    HW2 5319   1.791   0.708   5.626 -0.2765  0.3716 -1.1743
  991SOL     OW 5320   0.530   1.557   5.009 -0.2138  0.4509 -0.1984
  991SOL    HW1 5321   0.591   1.564   5.082  0.9755  3.1945 -1.4375
  991SOL    HW2 5322   0.515   1.647   4.980 -2.2886 -0.4389 -2.0115
  992SOL     OW 5323   0.395   2.219   0.799  0.2427  0.0059 -0.2906
  992SOL    HW1 5324   0.303   2.238   0.781  0.0079 -2.0632 -1.3789
  992SOL    HW2 5325   0.395   2.189   0.890  0.3545  3.3186  0.8253
  993SOL     OW 5326   2.622   2.350   6.869 -0.4028 -0.5653  0.9330
  993SOL    HW1 5327   2.681   2.282   6.902 -0.0134 -1.1578 -0.9440
  993SOL    HW2 5328   2.590   2.315   6.785  1.6985  2.5596 -1.2428
  994SOL     OW 5329   7.780   7.781   7.550  0.2137 -0.1289  0.5343
  994SOL    HW1 5330   7.863   7.797   7.505 -0.5381 -0.4424 -0.9859
  994SOL    HW2 5331   7.772   7.853   7.613  1.7632 -0.2521  0.8720
  995SOL     OW 5332   1.601   1.639   6.190 -0.0073  0.3271 -0.0717
  995SOL    HW1 5333   1.523   1.654   6.243 -0.1460 -1.4047  0.2457
  995SOL    HW2 5334   1.573   1.574   6.125  0.9515  0.3014 -0.4621
  996SOL     OW 5335   0.863   1.286   7.490  0.2798  0.1216  0.6104
  996SOL    HW1 5336   0.806   1.229   7.541 -0.1881 -0.8724 -1.0039
  996SOL    HW2 5337   0.950   1.274   7.528  0.0913 -1.3151  0.5724
  997SOL     OW 5338   3.125   0.867   6.523 -0.5796  0.0875 -0.6337
  997SOL    HW1 5339   3.030   0.868   6.510 -0.6038  1.5486 -0.3819
  997SOL    HW2 5340   3.147   0.957   6.545  0.9232 -0.1720 -1.0470
  998SOL     OW 5341   7.763   0.645   5.732 -0.8836  0.4020 -0.3014
  998SOL    HW1 5342   7.778   0.597   5.813  3.9641  0.9656 -0.7727
  998SOL    HW2 5343   7.776   0.579   5.663  0.9378  1.2481 -0.7850
  999SOL     OW 5344   1.488   2.888   5.701 -0.1057  0.2033  0.2750
  999SOL    HW1 5345   1.578   2.913   5.682 -0.2165  1.6090  1.6502
  999SOL    HW2 5346   1.494   2.797   5.731  0.5701 -0.5381 -2.0404
 1000SOL     OW 5347   1.543   1.916   0.113  0.0279  0.5940 -0.1888
 1000SOL    HW1 5348   1.592   1.966   0.178  2.2453 -1.8482  0.0611
 1000SOL    HW2 5349   1.600   1.916   0.036 -0.4066 -0.6475 -0.5169
 1001SOL     OW 5350   0.825   1.403   4.893  0.4976 -0.0601  0.0326
 1001SOL    HW1 5351   0.761   1.355   4.841  1.1188 -1.1556  0.2708
 1001SOL    HW2 5352   0.819   1.493   4.862 -1.8166  0.0397  0.6953
 1002SOL     OW 5353   0.958   0.900   5.258 -0.0910 -0.2626 -0.1893
 1002SOL    HW1 5354   0.867   0.917   5.234  0.2081 -0.4456 -1.4735
 1002SOL    HW2 5355   0.979   0.817   5.214  0.2977 -0.8832  1.1543
 1003SOL     OW 5356   7.801   0.954   6.597 -0.1309  0.1501  0.2555
 1003SOL    HW1 5357   7.786   0.881   6.536  0.1756 -0.1797  0.5708
 1003SOL    HW2 5358   7.882   0.930   6.643 -0.6510  0.1534  1.1645
 1004SOL     OW 5359   0.569   1.153   7.885 -0.3826 -0.5093  0.2459
 1004SOL    HW1 5360   0.627   1.188   7.818 -0.5111  0.6282  0.7056
 1004SOL    HW2 5361   0.627   1.105   7.945 -0.0148 -0.0158  0.2914
 1005SOL     OW 5362   2.173   0.645   6.852  0.1839  0.4660  0.2404
 1005SOL    HW1 5363   2.256   0.645   6.804 -0.1959 -0.6193 -0.4142
 1005SOL    HW2 5364   2.139   0.556   6.842 -1.8252  1.3356 -0.8458
 1006SOL     OW 5365   0.897   0.925   6.448  0.2502  0.0871 -0.4465
 1006SOL    HW1 5366   0.984   0.909   6.411  0.3893  0.7562 -0.4087
 1006SOL    HW2 5367   0.839   0.929   6.371  0.5863  1.7777 -0.6302
 1007SOL     OW 5368   0.061   1.461   6.177 -0.5226 -0.2425 -0.3544
 1007SOL    HW1 5369   0.063   1.449   6.082  2.4736 -0.2279 -0.3279
 1007SOL    HW2 5370   0.152   1.449   6.205 -0.8618  2.5687  2.1509
 1008SOL     OW 5371   0.876   1.386   0.698 -0.4891 -0.7415 -0.3694
 1008SOL    HW1 5372   0.860   1.461   0.641  1.5338  0.1695  0.2452
 1008SOL    HW2 5373   0.903   1.316   0.638 -0.8713 -0.5354 -0.7830
 1009SOL     OW 5374   0.745   1.973   5.232 -0.3691 -0.7404  0.4638
 1009SOL    HW1 5375   0.730   1.921   5.153  0.2172  0.4506 -0.4422
 1009SOL    HW2 5376   0.688   1.933   5.298  0.8439 -3.1510  0.0660
 1010SOL     OW 5377   0.444   0.251   6.682  0.9549  0.0194 -0.1440
 1010SOL    HW1 5378   0.380   0.320   6.663  0.4526 -0.7355 -1.2077
 1010SOL    HW2 5379   0.504   0.252   6.607  2.6765  1.2722  1.2372
 1011SOL     OW 5380   0.179   7.872   6.094  0.5971  0.1940  0.3667
 1011SOL    HW1 5381   0.158   7.831   6.178 -0.2992  0.3165  0.2036
 1011SOL    HW2 5382   0.099   7.919   6.070  0.8474  0.1388 -0.5639
 1012SOL     OW 5383   6.781   7.431   7.147  0.3441  0.3068 -0.6741
 1012SOL    HW1 5384   6.747   7.502   7.202 -1.2350 -0.0567 -1.1763
 1012SOL    HW2 5385   6.711   7.414   7.084  0.8624 -1.4817 -0.7700
 1013SOL     OW 5386   2.004   1.620   7.582 -0.1143  0.2939  0.7344
 1013SOL    HW1 5387   2.013   1.525   7.590 -3.2412 -0.2373 -1.4904
 1013SOL    HW2 5388   2.079   1.647   7.530  0.5292 -1.0552  0.9455
 1014SOL     OW 5389   7.015   0.720   5.464 -0.2006  0.3861  0.0251
 1014SOL    HW1 5390   6.975   0.673   5.391 -0.1152  1.4402 -0.6968
 1014SOL    HW2 5391   7.107   0.726   5.441 -0.3656  1.7145 -0.3207
 1015SOL     OW 5392   1.983   2.249   6.990  0.1237 -0.5056 -0.0793
 1015SOL    HW1 5393   1.944   2.306   6.924 -0.0744 -0.6734 -0.1081
 1015SOL    HW2 5394   2.078   2.263   6.982  0.0033  0.8148  0.8242
 1016SOL     OW 5395   0.143   0.183   6.338 -0.0009 -0.3679 -0.0189
 1016SOL    HW1 5396   0.097   0.148   6.262 -1.0911 -0.1336  0.5227
 1016SOL    HW2 5397   0.135   0.278   6.330 -0.1993 -0.3437  0.4347
 1017SOL     OW 5398   1.858   1.782   6.295  0.3157 -0.1387  0.1494
 1017SOL    HW1 5399   1.928   1.718   6.306  2.5890  2.0125 -1.6058
 1017SOL    HW2 5400   1.780   1.729   6.276  1.4231 -2.5379  2.1585
 1018SOL     OW 5401   1.096   0.638   6.773 -0.1460  0.6715  0.0463
 1018SOL    HW1 5402   1.115   0.707   6.836 -0.9201 -0.8646  1.9640
 1018SOL    HW2 5403   1.007   0.657   6.744 -0.1892  0.7425  0.2238
 1019SOL     OW 5404   0.541   1.525   0.054  0.7402 -0.0389 -0.0249
 1019SOL    HW1 5405   0.611   1.460   0.059  2.4302  1.5808 -2.2225
 1019SOL    HW2 5406   0.580   1.605   0.088 -0.1535  0.7871 -0.9070
 1020SOL     OW 5407   7.531   1.877   7.367 -0.5553 -0.5450 -0.1613
 1020SOL    HW1 5408   7.514   1.845   7.279 -1.3221 -0.1537 -0.1603
 1020SOL    HW2 5409   7.572   1.804   7.412 -1.3011 -1.1653 -0.4812
 1021SOL     OW 5410   1.606   2.750   7.077  0.7120  0.6245 -0.4531
 1021SOL    HW1 5411   1.674   2.748   7.145  0.3940  1.3596 -0.1016
 1021SOL    HW2 5412   1.629   2.679   7.017  1.1512  0.1440  0.2817
 1022SOL     OW 5413   1.833   0.041   6.464  0.1864  0.5564 -0.1546
 1022SOL    HW1 5414   1.839  -0.008   6.383  0.3206 -1.2413  0.9234
 1022SOL    HW2 5415   1.923   0.045   6.497 -0.2157 -0.9069  1.1636
 1023SOL     OW 5416   7.515   0.239   6.253 -0.4395 -0.0380 -0.4667
 1023SOL    HW1 5417   7.421   0.248   6.271 -0.3625  0.8032 -0.4540
 1023SOL    HW2 5418   7.519   0.216   6.160 -0.6669 -0.2783 -0.4172
 1024SOL     OW 5419   0.499   1.363   6.905 -0.1377  0.0068 -0.0705
 1024SOL    HW1 5420   0.489   1.292   6.969  1.6063 -0.9815 -0.8800
 1024SOL    HW2 5421   0.536   1.436   6.955  1.5264 -0.8739 -0.0143
 1025SOL     OW 5422   2.532   7.894   6.130  0.2167  0.5842  0.5048
 1025SOL    HW1 5423   2.488   7.949   6.194  1.4064 -1.2492  2.9256
 1025SOL    HW2 5424   2.596   7.951   6.088  0.8906  1.2352  2.4422
 1026SOL     OW 5425   0.582   2.095   5.674 -0.2426  0.2732  0.9948
 1026SOL    HW1 5426   0.573   2.022   5.735  1.1812  0.1008  0.9863
 1026SOL    HW2 5427   0.637   2.158   5.720  1.5179 -0.2118 -0.4441
 1027SOL     OW 5428   0.059   0.936   7.106 -0.1009 -0.4281  0.1038
 1027SOL    HW1 5429  -0.005   1.001   7.135  0.2998 -0.7289  1.7508
 1027SOL    HW2 5430   0.014   0.852   7.112 -0.2089 -0.4290 -0.7452
 1028SOL     OW 5431   1.522   1.315   5.567 -0.5207 -0.2003  0.6752
 1028SOL    HW1 5432   1.442   1.330   5.616 -1.5421 -1.0540 -0.7240
 1028SOL    HW2 5433   1.560   1.402   5.555 -1.2666  0.2097  1.3012
 1029SOL     OW 5434   2.005   1.414   5.280 -0.0518  0.1347 -0.1257
 1029SOL    HW1 5435   2.090   1.449   5.252 -0.5089  0.2200 -1.3985
 1029SOL    HW2 5436   2.008   1.321   5.256  0.1676 -0.1541  0.9787
 1030SOL     OW 5437   1.818   1.204   5.765  0.0283  0.1714 -0.1395
 1030SOL    HW1 5438   1.873   1.126   5.773  1.3203  1.2839  2.2306
 1030SOL    HW2 5439   1.809   1.218   5.671  1.4290 -1.6992 -0.5703
 1031SOL     OW 5440   0.022   2.504   7.583  0.3351 -0.1565  0.8008
 1031SOL    HW1 5441   0.048   2.566   7.514  0.5113  1.0494  1.9470
 1031SOL    HW2 5442  -0.053   2.546   7.625  0.2579 -0.8739  1.3680
 1032SOL     OW 5443   7.136   1.565   6.882 -0.5735 -0.2006  0.0260
 1032SOL    HW1 5444   7.147   1.585   6.789  0.1370  0.4360  0.2427
 1032SOL    HW2 5445   7.133   1.650   6.925  1.5278 -0.5141  0.8402
 1033SOL     OW 5446   0.159   1.453   7.462 -0.0658  0.5476 -0.1608
 1033SOL    HW1 5447   0.192   1.449   7.552 -1.3864 -0.1294  0.3132
 1033SOL    HW2 5448   0.088   1.517   7.466 -1.2781 -0.7720 -0.3311
 1034SOL     OW 5449   1.645   0.244   7.146 -0.2335 -0.3158  0.6430
 1034SOL    HW1 5450   1.716   0.309   7.141  0.1572 -0.4093  4.0014
 1034SOL    HW2 5451   1.635   0.212   7.057  1.9334  1.8753 -0.4192
 1035SOL     OW 5452   0.682   7.571   7.653 -0.0728 -0.2386 -0.5361
 1035SOL    HW1 5453   0.652   7.596   7.740 -2.3744 -0.7896 -1.1587
 1035SOL    HW2 5454   0.719   7.651   7.616 -0.3407  0.3187  0.4146
 1036SOL     OW 5455   0.120   3.024   7.606  0.5949 -0.3334 -0.5400
 1036SOL    HW1 5456   0.105   2.970   7.683  0.1752 -1.1320 -1.1817
 1036SOL    HW2 5457   0.215   3.034   7.601  0.6706 -0.9753 -0.4026
 1037SOL     OW 5458   0.360   0.589   7.427  0.2350 -0.1440  0.1469
 1037SOL    HW1 5459   0.446   0.549   7.436 -0.4990 -1.4531  1.4381
 1037SOL    HW2 5460   0.327   0.555   7.344  0.2728 -0.9726  0.4687
 1038SOL     OW 5461   7.779   0.589   6.023  0.1323 -0.3351  0.2426
 1038SOL    HW1 5462   7.820   0.676   6.025 -2.2302  0.7902  0.7157
 1038SOL    HW2 5463   7.756   0.571   6.114 -0.1875 -1.0716  0.0148
 1039SOL     OW 5464   1.301   0.691   5.921 -0.5908  0.1032 -0.6928
 1039SOL    HW1 5465   1.340   0.724   5.840 -0.1438  1.0016 -0.1122
 1039SOL    HW2 5466   1.341   0.743   5.990 -1.5119 -0.1704  0.0528
 1040SOL     OW 5467   0.458   0.147   7.300  0.2079 -0.3585 -0.1165
 1040SOL    HW1 5468   0.534   0.158   7.242 -0.2379 -2.7694 -1.1561
 1040SOL    HW2 5469   0.473   0.064   7.344 -2.8569 -1.8558 -1.8395
 1041SOL     OW 5470   1.310   0.317   5.631  0.2066 -0.2696 -0.2269
 1041SOL    HW1 5471   1.309   0.276   5.544  0.3518 -1.6684  0.4180
 1041SOL    HW2 5472   1.242   0.384   5.627 -0.6786 -1.2104 -1.0210
 1042SOL     OW 5473   0.189   0.527   6.942  0.1620 -0.3963  0.1619
 1042SOL    HW1 5474   0.154   0.567   6.863 -0.4791  2.5142  1.8915
 1042SOL    HW2 5475   0.276   0.566   6.952  0.6596 -1.5345  0.3142
 1043SOL     OW 5476   1.898   7.732   5.422  0.3912 -0.2050  0.7180
 1043SOL    HW1 5477   1.910   7.802   5.357  0.6629 -0.0576  0.9239
 1043SOL    HW2 5478   1.824   7.762   5.475  0.9626  0.2692  1.2512
 1044SOL     OW 5479   0.793   0.342   6.778 -0.0999  0.1272 -0.0878
 1044SOL    HW1 5480   0.721   0.357   6.716 -0.0567 -0.1123 -0.1914
 1044SOL    HW2 5481   0.780   0.253   6.809 -0.0129  0.1827  0.1126
 1045SOL     OW 5482   1.058   0.989   5.976  0.2125 -0.0539  0.1213
 1045SOL    HW1 5483   1.129   1.050   5.997  0.7398 -1.2277  1.7888
 1045SOL    HW2 5484   0.979   1.031   6.012  0.0492  1.2207 -1.6816
 1046SOL     OW 5485   7.432   1.075   6.847 -0.6624  0.3812  0.2871
 1046SOL    HW1 5486   7.441   1.010   6.777  1.0019  0.4526  0.4115
 1046SOL    HW2 5487   7.355   1.126   6.823 -0.9051 -0.4804 -0.7732
 1047SOL     OW 5488   1.176   1.237   6.070  0.0720  0.0553 -0.1833
 1047SOL    HW1 5489   1.121   1.285   6.008  0.4614 -1.8922 -2.0485
 1047SOL    HW2 5490   1.259   1.284   6.070  0.8746 -1.3609 -2.9743
 1048SOL     OW 5491   1.081   1.677   7.317 -0.1130 -0.0380  0.0595
 1048SOL    HW1 5492   1.129   1.729   7.253 -0.4688  0.9345  0.5738
 1048SOL    HW2 5493   1.096   1.721   7.401  0.0706 -1.1056  0.5974
 1049SOL     OW 5494   0.225   0.930   7.322  0.2819  0.0201 -0.1482
 1049SOL    HW1 5495   0.173   0.895   7.394 -0.5735 -0.3829 -0.9500
 1049SOL    HW2 5496   0.172   0.913   7.244  1.0328  0.7749 -0.8304
 1050SOL     OW 5497   0.381   2.171   0.216 -0.4505 -0.4487 -0.3403
 1050SOL    HW1 5498   0.356   2.147   0.305 -0.1621 -0.9910 -0.4072
 1050SOL    HW2 5499   0.317   2.127   0.160  0.8434 -2.1087 -0.5304
 1051SOL     OW 5500   7.582   1.938   1.366  0.3527  0.7757 -0.1289
 1051SOL    HW1 5501   7.521   1.871   1.335  0.3725  0.8066 -0.2359
 1051SOL    HW2 5502   7.578   2.007   1.300  0.6042  0.7170 -0.2068
 1052SOL     OW 5503   0.162   1.384   0.549 -0.3983  0.2793  0.8541
 1052SOL    HW1 5504   0.230   1.452   0.550 -0.4045  0.3129 -0.4527
 1052SOL    HW2 5505   0.206   1.305   0.581 -0.2438  0.7570  1.8364
 1053SOL     OW 5506   0.065   2.918   7.383 -0.5798  0.2466 -0.4102
 1053SOL    HW1 5507   0.087   2.965   7.464  1.7946  0.2755 -1.0623
 1053SOL    HW2 5508   0.056   2.987   7.317 -2.3588  0.2094 -0.2235
 1054SOL     OW 5509   7.660   1.532   0.870  0.5445  0.1461 -0.4075
 1054SOL    HW1 5510   7.700   1.448   0.847 -0.8521 -0.5151 -0.4025
 1054SOL    HW2 5511   7.639   1.572   0.785  0.6243  0.2188 -0.3935
 1055SOL     OW 5512   3.341   0.483   7.289  0.1956 -0.5333 -0.3671
 1055SOL    HW1 5513   3.338   0.567   7.245  2.4503 -0.4661 -0.4130
 1055SOL    HW2 5514   3.268   0.485   7.351 -1.4167  0.3647 -2.3008
 1056SOL     OW 5515   1.789   0.737   1.819  0.1228  0.7639 -0.3206
 1056SOL    HW1 5516   1.701   0.726   1.784  0.3257 -0.3249 -0.4812
 1056SOL    HW2 5517   1.801   0.663   1.878  1.2007  0.5269 -0.8379
 1057SOL     OW 5518   2.284   1.016   6.955  0.1953 -0.0337  0.4650
 1057SOL    HW1 5519   2.259   0.951   7.020  0.0965 -1.3030 -0.8316
 1057SOL    HW2 5520   2.202   1.059   6.929  0.2848  0.7429  1.4508
 1058SOL     OW 5521   1.989   1.416   6.687  0.8924 -0.1578 -0.5293
 1058SOL    HW1 5522   1.945   1.464   6.757 -2.1583 -1.9829 -1.1171
 1058SOL    HW2 5523   2.080   1.411   6.714  0.0636  0.6217  2.5018
 1059SOL     OW 5524   1.795   7.829   7.390  0.1895 -1.0905 -0.1319
 1059SOL    HW1 5525   1.867   7.822   7.328  0.0427 -1.9105 -0.2112
 1059SOL    HW2 5526   1.774   7.922   7.391  1.9106 -0.6967  0.6566
 1060SOL     OW 5527   0.902   1.737   7.793 -0.2335 -0.2951 -0.2549
 1060SOL    HW1 5528   0.870   1.825   7.770  0.5101 -0.2002 -0.9403
 1060SOL    HW2 5529   0.881   1.728   7.886 -1.2354  0.2095 -0.4296
 1061SOL     OW 5530   3.295   2.430   0.494  0.5285  0.0507 -0.7977
 1061SOL    HW1 5531   3.386   2.408   0.477  1.1639  0.7227  1.5693
 1061SOL    HW2 5532   3.266   2.477   0.416  2.8805  1.8743 -0.6006
 1062SOL     OW 5533   1.518   1.301   0.976 -0.1150  0.0705  0.7275
 1062SOL    HW1 5534   1.464   1.369   0.937  1.6896  1.3938  0.4875
 1062SOL    HW2 5535   1.495   1.303   1.069 -0.6629  0.4656  0.5843
 1063SOL     OW 5536   2.195   1.331   7.103  0.2508 -0.5616  0.3836
 1063SOL    HW1 5537   2.265   1.308   7.043  0.6938  2.2364 -0.1708
 1063SOL    HW2 5538   2.115   1.308   7.055  0.5951  1.6835 -1.3269
 1064SOL     OW 5539   1.281   1.622   6.932  0.2888  0.2904 -0.6060
 1064SOL    HW1 5540   1.322   1.629   7.018 -0.8447  0.1441 -0.0429
 1064SOL    HW2 5541   1.226   1.544   6.939  1.6125 -0.7866 -2.0718
 1065SOL     OW 5542   1.422   0.904   7.564 -1.0006 -0.2150 -0.2738
 1065SOL    HW1 5543   1.418   0.870   7.475  0.6772  0.8491 -0.7556
 1065SOL    HW2 5544   1.514   0.924   7.579 -1.3056 -0.1282  1.6111
 1066SOL     OW 5545   1.697   7.886   7.663  0.9503  0.0067  0.1285
 1066SOL    HW1 5546   1.720   7.853   7.577  1.5900  0.0828  0.2635
 1066SOL    HW2 5547   1.676   7.808   7.714  0.3302 -0.0174 -0.1703
 1067SOL     OW 5548   1.369   1.463   0.775 -0.4751  0.4672  0.3589
 1067SOL    HW1 5549   1.391   1.441   0.684 -0.3505 -1.6436  0.8747
 1067SOL    HW2 5550   1.275   1.446   0.781  0.1555 -2.8622  1.5469
 1068SOL     OW 5551   0.726   0.533   1.834 -0.2375 -0.1979  0.6010
 1068SOL    HW1 5552   0.775   0.615   1.838 -0.2817 -0.2342  1.9524
 1068SOL    HW2 5553   0.718   0.505   1.925 -0.7224 -1.4087  0.1951
 1069SOL     OW 5554   1.511   0.755   7.878  0.0622 -0.1695 -0.1422
 1069SOL    HW1 5555   1.558   0.721   7.802 -0.1038 -0.5206 -0.0885
 1069SOL    HW2 5556   1.443   0.811   7.842  1.6194  1.7400 -0.1635
 1070SOL     OW 5557   1.159   1.480   1.114  0.0311 -0.3737  0.3421
 1070SOL    HW1 5558   1.084   1.498   1.171 -0.3991  0.9768 -0.6507
 1070SOL    HW2 5559   1.121   1.470   1.027  0.9269 -0.4136 -0.0420
 1071SOL     OW 5560   1.507   1.862   7.661 -0.0100 -0.1640  0.6408
 1071SOL    HW1 5561   1.489   1.826   7.575  1.4617  0.9506 -0.1369
 1071SOL    HW2 5562   1.574   1.804   7.698 -0.6804 -0.6740  1.0646
 1072SOL     OW 5563   0.106   0.766   0.590  0.0889 -0.1259 -0.4615
 1072SOL    HW1 5564   0.200   0.754   0.580  0.3022  0.6486  0.5470
 1072SOL    HW2 5565   0.091   0.760   0.684 -0.6301  1.3912 -0.4647
 1073SOL     OW 5566   2.367   0.589   7.835  0.2739  0.0472 -0.0398
 1073SOL    HW1 5567   2.438   0.580   7.899 -0.3612  1.4138  0.8786
 1073SOL    HW2 5568   2.375   0.679   7.803 -1.7845  0.5956  0.9650
 1074SOL     OW 5569   7.339   0.306   0.793 -0.0800 -0.7361  0.0490
 1074SOL    HW1 5570   7.268   0.241   0.792 -0.6315 -0.1036 -2.6257
 1074SOL    HW2 5571   7.303   0.382   0.747  1.9999 -0.0703 -0.4880
 1075SOL     OW 5572   0.472   1.160   7.080 -0.0648 -1.0974  0.5307
 1075SOL    HW1 5573   0.424   1.208   7.148  1.6058  1.7842 -0.2943
 1075SOL    HW2 5574   0.545   1.118   7.128 -0.6437 -1.5906  0.9936
 1076SOL     OW 5575   7.813   1.365   0.426  0.7755  0.4733  0.4204
 1076SOL    HW1 5576   7.903   1.394   0.443  1.5837 -0.2610 -2.5645
 1076SOL    HW2 5577   7.823   1.290   0.368 -1.7632  0.0580  0.5143
 1077SOL     OW 5578   3.120   3.149   1.224 -0.2069 -1.4537 -0.3712
 1077SOL    HW1 5579   3.101   3.059   1.247 -0.9677 -1.2576 -0.2286
 1077SOL    HW2 5580   3.045   3.177   1.172 -0.2895 -0.6911  0.1549
 1078SOL     OW 5581   2.418   0.660   0.227  0.2111  0.4620 -0.3066
 1078SOL    HW1 5582   2.418   0.595   0.296  0.7319  0.2120 -0.5403
 1078SOL    HW2 5583   2.361   0.730   0.259  1.8190  1.1402  1.1214
 1079SOL     OW 5584   1.859   1.127   7.222 -0.6919  0.5213  0.4213
 1079SOL    HW1 5585   1.928   1.061   7.219 -1.5594 -0.3472 -0.6465
 1079SOL    HW2 5586   1.778   1.076   7.225 -1.3192  1.5388  0.6356
 1080SOL     OW 5587   0.643   0.275   0.071 -0.3086  0.3846 -1.0714
 1080SOL    HW1 5588   0.663   0.351   0.127  1.3478 -0.2796 -0.7446
 1080SOL    HW2 5589   0.718   0.268   0.013  0.5514 -2.3019  0.3341
 1081SOL     OW 5590   0.375   2.890   7.432 -0.0227  0.5986  0.5789
 1081SOL    HW1 5591   0.459   2.862   7.395 -1.4452  1.7902 -3.6619
 1081SOL    HW2 5592   0.339   2.811   7.470  1.1163 -0.8845 -1.3396
 1082SOL     OW 5593   0.623   0.263   7.114  0.0245 -0.4304 -0.0813
 1082SOL    HW1 5594   0.718   0.272   7.120  0.0323 -0.7618  0.2521
 1082SOL    HW2 5595   0.593   0.351   7.089  0.3720 -0.2001  0.3038
 1083SOL     OW 5596   0.951   1.441   7.735  0.0725  0.1890  0.1204
 1083SOL    HW1 5597   1.017   1.431   7.667 -0.5944 -0.2200 -0.4723
 1083SOL    HW2 5598   0.919   1.531   7.725 -0.4132 -0.0455 -0.4685
 1084SOL     OW 5599   0.564   0.502   7.010  0.2190 -0.0342  0.3789
 1084SOL    HW1 5600   0.604   0.535   6.929  0.1205 -0.1263  0.2915
 1084SOL    HW2 5601   0.557   0.580   7.066 -0.6600  0.2336 -0.0909
 1085SOL     OW 5602   1.423   0.989   6.870  0.0961  0.2557 -0.4207
 1085SOL    HW1 5603   1.493   0.932   6.838  0.8302  0.6504  0.5027
 1085SOL    HW2 5604   1.467   1.069   6.896 -0.8675  1.0198 -1.1266
 1086SOL     OW 5605   1.118   1.244   7.855 -0.6332  0.2228 -0.4947
 1086SOL    HW1 5606   1.081   1.197   7.780  0.9622  0.5493 -1.4939
 1086SOL    HW2 5607   1.116   1.336   7.829  0.6999  0.2644 -0.4833
 1087SOL     OW 5608   1.239   1.471   6.617  0.1687 -0.0959  0.3350
 1087SOL    HW1 5609   1.171   1.529   6.654  0.8347  1.5255 -0.9579
 1087SOL    HW2 5610   1.191   1.394   6.589 -1.0599  0.7609  0.0394
 1088SOL     OW 5611   0.700   1.577   6.644 -0.9292 -0.6268  0.5061
 1088SOL    HW1 5612   0.726   1.487   6.624  0.9776  0.0295 -0.0467
 1088SOL    HW2 5613   0.609   1.570   6.673 -1.6138 -2.4320 -1.9801
 1089SOL     OW 5614   2.197   1.554   0.457  0.6440  0.3160 -0.7281
 1089SOL    HW1 5615   2.114   1.559   0.503  0.3361 -1.3437 -1.0746
 1089SOL    HW2 5616   2.192   1.472   0.407  2.0616  0.7201 -1.5568
 1090SOL     OW 5617   1.702   1.623   7.694 -0.2985 -0.8827  0.5209
 1090SOL    HW1 5618   1.790   1.596   7.668 -0.2574 -0.3845  0.1218
 1090SOL    HW2 5619   1.650   1.543   7.692  0.0051 -1.0709  0.1382
 1091SOL     OW 5620   1.500   1.587   1.473 -0.1091  0.0123 -0.2716
 1091SOL    HW1 5621   1.446   1.651   1.519  0.3509  0.1258  0.0988
 1091SOL    HW2 5622   1.445   1.559   1.399 -0.9601 -0.4049  0.5166
 1092SOL     OW 5623   0.517   1.501   1.106 -0.0065 -0.2564 -0.8412
 1092SOL    HW1 5624   0.496   1.591   1.081  1.0207  0.2908  0.2294
 1092SOL    HW2 5625   0.446   1.448   1.069 -0.8039  1.0315 -1.1612
 1093SOL     OW 5626   7.204   0.855   0.767  0.0142 -0.5969 -0.5904
 1093SOL    HW1 5627   7.244   0.942   0.773  0.5404 -0.7466 -1.9202
 1093SOL    HW2 5628   7.144   0.861   0.692 -0.2391 -1.2675 -0.4417
 1094SOL     OW 5629   7.410   0.065   7.839 -0.4273  0.1257  0.4035
 1094SOL    HW1 5630   7.376  -0.004   7.781 -1.7380  0.8618  0.3019
 1094SOL    HW2 5631   7.425   0.139   7.781  0.1603  0.2107  0.6682
 1095SOL     OW 5632   0.499   0.914   7.411  0.1236  0.0140 -0.3707
 1095SOL    HW1 5633   0.419   0.965   7.398  0.7275  0.8333 -0.8872
 1095SOL    HW2 5634   0.471   0.839   7.463 -0.6252  1.2605  1.0437
 1096SOL     OW 5635   1.993   0.840   1.221 -0.0132 -0.0245  0.1007
 1096SOL    HW1 5636   1.915   0.816   1.272 -0.7645  0.3481 -0.8588
 1096SOL    HW2 5637   2.019   0.925   1.257 -0.0895 -0.1171  0.3801
 1097SOL     OW 5638   1.420   1.944   6.113  0.2287  0.0755 -0.5905
 1097SOL    HW1 5639   1.356   2.015   6.119 -1.8084 -1.7774 -0.2784
 1097SOL    HW2 5640   1.443   1.925   6.204 -1.0628 -1.3093 -0.5492
 1098SOL     OW 5641   2.753   0.446   7.620 -0.2562 -0.2560 -0.4167
 1098SOL    HW1 5642   2.826   0.387   7.637  0.3102  0.2702 -0.9760
 1098SOL    HW2 5643   2.719   0.468   7.707 -0.0898 -0.9258 -0.1824
 1099SOL     OW 5644   1.104   1.907   4.779  0.0936 -0.0592  0.2152
 1099SOL    HW1 5645   1.110   1.817   4.748  1.0206  0.4216 -0.9857
 1099SOL    HW2 5646   1.010   1.923   4.787 -0.0884 -0.8858 -0.2525
 1100SOL     OW 5647   0.224   1.000   0.822 -0.1248  0.0642 -0.0202
 1100SOL    HW1 5648   0.258   1.087   0.843  0.8459 -0.2653 -0.2049
 1100SOL    HW2 5649   0.222   0.998   0.726  1.4025 -0.6945 -0.0523
 1101SOL     OW 5650   1.721   0.166   0.119  0.0642  0.0051 -0.0226
 1101SOL    HW1 5651   1.636   0.130   0.143 -0.1455  1.3109  1.2229
 1101SOL    HW2 5652   1.701   0.248   0.073  0.6100 -0.2830 -0.7802
 1102SOL     OW 5653   0.438   1.544   0.529  0.3551  0.2365  0.4391
 1102SOL    HW1 5654   0.463   1.633   0.507  1.2599 -0.0457  0.3319
 1102SOL    HW2 5655   0.426   1.500   0.445  0.4237  0.1100  0.4947
 1103SOL     OW 5656   7.404   3.322   7.664  0.1479 -0.1387  0.1244
 1103SOL    HW1 5657   7.440   3.237   7.640  1.0989  0.1297  0.6109
 1103SOL    HW2 5658   7.309   3.312   7.651  0.2743 -1.2039 -0.0046
 1104SOL     OW 5659   1.564   1.394   2.824  0.7550 -0.2352 -0.2340
 1104SOL    HW1 5660   1.619   1.375   2.900  1.8639 -4.2043 -1.9884
 1104SOL    HW2 5661   1.617   1.453   2.770  0.8270  0.8447  1.0007
 1105SOL     OW 5662   0.385   2.254   1.199  0.1407  0.1399  0.7539
 1105SOL    HW1 5663   0.320   2.220   1.138 -0.1085  1.3487  0.3374
 1105SOL    HW2 5664   0.444   2.181   1.214 -1.1518 -0.8822  0.9111
 1106SOL     OW 5665   0.619   2.785   0.675  0.0987  0.1398 -0.4433
 1106SOL    HW1 5666   0.533   2.745   0.687  0.6998 -1.4916 -1.4591
 1106SOL    HW2 5667   0.681   2.713   0.689  1.4463  2.0954  3.8284
 1107SOL     OW 5668   1.208   3.580   2.358  0.0131 -0.3303  0.1707
 1107SOL    HW1 5669   1.220   3.663   2.405 -1.2075  0.4692 -0.9082
 1107SOL    HW2 5670   1.198   3.515   2.427  1.5831  0.3364  1.0314
 1108SOL     OW 5671   1.981   4.408   2.185  0.3835  0.1745 -0.1242
 1108SOL    HW1 5672   1.926   4.378   2.257  1.5996 -1.2702  0.2292
 1108SOL    HW2 5673   1.945   4.493   2.160 -2.1640 -0.8886 -0.0954
 1109SOL     OW 5674   1.705   3.461   0.566 -0.5301  0.1898 -0.1527
 1109SOL    HW1 5675   1.666   3.532   0.616  0.8255  0.5729  0.3677
 1109SOL    HW2 5676   1.675   3.381   0.609 -0.0086  0.5024  0.8085
 1110SOL     OW 5677   3.871   2.845   1.926 -0.4108 -1.0127  0.3237
 1110SOL    HW1 5678   3.843   2.833   2.017  1.7106  0.1338  1.1356
 1110SOL    HW2 5679   3.820   2.920   1.895 -2.2487 -2.3488  0.0812
 1111SOL     OW 5680   0.835   1.559   0.476  0.4406 -0.7733  0.2871
 1111SOL    HW1 5681   0.857   1.651   0.491 -0.6461 -0.8754  2.6763
 1111SOL    HW2 5682   0.914   1.521   0.440  1.1868  0.9194  0.0992
 1112SOL     OW 5683   7.606   0.469   1.697  0.0708  0.1625 -0.4276
 1112SOL    HW1 5684   7.661   0.547   1.693  1.0769 -0.6190 -1.6159
 1112SOL    HW2 5685   7.599   0.439   1.607 -0.2761 -1.1519  0.0273
 1113SOL     OW 5686   7.785   3.101   0.498 -0.0688 -0.4636 -0.2374
 1113SOL    HW1 5687   7.872   3.078   0.465  0.3346 -0.6927  0.9852
 1113SOL    HW2 5688   7.786   3.197   0.502 -0.6576 -0.3500 -2.3424
 1114SOL     OW 5689   0.340   2.657   1.621 -0.4963 -0.0815 -0.2149
 1114SOL    HW1 5690   0.260   2.703   1.593 -0.2077  1.0211  0.7872
 1114SOL    HW2 5691   0.309   2.592   1.683 -0.2009  2.8631  3.1002
 1115SOL     OW 5692   0.271   1.943   0.461  0.8549 -0.1675  0.3841
 1115SOL    HW1 5693   0.208   1.887   0.416 -0.1051  0.9985  0.2399
 1115SOL    HW2 5694   0.225   1.971   0.541  0.5454  2.0153 -0.5346
 1116SOL     OW 5695   0.506   2.875   1.681  0.3314 -0.1458 -0.9915
 1116SOL    HW1 5696   0.458   2.797   1.657  1.5224 -0.5798 -1.9973
 1116SOL    HW2 5697   0.482   2.940   1.616 -1.2063  0.5384  0.2612
 1117SOL     OW 5698   7.138   1.188   0.873  0.4053 -0.3414 -0.7481
 1117SOL    HW1 5699   7.206   1.124   0.895 -0.7302 -1.9862 -1.9741
 1117SOL    HW2 5700   7.057   1.137   0.869 -0.6125  1.2831 -1.1319
 1118SOL     OW 5701   2.294   0.533   1.042  0.1917  0.0762 -0.2324
 1118SOL    HW1 5702   2.333   0.450   1.067  0.4478 -0.1543 -1.3763
 1118SOL    HW2 5703   2.209   0.535   1.087  1.3477  0.4137  1.9471
 1119SOL     OW 5704   0.655   3.246   1.038  0.2556  0.0668  0.0680
 1119SOL    HW1 5705   0.600   3.231   0.961  0.7285  0.2885 -0.3134
 1119SOL    HW2 5706   0.714   3.316   1.012  0.6164 -0.0608  0.5375
 1120SOL     OW 5707   0.644   2.150   0.943  0.6062  0.0209 -0.6754
 1120SOL    HW1 5708   0.600   2.067   0.924  1.8992 -0.6694 -0.6760
 1120SOL    HW2 5709   0.680   2.139   1.031  1.2483  0.3836 -0.8909
 1121SOL     OW 5710   1.125   4.672   1.312 -0.1256  0.1216 -0.2404
 1121SOL    HW1 5711   1.191   4.716   1.258 -0.8461  0.9878 -0.4099
 1121SOL    HW2 5712   1.127   4.718   1.396 -0.0455 -0.2824 -0.0212
 1122SOL     OW 5713   1.557   2.563   1.892  0.0390 -0.3723 -0.1520
 1122SOL    HW1 5714   1.602   2.620   1.830 -1.4447  0.1182 -0.7831
 1122SOL    HW2 5715   1.480   2.531   1.845  0.3760 -2.2013  0.4863
 1123SOL     OW 5716   0.247   3.886   2.815 -0.0375  0.4285 -0.0898
 1123SOL    HW1 5717   0.195   3.809   2.792 -0.5738 -0.2838  3.4020
 1123SOL    HW2 5718   0.335   3.866   2.784 -1.2030  0.4744 -3.5397
 1124SOL     OW 5719   0.539   2.780   7.851  0.3654 -0.2635 -0.0563
 1124SOL    HW1 5720   0.463   2.726   7.873 -0.7367 -0.1487 -3.4611
 1124SOL    HW2 5721   0.607   2.718   7.826 -0.2112 -0.1887 -1.8522
 1125SOL     OW 5722   1.400   1.690   1.967 -0.1104  0.2152 -0.4072
 1125SOL    HW1 5723   1.479   1.702   2.018  0.2953  1.2385 -1.2798
 1125SOL    HW2 5724   1.334   1.662   2.031  0.6022  0.6744  0.5274
 1126SOL     OW 5725   7.681   2.082   0.205 -0.3256  0.1394 -0.3208
 1126SOL    HW1 5726   7.683   2.084   0.110  1.1712 -0.2252 -0.3112
 1126SOL    HW2 5727   7.756   2.135   0.232 -1.0944  0.7303  0.6582
 1127SOL     OW 5728   2.293   4.362   0.410  0.1912  0.1392  0.9772
 1127SOL    HW1 5729   2.279   4.299   0.339  0.1158  0.1410  0.9904
 1127SOL    HW2 5730   2.227   4.339   0.476  1.1707 -0.7610  1.6614
 1128SOL     OW 5731   0.249   3.384   0.643  0.5550 -0.2576  0.3248
 1128SOL    HW1 5732   0.253   3.460   0.585  1.4252 -0.1467  0.5238
 1128SOL    HW2 5733   0.269   3.418   0.730 -2.1439 -0.1773  0.9513
 1129SOL     OW 5734   0.814   2.035   0.216  0.3167  0.2300 -0.6338
 1129SOL    HW1 5735   0.898   2.016   0.174 -0.7006  1.3248 -3.2183
 1129SOL    HW2 5736   0.830   2.116   0.266  0.9767  0.0790 -0.5981
 1130SOL     OW 5737   2.223   3.055   0.114 -0.3462  0.3635  0.6701
 1130SOL    HW1 5738   2.181   3.132   0.076 -0.4071 -0.2334 -0.4824
 1130SOL    HW2 5739   2.306   3.048   0.066 -0.6644 -0.7091  0.2858
 1131SOL     OW 5740   7.907   2.913   1.031  0.9654 -0.0932 -0.0647
 1131SOL    HW1 5741   7.970   2.921   0.959  2.4848  1.3477  1.4138
 1131SOL    HW2 5742   7.927   2.828   1.070  1.2096 -0.1543 -0.3166
 1132SOL     OW 5743   0.980   3.040   7.902 -0.5810  1.1792  0.4158
 1132SOL    HW1 5744   0.898   2.991   7.911 -1.4451  2.3610 -0.8062
 1132SOL    HW2 5745   0.969   3.116   7.958  0.0722  0.8446  0.9983
 1133SOL     OW 5746   2.033   2.252   0.516 -0.3470  0.0864 -0.2942
 1133SOL    HW1 5747   2.046   2.195   0.592  1.5721  0.5556 -0.2670
 1133SOL    HW2 5748   2.042   2.341   0.550 -0.5270  0.3285 -0.8700
 1134SOL     OW 5749   0.060   2.288   0.505 -0.3397  0.6198 -0.1596
 1134SOL    HW1 5750   0.035   2.201   0.474  2.0265  0.0633 -0.5000
 1134SOL    HW2 5751  -0.010   2.345   0.473 -1.2944 -0.9567 -0.9320
 1135SOL     OW 5752   0.875   1.926   7.545 -0.1303  0.3272 -0.5970
 1135SOL    HW1 5753   0.843   1.966   7.625  0.0228 -0.2522 -0.2407
 1135SOL    HW2 5754   0.809   1.860   7.523  0.1571  0.0283 -0.5782
 1136SOL     OW 5755   1.945   3.195   0.613 -0.4327 -0.2932 -0.0749
 1136SOL    HW1 5756   1.856   3.215   0.644 -0.3890  1.0896 -0.8064
 1136SOL    HW2 5757   1.935   3.182   0.519  0.0695 -0.6439 -0.0795
 1137SOL     OW 5758   1.179   3.687   1.160  0.3233  0.3260  0.6771
 1137SOL    HW1 5759   1.221   3.602   1.153  2.9447  1.3799  2.9065
 1137SOL    HW2 5760   1.208   3.736   1.083  0.4453 -0.1210  0.4445
 1138SOL     OW 5761   0.166   2.147   1.424 -0.1153  0.3968 -0.6205
 1138SOL    HW1 5762   0.115   2.215   1.379 -0.1102  0.4037 -0.6164
 1138SOL    HW2 5763   0.196   2.089   1.354  0.7680  0.9913 -0.7422
 1139SOL     OW 5764   1.302   1.629   0.486  0.1784  0.4951 -0.2937
 1139SOL    HW1 5765   1.364   1.597   0.420 -0.6888 -0.4157 -0.6600
 1139SOL    HW2 5766   1.241   1.557   0.500 -0.7103  1.3329  0.2001
 1140SOL     OW 5767   2.763   4.903   1.057 -0.2018 -0.0350  0.1345
 1140SOL    HW1 5768   2.843   4.852   1.074  0.6752  1.2202 -0.1516
 1140SOL    HW2 5769   2.756   4.906   0.962 -1.1405 -0.9920  0.1799
 1141SOL     OW 5770   5.782   1.953   1.059 -0.1334  0.0873  0.0309
 1141SOL    HW1 5771   5.710   2.016   1.071 -0.1127  0.3472 -1.1656
 1141SOL    HW2 5772   5.767   1.887   1.127 -1.0449  0.5671  0.3059
 1142SOL     OW 5773   1.316   3.037   0.552  0.0093  0.1890 -0.1720
 1142SOL    HW1 5774   1.244   2.977   0.572 -0.0650  0.4567  0.3497
 1142SOL    HW2 5775   1.285   3.086   0.476 -0.5896  0.7030  0.4018
 1143SOL     OW 5776   2.290   3.933   0.614 -0.3268 -0.3587  0.9317
 1143SOL    HW1 5777   2.353   3.976   0.556 -0.9973 -0.9039 -0.2170
 1143SOL    HW2 5778   2.209   3.983   0.602 -0.6345 -0.8618  0.9153
 1144SOL     OW 5779   0.537   2.520   2.502 -0.1345 -0.4887  0.5179
 1144SOL    HW1 5780   0.493   2.451   2.451 -1.4695 -0.5304  1.7162
 1144SOL    HW2 5781   0.521   2.495   2.593 -0.3141  1.2260  0.9470
 1145SOL     OW 5782   1.831   1.897   1.862 -0.1105  0.0956 -0.0072
 1145SOL    HW1 5783   1.747   1.872   1.824  0.6350  0.2351 -1.7257
 1145SOL    HW2 5784   1.893   1.894   1.790  1.6714 -1.4778  1.5439
 1146SOL     OW 5785   1.541   2.612   0.868 -0.3560 -0.7038 -0.7367
 1146SOL    HW1 5786   1.520   2.695   0.910  0.7256 -0.5724 -0.4392
 1146SOL    HW2 5787   1.462   2.559   0.879 -0.2467 -0.5135  1.1066
 1147SOL     OW 5788   1.417   2.410   1.711 -0.2760  0.2862  0.0621
 1147SOL    HW1 5789   1.394   2.429   1.620  0.6982  3.4145  0.4412
 1147SOL    HW2 5790   1.336   2.376   1.749 -1.0600  0.2151 -1.6134
 1148SOL     OW 5791   0.872   2.270   0.346 -0.2389  0.4537  0.1372
 1148SOL    HW1 5792   0.951   2.264   0.400 -0.7756  0.2008  0.9074
 1148SOL    HW2 5793   0.813   2.326   0.396 -0.3906  0.9876 -0.6355
 1149SOL     OW 5794   7.281   1.942   7.446  0.5854  0.6004  0.3113
 1149SOL    HW1 5795   7.275   1.897   7.530 -1.6139 -2.3682 -1.3765
 1149SOL    HW2 5796   7.366   1.914   7.410  0.3593 -0.2080  0.3975
[truncated: 3,006,155 more chars]
