# Supplementary material for: Virtual Double-System Single-Box for Absolute Dissociation Free Energy Calculations in GROMACS
Source: J Chem Inf Model. 2021 Nov 1;61(11):5320–6. doi: 10.1021/acs.jcim.1c00909 (PMC8611716; doi:10.1021/acs.jcim.1c00909)
Supplement: Supplementary file 2 — ci1c00909_si_002.zip [file ci1c00909_si_002.zip › SI/2_hpcdrug/3clp_HREM_OUT/MAKE_TPR_FILES.sh]

#!/bin/bash
 
##THIS SCRIPT CREATES THE TPR FILES RUN IT BEFORE THE WORKLOADMANAGER ONE
IT IS FOR A PLUMED PATCHED GROMACS INSTALLATION


gmx grompp -maxwarn 200 -o BATTERY0/scaled0/HREM.tpr -f 3clp_HREM.mdp -p 3clp_scaled_0.top -c 3clp_solvbox.gro 
gmx grompp -maxwarn 200 -o BATTERY0/scaled1/HREM.tpr -f 3clp_HREM.mdp -p 3clp_scaled_1.top -c 3clp_solvbox.gro 
gmx grompp -maxwarn 200 -o BATTERY0/scaled2/HREM.tpr -f 3clp_HREM.mdp -p 3clp_scaled_2.top -c 3clp_solvbox.gro 
gmx grompp -maxwarn 200 -o BATTERY0/scaled3/HREM.tpr -f 3clp_HREM.mdp -p 3clp_scaled_3.top -c 3clp_solvbox.gro 
gmx grompp -maxwarn 200 -o BATTERY0/scaled4/HREM.tpr -f 3clp_HREM.mdp -p 3clp_scaled_4.top -c 3clp_solvbox.gro 
gmx grompp -maxwarn 200 -o BATTERY0/scaled5/HREM.tpr -f 3clp_HREM.mdp -p 3clp_scaled_5.top -c 3clp_solvbox.gro 
gmx grompp -maxwarn 200 -o BATTERY0/scaled6/HREM.tpr -f 3clp_HREM.mdp -p 3clp_scaled_6.top -c 3clp_solvbox.gro 
gmx grompp -maxwarn 200 -o BATTERY0/scaled7/HREM.tpr -f 3clp_HREM.mdp -p 3clp_scaled_7.top -c 3clp_solvbox.gro 
gmx grompp -maxwarn 200 -o BATTERY0/scaled8/HREM.tpr -f 3clp_HREM.mdp -p 3clp_scaled_8.top -c 3clp_solvbox.gro 
gmx grompp -maxwarn 200 -o BATTERY0/scaled9/HREM.tpr -f 3clp_HREM.mdp -p 3clp_scaled_9.top -c 3clp_solvbox.gro 
gmx grompp -maxwarn 200 -o BATTERY0/scaled10/HREM.tpr -f 3clp_HREM.mdp -p 3clp_scaled_10.top -c 3clp_solvbox.gro 
gmx grompp -maxwarn 200 -o BATTERY0/scaled11/HREM.tpr -f 3clp_HREM.mdp -p 3clp_scaled_11.top -c 3clp_solvbox.gro 
gmx grompp -maxwarn 200 -o BATTERY0/scaled12/HREM.tpr -f 3clp_HREM.mdp -p 3clp_scaled_12.top -c 3clp_solvbox.gro 
gmx grompp -maxwarn 200 -o BATTERY0/scaled13/HREM.tpr -f 3clp_HREM.mdp -p 3clp_scaled_13.top -c 3clp_solvbox.gro 
gmx grompp -maxwarn 200 -o BATTERY0/scaled14/HREM.tpr -f 3clp_HREM.mdp -p 3clp_scaled_14.top -c 3clp_solvbox.gro 
gmx grompp -maxwarn 200 -o BATTERY0/scaled15/HREM.tpr -f 3clp_HREM.mdp -p 3clp_scaled_15.top -c 3clp_solvbox.gro 
gmx grompp -maxwarn 200 -o BATTERY0/scaled16/HREM.tpr -f 3clp_HREM.mdp -p 3clp_scaled_16.top -c 3clp_solvbox.gro 
gmx grompp -maxwarn 200 -o BATTERY0/scaled17/HREM.tpr -f 3clp_HREM.mdp -p 3clp_scaled_17.top -c 3clp_solvbox.gro 
gmx grompp -maxwarn 200 -o BATTERY0/scaled18/HREM.tpr -f 3clp_HREM.mdp -p 3clp_scaled_18.top -c 3clp_solvbox.gro 
gmx grompp -maxwarn 200 -o BATTERY0/scaled19/HREM.tpr -f 3clp_HREM.mdp -p 3clp_scaled_19.top -c 3clp_solvbox.gro 
gmx grompp -maxwarn 200 -o BATTERY0/scaled20/HREM.tpr -f 3clp_HREM.mdp -p 3clp_scaled_20.top -c 3clp_solvbox.gro 
gmx grompp -maxwarn 200 -o BATTERY0/scaled21/HREM.tpr -f 3clp_HREM.mdp -p 3clp_scaled_21.top -c 3clp_solvbox.gro 
gmx grompp -maxwarn 200 -o BATTERY0/scaled22/HREM.tpr -f 3clp_HREM.mdp -p 3clp_scaled_22.top -c 3clp_solvbox.gro 
gmx grompp -maxwarn 200 -o BATTERY0/scaled23/HREM.tpr -f 3clp_HREM.mdp -p 3clp_scaled_23.top -c 3clp_solvbox.gro 
gmx grompp -maxwarn 200 -o BATTERY1/scaled0/HREM.tpr -f 3clp_HREM.mdp -p 3clp_scaled_0.top -c 3clp_solvbox.gro 
gmx grompp -maxwarn 200 -o BATTERY1/scaled1/HREM.tpr -f 3clp_HREM.mdp -p 3clp_scaled_1.top -c 3clp_solvbox.gro 
gmx grompp -maxwarn 200 -o BATTERY1/scaled2/HREM.tpr -f 3clp_HREM.mdp -p 3clp_scaled_2.top -c 3clp_solvbox.gro 
gmx grompp -maxwarn 200 -o BATTERY1/scaled3/HREM.tpr -f 3clp_HREM.mdp -p 3clp_scaled_3.top -c 3clp_solvbox.gro 
gmx grompp -maxwarn 200 -o BATTERY1/scaled4/HREM.tpr -f 3clp_HREM.mdp -p 3clp_scaled_4.top -c 3clp_solvbox.gro 
gmx grompp -maxwarn 200 -o BATTERY1/scaled5/HREM.tpr -f 3clp_HREM.mdp -p 3clp_scaled_5.top -c 3clp_solvbox.gro 
gmx grompp -maxwarn 200 -o BATTERY1/scaled6/HREM.tpr -f 3clp_HREM.mdp -p 3clp_scaled_6.top -c 3clp_solvbox.gro 
gmx grompp -maxwarn 200 -o BATTERY1/scaled7/HREM.tpr -f 3clp_HREM.mdp -p 3clp_scaled_7.top -c 3clp_solvbox.gro 
gmx grompp -maxwarn 200 -o BATTERY1/scaled8/HREM.tpr -f 3clp_HREM.mdp -p 3clp_scaled_8.top -c 3clp_solvbox.gro 
gmx grompp -maxwarn 200 -o BATTERY1/scaled9/HREM.tpr -f 3clp_HREM.mdp -p 3clp_scaled_9.top -c 3clp_solvbox.gro 
gmx grompp -maxwarn 200 -o BATTERY1/scaled10/HREM.tpr -f 3clp_HREM.mdp -p 3clp_scaled_10.top -c 3clp_solvbox.gro 
gmx grompp -maxwarn 200 -o BATTERY1/scaled11/HREM.tpr -f 3clp_HREM.mdp -p 3clp_scaled_11.top -c 3clp_solvbox.gro 
gmx grompp -maxwarn 200 -o BATTERY1/scaled12/HREM.tpr -f 3clp_HREM.mdp -p 3clp_scaled_12.top -c 3clp_solvbox.gro 
gmx grompp -maxwarn 200 -o BATTERY1/scaled13/HREM.tpr -f 3clp_HREM.mdp -p 3clp_scaled_13.top -c 3clp_solvbox.gro 
gmx grompp -maxwarn 200 -o BATTERY1/scaled14/HREM.tpr -f 3clp_HREM.mdp -p 3clp_scaled_14.top -c 3clp_solvbox.gro 
gmx grompp -maxwarn 200 -o BATTERY1/scaled15/HREM.tpr -f 3clp_HREM.mdp -p 3clp_scaled_15.top -c 3clp_solvbox.gro 
gmx grompp -maxwarn 200 -o BATTERY1/scaled16/HREM.tpr -f 3clp_HREM.mdp -p 3clp_scaled_16.top -c 3clp_solvbox.gro 
gmx grompp -maxwarn 200 -o BATTERY1/scaled17/HREM.tpr -f 3clp_HREM.mdp -p 3clp_scaled_17.top -c 3clp_solvbox.gro 
gmx grompp -maxwarn 200 -o BATTERY1/scaled18/HREM.tpr -f 3clp_HREM.mdp -p 3clp_scaled_18.top -c 3clp_solvbox.gro 
gmx grompp -maxwarn 200 -o BATTERY1/scaled19/HREM.tpr -f 3clp_HREM.mdp -p 3clp_scaled_19.top -c 3clp_solvbox.gro 
gmx grompp -maxwarn 200 -o BATTERY1/scaled20/HREM.tpr -f 3clp_HREM.mdp -p 3clp_scaled_20.top -c 3clp_solvbox.gro 
gmx grompp -maxwarn 200 -o BATTERY1/scaled21/HREM.tpr -f 3clp_HREM.mdp -p 3clp_scaled_21.top -c 3clp_solvbox.gro 
gmx grompp -maxwarn 200 -o BATTERY1/scaled22/HREM.tpr -f 3clp_HREM.mdp -p 3clp_scaled_22.top -c 3clp_solvbox.gro 
gmx grompp -maxwarn 200 -o BATTERY1/scaled23/HREM.tpr -f 3clp_HREM.mdp -p 3clp_scaled_23.top -c 3clp_solvbox.gro 
gmx grompp -maxwarn 200 -o BATTERY2/scaled0/HREM.tpr -f 3clp_HREM.mdp -p 3clp_scaled_0.top -c 3clp_solvbox.gro 
gmx grompp -maxwarn 200 -o BATTERY2/scaled1/HREM.tpr -f 3clp_HREM.mdp -p 3clp_scaled_1.top -c 3clp_solvbox.gro 
gmx grompp -maxwarn 200 -o BATTERY2/scaled2/HREM.tpr -f 3clp_HREM.mdp -p 3clp_scaled_2.top -c 3clp_solvbox.gro 
gmx grompp -maxwarn 200 -o BATTERY2/scaled3/HREM.tpr -f 3clp_HREM.mdp -p 3clp_scaled_3.top -c 3clp_solvbox.gro 
gmx grompp -maxwarn 200 -o BATTERY2/scaled4/HREM.tpr -f 3clp_HREM.mdp -p 3clp_scaled_4.top -c 3clp_solvbox.gro 
gmx grompp -maxwarn 200 -o BATTERY2/scaled5/HREM.tpr -f 3clp_HREM.mdp -p 3clp_scaled_5.top -c 3clp_solvbox.gro 
gmx grompp -maxwarn 200 -o BATTERY2/scaled6/HREM.tpr -f 3clp_HREM.mdp -p 3clp_scaled_6.top -c 3clp_solvbox.gro 
gmx grompp -maxwarn 200 -o BATTERY2/scaled7/HREM.tpr -f 3clp_HREM.mdp -p 3clp_scaled_7.top -c 3clp_solvbox.gro 
gmx grompp -maxwarn 200 -o BATTERY2/scaled8/HREM.tpr -f 3clp_HREM.mdp -p 3clp_scaled_8.top -c 3clp_solvbox.gro 
gmx grompp -maxwarn 200 -o BATTERY2/scaled9/HREM.tpr -f 3clp_HREM.mdp -p 3clp_scaled_9.top -c 3clp_solvbox.gro 
gmx grompp -maxwarn 200 -o BATTERY2/scaled10/HREM.tpr -f 3clp_HREM.mdp -p 3clp_scaled_10.top -c 3clp_solvbox.gro 
gmx grompp -maxwarn 200 -o BATTERY2/scaled11/HREM.tpr -f 3clp_HREM.mdp -p 3clp_scaled_11.top -c 3clp_solvbox.gro 
gmx grompp -maxwarn 200 -o BATTERY2/scaled12/HREM.tpr -f 3clp_HREM.mdp -p 3clp_scaled_12.top -c 3clp_solvbox.gro 
gmx grompp -maxwarn 200 -o BATTERY2/scaled13/HREM.tpr -f 3clp_HREM.mdp -p 3clp_scaled_13.top -c 3clp_solvbox.gro 
gmx grompp -maxwarn 200 -o BATTERY2/scaled14/HREM.tpr -f 3clp_HREM.mdp -p 3clp_scaled_14.top -c 3clp_solvbox.gro 
gmx grompp -maxwarn 200 -o BATTERY2/scaled15/HREM.tpr -f 3clp_HREM.mdp -p 3clp_scaled_15.top -c 3clp_solvbox.gro 
gmx grompp -maxwarn 200 -o BATTERY2/scaled16/HREM.tpr -f 3clp_HREM.mdp -p 3clp_scaled_16.top -c 3clp_solvbox.gro 
gmx grompp -maxwarn 200 -o BATTERY2/scaled17/HREM.tpr -f 3clp_HREM.mdp -p 3clp_scaled_17.top -c 3clp_solvbox.gro 
gmx grompp -maxwarn 200 -o BATTERY2/scaled18/HREM.tpr -f 3clp_HREM.mdp -p 3clp_scaled_18.top -c 3clp_solvbox.gro 
gmx grompp -maxwarn 200 -o BATTERY2/scaled19/HREM.tpr -f 3clp_HREM.mdp -p 3clp_scaled_19.top -c 3clp_solvbox.gro 
gmx grompp -maxwarn 200 -o BATTERY2/scaled20/HREM.tpr -f 3clp_HREM.mdp -p 3clp_scaled_20.top -c 3clp_solvbox.gro 
gmx grompp -maxwarn 200 -o BATTERY2/scaled21/HREM.tpr -f 3clp_HREM.mdp -p 3clp_scaled_21.top -c 3clp_solvbox.gro 
gmx grompp -maxwarn 200 -o BATTERY2/scaled22/HREM.tpr -f 3clp_HREM.mdp -p 3clp_scaled_22.top -c 3clp_solvbox.gro 
gmx grompp -maxwarn 200 -o BATTERY2/scaled23/HREM.tpr -f 3clp_HREM.mdp -p 3clp_scaled_23.top -c 3clp_solvbox.gro 
gmx grompp -maxwarn 200 -o BATTERY3/scaled0/HREM.tpr -f 3clp_HREM.mdp -p 3clp_scaled_0.top -c 3clp_solvbox.gro 
gmx grompp -maxwarn 200 -o BATTERY3/scaled1/HREM.tpr -f 3clp_HREM.mdp -p 3clp_scaled_1.top -c 3clp_solvbox.gro 
gmx grompp -maxwarn 200 -o BATTERY3/scaled2/HREM.tpr -f 3clp_HREM.mdp -p 3clp_scaled_2.top -c 3clp_solvbox.gro 
gmx grompp -maxwarn 200 -o BATTERY3/scaled3/HREM.tpr -f 3clp_HREM.mdp -p 3clp_scaled_3.top -c 3clp_solvbox.gro 
gmx grompp -maxwarn 200 -o BATTERY3/scaled4/HREM.tpr -f 3clp_HREM.mdp -p 3clp_scaled_4.top -c 3clp_solvbox.gro 
gmx grompp -maxwarn 200 -o BATTERY3/scaled5/HREM.tpr -f 3clp_HREM.mdp -p 3clp_scaled_5.top -c 3clp_solvbox.gro 
gmx grompp -maxwarn 200 -o BATTERY3/scaled6/HREM.tpr -f 3clp_HREM.mdp -p 3clp_scaled_6.top -c 3clp_solvbox.gro 
gmx grompp -maxwarn 200 -o BATTERY3/scaled7/HREM.tpr -f 3clp_HREM.mdp -p 3clp_scaled_7.top -c 3clp_solvbox.gro 
gmx grompp -maxwarn 200 -o BATTERY3/scaled8/HREM.tpr -f 3clp_HREM.mdp -p 3clp_scaled_8.top -c 3clp_solvbox.gro 
gmx grompp -maxwarn 200 -o BATTERY3/scaled9/HREM.tpr -f 3clp_HREM.mdp -p 3clp_scaled_9.top -c 3clp_solvbox.gro 
gmx grompp -maxwarn 200 -o BATTERY3/scaled10/HREM.tpr -f 3clp_HREM.mdp -p 3clp_scaled_10.top -c 3clp_solvbox.gro 
gmx grompp -maxwarn 200 -o BATTERY3/scaled11/HREM.tpr -f 3clp_HREM.mdp -p 3clp_scaled_11.top -c 3clp_solvbox.gro 
gmx grompp -maxwarn 200 -o BATTERY3/scaled12/HREM.tpr -f 3clp_HREM.mdp -p 3clp_scaled_12.top -c 3clp_solvbox.gro 
gmx grompp -maxwarn 200 -o BATTERY3/scaled13/HREM.tpr -f 3clp_HREM.mdp -p 3clp_scaled_13.top -c 3clp_solvbox.gro 
gmx grompp -maxwarn 200 -o BATTERY3/scaled14/HREM.tpr -f 3clp_HREM.mdp -p 3clp_scaled_14.top -c 3clp_solvbox.gro 
gmx grompp -maxwarn 200 -o BATTERY3/scaled15/HREM.tpr -f 3clp_HREM.mdp -p 3clp_scaled_15.top -c 3clp_solvbox.gro 
gmx grompp -maxwarn 200 -o BATTERY3/scaled16/HREM.tpr -f 3clp_HREM.mdp -p 3clp_scaled_16.top -c 3clp_solvbox.gro 
gmx grompp -maxwarn 200 -o BATTERY3/scaled17/HREM.tpr -f 3clp_HREM.mdp -p 3clp_scaled_17.top -c 3clp_solvbox.gro 
gmx grompp -maxwarn 200 -o BATTERY3/scaled18/HREM.tpr -f 3clp_HREM.mdp -p 3clp_scaled_18.top -c 3clp_solvbox.gro 
gmx grompp -maxwarn 200 -o BATTERY3/scaled19/HREM.tpr -f 3clp_HREM.mdp -p 3clp_scaled_19.top -c 3clp_solvbox.gro 
gmx grompp -maxwarn 200 -o BATTERY3/scaled20/HREM.tpr -f 3clp_HREM.mdp -p 3clp_scaled_20.top -c 3clp_solvbox.gro 
gmx grompp -maxwarn 200 -o BATTERY3/scaled21/HREM.tpr -f 3clp_HREM.mdp -p 3clp_scaled_21.top -c 3clp_solvbox.gro 
gmx grompp -maxwarn 200 -o BATTERY3/scaled22/HREM.tpr -f 3clp_HREM.mdp -p 3clp_scaled_22.top -c 3clp_solvbox.gro 
gmx grompp -maxwarn 200 -o BATTERY3/scaled23/HREM.tpr -f 3clp_HREM.mdp -p 3clp_scaled_23.top -c 3clp_solvbox.gro 
gmx grompp -maxwarn 200 -o BATTERY4/scaled0/HREM.tpr -f 3clp_HREM.mdp -p 3clp_scaled_0.top -c 3clp_solvbox.gro 
gmx grompp -maxwarn 200 -o BATTERY4/scaled1/HREM.tpr -f 3clp_HREM.mdp -p 3clp_scaled_1.top -c 3clp_solvbox.gro 
gmx grompp -maxwarn 200 -o BATTERY4/scaled2/HREM.tpr -f 3clp_HREM.mdp -p 3clp_scaled_2.top -c 3clp_solvbox.gro 
gmx grompp -maxwarn 200 -o BATTERY4/scaled3/HREM.tpr -f 3clp_HREM.mdp -p 3clp_scaled_3.top -c 3clp_solvbox.gro 
gmx grompp -maxwarn 200 -o BATTERY4/scaled4/HREM.tpr -f 3clp_HREM.mdp -p 3clp_scaled_4.top -c 3clp_solvbox.gro 
gmx grompp -maxwarn 200 -o BATTERY4/scaled5/HREM.tpr -f 3clp_HREM.mdp -p 3clp_scaled_5.top -c 3clp_solvbox.gro 
gmx grompp -maxwarn 200 -o BATTERY4/scaled6/HREM.tpr -f 3clp_HREM.mdp -p 3clp_scaled_6.top -c 3clp_solvbox.gro 
gmx grompp -maxwarn 200 -o BATTERY4/scaled7/HREM.tpr -f 3clp_HREM.mdp -p 3clp_scaled_7.top -c 3clp_solvbox.gro 
gmx grompp -maxwarn 200 -o BATTERY4/scaled8/HREM.tpr -f 3clp_HREM.mdp -p 3clp_scaled_8.top -c 3clp_solvbox.gro 
gmx grompp -maxwarn 200 -o BATTERY4/scaled9/HREM.tpr -f 3clp_HREM.mdp -p 3clp_scaled_9.top -c 3clp_solvbox.gro 
gmx grompp -maxwarn 200 -o BATTERY4/scaled10/HREM.tpr -f 3clp_HREM.mdp -p 3clp_scaled_10.top -c 3clp_solvbox.gro 
gmx grompp -maxwarn 200 -o BATTERY4/scaled11/HREM.tpr -f 3clp_HREM.mdp -p 3clp_scaled_11.top -c 3clp_solvbox.gro 
gmx grompp -maxwarn 200 -o BATTERY4/scaled12/HREM.tpr -f 3clp_HREM.mdp -p 3clp_scaled_12.top -c 3clp_solvbox.gro 
gmx grompp -maxwarn 200 -o BATTERY4/scaled13/HREM.tpr -f 3clp_HREM.mdp -p 3clp_scaled_13.top -c 3clp_solvbox.gro 
gmx grompp -maxwarn 200 -o BATTERY4/scaled14/HREM.tpr -f 3clp_HREM.mdp -p 3clp_scaled_14.top -c 3clp_solvbox.gro 
gmx grompp -maxwarn 200 -o BATTERY4/scaled15/HREM.tpr -f 3clp_HREM.mdp -p 3clp_scaled_15.top -c 3clp_solvbox.gro 
gmx grompp -maxwarn 200 -o BATTERY4/scaled16/HREM.tpr -f 3clp_HREM.mdp -p 3clp_scaled_16.top -c 3clp_solvbox.gro 
gmx grompp -maxwarn 200 -o BATTERY4/scaled17/HREM.tpr -f 3clp_HREM.mdp -p 3clp_scaled_17.top -c 3clp_solvbox.gro 
gmx grompp -maxwarn 200 -o BATTERY4/scaled18/HREM.tpr -f 3clp_HREM.mdp -p 3clp_scaled_18.top -c 3clp_solvbox.gro 
gmx grompp -maxwarn 200 -o BATTERY4/scaled19/HREM.tpr -f 3clp_HREM.mdp -p 3clp_scaled_19.top -c 3clp_solvbox.gro 
gmx grompp -maxwarn 200 -o BATTERY4/scaled20/HREM.tpr -f 3clp_HREM.mdp -p 3clp_scaled_20.top -c 3clp_solvbox.gro 
gmx grompp -maxwarn 200 -o BATTERY4/scaled21/HREM.tpr -f 3clp_HREM.mdp -p 3clp_scaled_21.top -c 3clp_solvbox.gro 
gmx grompp -maxwarn 200 -o BATTERY4/scaled22/HREM.tpr -f 3clp_HREM.mdp -p 3clp_scaled_22.top -c 3clp_solvbox.gro 
gmx grompp -maxwarn 200 -o BATTERY4/scaled23/HREM.tpr -f 3clp_HREM.mdp -p 3clp_scaled_23.top -c 3clp_solvbox.gro 
gmx grompp -maxwarn 200 -o BATTERY5/scaled0/HREM.tpr -f 3clp_HREM.mdp -p 3clp_scaled_0.top -c 3clp_solvbox.gro 
gmx grompp -maxwarn 200 -o BATTERY5/scaled1/HREM.tpr -f 3clp_HREM.mdp -p 3clp_scaled_1.top -c 3clp_solvbox.gro 
gmx grompp -maxwarn 200 -o BATTERY5/scaled2/HREM.tpr -f 3clp_HREM.mdp -p 3clp_scaled_2.top -c 3clp_solvbox.gro 
gmx grompp -maxwarn 200 -o BATTERY5/scaled3/HREM.tpr -f 3clp_HREM.mdp -p 3clp_scaled_3.top -c 3clp_solvbox.gro 
gmx grompp -maxwarn 200 -o BATTERY5/scaled4/HREM.tpr -f 3clp_HREM.mdp -p 3clp_scaled_4.top -c 3clp_solvbox.gro 
gmx grompp -maxwarn 200 -o BATTERY5/scaled5/HREM.tpr -f 3clp_HREM.mdp -p 3clp_scaled_5.top -c 3clp_solvbox.gro 
gmx grompp -maxwarn 200 -o BATTERY5/scaled6/HREM.tpr -f 3clp_HREM.mdp -p 3clp_scaled_6.top -c 3clp_solvbox.gro 
gmx grompp -maxwarn 200 -o BATTERY5/scaled7/HREM.tpr -f 3clp_HREM.mdp -p 3clp_scaled_7.top -c 3clp_solvbox.gro 
gmx grompp -maxwarn 200 -o BATTERY5/scaled8/HREM.tpr -f 3clp_HREM.mdp -p 3clp_scaled_8.top -c 3clp_solvbox.gro 
gmx grompp -maxwarn 200 -o BATTERY5/scaled9/HREM.tpr -f 3clp_HREM.mdp -p 3clp_scaled_9.top -c 3clp_solvbox.gro 
gmx grompp -maxwarn 200 -o BATTERY5/scaled10/HREM.tpr -f 3clp_HREM.mdp -p 3clp_scaled_10.top -c 3clp_solvbox.gro 
gmx grompp -maxwarn 200 -o BATTERY5/scaled11/HREM.tpr -f 3clp_HREM.mdp -p 3clp_scaled_11.top -c 3clp_solvbox.gro 
gmx grompp -maxwarn 200 -o BATTERY5/scaled12/HREM.tpr -f 3clp_HREM.mdp -p 3clp_scaled_12.top -c 3clp_solvbox.gro 
gmx grompp -maxwarn 200 -o BATTERY5/scaled13/HREM.tpr -f 3clp_HREM.mdp -p 3clp_scaled_13.top -c 3clp_solvbox.gro 
gmx grompp -maxwarn 200 -o BATTERY5/scaled14/HREM.tpr -f 3clp_HREM.mdp -p 3clp_scaled_14.top -c 3clp_solvbox.gro 
gmx grompp -maxwarn 200 -o BATTERY5/scaled15/HREM.tpr -f 3clp_HREM.mdp -p 3clp_scaled_15.top -c 3clp_solvbox.gro 
gmx grompp -maxwarn 200 -o BATTERY5/scaled16/HREM.tpr -f 3clp_HREM.mdp -p 3clp_scaled_16.top -c 3clp_solvbox.gro 
gmx grompp -maxwarn 200 -o BATTERY5/scaled17/HREM.tpr -f 3clp_HREM.mdp -p 3clp_scaled_17.top -c 3clp_solvbox.gro 
gmx grompp -maxwarn 200 -o BATTERY5/scaled18/HREM.tpr -f 3clp_HREM.mdp -p 3clp_scaled_18.top -c 3clp_solvbox.gro 
gmx grompp -maxwarn 200 -o BATTERY5/scaled19/HREM.tpr -f 3clp_HREM.mdp -p 3clp_scaled_19.top -c 3clp_solvbox.gro 
gmx grompp -maxwarn 200 -o BATTERY5/scaled20/HREM.tpr -f 3clp_HREM.mdp -p 3clp_scaled_20.top -c 3clp_solvbox.gro 
gmx grompp -maxwarn 200 -o BATTERY5/scaled21/HREM.tpr -f 3clp_HREM.mdp -p 3clp_scaled_21.top -c 3clp_solvbox.gro 
gmx grompp -maxwarn 200 -o BATTERY5/scaled22/HREM.tpr -f 3clp_HREM.mdp -p 3clp_scaled_22.top -c 3clp_solvbox.gro 
gmx grompp -maxwarn 200 -o BATTERY5/scaled23/HREM.tpr -f 3clp_HREM.mdp -p 3clp_scaled_23.top -c 3clp_solvbox.gro 
