# Supplementary material for: Virtual Double-System Single-Box for Absolute Dissociation Free Energy Calculations in GROMACS
Source: J Chem Inf Model. 2021 Nov 1;61(11):5320–6. doi: 10.1021/acs.jcim.1c00909 (PMC8611716; doi:10.1021/acs.jcim.1c00909)
Supplement: Supplementary file 2 — ci1c00909_si_002.zip [file ci1c00909_si_002.zip › SI/2_hpcdrug/3clp_HREM_OUT/3clp_scaled_9.top]

;
;	File '/home/mmacchiagodena/Cvirus/Pfizer/Hpc-DRUG/normale/3clp.top' was generated
;	By user: mmacchiagodena (1008)
;	On host: hpc4
;	At date: Mon May 17 17:17:45 2021
;
;	This is a standalone topology file
;
;	Created by:
;	                    :-) GROMACS - gmx pdb2gmx, 2018.3 (-:
;	
;	Executable:   /usr/local/gromacs/bin/gmx
;	Data prefix:  /usr/local/gromacs
;	Working dir:  /home/mmacchiagodena/Cvirus/Pfizer/Hpc-DRUG/normale
;	Command line:
;	  gmx pdb2gmx -ff amber99sb-ildn -water tip3p -f /home/mmacchiagodena/Cvirus/Pfizer/Hpc-DRUG/normale/3clp_protein.pdb -o /home/mmacchiagodena/Cvirus/Pfizer/Hpc-DRUG/normale/3clp.gro -p /home/mmacchiagodena/Cvirus/Pfizer/Hpc-DRUG/normale/3clp.top -ignh
;	Force field was read from the standard GROMACS share directory.
;

; Include forcefield parameters
******************************************************************** 
* The original ffamber ports were written by Eric J. Sorin,        * 
* CSU Long Beach, Dept. of Chem & Biochem, and have now been       * 
* integrated with the standard gromacs distribution.               * 
* (Please don't blame Eric for errors we might have introduced.)   * 
* For the implementation/validation, please read/cite:             *  
* Sorin & Pande (2005). Biophys. J. 88(4), 2472-2493.              * 
* For related material and updates, please consult                 * 
* http://chemistry.csulb.edu/ffamber/                              * 
******************************************************************** 


[ defaults ] 
; nbfunc        comb-rule       gen-pairs       fudgeLJ fudgeQQ
1               2               yes             0.5     0.8333 

[ atomtypes ] 
; name      at.num  mass     charge ptype  sigma      epsilon
Br 35 79.90 0.0000 A 0.00000e+00 0.00000e+00 
Br_ Br 79.90 0.0000 A 0 0  ; scaled
C 6 12.01 0.0000 A 3.39967e-01 3.59824e-01 
C_ C 12.01 0.0000 A 0.339967 0.191681  ; scaled
CA 6 12.01 0.0000 A 3.39967e-01 3.59824e-01 
CA_ CA 12.01 0.0000 A 0.339967 0.191681  ; scaled
CB 6 12.01 0.0000 A 3.39967e-01 3.59824e-01 
CB_ CB 12.01 0.0000 A 0.339967 0.191681  ; scaled
CC 6 12.01 0.0000 A 3.39967e-01 3.59824e-01 
CC_ CC 12.01 0.0000 A 0.339967 0.191681  ; scaled
CK 6 12.01 0.0000 A 3.39967e-01 3.59824e-01 
CK_ CK 12.01 0.0000 A 0.339967 0.191681  ; scaled
CM 6 12.01 0.0000 A 3.39967e-01 3.59824e-01 
CM_ CM 12.01 0.0000 A 0.339967 0.191681  ; scaled
CN 6 12.01 0.0000 A 3.39967e-01 3.59824e-01 
CN_ CN 12.01 0.0000 A 0.339967 0.191681  ; scaled
CQ 6 12.01 0.0000 A 3.39967e-01 3.59824e-01 
CQ_ CQ 12.01 0.0000 A 0.339967 0.191681  ; scaled
CR 6 12.01 0.0000 A 3.39967e-01 3.59824e-01 
CR_ CR 12.01 0.0000 A 0.339967 0.191681  ; scaled
CT 6 12.01 0.0000 A 3.39967e-01 4.57730e-01 
CT_ CT 12.01 0.0000 A 0.339967 0.243837  ; scaled
CV 6 12.01 0.0000 A 3.39967e-01 3.59824e-01 
CV_ CV 12.01 0.0000 A 0.339967 0.191681  ; scaled
CW 6 12.01 0.0000 A 3.39967e-01 3.59824e-01 
CW_ CW 12.01 0.0000 A 0.339967 0.191681  ; scaled
C* 6 12.01 0.0000 A 3.39967e-01 3.59824e-01 
C*_ C* 12.01 0.0000 A 0.339967 0.191681  ; scaled
C0 20 40.08 0.0000 A 3.05240e-01 1.92376e+00 
C0_ C0 40.08 0.0000 A 0.30524 1.0248  ; scaled
F 9 19.00 0.0000 A 3.11815e-01 2.55224e-01 
F_ F 19.00 0.0000 A 0.311815 0.13596  ; scaled
H 1 1.008 0.0000 A 1.06908e-01 6.56888e-02 
H_ H 1.008 0.0000 A 0.106908 0.034993  ; scaled
HC 1 1.008 0.0000 A 2.64953e-01 6.56888e-02 
HC_ HC 1.008 0.0000 A 0.264953 0.034993  ; scaled
H1 1 1.008 0.0000 A 2.47135e-01 6.56888e-02 
H1_ H1 1.008 0.0000 A 0.247135 0.034993  ; scaled
H2 1 1.008 0.0000 A 2.29317e-01 6.56888e-02 
H2_ H2 1.008 0.0000 A 0.229317 0.034993  ; scaled
H3 1 1.008 0.0000 A 2.11499e-01 6.56888e-02 
H3_ H3 1.008 0.0000 A 0.211499 0.034993  ; scaled
HA 1 1.008 0.0000 A 2.59964e-01 6.27600e-02 
HA_ HA 1.008 0.0000 A 0.259964 0.0334328  ; scaled
H4 1 1.008 0.0000 A 2.51055e-01 6.27600e-02 
H4_ H4 1.008 0.0000 A 0.251055 0.0334328  ; scaled
H5 1 1.008 0.0000 A 2.42146e-01 6.27600e-02 
H5_ H5 1.008 0.0000 A 0.242146 0.0334328  ; scaled
HO 1 1.008 0.0000 A 0.00000e+00 0.00000e+00 
HO_ HO 1.008 0.0000 A 0 0  ; scaled
HS 1 1.008 0.0000 A 1.06908e-01 6.56888e-02 
HS_ HS 1.008 0.0000 A 0.106908 0.034993  ; scaled
HW 1 1.008 0.0000 A 0.00000e+00 0.00000e+00 
HW_ HW 1.008 0.0000 A 0 0  ; scaled
HP 1 1.008 0.0000 A 1.95998e-01 6.56888e-02 
HP_ HP 1.008 0.0000 A 0.195998 0.034993  ; scaled
I 53 126.9 0.0000 A 4.18722e-01 1.67360e+00 
I_ I 126.9 0.0000 A 0.418722 0.891542  ; scaled
Cl 17 35.45 0.0000 A 4.40104e-01 4.18400e-01 
Cl_ Cl 35.45 0.0000 A 0.440104 0.222885  ; scaled
Na 11 22.99 0.0000 A 3.32840e-01 1.15897e-02 
Na_ Na 22.99 0.0000 A 0.33284 0.00617394  ; scaled
IB 0 131.0 0.0000 A 8.90899e-01 4.18400e-01 
IB_ IB 131.0 0.0000 A 0.890899 0.222885  ; scaled
MG 12 24.305 0.0000 A 1.41225e-01 3.74342e+00 
MG_ MG 24.305 0.0000 A 0.141225 1.99415  ; scaled
N 7 14.01 0.0000 A 3.25000e-01 7.11280e-01 
N_ N 14.01 0.0000 A 0.325 0.378905  ; scaled
NA 7 14.01 0.0000 A 3.25000e-01 7.11280e-01 
NA_ NA 14.01 0.0000 A 0.325 0.378905  ; scaled
NB 7 14.01 0.0000 A 3.25000e-01 7.11280e-01 
NB_ NB 14.01 0.0000 A 0.325 0.378905  ; scaled
NC 7 14.01 0.0000 A 3.25000e-01 7.11280e-01 
NC_ NC 14.01 0.0000 A 0.325 0.378905  ; scaled
N2 7 14.01 0.0000 A 3.25000e-01 7.11280e-01 
N2_ N2 14.01 0.0000 A 0.325 0.378905  ; scaled
N3 7 14.01 0.0000 A 3.25000e-01 7.11280e-01 
N3_ N3 14.01 0.0000 A 0.325 0.378905  ; scaled
N* 7 14.01 0.0000 A 3.25000e-01 7.11280e-01 
N*_ N* 14.01 0.0000 A 0.325 0.378905  ; scaled
O 8 16.00 0.0000 A 2.95992e-01 8.78640e-01 
O_ O 16.00 0.0000 A 0.295992 0.468059  ; scaled
OW 8 16.00 0.0000 A 3.15061e-01 6.36386e-01 
OW_ OW 16.00 0.0000 A 0.315061 0.339009  ; scaled
OH 8 16.00 0.0000 A 3.06647e-01 8.80314e-01 
OH_ OH 16.00 0.0000 A 0.306647 0.468951  ; scaled
OS 8 16.00 0.0000 A 3.00001e-01 7.11280e-01 
OS_ OS 16.00 0.0000 A 0.300001 0.378905  ; scaled
O2 8 16.00 0.0000 A 2.95992e-01 8.78640e-01 
O2_ O2 16.00 0.0000 A 0.295992 0.468059  ; scaled
P 15 30.97 0.0000 A 3.74177e-01 8.36800e-01 
P_ P 30.97 0.0000 A 0.374177 0.445771  ; scaled
S 16 32.06 0.0000 A 3.56359e-01 1.04600e+00 
S_ S 32.06 0.0000 A 0.356359 0.557214  ; scaled
SH 16 32.06 0.0000 A 3.56359e-01 1.04600e+00 
SH_ SH 32.06 0.0000 A 0.356359 0.557214  ; scaled
CU 29 63.55 0.0000 A 3.39967e-01 3.59824e-01 
CU_ CU 63.55 0.0000 A 0.339967 0.191681  ; scaled
FE 26 55.00 0.0000 A 0.00000e+00 0.00000e+00 
FE_ FE 55.00 0.0000 A 0 0  ; scaled
K 19 39.10 0.0000 A 4.73602e-01 1.37235e-03 
K_ K 39.10 0.0000 A 0.473602 0.000731063  ; scaled
Rb 37 85.47 0.0000 A 5.26699e-01 7.11280e-04 
Rb_ Rb 85.47 0.0000 A 0.526699 0.000378905  ; scaled
Cs 55 132.91 0.0000 A 6.04920e-01 3.37230e-04 
Cs_ Cs 132.91 0.0000 A 0.60492 0.000179645  ; scaled
; spc water - use only with spc.itp & settles
OW_spc 8 15.9994 0.0000 A 3.16557e-01 6.50629e-01 
OW_spc_ OW_spc 15.9994 0.0000 A 0.316557 0.346596  ; scaled
HW_spc 1 1.0080 0.0000 A 0.00000e+00 0.00000e+00 
HW_spc_ HW_spc 1.0080 0.0000 A 0 0  ; scaled
Li 3 6.94 0.0000 A 2.02590e-01 7.65672e-02 
Li_ Li 6.94 0.0000 A 0.20259 0.040788  ; scaled
Zn 30 65.4 0.0000 A 1.95998e-01 5.23000e-02 
Zn_ Zn 65.4 0.0000 A 0.195998 0.0278607  ; scaled
;tip4p-EW
HW_tip4pew 1 1.008 0.0000 A 0.00000e+00 0.00000e+00 
HW_tip4pew_ HW_tip4pew 1.008 0.0000 A 0 0  ; scaled
OW_tip4pew 8 16.00 0.0000 A 3.16435e-01 6.80946e-01 
OW_tip4pew_ OW_tip4pew 16.00 0.0000 A 0.316435 0.362746  ; scaled
; tip4p
HW_tip4p 1 1.008 0.0000 A 0.00000e+00 0.00000e+00 
HW_tip4p_ HW_tip4p 1.008 0.0000 A 0 0  ; scaled
OW_tip4p 8 16.00 0.0000 A 3.15365e-01 6.48520e-01 
OW_tip4p_ OW_tip4p 16.00 0.0000 A 0.315365 0.345472  ; scaled
;tip5p
HW_tip5p 1 1.008 0.0000 A 0.00000e+00 0.00000e+00 
HW_tip5p_ HW_tip5p 1.008 0.0000 A 0 0  ; scaled
OW_tip5p 8 16.00 0.0000 A 3.12000e-01 6.69440e-01 
OW_tip5p_ OW_tip5p 16.00 0.0000 A 0.312 0.356617  ; scaled
; dummy defs
; MW=Dummy mass for tip4p/EW/5p water extra point charge
MW 0 0.0000 0.0000 D 0.00000e+00 0.00000e+00 
MW_ MW 0.0000 0.0000 D 0 0  ; scaled
; Dummy masses for rigid CH3 and NH3 groups
MCH3 0 0.0000 0.0000 A 0.00000e+00 0.00000e+00 
MCH3_ MCH3 0.0000 0.0000 A 0 0  ; scaled
MNH3 0 0.0000 0.0000 A 0.00000e+00 0.00000e+00 
MNH3_ MNH3 0.0000 0.0000 A 0 0  ; scaled
NZ 7 14.01 0.0000 A 3.35000e-01 7.11280e-01 
NZ_ NZ 14.01 0.0000 A 0.335 0.378905  ; scaled
SZ 16 32.06 0.0000 A 3.66359e-01 1.04600e+00 
SZ_ SZ 32.06 0.0000 A 0.366359 0.557214  ; scaled
Zn 30 65.4 0.0000 A 2.59452e-01 5.23000e-02 
Zn_ Zn 65.4 0.0000 A 0.259452 0.0278607  ; scaled
OZ 8 16.00 0.0000 A 3.05992e-01 8.78640e-01 
OZ_ OZ 16.00 0.0000 A 0.305992 0.468059  ; scaled
[ bondtypes ] 
; i    j  func       b0          kb
  C  C          1     0.1525   259408.0  ; new99
  C  OS         1     0.1323   376560.0  ; new99
  C  H4         1     0.1080   307105.6  ; new99
  C  H5         1     0.1080   307105.6  ; new99
  CA OH         1     0.1364   376560.0  ; new99
  CM OS         1     0.1240   401664.0  ; new99
  Cl CT         1     0.1766   194137.6  ; new99
  Br CT         1     0.1944   133051.2  ; new99
  I  CT         1     0.2166   123846.4  ; new99
  F  CA         1     0.1359   323004.8  ; new99
  Cl CA         1     0.1727   161502.4  ; new99
  I  CA         1     0.2075   143092.8  ; new99
  Br CA         1     0.1890   143929.6  ; new99
  OW HW         1    0.09572   462750.4  ; P water
  HW HW         1    0.15136   462750.4  ; P water
  C  CA         1    0.14090   392459.2  ; 7,(1986),230; TYR
  C  CB         1    0.14190   374049.6  ; 7,(1986),230; GUA
  C  CM         1    0.14440   343088.0  ; 7,(1986),230; THY,URA
  C  CT         1    0.15220   265265.6  ; 7,(1986),230; AA
  C  N*         1    0.13830   354803.2  ; 7,(1986),230; CYT,URA
  C  NA         1    0.13880   349782.4  ; 7,(1986),230; GUA.URA
  C  NC         1    0.13580   382417.6  ; 7,(1986),230; CYT
  C  O          1    0.12290   476976.0  ; 7,(1986),230; AA,CYT,GUA,THY,URA
  C  O2         1    0.12500   548940.8  ; 7,(1986),230; GLU,ASP
  C  OH         1    0.13640   376560.0  ; 7,(1986),230; TYR
  CA CA         1    0.14000   392459.2  ; 7,(1986),230; BENZENE,PHE,TRP,TYR
  CA CB         1    0.14040   392459.2  ; 7,(1986),230; ADE,TRP
  CA CM         1    0.14330   357313.6  ; 7,(1986),230; CYT
  CA CT         1    0.15100   265265.6  ; 7,(1986),230; PHE,TYR
  CA HA         1    0.10800   307105.6  ; ged from 340. bsd on C6H6 nmodes; PHE,TRP,TYR
  CA H4         1    0.10800   307105.6  ; ged from 340. bsd on C6H6 nmodes; no assigned
  CA N2         1    0.13400   402500.8  ; 7,(1986),230; ARG,CYT,GUA
  CA NA         1    0.13810   357313.6  ; 7,(1986),230; GUA
  CA NC         1    0.13390   404174.4  ; 7,(1986),230; ADE,CYT,GUA
  CB CB         1    0.13700   435136.0  ; 7,(1986),230; ADE,GUA
  CB N*         1    0.13740   364844.8  ; 7,(1986),230; ADE,GUA
  CB NB         1    0.13910   346435.2  ; 7,(1986),230; ADE,GUA
  CB NC         1    0.13540   385764.8  ; 7,(1986),230; ADE,GUA
  CK H5         1    0.10800   307105.6  ; ged from 340. bsd on C6H6 nmodes; ADE,GUA
  CK N*         1    0.13710   368192.0  ; 7,(1986),230; ADE,GUA
  CK NB         1    0.13040   442667.2  ; 7,(1986),230; ADE,GUA
  CM CM         1    0.13500   459403.2  ; 7,(1986),230; CYT,THY,URA
  CM CT         1    0.15100   265265.6  ; 7,(1986),230; THY
  CM HA         1    0.10800   307105.6  ; ged from 340. bsd on C6H6 nmodes; CYT,URA
  CM H4         1    0.10800   307105.6  ; ged from 340. bsd on C6H6 nmodes; CYT,URA
  CM H5         1    0.10800   307105.6  ; ged from 340. bsd on C6H6 nmodes; not assigned
  CM N*         1    0.13650   374886.4  ; 7,(1986),230; CYT,THY,URA
  CQ H5         1    0.10800   307105.6  ; ged from 340. bsd on C6H6 nmodes; ADE
  CQ NC         1    0.13240   420073.6  ; 7,(1986),230; ADE
  CT CT         1    0.15260   259408.0  ; 7,(1986),230; AA, SUGARS
  CT HC         1    0.10900   284512.0  ; ged from 331 bsd on NMA nmodes; AA, SUGARS
  CT H1         1    0.10900   284512.0  ; ged from 331 bsd on NMA nmodes; AA, RIBOSE
  CT H2         1    0.10900   284512.0  ; ged from 331 bsd on NMA nmodes; SUGARS
  CT H3         1    0.10900   284512.0  ; ged from 331 bsd on NMA nmodes; not assigned
  CT HP         1    0.10900   284512.0  ; nged from 331; AA-lysine, methyl ammonium cation
  CT N*         1    0.14750   282001.6  ; 7,(1986),230; ADE,CYT,GUA,THY,URA
  CT N2         1    0.14630   282001.6  ; 7,(1986),230; ARG
  CT OH         1    0.14100   267776.0  ; 7,(1986),230; SUGARS
  CT OS         1    0.14100   267776.0  ; 7,(1986),230; NUCLEIC ACIDS
  H  N2         1    0.10100   363171.2  ; 7,(1986),230; ADE,CYT,GUA,ARG
  H  N*         1    0.10100   363171.2  ; plain unmethylated bases ADE,CYT,GUA,ARG
  H  NA         1    0.10100   363171.2  ; 7,(1986),230; GUA,URA,HIS
  HO OH         1    0.09600   462750.4  ; 7,(1986),230; SUGARS,SER,TYR
  HO OS         1    0.09600   462750.4  ; 7,(1986),230; NUCLEOTIDE ENDS
  O2 P          1    0.14800   439320.0  ; 7,(1986),230; NA PHOSPHATES
  OH P          1    0.16100   192464.0  ; 7,(1986),230; NA PHOSPHATES
  OS P          1    0.16100   192464.0  ; 7,(1986),230; NA PHOSPHATES
  C* HC         1    0.10800   307105.6  ; ged from 340. bsd on C6H6 nmodes, not needed AA
  C  N          1    0.13350   410032.0  ; 7,(1986),230; AA
  C* CB         1    0.14590   324678.4  ; 7,(1986),230; TRP
  C* CT         1    0.14950   265265.6  ; 7,(1986),230; TRP
  C* CW         1    0.13520   456892.8  ; 7,(1986),230; TRP
  CA CN         1    0.14000   392459.2  ; 7,(1986),230; TRP
  CB CN         1    0.14190   374049.6  ; 7,(1986),230; TRP
  CC CT         1    0.15040   265265.6  ; 7,(1986),230; HIS
  CC CV         1    0.13750   428441.6  ; 7,(1986),230; HIS(delta)
  CC CW         1    0.13710   433462.4  ; 7,(1986),230; HIS(epsilon)
  CC NA         1    0.13850   353129.6  ; 7,(1986),230; HIS
  CC NB         1    0.13940   343088.0  ; 7,(1986),230; HIS
  CN NA         1    0.13800   358150.4  ; 7,(1986),230; TRP
  CR H5         1    0.10800   307105.6  ; ged from 340. bsd on C6H6 nmodes;HIS
  CR NA         1    0.13430   399153.6  ; 7,(1986),230; HIS
  CR NB         1    0.13350   408358.4  ; 7,(1986),230; HIS
  CT N          1    0.14490   282001.6  ; 7,(1986),230; AA
  CT N3         1    0.14710   307105.6  ; 7,(1986),230; LYS
  CT S          1    0.18100   189953.6  ; ged from 222.0 based on dimethylS nmodes
  CT SH         1    0.18100   198321.6  ; ged from 222.0 based on methanethiol nmodes
  CV H4         1    0.10800   307105.6  ; ged from 340. bsd on C6H6 nmodes; HIS
  CV NB         1    0.13940   343088.0  ; 7,(1986),230; HIS
  CW H4         1    0.10800   307105.6  ; ged from 340. bsd on C6H6 nmodes;HIS(epsilon,+)
  CW NA         1    0.13810   357313.6  ; 7,(1986),230; HIS,TRP
  H  N          1    0.10100   363171.2  ; 7,(1986),230; AA
  H  N3         1    0.10100   363171.2  ; 7,(1986),230; LYS    
  HS SH         1    0.13360   229283.2  ; 7,(1986),230; CYS
  S  S          1    0.20380   138908.8  ; 7,(1986),230; CYX   (SCHERAGA)
  CT F          1    0.13800   307105.6  ; 13,(1992),963;CF4; R0=1.332 FOR CHF3
  CR NZ         1    0.13350   408358.4  ; 7,(1986),230; HIS
  CV NZ         1    0.13940   343088.0  ; 7,(1986),230; HIS
  CC NZ         1    0.13940   343088.0  ; 7,(1986),230; HIS
  CT SZ         1    0.18100   198321.6  ; ged from 222.0 based on methanethiol nmodes
  OZ CT         1    0.12500   548940.8  ; 7,(1986),230; GLU,ASP


[ constrainttypes ] 
; this section is implemented manually from bond & angle values

; constraints for rigid CH3 groups
 MCH3   CT      2    0.166426 
 MCH3   S       2    0.193875 
 MCH3   MCH3    2    0.092163 
; constraints for rigid NH3 groups
 MNH3   CT      2    0.158254 
 MNH3   MNH3    2    0.080229 

; angle-derived constraints for OH and SH groups in proteins
; The constraint A-C is calculated from the angle A-B-C and bonds A-B, B-C.
  C     HO      2    0.195074 
  CA    HO      2    0.195074 
  CT    HO      2    0.194132 
  CT    HS      2    0.235935 


[ angletypes ] 
;  i    j    k  func       th0       cth
HW  OW  HW           1   104.520    836.800  ; TIP3P water
HW  HW  OW           1   127.740      0.000  ; (found in crystallographic water with 3 bonds)
C   C   O            1   120.000    669.440  ; new99
C   C   OH           1   120.000    669.440  ; new99
CT  C   CT           1   117.000    527.184  ; new99
CT  C   OS           1   115.000    669.440  ; new99
O   C   OS           1   125.000    669.440  ; new99
H4  C   C            1   120.000    418.400  ; new99
H4  C   CM           1   115.000    418.400  ; new99
H4  C   CT           1   115.000    418.400  ; new99
H4  C   O            1   120.000    418.400  ; new99
H4  C   OH           1   120.000    418.400  ; new99
H5  C   N            1   120.000    418.400  ; new99
H5  C   O            1   119.000    418.400  ; new99
H5  C   OH           1   107.000    418.400  ; new99
H5  C   OS           1   107.000    418.400  ; new99
CA  CA  OH           1   120.000    585.760  ; new99
CA  OH  HO           1   113.000    418.400  ; new99
F   CA  CA           1   121.000    585.760  ; new99
Cl  CA  CA           1   118.800    585.760  ; new99
Br  CA  CA           1   118.800    585.760  ; new99
I   CA  CA           1   118.800    585.760  ; new99
CM  CM  OS           1   125.000    669.440  ; new99
H4  CM  OS           1   113.000    418.400  ; new99
HA  CM  HA           1   120.000    292.880  ; new99
HA  CM  CT           1   120.000    418.400  ; new99
H1  CT  CM           1   109.500    418.400  ; new99
HC  CT  CM           1   109.500    418.400  ; new99
C   CT  OS           1   109.500    502.080  ; new99
CM  CT  CT           1   111.000    527.184  ; new99
CM  CT  OS           1   109.500    418.400  ; new99
CT  CT  CA           1   114.000    527.184  ; new99
OS  CT  OS           1   101.000    502.080  ; new99
F   CT  CT           1   109.000    418.400  ; new99
F   CT  H2           1   109.500    418.400  ; new99
Cl  CT  CT           1   108.500    418.400  ; new99
Cl  CT  H1           1   108.500    418.400  ; new99
Br  CT  CT           1   108.000    418.400  ; new99
Br  CT  H1           1   106.500    418.400  ; new99
I   CT  CT           1   106.000    418.400  ; new99
CB  C   NA           1   111.300    585.760  ; NA
CB  C   O            1   128.800    669.440  ; 
CM  C   NA           1   114.100    585.760  ; 
CM  C   O            1   125.300    669.440  ; 
CT  C   O            1   120.400    669.440  ; 
CT  C   O2           1   117.000    585.760  ; 
CT  C   OH           1   110.000    669.440  ; new99
N*  C   NA           1   115.400    585.760  ; 
N*  C   NC           1   118.600    585.760  ; 
N*  C   O            1   120.900    669.440  ; 
NA  C   O            1   120.600    669.440  ; 
NC  C   O            1   122.500    669.440  ; 
CT  C   N            1   116.600    585.760  ; AA general
N   C   O            1   122.900    669.440  ; AA general
O   C   O            1   126.000    669.440  ; AA COO- terminal residues
O2  C   O2           1   126.000    669.440  ; AA GLU            (SCH JPC 79,2379)
O   C   OH           1   120.000    669.440  ; 
CA  C   CA           1   120.000    527.184  ; changed from 85.0  bsd on C6H6 nmodes; AA tyr
CA  C   OH           1   120.000    585.760  ; AA tyr
C   CA  CA           1   120.000    527.184  ; changed from 85.0  bsd on C6H6 nmodes
CA  CA  CA           1   120.000    527.184  ; changed from 85.0  bsd on C6H6 nmodes
CA  CA  CB           1   120.000    527.184  ; changed from 85.0  bsd on C6H6 nmodes
CA  CA  CT           1   120.000    585.760  ; 
CA  CA  HA           1   120.000    418.400  ; new99
CA  CA  H4           1   120.000    418.400  ; new99
CB  CA  HA           1   120.000    418.400  ; new99
CB  CA  H4           1   120.000    418.400  ; new99
CB  CA  N2           1   123.500    585.760  ; 
CB  CA  NC           1   117.300    585.760  ; 
CM  CA  N2           1   120.100    585.760  ; 
CM  CA  NC           1   121.500    585.760  ; 
N2  CA  NA           1   116.000    585.760  ; 
N2  CA  NC           1   119.300    585.760  ; 
NA  CA  NC           1   123.300    585.760  ; 
C   CA  HA           1   120.000    418.400  ; new99 tyr
N2  CA  N2           1   120.000    585.760  ; AA arg
CN  CA  HA           1   120.000    418.400  ; new99 trp
CA  CA  CN           1   120.000    527.184  ; changed from 85.0  bsd on C6H6 nmodes; AA trp
C   CB  CB           1   119.200    527.184  ; changed from 85.0  bsd on C6H6 nmodes; NA gua
C   CB  NB           1   130.000    585.760  ; 
CA  CB  CB           1   117.300    527.184  ; changed from 85.0  bsd on C6H6 nmodes; NA ade
CA  CB  NB           1   132.400    585.760  ; 
CB  CB  N*           1   106.200    585.760  ; 
CB  CB  NB           1   110.400    585.760  ; 
CB  CB  NC           1   127.700    585.760  ; 
N*  CB  NC           1   126.200    585.760  ; 
C*  CB  CA           1   134.900    527.184  ; changed from 85.0  bsd on C6H6 nmodes; AA trp
C*  CB  CN           1   108.800    527.184  ; changed from 85.0  bsd on C6H6 nmodes; AA trp
CA  CB  CN           1   116.200    527.184  ; changed from 85.0  bsd on C6H6 nmodes; AA trp
H5  CK  N*           1   123.050    418.400  ; new99
H5  CK  NB           1   123.050    418.400  ; new99
N*  CK  NB           1   113.900    585.760  ; 
C   CM  CM           1   120.700    527.184  ; changed from 85.0  bsd on C6H6 nmodes; NA thy
C   CM  CT           1   119.700    585.760  ; 
C   CM  HA           1   119.700    418.400  ; new99
C   CM  H4           1   119.700    418.400  ; new99
CA  CM  CM           1   117.000    527.184  ; changed from 85.0  bsd on C6H6 nmodes; NA cyt
CA  CM  HA           1   123.300    418.400  ; new99
CA  CM  H4           1   123.300    418.400  ; new99
CM  CM  CT           1   119.700    585.760  ; 
CM  CM  HA           1   119.700    418.400  ; new99
CM  CM  H4           1   119.700    418.400  ; new99
CM  CM  N*           1   121.200    585.760  ; 
H4  CM  N*           1   119.100    418.400  ; new99
H5  CQ  NC           1   115.450    418.400  ; new99
NC  CQ  NC           1   129.100    585.760  ; 
CM  CT  HC           1   109.500    418.400  ; changed based on NMA nmodes
CT  CT  CT           1   109.500    334.720  ; 
CT  CT  HC           1   109.500    418.400  ; changed based on NMA nmodes
CT  CT  H1           1   109.500    418.400  ; changed based on NMA nmodes
CT  CT  H2           1   109.500    418.400  ; changed based on NMA nmodes
CT  CT  HP           1   109.500    418.400  ; changed based on NMA nmodes
CT  CT  N*           1   109.500    418.400  ; 
CT  CT  OH           1   109.500    418.400  ; 
CT  CT  OS           1   109.500    418.400  ; 
HC  CT  HC           1   109.500    292.880  ; 
H1  CT  H1           1   109.500    292.880  ; 
HP  CT  HP           1   109.500    292.880  ; AA lys, ch3nh4+
H2  CT  N*           1   109.500    418.400  ; changed based on NMA nmodes
H1  CT  N*           1   109.500    418.400  ; changed based on NMA nmodes
H1  CT  OH           1   109.500    418.400  ; changed based on NMA nmodes 
H1  CT  OS           1   109.500    418.400  ; changed based on NMA nmodes 
H2  CT  OS           1   109.500    418.400  ; changed based on NMA nmodes
N*  CT  OS           1   109.500    418.400  ; 
H1  CT  N            1   109.500    418.400  ; AA general  changed based on NMA nmodes
C   CT  H1           1   109.500    418.400  ; AA general  changed based on NMA nmodes
C   CT  HP           1   109.500    418.400  ; AA zwitterion  changed based on NMA nmodes
H1  CT  S            1   109.500    418.400  ; AA cys     changed based on NMA nmodes
H1  CT  SH           1   109.500    418.400  ; AA cyx     changed based on NMA nmodes
CT  CT  S            1   114.700    418.400  ; AA cyx            (SCHERAGA  JPC 79,1428)
CT  CT  SH           1   108.600    418.400  ; AA cys
H2  CT  H2           1   109.500    292.880  ; AA lys
H1  CT  N2           1   109.500    418.400  ; AA arg     changed based on NMA nmodes
HP  CT  N3           1   109.500    418.400  ; AA lys, ch3nh3+, changed based on NMA nmodes
CA  CT  CT           1   114.000    527.184  ; AA phe tyr          (SCH JPC  79,2379)
C   CT  HC           1   109.500    418.400  ; AA gln      changed based on NMA nmodes
C   CT  N            1   110.100    527.184  ; AA general
CT  CT  N2           1   111.200    669.440  ; AA arg             (JCP 76, 1439)
CT  CT  N            1   109.700    669.440  ; AA ala, general    (JACS 94, 2657)
C   CT  CT           1   111.100    527.184  ; AA general
CA  CT  HC           1   109.500    418.400  ; AA tyr     changed based on NMA nmodes
CT  CT  N3           1   111.200    669.440  ; AA lys             (JCP 76, 1439)
CC  CT  CT           1   113.100    527.184  ; AA his
CC  CT  HC           1   109.500    418.400  ; AA his     changed based on NMA nmodes
C   CT  N3           1   111.200    669.440  ; AA amino terminal residues
C*  CT  CT           1   115.600    527.184  ; AA trp
C*  CT  HC           1   109.500    418.400  ; AA trp    changed based on NMA nmodes
CT  CC  NA           1   120.000    585.760  ; AA his
CT  CC  CV           1   120.000    585.760  ; AA his
CT  CC  NB           1   120.000    585.760  ; AA his
CV  CC  NA           1   120.000    585.760  ; AA his
CW  CC  NA           1   120.000    585.760  ; AA his
CW  CC  NB           1   120.000    585.760  ; AA his
CT  CC  CW           1   120.000    585.760  ; AA his
H5  CR  NA           1   120.000    418.400  ; new99 his
H5  CR  NB           1   120.000    418.400  ; new99 his
NA  CR  NA           1   120.000    585.760  ; AA his
NA  CR  NB           1   120.000    585.760  ; AA his
CC  CV  H4           1   120.000    418.400  ; new99 his
CC  CV  NB           1   120.000    585.760  ; AA his
H4  CV  NB           1   120.000    418.400  ; new99 his
CC  CW  H4           1   120.000    418.400  ; new99 his
CC  CW  NA           1   120.000    585.760  ; AA his
H4  CW  NA           1   120.000    418.400  ; new99 his
C*  CW  H4           1   120.000    418.400  ; new99 trp
C*  CW  NA           1   108.700    585.760  ; AA trp
CT  C*  CW           1   125.000    585.760  ; AA trp
CB  C*  CT           1   128.600    585.760  ; AA trp
CB  C*  CW           1   106.400    527.184  ; changed from 85.0  bsd on C6H6 nmodes; AA trp
CA  CN  NA           1   132.800    585.760  ; AA trp
CB  CN  NA           1   104.400    585.760  ; AA trp
CA  CN  CB           1   122.700    527.184  ; changed from 85.0  bsd on C6H6 nmodes; AA trp
C   N   CT           1   121.900    418.400  ; AA general
C   N   H            1   120.000    418.400  ; new99 general, gln, asn,changed based on NMA nmodes
CT  N   H            1   118.040    418.400  ; new99 general,     changed based on NMA nmodes
CT  N   CT           1   118.000    418.400  ; AA pro             (DETAR JACS 99,1232)
H   N   H            1   120.000    292.880  ; ade,cyt,gua,gln,asn     **
C   N*  CM           1   121.600    585.760  ; 
C   N*  CT           1   117.600    585.760  ; 
C   N*  H            1   119.200    418.400  ; new99
CB  N*  CK           1   105.400    585.760  ; 
CB  N*  CT           1   125.800    585.760  ; 
CB  N*  H            1   125.800    418.400  ; new99
CK  N*  CT           1   128.800    585.760  ; 
CK  N*  H            1   128.800    418.400  ; new99  for unmethylated n.a. bases,chngd bsd NMA nmodes
CM  N*  CT           1   121.200    585.760  ; 
CM  N*  H            1   121.200    418.400  ; new99  for unmethylated n.a. bases,chngd bsd NMA nmodes
CA  N2  H            1   120.000    418.400  ; new99
H   N2  H            1   120.000    292.880  ; 
CT  N2  H            1   118.400    418.400  ; new99 arg
CA  N2  CT           1   123.200    418.400  ; AA arg
CT  N3  H            1   109.500    418.400  ; AA lys,     changed based on NMA nmodes
CT  N3  CT           1   109.500    418.400  ; AA pro/nt
H   N3  H            1   109.500    292.880  ; AA lys, AA(end)
C   NA  C            1   126.400    585.760  ; 
C   NA  CA           1   125.200    585.760  ; 
C   NA  H            1   116.800    418.400  ; new99
CA  NA  H            1   118.000    418.400  ; new99
CC  NA  CR           1   120.000    585.760  ; AA his
CC  NA  H            1   120.000    418.400  ; new99 his
CR  NA  CW           1   120.000    585.760  ; AA his
CR  NA  H            1   120.000    418.400  ; new99 his
CW  NA  H            1   120.000    418.400  ; new99 his
CN  NA  CW           1   111.600    585.760  ; AA trp
CN  NA  H            1   123.100    418.400  ; new99 trp
CB  NB  CK           1   103.800    585.760  ; 
CC  NB  CR           1   117.000    585.760  ; AA his
CR  NB  CV           1   117.000    585.760  ; AA his
C   NC  CA           1   120.500    585.760  ; 
CA  NC  CB           1   112.200    585.760  ; 
CA  NC  CQ           1   118.600    585.760  ; 
CB  NC  CQ           1   111.000    585.760  ; 
C   OH  HO           1   113.000    418.400  ; new99
CT  OH  HO           1   108.500    460.240  ; 
HO  OH  P            1   108.500    376.560  ; 
CT  OS  CT           1   109.500    502.080  ; 
CT  OS  P            1   120.500    836.800  ; 
P   OS  P            1   120.500    836.800  ; 
O2  P   OH           1   108.230    376.560  ; 
O2  P   O2           1   119.900   1171.520  ; 
O2  P   OS           1   108.230    836.800  ; 
OH  P   OS           1   102.600    376.560  ; 
OS  P   OS           1   102.600    376.560  ; 
CT  S   CT           1    98.900    518.816  ; AA met
CT  S   S            1   103.700    569.024  ; AA cyx             (SCHERAGA  JPC 79,1428)
CT  SH  HS           1    96.000    359.824  ; changed from 44.0 based on methanethiol nmodes
HS  SH  HS           1    92.070    292.880  ; AA cys
F   CT  F            1   109.100    644.336  ; JCC,13,(1992),963;
F   CT  H1           1   109.500    418.400  ; new99
N   C   N            1   120.000    585.760  ; Added for Urea (same as N2-CA-N2) - EJS
H1  CT  SZ           1   109.500    418.400  ; AA cyx     changed based on NMA nmodes
CT  CT  SZ           1   108.600    418.400  ; AA cys
CT  CC  NZ           1   120.000    585.760  ; AA his
H5  CR  NZ           1   120.000    418.400  ; new99 his
H4  CV  NZ           1   120.000    418.400  ; new99 his
CR  NZ  CV           1   117.000    585.760  ; AA his
NA  CR  NZ           1   120.000    585.760  ; AA his
CC  CV  NZ           1   120.000    585.760  ; AA his
H4  CV  NZ           1   120.000    418.400  ; new99 his
CW  CC  NZ           1   120.000    585.760  ; AA his
CC  NZ  CR           1   117.000    585.760  ; AA his
CT  C   OZ           1   117.000    585.760  ;
OZ  C   O2           1   126.000    669.440  ; AA GLU            (SCH JPC 79,2379)


[ dihedraltypes ] 
;i  j   k  l	 func      phase      kd      pn
; LINE(494) CA  CA  CA  OH       4      180.00     4.60240     2 	 ; new99
; LINE(495) H5  O   C   OH       4      180.00     4.60240     2 	 ; new99
; LINE(496) H5  O   C   OS       4      180.00     4.60240     2 	 ; new99
; LINE(497) CM  CT  CM  HA       4      180.00     4.60240     2 	 ; new99
; LINE(498) CA  CA  CA  Br       4      180.00     4.60240     2 	 ; new99
; LINE(499) CM  H4  C   O        4      180.00     4.60240     2 	 ; new99
; LINE(500) C   CT  N   H        4      180.00     4.60240     2 	 ; new99
; LINE(501) C   CT  N   O        4      180.00     4.60240     2     ; new99
; LINE(502) CB  CK  N*  CT       4      180.00     4.18400     2	 ; 
; LINE(503) CK  CB	N*  CT	     4      180.00     4.18400     2     ;
; LINE(504) C   CM  N*  CT       4      180.00     4.18400     2	 ; dac guess, 9/94
; LINE(505) CT  N*  C   CM       4      180.00     4.18400     2     ; 
; LINE(506) CM  C   CM  CT       4      180.00     4.60240     2	 ; 
; LINE(507) CT  O   C   OH       4      180.00    43.93200     2	 ; 
; LINE(508) NA  CV  CC  CT       4      180.00     4.60240     2	 ; 
; LINE(509) NB  CW  CC  CT       4      180.00     4.60240     2	 ; 
; LINE(510) NA  CW  CC  CT       4      180.00     4.60240     2	 ; 
; LINE(511) CW  CB  C*  CT       4      180.00     4.60240     2	 ; 
; LINE(512) CA  CA  CA  CT       4      180.00     4.60240     2	 ; 
; LINE(513) C   CM  CM  CT       4      180.00     4.60240     2	 ; dac guess, 9/94
; LINE(514) NC  CM  CA  N2       4      180.00     4.60240     2	 ; dac guess, 9/94
; LINE(515) CB  NC  CA  N2       4      180.00     4.60240     2	 ; dac, 10/94
; LINE(516) NA  NC  CA  N2       4      180.00     4.60240     2	 ; dac, 10/94
; LINE(517) CA  CA  C   OH       4      180.00     4.60240     2	 ; 
; LINE(518) CT  CV  CC  NA       4      180.00     4.60240     2	 ; 
; LINE(519) CT  CW  CC  NB       4      180.00     4.60240     2	 ; 
; LINE(520) CT  CW  CC  NA       4      180.00     4.60240     2	 ; 
; LINE(521) CB  CT  C*  CW       4      180.00     4.60240     2	 ; 
; LINE(522) CM  N2  CA  NC       4      180.00     4.60240     2	 ; 
; LINE(523) CB  N2  CA  NC       4      180.00     4.60240     2	 ; 
; LINE(524) N2  NA  CA  NC       4      180.00     4.60240     2	 ; 
; LINE(525) N   N   C   O        4      180.00    43.93200     2	 ; urea
; LINE(526) X   O2  C   O2       4      180.00    43.93200     2	 ; JCC,7,(1986),230
; LINE(527) X   N2  CA  N2       4      180.00    43.93200     2	 ; JCC,7,(1986),230
; LINE(528) X   CT  N   CT       4      180.00     4.18400     2	 ; JCC,7,(1986),230
; LINE(529) X   X   C   O        4      180.00    43.93200     2	 ; JCC,7,(1986),230
; LINE(530) X   X   N   H        4      180.00     4.18400     2	 ; JCC,7,(1986),230
; LINE(531) X   X   N2  H        4      180.00     4.18400     2	 ; JCC,7,(1986),230
; LINE(532) X   X   NA  H        4      180.00     4.18400     2	 ; JCC,7,(1986),230
; LINE(533) X   X   CA  HA       4      180.00     4.60240     2	 ; bsd.on C6H6 nmodes
; LINE(534) X   X   CW  H4       4      180.00     4.60240     2	 ; 
; LINE(535) X   X   CR  H5       4      180.00     4.60240     2	 ; 
; LINE(536) X   X   CV  H4       4      180.00     4.60240     2	 ; 
; LINE(537) X   X   CQ  H5       4      180.00     4.60240     2	 ; 
; LINE(538) X   X   CK  H5       4      180.00     4.60240     2	 ; 
; LINE(539) X   X   CM  H4       4      180.00     4.60240     2	 ; 
; LINE(540) X   X   CM  HA       4      180.00     4.60240     2	 ; 
; LINE(541) X   X   CA  H4       4      180.00     4.60240     2	 ; bsd.on C6H6 nmodes 
; LINE(542) X   X   CA  H5       4      180.00     4.60240     2	 ; bsd.on C6H6 nmodes


[ dihedraltypes ] 
;i   j   k   l	   func	
; LINE(547)  CT  CT  OS  CT    9       0.0      1.60247     3   ; 
; LINE(548)  CT  CT  OS  CT    9     180.0      0.41840     2   ; 
; LINE(549)  C   N   CT  C     9       0.0      1.12968     2   ; new for 99sb
; LINE(550)  C   N   CT  C     9       0.0      1.75728     3   ; new for 99sb
; LINE(551)  N   CT  C   N     9     180.0      1.88280     1   ; new for 99sb
; LINE(552)  N   CT  C   N     9     180.0      6.61072     2   ; new for 99sb
; LINE(553)  N   CT  C   N     9     180.0      2.30120     3   ; new for 99sb
; LINE(554)  CT  CT  N   C     9       0.0      8.36800     1   ; new for 99sb
; LINE(555)  CT  CT  N   C     9       0.0      8.36800     2   ; new for 99sb
; LINE(556)  CT  CT  N   C     9       0.0      1.67360     3   ; new for 99sb
; LINE(557)  CT  CT  C   N     9       0.0      0.83680     1   ; new for 99sb
; LINE(558)  CT  CT  C   N     9       0.0      0.83680     2   ; new for 99sb
; LINE(559)  CT  CT  C   N     9       0.0      1.67360     3   ; new for 99sb
; LINE(560)  H   N   C   O     9     180.0     10.46000     2   ; JCC,7,(1986),230
; LINE(561)  H   N   C   O     9       0.0      8.36800     1   ; J.C.cistrans-NMA DE
; LINE(562)  CT  S   S   CT    9       0.0     14.64400     2   ; JCC,7,(1986),230
; LINE(563)  CT  S   S   CT    9       0.0      2.51040     3   ; JCC,7,(1986),230
; LINE(564)  OS  CT  CT  OS    9       0.0      0.60250     3   ; parm98, TC,PC,PAK
; LINE(565)  OS  CT  CT  OS    9       0.0      4.91620     2   ; Piotr et al.
; LINE(566)  OS  CT  CT  OH    9       0.0      0.60250     3   ; parm98, TC,PC,PAK
; LINE(567)  OS  CT  CT  OH    9       0.0      4.91620     2   ; parm98, TC,PC,PAK
; LINE(568)  OH  CT  CT  OH    9       0.0      0.60250     3   ; parm98, TC,PC,PAK
; LINE(569)  OH  CT  CT  OH    9       0.0      4.91620     2   ; parm98, TC,PC,PAK
; LINE(570)  OH  P   OS  CT    9       0.0      1.04600     3   ; JCC,7,(1986),230
; LINE(571)  OH  P   OS  CT    9       0.0      5.02080     2   ; gg&gt ene.631g*/mp2
; LINE(572)  OS  P   OS  CT    9       0.0      1.04600     3   ; JCC,7,(1986),230
; LINE(573)  OS  P   OS  CT    9       0.0      5.02080     2   ; gg&gt ene.631g*/mp2
; LINE(574)  OS  CT  N*  CK    9       0.0     10.46000     1   ; parm98, TC,PC,PAK
; LINE(575)  OS  CT  N*  CM    9       0.0     10.46000     1   ; parm98, TC,PC,PAK
; LINE(576)  H1  CT  C   O     9       0.0      3.34720     1   ; Junmei et al, 1999
; LINE(577)  H1  CT  C   O     9     180.0      0.33472     3   ; Junmei et al, 1999
; LINE(578)  HC  CT  C   O     9       0.0      3.34720     1   ; Junmei et al, 1999
; LINE(579)  HC  CT  C   O     9     180.0      0.33472     3   ; Junmei et al, 1999
; LINE(580)  HC  CT  CT  HC    9       0.0      0.62760     3   ; Junmei et al, 1999
; LINE(581)  HC  CT  CT  CT    9       0.0      0.66944     3   ; Junmei et al, 1999
; LINE(582)  HC  CT  CM  CM    9     180.0      1.58992     3   ; Junmei et al, 1999
; LINE(583)  HC  CT  CM  CM    9       0.0      4.81160     1   ; Junmei et al, 1999
; LINE(584)  HO  OH  CT  CT    9       0.0      0.66944     3   ; Junmei et al, 1999
; LINE(585)  HO  OH  CT  CT    9       0.0      1.04600     1   ; Junmei et al, 1999
; LINE(586)  HO  OH  C   O     9     180.0      9.62320     2   ; Junmei et al, 1999
; LINE(587)  HO  OH  C   O     9       0.0      7.94960     1   ; Junmei et al, 1999
; LINE(588)  CM  CM  C   O     9     180.0      9.10020     2   ; Junmei et al, 1999
; LINE(589)  CM  CM  C   O     9       0.0      1.25520     3   ; Junmei et al, 1999
; LINE(590)  CT  CM  CM  CT    9     180.0     27.82360     2   ; Junmei et al, 1999
; LINE(591)  CT  CM  CM  CT    9     180.0      7.94960     1   ; Junmei et al, 1999
; LINE(592)  CT  CT  CT  CT    9       0.0      0.75312     3   ; Junmei et al, 1999
; LINE(593)  CT  CT  CT  CT    9     180.0      1.04600     2   ; Junmei et al, 1999
; LINE(594)  CT  CT  CT  CT    9     180.0      0.83680     1   ; Junmei et al, 1999
; LINE(595)  CT  CT  OS  C     9       0.0      1.60247     3   ; Junmei et al, 1999
; LINE(596)  CT  CT  OS  C     9     180.0      3.34720     1   ; Junmei et al, 1999
; LINE(597)  CT  OS  CT  OS    9       0.0      0.41840     3   ; Junmei et al, 1999
; LINE(598)  CT  OS  CT  OS    9     180.0      3.55640     2   ; Junmei et al, 1999
; LINE(599)  CT  OS  CT  OS    9     180.0      5.64840     1   ; Junmei et al, 1999
; LINE(600)  O   C   OS  CT    9     180.0     11.29680     2   ; Junmei et al, 1999
; LINE(601)  O   C   OS  CT    9     180.0      5.85760     1   ; Junmei et al, 1999
; LINE(602)  F   CT  CT  F     9     180.0      5.02080     1   ; Junmei et al, 1999
; LINE(603)  Cl  CT  CT  Cl    9     180.0      1.88280     1   ; Junmei et al, 1999
; LINE(604)  Br  CT  CT  Br    9       0.0      0.00000     0   ; Junmei et al, 1999
; LINE(605)  H1  CT  CT  OS    9       0.0      1.04600     1   ; Junmei et al, 1999
; LINE(606)  H1  CT  CT  OH    9       0.0      1.04600     1   ; Junmei et al, 1999
; LINE(607)  H1  CT  CT  F     9       0.0      0.79496     1   ; Junmei et al, 1999
; LINE(608)  H1  CT  CT  Cl    9       0.0      1.04600     1   ; Junmei et al, 1999
; LINE(609)  H1  CT  CT  Br    9       0.0      2.30120     1   ; Junmei et al, 1999
; LINE(610)  HC  CT  CT  OS    9       0.0      1.04600     1   ; Junmei et al, 1999
; LINE(611)  HC  CT  CT  OH    9       0.0      1.04600     1   ; Junmei et al, 1999
; LINE(612)  HC  CT  CT  F     9       0.0      0.79496     1   ; Junmei et al, 1999
; LINE(613)  HC  CT  CT  Cl    9       0.0      1.04600     1   ; Junmei et al, 1999
; LINE(614)  HC  CT  CT  Br    9       0.0      2.30120     1   ; Junmei et al, 1999
; LINE(615)  CT  OS  CT  N*    9       0.0      1.60247     3   ; parm98.dat, TC,PC,PAK
; LINE(616)  CT  OS  CT  N*    9       0.0      2.71960     2   ; Piotr et al.
; LINE(617)  X   C   C   X     9     180.0     15.16700     2   ; Junmei et al, 1999
; LINE(618)  X   C   O   X     9     180.0     11.71520     2   ; Junmei et al, 1999
; LINE(619)  X   C   OS  X     9     180.0     11.29680     2   ; Junmei et al, 1999
; LINE(620)  X   CA  OH  X     9     180.0      3.76560     2   ; Junmei et al, 99
; LINE(621)  X   CM  OS  X     9     180.0      4.39320     2   ; Junmei et al, 1999
; LINE(622)  X   C   CA  X     9     180.0     15.16700     2   ; intrpol.bsd.on C6H6
; LINE(623)  X   C   CB  X     9     180.0     12.55200     2   ; intrpol.bsd.on C6H6
; LINE(624)  X   C   CM  X     9     180.0      9.10020     2   ; intrpol.bsd.on C6H6
; LINE(625)  X   C   N*  X     9     180.0      6.06680     2   ; JCC,7,(1986),230
; LINE(626)  X   C   NA  X     9     180.0      5.64840     2   ; JCC,7,(1986),230
; LINE(627)  X   C   NC  X     9     180.0     16.73600     2   ; JCC,7,(1986),230
; LINE(628)  X   C   OH  X     9     180.0      9.62320     2   ; Junmei et al, 1999
; LINE(629)  X   C   CT  X     9       0.0      0.00000     0   ; JCC,7,(1986),230
; LINE(630)  X   CA  CA  X     9     180.0     15.16700     2   ; intrpol.bsd.on C6H6
; LINE(631)  X   CA  CB  X     9     180.0     14.64400     2   ; intrpol.bsd.on C6H6
; LINE(632)  X   CA  CM  X     9     180.0     10.66920     2   ; intrpol.bsd.on C6H6
; LINE(633)  X   CA  CT  X     9       0.0      0.00000     0   ; JCC,7,(1986),230
; LINE(634)  X   CA  N2  X     9     180.0     10.04160     2   ; reinterpolated 93'
; LINE(635)  X   CA  NA  X     9     180.0      6.27600     2   ; JCC,7,(1986),230
; LINE(636)  X   CA  NC  X     9     180.0     20.08320     2   ; JCC,7,(1986),230
; LINE(637)  X   CB  CB  X     9     180.0     22.80280     2   ; intrpol.bsd.on C6H6
; LINE(638)  X   CB  N*  X     9     180.0      6.90360     2   ; JCC,7,(1986),230
; LINE(639)  X   CB  NB  X     9     180.0     10.66920     2   ; JCC,7,(1986),230
; LINE(640)  X   CB  NC  X     9     180.0     17.36360     2   ; JCC,7,(1986),230
; LINE(641)  X   CK  N*  X     9     180.0      7.11280     2   ; JCC,7,(1986),230
; LINE(642)  X   CK  NB  X     9     180.0     41.84000     2   ; JCC,7,(1986),230
; LINE(643)  X   CM  CM  X     9     180.0     27.82360     2   ; intrpol.bsd.on C6H6
; LINE(644)  X   CM  CT  X     9       0.0      0.00000     0   ; JCC,7,(1986),230
; LINE(645)  X   CM  N*  X     9     180.0      7.74040     2   ; JCC,7,(1986),230
; LINE(646)  X   CQ  NC  X     9     180.0     28.45120     2   ; JCC,7,(1986),230
; LINE(647)  X   CT  CT  X     9       0.0      0.65084     3   ; JCC,7,(1986),230
; LINE(648)  X   CT  N   X     9       0.0      0.00000     0   ; JCC,7,(1986),230
; LINE(649)  X   CT  N*  X     9       0.0      0.00000     0   ; JCC,7,(1986),230
; LINE(650)  X   CT  N2  X     9       0.0      0.00000     0   ; JCC,7,(1986),230
; LINE(651)  X   CT  OH  X     9       0.0      0.69733     3   ; JCC,7,(1986),230
; LINE(652)  X   CT  OS  X     9       0.0      1.60387     3   ; JCC,7,(1986),230
; LINE(653)  X   OH  P   X     9       0.0      1.04600     3   ; JCC,7,(1986),230
; LINE(654)  X   OS  P   X     9       0.0      1.04600     3   ; JCC,7,(1986),230
; LINE(655)  X   C   N   X     9     180.0     10.46000     2   ; AA,NMA
; LINE(656)  X   CT  N3  X     9       0.0      0.65084     3   ; JCC,7,(1986),230
; LINE(657)  X   CT  S   X     9       0.0      1.39467     3   ; JCC,7,(1986),230
; LINE(658)  X   CT  SH  X     9       0.0      1.04600     3   ; JCC,7,(1986),230
; LINE(659)  X   C*  CB  X     9     180.0      7.00820     2   ; intrpol.bsd.onC6H6aa
; LINE(660)  X   C*  CT  X     9       0.0      0.00000     0   ; JCC,7,(1986),230
; LINE(661)  X   C*  CW  X     9     180.0     27.30060     2   ; intrpol.bsd.on C6H6
; LINE(662)  X   CA  CN  X     9     180.0     15.16700     2   ; reinterpolated 93'
; LINE(663)  X   CB  CN  X     9     180.0     12.55200     2   ; reinterpolated 93'
; LINE(664)  X   CC  CT  X     9       0.0      0.00000     0   ; JCC,7,(1986),230
; LINE(665)  X   CC  CV  X     9     180.0     21.54760     2   ; intrpol.bsd.on C6H6
; LINE(666)  X   CC  CW  X     9     180.0     22.48900     2   ; intrpol.bsd.on C6H6
; LINE(667)  X   CC  NA  X     9     180.0      5.85760     2   ; JCC,7,(1986),230
; LINE(668)  X   CC  NB  X     9     180.0     10.04160     2   ; JCC,7,(1986),230
; LINE(669)  X   CN  NA  X     9     180.0      6.38060     2   ; reinterpolated 93'
; LINE(670)  X   CR  NA  X     9     180.0      9.72780     2   ; JCC,7,(1986),230
; LINE(671)  X   CR  NB  X     9     180.0     20.92000     2   ; JCC,7,(1986),230
; LINE(672)  X   CV  NB  X     9     180.0     10.04160     2   ; JCC,7,(1986),230
; LINE(673)  X   CW  NA  X     9     180.0      6.27600     2   ; JCC,7,(1986),230
; LINE(674)  X   CB  NZ  X     9     180.0     10.66920     2   ; JCC,7,(1986),230
; LINE(675)  X   CC  NZ  X     9     180.0     10.04160     2   ; JCC,7,(1986),230
; LINE(676)  X   CR  NZ  X     9     180.0     20.92000     2   ; JCC,7,(1986),230
; LINE(677)  X   CV  NZ  X     9     180.0     10.04160     2   ; JCC,7,(1986),230
; LINE(678)  NZ  CW  CC  CT    4      180.00     4.60240     2	 ; 
; LINE(679) X   OZ  C   O2       4      180.00    43.93200     2     ; JCC,7,(1986),230
; LINE(680) X   O2  C   OZ       4      180.00    43.93200     2     ; JCC,7,(1986),230


; Modified amino acid torsions in Amber99SB-ILDN
; These should not override the general torsion for the atom types,
; so to avoid introducing extra new atom types we list them explicitly for
; the residues in question:


[ implicit_genborn_params ] 
; atype      sar      st     pi       gbr       hct
;Br           0.1      1      1        0.125     0.85 ; H
C            0.172    1      1.554    0.17    0.72  ; C
CA           0.18     1      1.037    0.17    0.72  ; C
CB           0.172    0.012  1.554    0.17    0.72  ; C
CC           0.172    1      1.554    0.17    0.72  ; C
CN           0.172    0.012  1.554    0.17    0.72  ; C
CR           0.18     1      1.073    0.17    0.72  ; C
CT           0.18     1      1.276    0.17     0.72  ; C
CV           0.18     1      1.073    0.17    0.72  ; C
CW           0.18     1      1.073    0.17    0.72  ; C
C*           0.172    0.012  1.554    0.17    0.72  ; C
H            0.1      1      1        0.13     0.85  ; H
HC           0.1      1      1        0.12     0.85  ; H
H1           0.1      1      1        0.12     0.85  ; H
HA           0.1      1      1        0.12     0.85  ; H
H4           0.1      1      1        0.12     0.85  ; H
H5           0.1      1      1        0.12     0.85  ; H
HO           0.1      1      1        0.12     0.85  ; H
HS           0.1      1      1        0.12     0.85  ; H
HP           0.1      1      1        0.12     0.85  ; H
N            0.155    1      1.028    0.155   0.79  ; N
NA           0.155    1      1.028    0.155   0.79  ; N
NB           0.155    1      1.215    0.155   0.79  ; N
N2           0.16     1      1.215    0.155   0.79  ; N
N3           0.16     1      1.215    0.155    0.79  ; N
O            0.15     1      0.926    0.15     0.85  ; O
OH           0.152    1      1.080    0.15    0.85  ; O
O2           0.17     1      0.922    0.15     0.85  ; O
S            0.18     1      1.121    0.18    0.96  ; S
SH           0.18     1      1.121    0.18    0.96  ; S
; masscenters for vsites do not have gbsa parameters
MNH3         0        0      0        0         0 
MCH3         0        0      0        0         0 


; N.B: SIGMA is in nm and EPSILON in kj mol-1
[ atomtypes ] 
;NAME   AT.NUM  MASS     CHARGE  PTYPE  SIGMA   EPSILON
DU 1 1e+20 0 A 0 0 
DU_ DU 1e+20 0 A 0 0  ; scaled


; N.B: SIGMA is in nm and EPSILON in kj mol-1             

[ atomtypes ] 
;NAME   AT.NUM  MASS     CHARGE  PTYPE  SIGMA   EPSILON
c3 6 12.010 0.118 A 0.3398 0.4510 
c3_ c3 12.010 0.118 A 0.3398 0.240252  ; scaled
h2 1 1.008 0.110 A 0.2244 0.0870 
h2_ h2 1.008 0.110 A 0.2244 0.0463457  ; scaled
c3 6 12.010 -0.078 A 0.3398 0.4510 
c3_ c3 12.010 -0.078 A 0.3398 0.240252  ; scaled
hc 1 1.008 0.077 A 0.2600 0.0870 
hc_ hc 1.008 0.077 A 0.26 0.0463457  ; scaled
hc 1 1.008 0.077 A 0.2600 0.0870 
hc_ hc 1.008 0.077 A 0.26 0.0463457  ; scaled
c3 6 12.010 -0.148 A 0.3398 0.4510 
c3_ c3 12.010 -0.148 A 0.3398 0.240252  ; scaled
hc 1 1.008 0.093 A 0.2600 0.0870 
hc_ hc 1.008 0.093 A 0.26 0.0463457  ; scaled
c3 6 12.010 -0.102 A 0.3398 0.4510 
c3_ c3 12.010 -0.102 A 0.3398 0.240252  ; scaled
hc 1 1.008 0.068 A 0.2600 0.0870 
hc_ hc 1.008 0.068 A 0.26 0.0463457  ; scaled
hc 1 1.008 0.068 A 0.2600 0.0870 
hc_ hc 1.008 0.068 A 0.26 0.0463457  ; scaled
c3 6 12.010 0.038 A 0.3398 0.4510 
c3_ c3 12.010 0.038 A 0.3398 0.240252  ; scaled
h1 1 1.008 0.041 A 0.2422 0.0870 
h1_ h1 1.008 0.041 A 0.2422 0.0463457  ; scaled
h1 1 1.008 0.041 A 0.2422 0.0870 
h1_ h1 1.008 0.041 A 0.2422 0.0463457  ; scaled
n 7 14.010 -0.428 A 0.3181 0.6845 
n_ n 14.010 -0.428 A 0.3181 0.364639  ; scaled
hn 1 1.008 0.298 A 0.1106 0.0418 
hn_ hn 1.008 0.298 A 0.1106 0.0222672  ; scaled
n 7 14.010 -0.368 A 0.3181 0.6845 
n_ n 14.010 -0.368 A 0.3181 0.364639  ; scaled
hn 1 1.008 0.306 A 0.1106 0.0418 
hn_ hn 1.008 0.306 A 0.1106 0.0222672  ; scaled
c3 6 12.010 0.004 A 0.3398 0.4510 
c3_ c3 12.010 0.004 A 0.3398 0.240252  ; scaled
h1 1 1.008 0.083 A 0.2422 0.0870 
h1_ h1 1.008 0.083 A 0.2422 0.0463457  ; scaled
c3 6 12.010 -0.120 A 0.3398 0.4510 
c3_ c3 12.010 -0.120 A 0.3398 0.240252  ; scaled
hc 1 1.008 0.130 A 0.2600 0.0870 
hc_ hc 1.008 0.130 A 0.26 0.0463457  ; scaled
c3 6 12.010 -0.131 A 0.3398 0.4510 
c3_ c3 12.010 -0.131 A 0.3398 0.240252  ; scaled
hc 1 1.008 0.108 A 0.2600 0.0870 
hc_ hc 1.008 0.108 A 0.26 0.0463457  ; scaled
c3 6 12.010 0.047 A 0.3398 0.4510 
c3_ c3 12.010 0.047 A 0.3398 0.240252  ; scaled
h1 1 1.008 0.067 A 0.2422 0.0870 
h1_ h1 1.008 0.067 A 0.2422 0.0463457  ; scaled
h1 1 1.008 0.067 A 0.2422 0.0870 
h1_ h1 1.008 0.067 A 0.2422 0.0463457  ; scaled
c3 6 12.010 -0.071 A 0.3398 0.4510 
c3_ c3 12.010 -0.071 A 0.3398 0.240252  ; scaled
hc 1 1.008 0.045 A 0.2600 0.0870 
hc_ hc 1.008 0.045 A 0.26 0.0463457  ; scaled
hc 1 1.008 0.045 A 0.2600 0.0870 
hc_ hc 1.008 0.045 A 0.26 0.0463457  ; scaled
hc 1 1.008 0.045 A 0.2600 0.0870 
hc_ hc 1.008 0.045 A 0.26 0.0463457  ; scaled
c3 6 12.010 -0.071 A 0.3398 0.4510 
c3_ c3 12.010 -0.071 A 0.3398 0.240252  ; scaled
hc 1 1.008 0.044 A 0.2600 0.0870 
hc_ hc 1.008 0.044 A 0.26 0.0463457  ; scaled
hc 1 1.008 0.044 A 0.2600 0.0870 
hc_ hc 1.008 0.044 A 0.26 0.0463457  ; scaled
hc 1 1.008 0.044 A 0.2600 0.0870 
hc_ hc 1.008 0.044 A 0.26 0.0463457  ; scaled
c3 6 12.010 -0.007 A 0.3398 0.4510 
c3_ c3 12.010 -0.007 A 0.3398 0.240252  ; scaled
h1 1 1.008 0.100 A 0.2422 0.0870 
h1_ h1 1.008 0.100 A 0.2422 0.0463457  ; scaled
n 7 14.010 -0.331 A 0.3181 0.6845 
n_ n 14.010 -0.331 A 0.3181 0.364639  ; scaled
hn 1 1.008 0.307 A 0.1106 0.0418 
hn_ hn 1.008 0.307 A 0.1106 0.0222672  ; scaled
c3 6 12.010 -0.098 A 0.3398 0.4510 
c3_ c3 12.010 -0.098 A 0.3398 0.240252  ; scaled
hc 1 1.008 0.048 A 0.2600 0.0870 
hc_ hc 1.008 0.048 A 0.26 0.0463457  ; scaled
hc 1 1.008 0.048 A 0.2600 0.0870 
hc_ hc 1.008 0.048 A 0.26 0.0463457  ; scaled
hc 1 1.008 0.048 A 0.2600 0.0870 
hc_ hc 1.008 0.048 A 0.26 0.0463457  ; scaled
c3 6 12.010 -0.105 A 0.3398 0.4510 
c3_ c3 12.010 -0.105 A 0.3398 0.240252  ; scaled
hc 1 1.008 0.048 A 0.2600 0.0870 
hc_ hc 1.008 0.048 A 0.26 0.0463457  ; scaled
hc 1 1.008 0.048 A 0.2600 0.0870 
hc_ hc 1.008 0.048 A 0.26 0.0463457  ; scaled
hc 1 1.008 0.048 A 0.2600 0.0870 
hc_ hc 1.008 0.048 A 0.26 0.0463457  ; scaled
c3 6 12.010 -0.094 A 0.3398 0.4510 
c3_ c3 12.010 -0.094 A 0.3398 0.240252  ; scaled
hc 1 1.008 0.044 A 0.2600 0.0870 
hc_ hc 1.008 0.044 A 0.26 0.0463457  ; scaled
hc 1 1.008 0.044 A 0.2600 0.0870 
hc_ hc 1.008 0.044 A 0.26 0.0463457  ; scaled
hc 1 1.008 0.044 A 0.2600 0.0870 
hc_ hc 1.008 0.044 A 0.26 0.0463457  ; scaled
c1 6 12.010 -0.138 A 0.3479 0.6678 
c1_ c1 12.010 -0.138 A 0.3479 0.355743  ; scaled
n1 7 14.010 -0.031 A 0.3274 0.4594 
n1_ n1 14.010 -0.031 A 0.3274 0.244726  ; scaled
c 6 12.010 0.631 A 0.3315 0.4134 
c_ c 12.010 0.631 A 0.3315 0.220222  ; scaled
o 8 16.000 -0.627 A 0.3048 0.6121 
o_ o 16.000 -0.627 A 0.3048 0.326071  ; scaled
c 6 12.010 0.502 A 0.3315 0.4134 
c_ c 12.010 0.502 A 0.3315 0.220222  ; scaled
o 8 16.000 -0.543 A 0.3048 0.6121 
o_ o 16.000 -0.543 A 0.3048 0.326071  ; scaled
c3 6 12.010 -0.077 A 0.3398 0.4510 
c3_ c3 12.010 -0.077 A 0.3398 0.240252  ; scaled
n 7 14.010 -0.231 A 0.3181 0.6845 
n_ n 14.010 -0.231 A 0.3181 0.364639  ; scaled
c 6 12.010 0.488 A 0.3315 0.4134 
c_ c 12.010 0.488 A 0.3315 0.220222  ; scaled
o 8 16.000 -0.591 A 0.3048 0.6121 
o_ o 16.000 -0.591 A 0.3048 0.326071  ; scaled
c 6 12.010 0.473 A 0.3315 0.4134 
c_ c 12.010 0.473 A 0.3315 0.220222  ; scaled
o 8 16.000 -0.495 A 0.3048 0.6121 
o_ o 16.000 -0.495 A 0.3048 0.326071  ; scaled
c3 6 12.010 0.562 A 0.3398 0.4510 
c3_ c3 12.010 0.562 A 0.3398 0.240252  ; scaled
f 9 19.000 -0.226 A 0.3034 0.3481 
f_ f 19.000 -0.226 A 0.3034 0.185436  ; scaled
f 9 19.000 -0.202 A 0.3034 0.3481 
f_ f 19.000 -0.202 A 0.3034 0.185436  ; scaled
f 9 19.000 -0.229 A 0.3034 0.3481 
f_ f 19.000 -0.229 A 0.3034 0.185436  ; scaled
c3 6 12.010 -0.049 A 0.3398 0.4510 
c3_ c3 12.010 -0.049 A 0.3398 0.240252  ; scaled


; Molecule topology/parameters starts below
[ moleculetype ] 
; Name               nrexcl
  LIG                  3  


; Atomic types, pdb names  and groups are defined below

[ atoms ] 
;AT.NUM   TYPE   RESID   RESNAME PDB-NAME  IGRP    CHRGE    MASS
1 c3_ 1 LIG c01 1 0.0858326 12.0100 
2 h2_ 1 LIG h01 1 0.0803586 1.0080 
3 c3_ 1 LIG c02 2 -0.0569298 12.0100 
4 hc_ 1 LIG h02 2 0.055908 1.0080 
5 hc_ 1 LIG h03 2 0.055908 1.0080 
6 c3_ 1 LIG c03 3 -0.108094 12.0100 
7 hc_ 1 LIG h04 3 0.0675859 1.0080 
8 c3_ 1 LIG c04 4 -0.0743737 12.0100 
9 hc_ 1 LIG h05 4 0.049996 1.0080 
10 hc_ 1 LIG h06 4 0.049996 1.0080 
11 c3_ 1 LIG c05 5 0.027954 12.0100 
12 h1_ 1 LIG h07 5 0.0301436 1.0080 
13 h1_ 1 LIG h08 5 0.0301436 1.0080 
14 n_ 1 LIG n06 6 -0.312603 14.0100 
15 hn_ 1 LIG h09 6 0.217355 1.0080 
16 n_ 1 LIG n07 7 -0.268592 14.0100 
17 hn_ 1 LIG h10 7 0.223267 1.0080 
18 c3_ 1 LIG c08 8 0.00299246 12.0100 
19 h1_ 1 LIG h11 8 0.0607251 1.0080 
20 c3_ 1 LIG c09 9 -0.0872923 12.0100 
21 hc_ 1 LIG h12 9 0.094664 1.0080 
22 c3_ 1 LIG c10 10 -0.0956858 12.0100 
23 hc_ 1 LIG h13 10 0.0790448 1.0080 
24 c3_ 1 LIG c11 11 0.0341579 12.0100 
25 h1_ 1 LIG h14 11 0.0489012 1.0080 
26 h1_ 1 LIG h15 11 0.0489012 1.0080 
27 c3_ 1 LIG c12 12 -0.0520397 12.0100 
28 hc_ 1 LIG h16 12 0.0326981 1.0080 
29 hc_ 1 LIG h17 12 0.0326981 1.0080 
30 hc_ 1 LIG h18 12 0.0326981 1.0080 
31 c3_ 1 LIG c13 13 -0.0516017 12.0100 
32 hc_ 1 LIG h19 13 0.0324062 1.0080 
33 hc_ 1 LIG h20 13 0.0324062 1.0080 
34 hc_ 1 LIG h21 13 0.0324062 1.0080 
35 c3_ 1 LIG c14 14 -0.00540103 12.0100 
36 h1_ 1 LIG h22 14 0.072768 1.0080 
37 n_ 1 LIG n15 15 -0.241587 14.0100 
38 hn_ 1 LIG h23 15 0.223851 1.0080 
39 c3_ 1 LIG c16 16 -0.0718191 12.0100 
40 hc_ 1 LIG h24 16 0.0349607 1.0080 
41 hc_ 1 LIG h25 16 0.0349607 1.0080 
42 hc_ 1 LIG h26 16 0.0349607 1.0080 
43 c3_ 1 LIG c17 17 -0.0767822 12.0100 
44 hc_ 1 LIG h27 17 0.0351067 1.0080 
45 hc_ 1 LIG h28 17 0.0351067 1.0080 
46 hc_ 1 LIG h29 17 0.0351067 1.0080 
47 c3_ 1 LIG c18 18 -0.0688267 12.0100 
48 hc_ 1 LIG h30 18 0.0323332 1.0080 
49 hc_ 1 LIG h31 18 0.0323332 1.0080 
50 hc_ 1 LIG h32 18 0.0323332 1.0080 
51 c1_ 1 LIG c19 19 -0.100795 12.0100 
52 n1_ 1 LIG n20 19 -0.0226989 14.0100 
53 c_ 1 LIG c21 20 0.460328 12.0100 
54 o_ 1 LIG o22 20 -0.457409 16.0000 
55 c_ 1 LIG c23 21 0.366613 12.0100 
56 o_ 1 LIG o24 21 -0.3961 16.0000 
57 c3_ 1 LIG c25 22 -0.0561999 12.0100 
58 n_ 1 LIG n26 23 -0.168454 14.0100 
59 c_ 1 LIG c27 23 0.35603 12.0100 
60 o_ 1 LIG o28 23 -0.430988 16.0000 
61 c_ 1 LIG c29 24 0.345082 12.0100 
62 o_ 1 LIG o30 24 -0.361431 16.0000 
63 c3_ 1 LIG c31 24 0.410113 12.0100 
64 f_ 1 LIG f01 24 -0.165315 19.0000 
65 f_ 1 LIG f02 24 -0.147799 19.0000 
66 f_ 1 LIG f03 24 -0.167432 19.0000 
67 c3_ 1 LIG c32 25 -0.0355446 12.0100 


; Stretching parameters are defined below

[ bonds ] 
;   I1    I2  TYPE      r0(nm)   K(kJ/nm^2/mol) 
     1    51     1      0.1467     123787.824 
     1     3     1      0.1538      97286.368 
     1    16     1      0.1462     110361.368 
     1     2     1      0.1096     157874.873 
     3     6     1      0.1538      97286.368 
     3     4     1      0.1097     157284.929 
     3     5     1      0.1097     157284.929 
     6     8     1      0.1538      97286.368 
     6    53     1      0.1524     101763.248 
     6     7     1      0.1097     157284.929 
     8    11     1      0.1538      97286.368 
     8     9     1      0.1097     157284.929 
     8    10     1      0.1097     157284.929 
    11    14     1      0.1462     110361.368 
    11    12     1      0.1097     157284.929 
    11    13     1      0.1097     157284.929 
    14    53     1      0.1379     149038.265 
    14    15     1      0.1013     220626.505 
    16    55     1      0.1379     149038.265 
    16    17     1      0.1013     220626.505 
    18    55     1      0.1524     101763.248 
    18    20     1      0.1538      97286.368 
    18    58     1      0.1462     110361.368 
    18    19     1      0.1097     157284.929 
    20    22     1      0.1538      97286.368 
    20    57     1      0.1538      97286.368 
    20    21     1      0.1097     157284.929 
    22    57     1      0.1538      97286.368 
    22    24     1      0.1538      97286.368 
    22    23     1      0.1097     157284.929 
    24    58     1      0.1462     110361.368 
    24    25     1      0.1097     157284.929 
    24    26     1      0.1097     157284.929 
    27    57     1      0.1538      97286.368 
    27    28     1      0.1097     157284.929 
    27    29     1      0.1097     157284.929 
    27    30     1      0.1097     157284.929 
    31    57     1      0.1538      97286.368 
    31    32     1      0.1097     157284.929 
    31    33     1      0.1097     157284.929 
    31    34     1      0.1097     157284.929 
    35    59     1      0.1524     101763.248 
    35    37     1      0.1462     110361.368 
    35    67     1      0.1538      97286.368 
    35    36     1      0.1097     157284.929 
    37    61     1      0.1379     149038.265 
    37    38     1      0.1013     220626.505 
    39    67     1      0.1538      97286.368 
    39    40     1      0.1097     157284.929 
    39    41     1      0.1097     157284.929 
    39    42     1      0.1097     157284.929 
    43    67     1      0.1538      97286.368 
    43    44     1      0.1097     157284.929 
    43    45     1      0.1097     157284.929 
    43    46     1      0.1097     157284.929 
    47    67     1      0.1538      97286.368 
    47    48     1      0.1097     157284.929 
    47    49     1      0.1097     157284.929 
    47    50     1      0.1097     157284.929 
    51    52     1      0.1153     373020.337 
    53    54     1      0.1218     273035.289 
    55    56     1      0.1218     273035.289 
    58    59     1      0.1379     149038.265 
    59    60     1      0.1218     273035.289 
    61    62     1      0.1218     273035.289 
    61    63     1      0.1524     101763.248 
    63    64     1      0.1350     147548.761 
    63    65     1      0.1350     147548.761 
    63    66     1      0.1350     147548.761 


; Bending parameters are defined below

[ angles ] 
;   I1    I2    I3  TYPE    theta(deg)  K(kJ/rad^2/mol)
     1    51    52     1      178.58      306.33575 
     1     3     6     1      111.51      271.49139 
     1     3     4     1      109.80      195.87814 
     1     3     5     1      109.80      195.87814 
     1    16    55     1      120.69      273.01437 
     1    16    17     1      117.68      193.07905 
     2     1    51     1      111.78      195.56016 
     2     1     3     1      110.22      195.51832 
     2     1    16     1      107.28      259.44147 
     3     1    51     1      111.71      277.29879 
     3     1    16     1      111.61      347.94563 
     3     6     8     1      111.51      271.49139 
     3     6    53     1      111.04      273.24449 
     3     6     7     1      109.80      195.87814 
     4     3     6     1      109.80      195.87814 
     4     3     5     1      107.58      163.00864 
     5     3     6     1      109.80      195.87814 
     6     8    11     1      111.51      271.49139 
     6     8     9     1      109.80      195.87814 
     6     8    10     1      109.80      195.87814 
     6    53    14     1      115.18      352.56895 
     6    53    54     1      123.20      353.76557 
     7     6     8     1      109.80      195.87814 
     7     6    53     1      108.77      198.36762 
     8     6    53     1      111.04      273.24449 
     8    11    14     1      111.61      347.94563 
     8    11    12     1      109.56      196.09571 
     8    11    13     1      109.56      196.09571 
     9     8    11     1      109.80      195.87814 
     9     8    10     1      107.58      163.00864 
    10     8    11     1      109.80      195.87814 
    11    14    53     1      120.69      273.01437 
    11    14    15     1      117.68      193.07905 
    12    11    14     1      108.88      257.50010 
    12    11    13     1      108.46      162.34757 
    13    11    14     1      108.88      257.50010 
    14    53    54     1      123.05      476.18523 
    15    14    53     1      117.55      203.72314 
    16     1    51     1      112.38      355.53540 
    16    55    56     1      123.05      476.18523 
    16    55    18     1      115.18      352.56895 
    17    16    55     1      117.55      203.72314 
    18    55    56     1      123.20      353.76557 
    18    20    22     1      111.51      271.49139 
    18    20    57     1      111.51      271.49139 
    18    20    21     1      109.80      195.87814 
    18    58    24     1      115.64      271.45792 
    18    58    59     1      120.69      273.01437 
    19    18    55     1      108.22      198.86970 
    19    18    20     1      109.56      196.09571 
    19    18    58     1      108.88      257.50010 
    20    18    55     1      111.04      273.24449 
    20    18    58     1      111.61      347.94563 
    20    22    24     1      111.51      271.49139 
    20    22    23     1      109.80      195.87814 
    20    57    27     1      111.51      271.49139 
    20    57    31     1      111.51      271.49139 
    21    20    22     1      109.80      195.87814 
    21    20    57     1      109.80      195.87814 
    22    57    27     1      111.51      271.49139 
    22    57    31     1      111.51      271.49139 
    22    24    58     1      111.61      347.94563 
    22    24    25     1      109.56      196.09571 
    22    24    26     1      109.56      196.09571 
    23    22    57     1      109.80      195.87814 
    23    22    24     1      109.80      195.87814 
    24    22    57     1      111.51      271.49139 
    24    58    59     1      120.69      273.01437 
    25    24    58     1      108.88      257.50010 
    25    24    26     1      108.46      162.34757 
    26    24    58     1      108.88      257.50010 
    27    57    31     1      111.51      271.49139 
    28    27    57     1      109.80      195.87814 
    28    27    29     1      107.58      163.00864 
    28    27    30     1      107.58      163.00864 
    29    27    57     1      109.80      195.87814 
    29    27    30     1      107.58      163.00864 
    30    27    57     1      109.80      195.87814 
    32    31    57     1      109.80      195.87814 
    32    31    33     1      107.58      163.00864 
    32    31    34     1      107.58      163.00864 
    33    31    57     1      109.80      195.87814 
    33    31    34     1      107.58      163.00864 
    34    31    57     1      109.80      195.87814 
    35    59    58     1      115.18      352.56895 
    35    59    60     1      123.20      353.76557 
    35    37    61     1      120.69      273.01437 
    35    37    38     1      117.68      193.07905 
    35    67    39     1      111.51      271.49139 
    35    67    43     1      111.51      271.49139 
    35    67    47     1      111.51      271.49139 
    36    35    59     1      108.22      198.86970 
    36    35    37     1      108.88      257.50010 
    36    35    67     1      109.56      196.09571 
    37    35    59     1      109.06      353.71536 
    37    35    67     1      111.61      347.94563 
    37    61    62     1      123.05      476.18523 
    37    61    63     1      115.18      352.56895 
    38    37    61     1      117.55      203.72314 
    39    67    43     1      111.51      271.49139 
    39    67    47     1      111.51      271.49139 
    40    39    67     1      109.80      195.87814 
    40    39    41     1      107.58      163.00864 
    40    39    42     1      107.58      163.00864 
    41    39    67     1      109.80      195.87814 
    41    39    42     1      107.58      163.00864 
    42    39    67     1      109.80      195.87814 
    43    67    47     1      111.51      271.49139 
    44    43    67     1      109.80      195.87814 
    44    43    45     1      107.58      163.00864 
    44    43    46     1      107.58      163.00864 
    45    43    67     1      109.80      195.87814 
    45    43    46     1      107.58      163.00864 
    46    43    67     1      109.80      195.87814 
    48    47    67     1      109.80      195.87814 
    48    47    49     1      107.58      163.00864 
    48    47    50     1      107.58      163.00864 
    49    47    67     1      109.80      195.87814 
    49    47    50     1      107.58      163.00864 
    50    47    67     1      109.80      195.87814 
    55    18    58     1      109.06      353.71536 
    58    59    60     1      123.05      476.18523 
    59    35    67     1      111.04      273.24449 
    61    63    64     1      110.00      368.81123 
    61    63    65     1      110.00      368.81123 
    61    63    66     1      110.00      368.81123 
    62    61    63     1      123.20      353.76557 
    64    63    65     1      107.36      508.58612 
    64    63    66     1      107.36      508.58612 
    65    63    66     1      107.36      508.58612 


; Proper Torsion parameters are defined below

[ dihedrals ] 
;   I1    I2    I3    I4   TYPE   theta(deg) K(kJ/rad^2/mol)     N
1 3 6 8 1 0.0000 0.289740401181 3 
1 3 6 8 1 180.0000 0.646389047239 2 
1 3 6 8 1 0.0000 0.245152661562 1 
1 3 6 53 1 0.0000 0.2228854272 3 
1 3 6 7 1 0.0000 0.178297687581 3 
1 3 6 7 1 0.0000 0.178297687581 3 
1 16 55 56 1 180.0000 5.57213568001 2 
1 16 55 18 1 180.0000 0.579480802362 2 
1 16 55 18 1 0.0000 1.114427136 1 
2 1 51 52 1 0.0000 0 2 
2 1 3 6 1 0.0000 0.347699135597 3 
2 1 3 4 1 0.0000 0.347699135597 3 
2 1 3 5 1 0.0000 0.347699135597 3 
2 1 16 55 1 0.0000 0 2 
2 1 16 17 1 0.0000 0 2 
3 1 51 52 1 0.0000 0 2 
3 1 16 55 1 180.0000 0.2228854272 4 
3 1 16 55 1 0.0000 0.37891588042 3 
3 1 16 55 1 180.0000 2.27344201162 1 
3 1 16 55 1 180.0000 1.4487552768 4 
3 1 16 55 1 180.0000 0.0668549739809 3 
3 1 16 55 1 0.0000 5.03718934637 1 
3 1 16 17 1 0.0000 0 2 
3 6 8 11 1 0.0000 0.289740401181 3 
3 6 8 11 1 180.0000 0.646389047239 2 
3 6 8 11 1 0.0000 0.245152661562 1 
3 6 8 9 1 0.0000 0.178297687581 3 
3 6 8 9 1 0.0000 0.178297687581 3 
3 6 8 10 1 0.0000 0.178297687581 3 
3 6 8 10 1 0.0000 0.178297687581 3 
3 6 53 14 1 0.0000 0 4 
3 6 53 14 1 180.0000 1.58246522476 2 
3 6 53 54 1 180.0000 0.60180130762 2 
3 6 53 54 1 180.0000 0.0668549739809 2 
3 6 53 54 1 180.0000 1.2258698496 3 
3 6 53 54 1 0.0000 1.64937346964 1 
4 3 1 51 1 0.0000 0.347699135597 3 
4 3 1 16 1 0.0000 0.347699135597 3 
4 3 6 8 1 0.0000 0.178297687581 3 
4 3 6 8 1 0.0000 0.178297687581 3 
4 3 6 53 1 0.0000 0.347699135597 3 
4 3 6 7 1 0.0000 0.267473166819 3 
5 3 1 51 1 0.0000 0.347699135597 3 
5 3 1 16 1 0.0000 0.347699135597 3 
5 3 6 8 1 0.0000 0.178297687581 3 
5 3 6 8 1 0.0000 0.178297687581 3 
5 3 6 53 1 0.0000 0.347699135597 3 
5 3 6 7 1 0.0000 0.267473166819 3 
6 3 1 51 1 0.0000 0.347699135597 3 
6 3 1 16 1 0.0000 0.2228854272 3 
6 8 11 14 1 0.0000 0.2228854272 3 
6 8 11 12 1 0.0000 0.347699135597 3 
6 8 11 13 1 0.0000 0.347699135597 3 
6 53 14 11 1 180.0000 0.579480802362 2 
6 53 14 11 1 0.0000 1.114427136 1 
6 53 14 15 1 180.0000 5.57213568001 2 
7 6 8 11 1 0.0000 0.178297687581 3 
7 6 8 11 1 0.0000 0.178297687581 3 
7 6 8 9 1 0.0000 0.267473166819 3 
7 6 8 10 1 0.0000 0.267473166819 3 
7 6 53 14 1 0.0000 0 2 
7 6 53 54 1 0.0000 1.84993839158 1 
7 6 53 54 1 180.0000 0.0891754792383 3 
8 6 53 14 1 0.0000 0 4 
8 6 53 14 1 180.0000 1.58246522476 2 
8 6 53 54 1 180.0000 0.60180130762 2 
8 6 53 54 1 180.0000 0.0668549739809 2 
8 6 53 54 1 180.0000 1.2258698496 3 
8 6 53 54 1 0.0000 1.64937346964 1 
8 11 14 53 1 180.0000 0.2228854272 4 
8 11 14 53 1 0.0000 0.37891588042 3 
8 11 14 53 1 180.0000 2.27344201162 1 
8 11 14 53 1 180.0000 1.4487552768 4 
8 11 14 53 1 180.0000 0.0668549739809 3 
8 11 14 53 1 0.0000 5.03718934637 1 
8 11 14 15 1 0.0000 0 2 
9 8 6 53 1 0.0000 0.347699135597 3 
9 8 11 14 1 0.0000 0.347699135597 3 
9 8 11 12 1 0.0000 0.347699135597 3 
9 8 11 13 1 0.0000 0.347699135597 3 
10 8 6 53 1 0.0000 0.347699135597 3 
10 8 11 14 1 0.0000 0.347699135597 3 
10 8 11 12 1 0.0000 0.347699135597 3 
10 8 11 13 1 0.0000 0.347699135597 3 
11 8 6 53 1 0.0000 0.2228854272 3 
11 14 53 54 1 180.0000 5.57213568001 2 
12 11 14 53 1 0.0000 0 2 
12 11 14 15 1 0.0000 0 2 
13 11 14 53 1 0.0000 0 2 
13 11 14 15 1 0.0000 0 2 
15 14 53 54 1 180.0000 5.57213568001 2 
15 14 53 54 1 0.0000 4.457708544 1 
16 1 51 52 1 0.0000 0 2 
16 55 18 20 1 0.0000 0 4 
16 55 18 20 1 180.0000 1.58246522476 2 
16 55 18 58 1 180.0000 0.2228854272 1 
16 55 18 58 1 180.0000 4.72518171082 2 
16 55 18 19 1 0.0000 0 2 
17 16 1 51 1 0.0000 0 2 
17 16 55 56 1 180.0000 5.57213568001 2 
17 16 55 56 1 0.0000 4.457708544 1 
17 16 55 18 1 180.0000 5.57213568001 2 
18 20 22 57 1 0.0000 0.289740401181 3 
18 20 22 57 1 180.0000 0.646389047239 2 
18 20 22 57 1 0.0000 0.245152661562 1 
18 20 22 24 1 0.0000 0.289740401181 3 
18 20 22 24 1 180.0000 0.646389047239 2 
18 20 22 24 1 0.0000 0.245152661562 1 
18 20 22 23 1 0.0000 0.178297687581 3 
18 20 22 23 1 0.0000 0.178297687581 3 
18 20 57 22 1 0.0000 0.289740401181 3 
18 20 57 22 1 180.0000 0.646389047239 2 
18 20 57 22 1 0.0000 0.245152661562 1 
18 20 57 27 1 0.0000 0.289740401181 3 
18 20 57 27 1 180.0000 0.646389047239 2 
18 20 57 27 1 0.0000 0.245152661562 1 
18 20 57 31 1 0.0000 0.289740401181 3 
18 20 57 31 1 180.0000 0.646389047239 2 
18 20 57 31 1 0.0000 0.245152661562 1 
18 58 24 22 1 0.0000 0 2 
18 58 24 25 1 0.0000 0 2 
18 58 24 26 1 0.0000 0 2 
18 58 59 60 1 180.0000 5.57213568001 2 
18 58 59 35 1 180.0000 0.579480802362 2 
18 58 59 35 1 0.0000 1.114427136 1 
19 18 55 56 1 0.0000 1.7830834176 1 
19 18 55 56 1 180.0000 0.178297687581 3 
19 18 20 22 1 0.0000 0.347699135597 3 
19 18 20 57 1 0.0000 0.347699135597 3 
19 18 20 21 1 0.0000 0.347699135597 3 
19 18 58 24 1 0.0000 0 2 
19 18 58 59 1 0.0000 0 2 
20 18 55 56 1 180.0000 0.60180130762 2 
20 18 55 56 1 180.0000 0.0668549739809 2 
20 18 55 56 1 180.0000 1.2258698496 3 
20 18 55 56 1 0.0000 1.64937346964 1 
20 18 58 24 1 0.0000 0 2 
20 18 58 59 1 180.0000 0.2228854272 4 
20 18 58 59 1 0.0000 0.37891588042 3 
20 18 58 59 1 180.0000 2.27344201162 1 
20 18 58 59 1 180.0000 1.4487552768 4 
20 18 58 59 1 180.0000 0.0668549739809 3 
20 18 58 59 1 0.0000 5.03718934637 1 
20 22 57 27 1 0.0000 0.289740401181 3 
20 22 57 27 1 180.0000 0.646389047239 2 
20 22 57 27 1 0.0000 0.245152661562 1 
20 22 57 31 1 0.0000 0.289740401181 3 
20 22 57 31 1 180.0000 0.646389047239 2 
20 22 57 31 1 0.0000 0.245152661562 1 
20 22 24 58 1 0.0000 0.2228854272 3 
20 22 24 25 1 0.0000 0.347699135597 3 
20 22 24 26 1 0.0000 0.347699135597 3 
20 57 22 24 1 0.0000 0.289740401181 3 
20 57 22 24 1 180.0000 0.646389047239 2 
20 57 22 24 1 0.0000 0.245152661562 1 
20 57 22 23 1 0.0000 0.178297687581 3 
20 57 22 23 1 0.0000 0.178297687581 3 
20 57 27 28 1 0.0000 0.178297687581 3 
20 57 27 28 1 0.0000 0.178297687581 3 
20 57 27 29 1 0.0000 0.178297687581 3 
20 57 27 29 1 0.0000 0.178297687581 3 
20 57 27 30 1 0.0000 0.178297687581 3 
20 57 27 30 1 0.0000 0.178297687581 3 
20 57 31 32 1 0.0000 0.178297687581 3 
20 57 31 32 1 0.0000 0.178297687581 3 
20 57 31 33 1 0.0000 0.178297687581 3 
20 57 31 33 1 0.0000 0.178297687581 3 
20 57 31 34 1 0.0000 0.178297687581 3 
20 57 31 34 1 0.0000 0.178297687581 3 
21 20 18 55 1 0.0000 0.347699135597 3 
21 20 18 58 1 0.0000 0.347699135597 3 
21 20 22 57 1 0.0000 0.178297687581 3 
21 20 22 57 1 0.0000 0.178297687581 3 
21 20 22 24 1 0.0000 0.178297687581 3 
21 20 22 24 1 0.0000 0.178297687581 3 
21 20 22 23 1 0.0000 0.267473166819 3 
21 20 57 22 1 0.0000 0.178297687581 3 
21 20 57 22 1 0.0000 0.178297687581 3 
21 20 57 27 1 0.0000 0.178297687581 3 
21 20 57 27 1 0.0000 0.178297687581 3 
21 20 57 31 1 0.0000 0.178297687581 3 
21 20 57 31 1 0.0000 0.178297687581 3 
22 20 18 55 1 0.0000 0.2228854272 3 
22 20 18 58 1 0.0000 0.2228854272 3 
22 20 57 27 1 0.0000 0.289740401181 3 
22 20 57 27 1 180.0000 0.646389047239 2 
22 20 57 27 1 0.0000 0.245152661562 1 
22 20 57 31 1 0.0000 0.289740401181 3 
22 20 57 31 1 180.0000 0.646389047239 2 
22 20 57 31 1 0.0000 0.245152661562 1 
22 57 27 28 1 0.0000 0.178297687581 3 
22 57 27 28 1 0.0000 0.178297687581 3 
22 57 27 29 1 0.0000 0.178297687581 3 
22 57 27 29 1 0.0000 0.178297687581 3 
22 57 27 30 1 0.0000 0.178297687581 3 
22 57 27 30 1 0.0000 0.178297687581 3 
22 57 31 32 1 0.0000 0.178297687581 3 
22 57 31 32 1 0.0000 0.178297687581 3 
22 57 31 33 1 0.0000 0.178297687581 3 
22 57 31 33 1 0.0000 0.178297687581 3 
22 57 31 34 1 0.0000 0.178297687581 3 
22 57 31 34 1 0.0000 0.178297687581 3 
22 24 58 59 1 180.0000 0.2228854272 4 
22 24 58 59 1 0.0000 0.37891588042 3 
22 24 58 59 1 180.0000 2.27344201162 1 
22 24 58 59 1 180.0000 1.4487552768 4 
22 24 58 59 1 180.0000 0.0668549739809 3 
22 24 58 59 1 0.0000 5.03718934637 1 
23 22 20 57 1 0.0000 0.178297687581 3 
23 22 20 57 1 0.0000 0.178297687581 3 
23 22 57 27 1 0.0000 0.178297687581 3 
23 22 57 27 1 0.0000 0.178297687581 3 
23 22 57 31 1 0.0000 0.178297687581 3 
23 22 57 31 1 0.0000 0.178297687581 3 
23 22 24 58 1 0.0000 0.347699135597 3 
23 22 24 25 1 0.0000 0.347699135597 3 
23 22 24 26 1 0.0000 0.347699135597 3 
24 22 20 57 1 0.0000 0.289740401181 3 
24 22 20 57 1 180.0000 0.646389047239 2 
24 22 20 57 1 0.0000 0.245152661562 1 
24 22 57 27 1 0.0000 0.289740401181 3 
24 22 57 27 1 180.0000 0.646389047239 2 
24 22 57 27 1 0.0000 0.245152661562 1 
24 22 57 31 1 0.0000 0.289740401181 3 
24 22 57 31 1 180.0000 0.646389047239 2 
24 22 57 31 1 0.0000 0.245152661562 1 
24 58 18 55 1 0.0000 0 2 
24 58 59 60 1 180.0000 5.57213568001 2 
24 58 59 35 1 180.0000 0.579480802362 2 
24 58 59 35 1 0.0000 1.114427136 1 
25 24 22 57 1 0.0000 0.347699135597 3 
25 24 58 59 1 0.0000 0 2 
26 24 22 57 1 0.0000 0.347699135597 3 
26 24 58 59 1 0.0000 0 2 
27 57 31 32 1 0.0000 0.178297687581 3 
27 57 31 32 1 0.0000 0.178297687581 3 
27 57 31 33 1 0.0000 0.178297687581 3 
27 57 31 33 1 0.0000 0.178297687581 3 
27 57 31 34 1 0.0000 0.178297687581 3 
27 57 31 34 1 0.0000 0.178297687581 3 
28 27 57 31 1 0.0000 0.178297687581 3 
28 27 57 31 1 0.0000 0.178297687581 3 
29 27 57 31 1 0.0000 0.178297687581 3 
29 27 57 31 1 0.0000 0.178297687581 3 
30 27 57 31 1 0.0000 0.178297687581 3 
30 27 57 31 1 0.0000 0.178297687581 3 
35 37 61 62 1 180.0000 5.57213568001 2 
35 37 61 63 1 180.0000 0.579480802362 2 
35 37 61 63 1 0.0000 1.114427136 1 
35 67 39 40 1 0.0000 0.178297687581 3 
35 67 39 40 1 0.0000 0.178297687581 3 
35 67 39 41 1 0.0000 0.178297687581 3 
35 67 39 41 1 0.0000 0.178297687581 3 
35 67 39 42 1 0.0000 0.178297687581 3 
35 67 39 42 1 0.0000 0.178297687581 3 
35 67 43 44 1 0.0000 0.178297687581 3 
35 67 43 44 1 0.0000 0.178297687581 3 
35 67 43 45 1 0.0000 0.178297687581 3 
35 67 43 45 1 0.0000 0.178297687581 3 
35 67 43 46 1 0.0000 0.178297687581 3 
35 67 43 46 1 0.0000 0.178297687581 3 
35 67 47 48 1 0.0000 0.178297687581 3 
35 67 47 48 1 0.0000 0.178297687581 3 
35 67 47 49 1 0.0000 0.178297687581 3 
35 67 47 49 1 0.0000 0.178297687581 3 
35 67 47 50 1 0.0000 0.178297687581 3 
35 67 47 50 1 0.0000 0.178297687581 3 
36 35 59 58 1 0.0000 0 2 
36 35 59 60 1 0.0000 1.7830834176 1 
36 35 59 60 1 180.0000 0.178297687581 3 
36 35 37 61 1 0.0000 0 2 
36 35 37 38 1 0.0000 0 2 
36 35 67 39 1 0.0000 0.347699135597 3 
36 35 67 43 1 0.0000 0.347699135597 3 
36 35 67 47 1 0.0000 0.347699135597 3 
37 35 59 58 1 180.0000 0.2228854272 1 
37 35 59 58 1 180.0000 4.72518171082 2 
37 35 59 60 1 0.0000 0 2 
37 35 67 39 1 0.0000 0.2228854272 3 
37 35 67 43 1 0.0000 0.2228854272 3 
37 35 67 47 1 0.0000 0.2228854272 3 
37 61 63 64 1 0.0000 0 2 
37 61 63 65 1 0.0000 0 2 
37 61 63 66 1 0.0000 0 2 
38 37 35 59 1 0.0000 0 2 
38 37 35 67 1 0.0000 0 2 
38 37 61 62 1 180.0000 5.57213568001 2 
38 37 61 62 1 0.0000 4.457708544 1 
38 37 61 63 1 180.0000 5.57213568001 2 
39 67 35 59 1 0.0000 0.2228854272 3 
39 67 43 44 1 0.0000 0.178297687581 3 
39 67 43 44 1 0.0000 0.178297687581 3 
39 67 43 45 1 0.0000 0.178297687581 3 
39 67 43 45 1 0.0000 0.178297687581 3 
39 67 43 46 1 0.0000 0.178297687581 3 
39 67 43 46 1 0.0000 0.178297687581 3 
39 67 47 48 1 0.0000 0.178297687581 3 
39 67 47 48 1 0.0000 0.178297687581 3 
39 67 47 49 1 0.0000 0.178297687581 3 
39 67 47 49 1 0.0000 0.178297687581 3 
39 67 47 50 1 0.0000 0.178297687581 3 
39 67 47 50 1 0.0000 0.178297687581 3 
40 39 67 43 1 0.0000 0.178297687581 3 
40 39 67 43 1 0.0000 0.178297687581 3 
40 39 67 47 1 0.0000 0.178297687581 3 
40 39 67 47 1 0.0000 0.178297687581 3 
41 39 67 43 1 0.0000 0.178297687581 3 
41 39 67 43 1 0.0000 0.178297687581 3 
41 39 67 47 1 0.0000 0.178297687581 3 
41 39 67 47 1 0.0000 0.178297687581 3 
42 39 67 43 1 0.0000 0.178297687581 3 
42 39 67 43 1 0.0000 0.178297687581 3 
42 39 67 47 1 0.0000 0.178297687581 3 
42 39 67 47 1 0.0000 0.178297687581 3 
43 67 35 59 1 0.0000 0.2228854272 3 
43 67 47 48 1 0.0000 0.178297687581 3 
43 67 47 48 1 0.0000 0.178297687581 3 
43 67 47 49 1 0.0000 0.178297687581 3 
43 67 47 49 1 0.0000 0.178297687581 3 
43 67 47 50 1 0.0000 0.178297687581 3 
43 67 47 50 1 0.0000 0.178297687581 3 
44 43 67 47 1 0.0000 0.178297687581 3 
44 43 67 47 1 0.0000 0.178297687581 3 
45 43 67 47 1 0.0000 0.178297687581 3 
45 43 67 47 1 0.0000 0.178297687581 3 
46 43 67 47 1 0.0000 0.178297687581 3 
46 43 67 47 1 0.0000 0.178297687581 3 
47 67 35 59 1 0.0000 0.2228854272 3 
51 1 16 55 1 0.0000 0 2 
55 18 20 57 1 0.0000 0.2228854272 3 
55 18 58 59 1 180.0000 0.869274474439 2 
55 18 58 59 1 0.0000 1.42648804244 1 
56 55 18 58 1 0.0000 0 2 
57 20 18 58 1 0.0000 0.2228854272 3 
57 22 24 58 1 0.0000 0.2228854272 3 
58 59 35 67 1 0.0000 0 4 
58 59 35 67 1 180.0000 1.58246522476 2 
59 35 37 61 1 180.0000 0.869274474439 2 
59 35 37 61 1 0.0000 1.42648804244 1 
60 59 35 67 1 180.0000 0.60180130762 2 
60 59 35 67 1 180.0000 0.0668549739809 2 
60 59 35 67 1 180.0000 1.2258698496 3 
60 59 35 67 1 0.0000 1.64937346964 1 
61 37 35 67 1 180.0000 0.2228854272 4 
61 37 35 67 1 0.0000 0.37891588042 3 
61 37 35 67 1 180.0000 2.27344201162 1 
61 37 35 67 1 180.0000 1.4487552768 4 
61 37 35 67 1 180.0000 0.0668549739809 3 
61 37 35 67 1 0.0000 5.03718934637 1 
62 61 63 64 1 0.0000 0 2 
62 61 63 65 1 0.0000 0 2 
62 61 63 66 1 0.0000 0 2 


; (fudged) 14-nonbonded pairs are defined below

[ pairs ] 
;   I1   I4  
    1    8 
    1   53 
    1    7 
    1   56 
    1   18 
    2   52 
    2    6 
    2    4 
    2    5 
    2   55 
    2   17 
    3   52 
    3   55 
    3   17 
    3   11 
    3    9 
    3   10 
    3   14 
    3   54 
    4   51 
    4   16 
    4    8 
    4   53 
    4    7 
    5   51 
    5   16 
    5    8 
    5   53 
    5    7 
    6   51 
    6   16 
    6   12 
    6   13 
    6   15 
    7   11 
    7    9 
    7   10 
    7   14 
    7   54 
    8   54 
    8   15 
    9   53 
    9   14 
    9   12 
    9   13 
   10   53 
   10   14 
   10   12 
   10   13 
   11   54 
   12   53 
   12   15 
   13   53 
   13   15 
   15   54 
   16   52 
   16   20 
   16   58 
   16   19 
   17   51 
   17   56 
   17   18 
   18   23 
   18   27 
   18   31 
   18   25 
   18   26 
   18   60 
   18   35 
   19   56 
   19   22 
   19   57 
   19   21 
   19   24 
   19   59 
   20   56 
   20   59 
   20   25 
   20   26 
   20   28 
   20   29 
   20   30 
   20   32 
   20   33 
   20   34 
   21   55 
   21   58 
   21   24 
   21   23 
   21   27 
   21   31 
   22   55 
   22   28 
   22   29 
   22   30 
   22   32 
   22   33 
   22   34 
   22   59 
   23   27 
   23   31 
   23   58 
   23   25 
   23   26 
   24   27 
   24   31 
   24   55 
   24   60 
   24   35 
   25   57 
   25   59 
   26   57 
   26   59 
   27   32 
   27   33 
   27   34 
   28   31 
   29   31 
   30   31 
   35   62 
   35   63 
   35   40 
   35   41 
   35   42 
   35   44 
   35   45 
   35   46 
   35   48 
   35   49 
   35   50 
   36   58 
   36   60 
   36   61 
   36   38 
   36   39 
   36   43 
   36   47 
   37   58 
   37   60 
   37   39 
   37   43 
   37   47 
   37   64 
   37   65 
   37   66 
   38   59 
   38   67 
   38   62 
   38   63 
   39   59 
   39   44 
   39   45 
   39   46 
   39   48 
   39   49 
   39   50 
   40   43 
   40   47 
   41   43 
   41   47 
   42   43 
   42   47 
   43   59 
   43   48 
   43   49 
   43   50 
   44   47 
   45   47 
   46   47 
   47   59 
   51   55 
   55   57 
   55   59 
   56   58 
   57   58 
   58   67 
   59   61 
   60   67 
   61   67 
   62   64 
   62   65 
   62   66 


; ImProper Torsion parameters are defined below

[ dihedrals ] 
;   I1    I2    I3    I4   TYPE   theta(deg) K(kJ/rad^2/mol)     N
14 53 11 15 1 180.0000 2.4517396992 2 
53 14 6 54 1 180.0000 23.402969856 2 
16 55 1 17 1 180.0000 2.4517396992 2 
55 56 16 18 1 180.0000 23.402969856 2 
59 60 58 35 1 180.0000 23.402969856 2 
37 61 35 38 1 180.0000 2.4517396992 2 
61 62 37 63 1 180.0000 23.402969856 2 


; Molecule topology/parameters starts below
[ moleculetype ] 
; Name               nrexcl
  DUM                  3 

; Atomic types, pdb names  and groups are defined below

[ atoms ] 
;AT.NUM   TYPE   RESID   RESNAME PDB-NAME  IGRP    CHRGE    MASS
  1   DU     1      DUM     DUM      1    0    1e+20

[ moleculetype ] 
; Name            nrexcl
Protein_chain_A     3 

[ atoms ] 
;   nr       type  resnr residue  atom   cgnr     charge       mass  typeB    chargeB      massB
; residue   8 PHE rtp NPHE q +1.0
     1         N3      8    PHE      N      1     0.1737      14.01   
     2          H      8    PHE     H1      2     0.1921      1.008   
     3          H      8    PHE     H2      3     0.1921      1.008   
     4          H      8    PHE     H3      4     0.1921      1.008   
     5         CT      8    PHE     CA      5     0.0733      12.01   
     6         HP      8    PHE     HA      6     0.1041      1.008   
     7         CT      8    PHE     CB      7      0.033      12.01   
     8         HC      8    PHE    HB1      8     0.0104      1.008   
     9         HC      8    PHE    HB2      9     0.0104      1.008   
    10         CA      8    PHE     CG     10     0.0031      12.01   
    11         CA      8    PHE    CD1     11    -0.1392      12.01   
    12         HA      8    PHE    HD1     12     0.1374      1.008   
    13         CA      8    PHE    CE1     13    -0.1602      12.01   
    14         HA      8    PHE    HE1     14     0.1433      1.008   
    15         CA      8    PHE     CZ     15    -0.1208      12.01   
    16         HA      8    PHE     HZ     16     0.1329      1.008   
    17         CA      8    PHE    CE2     17    -0.1603      12.01   
    18         HA      8    PHE    HE2     18     0.1433      1.008   
    19         CA      8    PHE    CD2     19    -0.1391      12.01   
    20         HA      8    PHE    HD2     20     0.1374      1.008   
    21          C      8    PHE      C     21     0.6123      12.01   
    22          O      8    PHE      O     22    -0.5713         16   
; residue   9 PRO rtp PRO  q  0.0
    23          N      9    PRO      N     23    -0.2548      14.01   
    24         CT      9    PRO     CD     24     0.0192      12.01   
    25         H1      9    PRO    HD1     25     0.0391      1.008   
    26         H1      9    PRO    HD2     26     0.0391      1.008   
    27         CT      9    PRO     CG     27     0.0189      12.01   
    28         HC      9    PRO    HG1     28     0.0213      1.008   
    29         HC      9    PRO    HG2     29     0.0213      1.008   
    30         CT      9    PRO     CB     30     -0.007      12.01   
    31         HC      9    PRO    HB1     31     0.0253      1.008   
    32         HC      9    PRO    HB2     32     0.0253      1.008   
    33         CT      9    PRO     CA     33    -0.0266      12.01   
    34         H1      9    PRO     HA     34     0.0641      1.008   
    35          C      9    PRO      C     35     0.5896      12.01   
    36          O      9    PRO      O     36    -0.5748         16   
; residue  10 SER rtp SER  q  0.0
    37          N     10    SER      N     37    -0.4157      14.01   
    38          H     10    SER      H     38     0.2719      1.008   
    39         CT     10    SER     CA     39    -0.0249      12.01   
    40         H1     10    SER     HA     40     0.0843      1.008   
    41         CT     10    SER     CB     41     0.2117      12.01   
    42         H1     10    SER    HB1     42     0.0352      1.008   
    43         H1     10    SER    HB2     43     0.0352      1.008   
    44         OH     10    SER     OG     44    -0.6546         16   
    45         HO     10    SER     HG     45     0.4275      1.008   
    46          C     10    SER      C     46     0.5973      12.01   
    47          O     10    SER      O     47    -0.5679         16   
; residue  11 GLY rtp GLY  q  0.0
    48          N     11    GLY      N     48    -0.4157      14.01   
    49          H     11    GLY      H     49     0.2719      1.008   
    50         CT     11    GLY     CA     50    -0.0252      12.01   
    51         H1     11    GLY    HA1     51     0.0698      1.008   
    52         H1     11    GLY    HA2     52     0.0698      1.008   
    53          C     11    GLY      C     53     0.5973      12.01   
    54          O     11    GLY      O     54    -0.5679         16   
; residue  12 LYS rtp LYS  q +1.0
    55          N     12    LYS      N     55    -0.3479      14.01   
    56          H     12    LYS      H     56     0.2747      1.008   
    57         CT     12    LYS     CA     57      -0.24      12.01   
    58         H1     12    LYS     HA     58     0.1426      1.008   
    59         CT     12    LYS     CB     59    -0.0094      12.01   
    60         HC     12    LYS    HB1     60     0.0362      1.008   
    61         HC     12    LYS    HB2     61     0.0362      1.008   
    62         CT     12    LYS     CG     62     0.0187      12.01   
    63         HC     12    LYS    HG1     63     0.0103      1.008   
    64         HC     12    LYS    HG2     64     0.0103      1.008   
    65         CT     12    LYS     CD     65    -0.0479      12.01   
    66         HC     12    LYS    HD1     66     0.0621      1.008   
    67         HC     12    LYS    HD2     67     0.0621      1.008   
    68         CT     12    LYS     CE     68    -0.0143      12.01   
    69         HP     12    LYS    HE1     69     0.1135      1.008   
    70         HP     12    LYS    HE2     70     0.1135      1.008   
    71         N3     12    LYS     NZ     71    -0.3854      14.01   
    72          H     12    LYS    HZ1     72       0.34      1.008   
    73          H     12    LYS    HZ2     73       0.34      1.008   
    74          H     12    LYS    HZ3     74       0.34      1.008   
    75          C     12    LYS      C     75     0.7341      12.01   
    76          O     12    LYS      O     76    -0.5894         16   
; residue  13 VAL rtp VAL  q  0.0
    77          N     13    VAL      N     77    -0.4157      14.01   
    78          H     13    VAL      H     78     0.2719      1.008   
    79         CT     13    VAL     CA     79    -0.0875      12.01   
    80         H1     13    VAL     HA     80     0.0969      1.008   
    81         CT     13    VAL     CB     81     0.2985      12.01   
    82         HC     13    VAL     HB     82    -0.0297      1.008   
    83         CT     13    VAL    CG1     83    -0.3192      12.01   
    84         HC     13    VAL   HG11     84     0.0791      1.008   
    85         HC     13    VAL   HG12     85     0.0791      1.008   
    86         HC     13    VAL   HG13     86     0.0791      1.008   
    87         CT     13    VAL    CG2     87    -0.3192      12.01   
    88         HC     13    VAL   HG21     88     0.0791      1.008   
    89         HC     13    VAL   HG22     89     0.0791      1.008   
    90         HC     13    VAL   HG23     90     0.0791      1.008   
    91          C     13    VAL      C     91     0.5973      12.01   
    92          O     13    VAL      O     92    -0.5679         16   
; residue  14 GLU rtp GLU  q -1.0
    93          N     14    GLU      N     93    -0.5163      14.01   
    94          H     14    GLU      H     94     0.2936      1.008   
    95         CT     14    GLU     CA     95     0.0397      12.01   
    96         H1     14    GLU     HA     96     0.1105      1.008   
    97         CT     14    GLU     CB     97      0.056      12.01   
    98         HC     14    GLU    HB1     98    -0.0173      1.008   
    99         HC     14    GLU    HB2     99    -0.0173      1.008   
   100         CT     14    GLU     CG    100     0.0136      12.01   
   101         HC     14    GLU    HG1    101    -0.0425      1.008   
   102         HC     14    GLU    HG2    102    -0.0425      1.008   
   103          C     14    GLU     CD    103     0.8054      12.01   
   104         O2     14    GLU    OE1    104    -0.8188         16   
   105         O2     14    GLU    OE2    105    -0.8188         16   
   106          C     14    GLU      C    106     0.5366      12.01   
   107          O     14    GLU      O    107    -0.5819         16   
; residue  15 GLY rtp GLY  q  0.0
   108          N     15    GLY      N    108    -0.4157      14.01   
   109          H     15    GLY      H    109     0.2719      1.008   
   110         CT     15    GLY     CA    110    -0.0252      12.01   
   111         H1     15    GLY    HA1    111     0.0698      1.008   
   112         H1     15    GLY    HA2    112     0.0698      1.008   
   113          C     15    GLY      C    113     0.5973      12.01   
   114          O     15    GLY      O    114    -0.5679         16   
; residue  16 CYS rtp CYS  q  0.0
   115          N     16    CYS      N    115    -0.4157      14.01   
   116          H     16    CYS      H    116     0.2719      1.008   
   117         CT     16    CYS     CA    117     0.0213      12.01   
   118         H1     16    CYS     HA    118     0.1124      1.008   
   119         CT     16    CYS     CB    119    -0.1231      12.01   
   120         H1     16    CYS    HB1    120     0.1112      1.008   
   121         H1     16    CYS    HB2    121     0.1112      1.008   
   122         SH     16    CYS     SG    122    -0.3119      32.06   
   123         HS     16    CYS     HG    123     0.1933      1.008   
   124          C     16    CYS      C    124     0.5973      12.01   
   125          O     16    CYS      O    125    -0.5679         16   
; residue  17 MET rtp MET  q  0.0
   126          N     17    MET      N    126    -0.4157      14.01   
   127          H     17    MET      H    127     0.2719      1.008   
   128         CT     17    MET     CA    128    -0.0237      12.01   
   129         H1     17    MET     HA    129      0.088      1.008   
   130         CT     17    MET     CB    130     0.0342      12.01   
   131         HC     17    MET    HB1    131     0.0241      1.008   
   132         HC     17    MET    HB2    132     0.0241      1.008   
   133         CT     17    MET     CG    133     0.0018      12.01   
   134         H1     17    MET    HG1    134      0.044      1.008   
   135         H1     17    MET    HG2    135      0.044      1.008   
   136          S     17    MET     SD    136    -0.2737      32.06   
   137         CT     17    MET     CE    137    -0.0536      12.01   
   138         H1     17    MET    HE1    138     0.0684      1.008   
   139         H1     17    MET    HE2    139     0.0684      1.008   
   140         H1     17    MET    HE3    140     0.0684      1.008   
   141          C     17    MET      C    141     0.5973      12.01   
   142          O     17    MET      O    142    -0.5679         16   
; residue  18 VAL rtp VAL  q  0.0
   143          N     18    VAL      N    143    -0.4157      14.01   
   144          H     18    VAL      H    144     0.2719      1.008   
   145         CT     18    VAL     CA    145    -0.0875      12.01   
   146         H1     18    VAL     HA    146     0.0969      1.008   
   147         CT     18    VAL     CB    147     0.2985      12.01   
   148         HC     18    VAL     HB    148    -0.0297      1.008   
   149         CT     18    VAL    CG1    149    -0.3192      12.01   
   150         HC     18    VAL   HG11    150     0.0791      1.008   
   151         HC     18    VAL   HG12    151     0.0791      1.008   
   152         HC     18    VAL   HG13    152     0.0791      1.008   
   153         CT     18    VAL    CG2    153    -0.3192      12.01   
   154         HC     18    VAL   HG21    154     0.0791      1.008   
   155         HC     18    VAL   HG22    155     0.0791      1.008   
   156         HC     18    VAL   HG23    156     0.0791      1.008   
   157          C     18    VAL      C    157     0.5973      12.01   
   158          O     18    VAL      O    158    -0.5679         16   
; residue  19 GLN rtp GLN  q  0.0
   159          N     19    GLN      N    159    -0.4157      14.01   
   160          H     19    GLN      H    160     0.2719      1.008   
   161         CT     19    GLN     CA    161    -0.0031      12.01   
   162         H1     19    GLN     HA    162      0.085      1.008   
   163         CT     19    GLN     CB    163    -0.0036      12.01   
   164         HC     19    GLN    HB1    164     0.0171      1.008   
   165         HC     19    GLN    HB2    165     0.0171      1.008   
   166         CT     19    GLN     CG    166    -0.0645      12.01   
   167         HC     19    GLN    HG1    167     0.0352      1.008   
   168         HC     19    GLN    HG2    168     0.0352      1.008   
   169          C     19    GLN     CD    169     0.6951      12.01   
   170          O     19    GLN    OE1    170    -0.6086         16   
   171          N     19    GLN    NE2    171    -0.9407      14.01   
   172          H     19    GLN   HE21    172     0.4251      1.008   
   173          H     19    GLN   HE22    173     0.4251      1.008   
   174          C     19    GLN      C    174     0.5973      12.01   
   175          O     19    GLN      O    175    -0.5679         16   
; residue  20 VAL rtp VAL  q  0.0
   176          N     20    VAL      N    176    -0.4157      14.01   
   177          H     20    VAL      H    177     0.2719      1.008   
   178         CT     20    VAL     CA    178    -0.0875      12.01   
   179         H1     20    VAL     HA    179     0.0969      1.008   
   180         CT     20    VAL     CB    180     0.2985      12.01   
   181         HC     20    VAL     HB    181    -0.0297      1.008   
   182         CT     20    VAL    CG1    182    -0.3192      12.01   
   183         HC     20    VAL   HG11    183     0.0791      1.008   
   184         HC     20    VAL   HG12    184     0.0791      1.008   
   185         HC     20    VAL   HG13    185     0.0791      1.008   
   186         CT     20    VAL    CG2    186    -0.3192      12.01   
   187         HC     20    VAL   HG21    187     0.0791      1.008   
   188         HC     20    VAL   HG22    188     0.0791      1.008   
   189         HC     20    VAL   HG23    189     0.0791      1.008   
   190          C     20    VAL      C    190     0.5973      12.01   
   191          O     20    VAL      O    191    -0.5679         16   
; residue  21 THR rtp THR  q  0.0
   192          N     21    THR      N    192    -0.4157      14.01   
   193          H     21    THR      H    193     0.2719      1.008   
   194         CT     21    THR     CA    194    -0.0389      12.01   
   195         H1     21    THR     HA    195     0.1007      1.008   
   196         CT     21    THR     CB    196     0.3654      12.01   
   197         H1     21    THR     HB    197     0.0043      1.008   
   198         CT     21    THR    CG2    198    -0.2438      12.01   
   199         HC     21    THR   HG21    199     0.0642      1.008   
   200         HC     21    THR   HG22    200     0.0642      1.008   
   201         HC     21    THR   HG23    201     0.0642      1.008   
   202         OH     21    THR    OG1    202    -0.6761         16   
   203         HO     21    THR    HG1    203     0.4102      1.008   
   204          C     21    THR      C    204     0.5973      12.01   
   205          O     21    THR      O    205    -0.5679         16   
; residue  22 CYS rtp CYS  q  0.0
   206          N     22    CYS      N    206    -0.4157      14.01   
   207          H     22    CYS      H    207     0.2719      1.008   
   208         CT     22    CYS     CA    208     0.0213      12.01   
   209         H1     22    CYS     HA    209     0.1124      1.008   
   210         CT     22    CYS     CB    210    -0.1231      12.01   
   211         H1     22    CYS    HB1    211     0.1112      1.008   
   212         H1     22    CYS    HB2    212     0.1112      1.008   
   213         SH     22    CYS     SG    213    -0.3119      32.06   
   214         HS     22    CYS     HG    214     0.1933      1.008   
   215          C     22    CYS      C    215     0.5973      12.01   
   216          O     22    CYS      O    216    -0.5679         16   
; residue  23 GLY rtp GLY  q  0.0
   217          N     23    GLY      N    217    -0.4157      14.01   
   218          H     23    GLY      H    218     0.2719      1.008   
   219         CT     23    GLY     CA    219    -0.0252      12.01   
   220         H1     23    GLY    HA1    220     0.0698      1.008   
   221         H1     23    GLY    HA2    221     0.0698      1.008   
   222          C     23    GLY      C    222     0.5973      12.01   
   223          O     23    GLY      O    223    -0.5679         16   
; residue  24 THR rtp THR  q  0.0
   224          N     24    THR      N    224    -0.4157      14.01   
   225          H     24    THR      H    225     0.2719      1.008   
   226         CT     24    THR     CA    226    -0.0389      12.01   
   227         H1     24    THR     HA    227     0.1007      1.008   
   228         CT     24    THR     CB    228     0.3654      12.01   
   229         H1     24    THR     HB    229     0.0043      1.008   
   230         CT     24    THR    CG2    230    -0.2438      12.01   
   231         HC     24    THR   HG21    231     0.0642      1.008   
   232         HC     24    THR   HG22    232     0.0642      1.008   
   233         HC     24    THR   HG23    233     0.0642      1.008   
   234         OH     24    THR    OG1    234    -0.6761         16   
   235         HO     24    THR    HG1    235     0.4102      1.008   
   236          C     24    THR      C    236     0.5973      12.01   
   237          O     24    THR      O    237    -0.5679         16   
; residue  25 THR rtp THR  q  0.0
238 N_ 25 THR N 238 -0.303407 14.01 ; qtot 0.5843
239 H_ 25 THR H 239 0.198451 1.008 ; qtot 0.8562
240 CT_ 25 THR CA 240 -0.0283919 12.01 ; qtot 0.8173
241 H1_ 25 THR HA 241 0.0734978 1.008 ; qtot 0.918
242 CT_ 25 THR CB 242 0.266694 12.01 ; qtot 1.283
243 H1_ 25 THR HB 243 0.00313844 1.008 ; qtot 1.288
244 CT_ 25 THR CG2 244 -0.177942 12.01 ; qtot 1.044
245 HC_ 25 THR HG21 245 0.0468576 1.008 ; qtot 1.108
246 HC_ 25 THR HG22 246 0.0468576 1.008 ; qtot 1.172
247 HC_ 25 THR HG23 247 0.0468576 1.008 ; qtot 1.236
248 OH_ 25 THR OG1 248 -0.493465 16 ; qtot 0.5604
249 HO_ 25 THR HG1 249 0.299392 1.008 ; qtot 0.9706
250 C_ 25 THR C 250 0.435951 12.01 ; qtot 1.568
251 O_ 25 THR O 251 -0.414493 16 ; qtot 1
; residue  26 THR rtp THR  q  0.0
252 N_ 26 THR N 252 -0.303407 14.01 ; qtot 0.5843
253 H_ 26 THR H 253 0.198451 1.008 ; qtot 0.8562
254 CT_ 26 THR CA 254 -0.0283919 12.01 ; qtot 0.8173
255 H1_ 26 THR HA 255 0.0734978 1.008 ; qtot 0.918
256 CT_ 26 THR CB 256 0.266694 12.01 ; qtot 1.283
257 H1_ 26 THR HB 257 0.00313844 1.008 ; qtot 1.288
258 CT_ 26 THR CG2 258 -0.177942 12.01 ; qtot 1.044
259 HC_ 26 THR HG21 259 0.0468576 1.008 ; qtot 1.108
260 HC_ 26 THR HG22 260 0.0468576 1.008 ; qtot 1.172
261 HC_ 26 THR HG23 261 0.0468576 1.008 ; qtot 1.236
262 OH_ 26 THR OG1 262 -0.493465 16 ; qtot 0.5604
263 HO_ 26 THR HG1 263 0.299392 1.008 ; qtot 0.9706
264 C_ 26 THR C 264 0.435951 12.01 ; qtot 1.568
265 O_ 26 THR O 265 -0.414493 16 ; qtot 1
; residue  27 LEU rtp LEU  q  0.0
   266          N     27    LEU      N    266    -0.4157      14.01   
   267          H     27    LEU      H    267     0.2719      1.008   
   268         CT     27    LEU     CA    268    -0.0518      12.01   
   269         H1     27    LEU     HA    269     0.0922      1.008   
   270         CT     27    LEU     CB    270    -0.1102      12.01   
   271         HC     27    LEU    HB1    271     0.0457      1.008   
   272         HC     27    LEU    HB2    272     0.0457      1.008   
   273         CT     27    LEU     CG    273     0.3531      12.01   
   274         HC     27    LEU     HG    274    -0.0361      1.008   
   275         CT     27    LEU    CD1    275    -0.4121      12.01   
   276         HC     27    LEU   HD11    276        0.1      1.008   
   277         HC     27    LEU   HD12    277        0.1      1.008   
   278         HC     27    LEU   HD13    278        0.1      1.008   
   279         CT     27    LEU    CD2    279    -0.4121      12.01   
   280         HC     27    LEU   HD21    280        0.1      1.008   
   281         HC     27    LEU   HD22    281        0.1      1.008   
   282         HC     27    LEU   HD23    282        0.1      1.008   
   283          C     27    LEU      C    283     0.5973      12.01   
   284          O     27    LEU      O    284    -0.5679         16   
; residue  28 ASN rtp ASN  q  0.0
   285          N     28    ASN      N    285    -0.4157      14.01   
   286          H     28    ASN      H    286     0.2719      1.008   
   287         CT     28    ASN     CA    287     0.0143      12.01   
   288         H1     28    ASN     HA    288     0.1048      1.008   
   289         CT     28    ASN     CB    289    -0.2041      12.01   
   290         HC     28    ASN    HB1    290     0.0797      1.008   
   291         HC     28    ASN    HB2    291     0.0797      1.008   
   292          C     28    ASN     CG    292      0.713      12.01   
   293          O     28    ASN    OD1    293    -0.5931         16   
   294          N     28    ASN    ND2    294    -0.9191      14.01   
   295          H     28    ASN   HD21    295     0.4196      1.008   
   296          H     28    ASN   HD22    296     0.4196      1.008   
   297          C     28    ASN      C    297     0.5973      12.01   
   298          O     28    ASN      O    298    -0.5679         16   
; residue  29 GLY rtp GLY  q  0.0
   299          N     29    GLY      N    299    -0.4157      14.01   
   300          H     29    GLY      H    300     0.2719      1.008   
   301         CT     29    GLY     CA    301    -0.0252      12.01   
   302         H1     29    GLY    HA1    302     0.0698      1.008   
   303         H1     29    GLY    HA2    303     0.0698      1.008   
   304          C     29    GLY      C    304     0.5973      12.01   
   305          O     29    GLY      O    305    -0.5679         16   
; residue  30 LEU rtp LEU  q  0.0
   306          N     30    LEU      N    306    -0.4157      14.01   
   307          H     30    LEU      H    307     0.2719      1.008   
   308         CT     30    LEU     CA    308    -0.0518      12.01   
   309         H1     30    LEU     HA    309     0.0922      1.008   
   310         CT     30    LEU     CB    310    -0.1102      12.01   
   311         HC     30    LEU    HB1    311     0.0457      1.008   
   312         HC     30    LEU    HB2    312     0.0457      1.008   
   313         CT     30    LEU     CG    313     0.3531      12.01   
   314         HC     30    LEU     HG    314    -0.0361      1.008   
   315         CT     30    LEU    CD1    315    -0.4121      12.01   
   316         HC     30    LEU   HD11    316        0.1      1.008   
   317         HC     30    LEU   HD12    317        0.1      1.008   
   318         HC     30    LEU   HD13    318        0.1      1.008   
   319         CT     30    LEU    CD2    319    -0.4121      12.01   
   320         HC     30    LEU   HD21    320        0.1      1.008   
   321         HC     30    LEU   HD22    321        0.1      1.008   
   322         HC     30    LEU   HD23    322        0.1      1.008   
   323          C     30    LEU      C    323     0.5973      12.01   
   324          O     30    LEU      O    324    -0.5679         16   
; residue  31 TRP rtp TRP  q  0.0
   325          N     31    TRP      N    325    -0.4157      14.01   
   326          H     31    TRP      H    326     0.2719      1.008   
   327         CT     31    TRP     CA    327    -0.0275      12.01   
   328         H1     31    TRP     HA    328     0.1123      1.008   
   329         CT     31    TRP     CB    329     -0.005      12.01   
   330         HC     31    TRP    HB1    330     0.0339      1.008   
   331         HC     31    TRP    HB2    331     0.0339      1.008   
   332         C*     31    TRP     CG    332    -0.1415      12.01   
   333         CW     31    TRP    CD1    333    -0.1638      12.01   
   334         H4     31    TRP    HD1    334     0.2062      1.008   
   335         NA     31    TRP    NE1    335    -0.3418      14.01   
   336          H     31    TRP    HE1    336     0.3412      1.008   
   337         CN     31    TRP    CE2    337      0.138      12.01   
   338         CA     31    TRP    CZ2    338    -0.2601      12.01   
   339         HA     31    TRP    HZ2    339     0.1572      1.008   
   340         CA     31    TRP    CH2    340    -0.1134      12.01   
   341         HA     31    TRP    HH2    341     0.1417      1.008   
   342         CA     31    TRP    CZ3    342    -0.1972      12.01   
   343         HA     31    TRP    HZ3    343     0.1447      1.008   
   344         CA     31    TRP    CE3    344    -0.2387      12.01   
   345         HA     31    TRP    HE3    345       0.17      1.008   
   346         CB     31    TRP    CD2    346     0.1243      12.01   
   347          C     31    TRP      C    347     0.5973      12.01   
   348          O     31    TRP      O    348    -0.5679         16   
; residue  32 LEU rtp LEU  q  0.0
   349          N     32    LEU      N    349    -0.4157      14.01   
   350          H     32    LEU      H    350     0.2719      1.008   
   351         CT     32    LEU     CA    351    -0.0518      12.01   
   352         H1     32    LEU     HA    352     0.0922      1.008   
   353         CT     32    LEU     CB    353    -0.1102      12.01   
   354         HC     32    LEU    HB1    354     0.0457      1.008   
   355         HC     32    LEU    HB2    355     0.0457      1.008   
   356         CT     32    LEU     CG    356     0.3531      12.01   
   357         HC     32    LEU     HG    357    -0.0361      1.008   
   358         CT     32    LEU    CD1    358    -0.4121      12.01   
   359         HC     32    LEU   HD11    359        0.1      1.008   
   360         HC     32    LEU   HD12    360        0.1      1.008   
   361         HC     32    LEU   HD13    361        0.1      1.008   
   362         CT     32    LEU    CD2    362    -0.4121      12.01   
   363         HC     32    LEU   HD21    363        0.1      1.008   
   364         HC     32    LEU   HD22    364        0.1      1.008   
   365         HC     32    LEU   HD23    365        0.1      1.008   
   366          C     32    LEU      C    366     0.5973      12.01   
   367          O     32    LEU      O    367    -0.5679         16   
; residue  33 ASP rtp ASP  q -1.0
   368          N     33    ASP      N    368    -0.5163      14.01   
   369          H     33    ASP      H    369     0.2936      1.008   
   370         CT     33    ASP     CA    370     0.0381      12.01   
   371         H1     33    ASP     HA    371      0.088      1.008   
   372         CT     33    ASP     CB    372    -0.0303      12.01   
   373         HC     33    ASP    HB1    373    -0.0122      1.008   
   374         HC     33    ASP    HB2    374    -0.0122      1.008   
   375          C     33    ASP     CG    375     0.7994      12.01   
   376         O2     33    ASP    OD1    376    -0.8014         16   
   377         O2     33    ASP    OD2    377    -0.8014         16   
   378          C     33    ASP      C    378     0.5366      12.01   
   379          O     33    ASP      O    379    -0.5819         16   
; residue  34 ASP rtp ASP  q -1.0
   380          N     34    ASP      N    380    -0.5163      14.01   
   381          H     34    ASP      H    381     0.2936      1.008   
   382         CT     34    ASP     CA    382     0.0381      12.01   
   383         H1     34    ASP     HA    383      0.088      1.008   
   384         CT     34    ASP     CB    384    -0.0303      12.01   
   385         HC     34    ASP    HB1    385    -0.0122      1.008   
   386         HC     34    ASP    HB2    386    -0.0122      1.008   
   387          C     34    ASP     CG    387     0.7994      12.01   
   388         O2     34    ASP    OD1    388    -0.8014         16   
   389         O2     34    ASP    OD2    389    -0.8014         16   
   390          C     34    ASP      C    390     0.5366      12.01   
   391          O     34    ASP      O    391    -0.5819         16   
; residue  35 VAL rtp VAL  q  0.0
   392          N     35    VAL      N    392    -0.4157      14.01   
   393          H     35    VAL      H    393     0.2719      1.008   
   394         CT     35    VAL     CA    394    -0.0875      12.01   
   395         H1     35    VAL     HA    395     0.0969      1.008   
   396         CT     35    VAL     CB    396     0.2985      12.01   
   397         HC     35    VAL     HB    397    -0.0297      1.008   
   398         CT     35    VAL    CG1    398    -0.3192      12.01   
   399         HC     35    VAL   HG11    399     0.0791      1.008   
   400         HC     35    VAL   HG12    400     0.0791      1.008   
   401         HC     35    VAL   HG13    401     0.0791      1.008   
   402         CT     35    VAL    CG2    402    -0.3192      12.01   
   403         HC     35    VAL   HG21    403     0.0791      1.008   
   404         HC     35    VAL   HG22    404     0.0791      1.008   
   405         HC     35    VAL   HG23    405     0.0791      1.008   
   406          C     35    VAL      C    406     0.5973      12.01   
   407          O     35    VAL      O    407    -0.5679         16   
; residue  36 VAL rtp VAL  q  0.0
   408          N     36    VAL      N    408    -0.4157      14.01   
   409          H     36    VAL      H    409     0.2719      1.008   
   410         CT     36    VAL     CA    410    -0.0875      12.01   
   411         H1     36    VAL     HA    411     0.0969      1.008   
   412         CT     36    VAL     CB    412     0.2985      12.01   
   413         HC     36    VAL     HB    413    -0.0297      1.008   
   414         CT     36    VAL    CG1    414    -0.3192      12.01   
   415         HC     36    VAL   HG11    415     0.0791      1.008   
   416         HC     36    VAL   HG12    416     0.0791      1.008   
   417         HC     36    VAL   HG13    417     0.0791      1.008   
   418         CT     36    VAL    CG2    418    -0.3192      12.01   
   419         HC     36    VAL   HG21    419     0.0791      1.008   
   420         HC     36    VAL   HG22    420     0.0791      1.008   
   421         HC     36    VAL   HG23    421     0.0791      1.008   
   422          C     36    VAL      C    422     0.5973      12.01   
   423          O     36    VAL      O    423    -0.5679         16   
; residue  37 TYR rtp TYR  q  0.0
   424          N     37    TYR      N    424    -0.4157      14.01   
   425          H     37    TYR      H    425     0.2719      1.008   
   426         CT     37    TYR     CA    426    -0.0014      12.01   
   427         H1     37    TYR     HA    427     0.0876      1.008   
   428         CT     37    TYR     CB    428    -0.0152      12.01   
   429         HC     37    TYR    HB1    429     0.0295      1.008   
   430         HC     37    TYR    HB2    430     0.0295      1.008   
   431         CA     37    TYR     CG    431    -0.0011      12.01   
   432         CA     37    TYR    CD1    432    -0.1906      12.01   
   433         HA     37    TYR    HD1    433     0.1699      1.008   
   434         CA     37    TYR    CE1    434    -0.2341      12.01   
   435         HA     37    TYR    HE1    435     0.1656      1.008   
   436          C     37    TYR     CZ    436     0.3226      12.01   
   437         OH     37    TYR     OH    437    -0.5579         16   
   438         HO     37    TYR     HH    438     0.3992      1.008   
   439         CA     37    TYR    CE2    439    -0.2341      12.01   
   440         HA     37    TYR    HE2    440     0.1656      1.008   
   441         CA     37    TYR    CD2    441    -0.1906      12.01   
   442         HA     37    TYR    HD2    442     0.1699      1.008   
   443          C     37    TYR      C    443     0.5973      12.01   
   444          O     37    TYR      O    444    -0.5679         16   
; residue  38 CYS rtp CYS  q  0.0
   445          N     38    CYS      N    445    -0.4157      14.01   
   446          H     38    CYS      H    446     0.2719      1.008   
   447         CT     38    CYS     CA    447     0.0213      12.01   
   448         H1     38    CYS     HA    448     0.1124      1.008   
   449         CT     38    CYS     CB    449    -0.1231      12.01   
   450         H1     38    CYS    HB1    450     0.1112      1.008   
   451         H1     38    CYS    HB2    451     0.1112      1.008   
   452         SH     38    CYS     SG    452    -0.3119      32.06   
   453         HS     38    CYS     HG    453     0.1933      1.008   
   454          C     38    CYS      C    454     0.5973      12.01   
   455          O     38    CYS      O    455    -0.5679         16   
; residue  39 PRO rtp PRO  q  0.0
   456          N     39    PRO      N    456    -0.2548      14.01   
   457         CT     39    PRO     CD    457     0.0192      12.01   
   458         H1     39    PRO    HD1    458     0.0391      1.008   
   459         H1     39    PRO    HD2    459     0.0391      1.008   
   460         CT     39    PRO     CG    460     0.0189      12.01   
   461         HC     39    PRO    HG1    461     0.0213      1.008   
   462         HC     39    PRO    HG2    462     0.0213      1.008   
   463         CT     39    PRO     CB    463     -0.007      12.01   
   464         HC     39    PRO    HB1    464     0.0253      1.008   
   465         HC     39    PRO    HB2    465     0.0253      1.008   
   466         CT     39    PRO     CA    466    -0.0266      12.01   
   467         H1     39    PRO     HA    467     0.0641      1.008   
   468          C     39    PRO      C    468     0.5896      12.01   
   469          O     39    PRO      O    469    -0.5748         16   
; residue  40 ARG rtp ARG  q +1.0
   470          N     40    ARG      N    470    -0.3479      14.01   
   471          H     40    ARG      H    471     0.2747      1.008   
   472         CT     40    ARG     CA    472    -0.2637      12.01   
   473         H1     40    ARG     HA    473      0.156      1.008   
   474         CT     40    ARG     CB    474    -0.0007      12.01   
   475         HC     40    ARG    HB1    475     0.0327      1.008   
   476         HC     40    ARG    HB2    476     0.0327      1.008   
   477         CT     40    ARG     CG    477      0.039      12.01   
   478         HC     40    ARG    HG1    478     0.0285      1.008   
   479         HC     40    ARG    HG2    479     0.0285      1.008   
   480         CT     40    ARG     CD    480     0.0486      12.01   
   481         H1     40    ARG    HD1    481     0.0687      1.008   
   482         H1     40    ARG    HD2    482     0.0687      1.008   
   483         N2     40    ARG     NE    483    -0.5295      14.01   
   484          H     40    ARG     HE    484     0.3456      1.008   
   485         CA     40    ARG     CZ    485     0.8076      12.01   
   486         N2     40    ARG    NH1    486    -0.8627      14.01   
   487          H     40    ARG   HH11    487     0.4478      1.008   
   488          H     40    ARG   HH12    488     0.4478      1.008   
   489         N2     40    ARG    NH2    489    -0.8627      14.01   
   490          H     40    ARG   HH21    490     0.4478      1.008   
   491          H     40    ARG   HH22    491     0.4478      1.008   
   492          C     40    ARG      C    492     0.7341      12.01   
   493          O     40    ARG      O    493    -0.5894         16   
; residue  41 HID rtp HID  q  0.0
494 N_ 41 HID N 494 -0.303407 14.01 ; qtot -0.4157
495 H_ 41 HID H 495 0.198451 1.008 ; qtot -0.1438
496 CT_ 41 HID CA 496 0.0137215 12.01 ; qtot -0.125
497 H1_ 41 HID HA 497 0.0643015 1.008 ; qtot -0.0369
498 CT_ 41 HID CB 498 -0.03372 12.01 ; qtot -0.0831
499 HC_ 41 HID HB1 499 0.0293407 1.008 ; qtot -0.0429
500 HC_ 41 HID HB2 500 0.0293407 1.008 ; qtot -0.0027
501 CC_ 41 HID CG 501 -0.0194145 12.01 ; qtot -0.0293
502 NA_ 41 HID ND1 502 -0.278153 14.01 ; qtot -0.4104
503 H_ 41 HID HD1 503 0.266329 1.008 ; qtot -0.0455
504 CR_ 41 HID CE1 504 0.150134 12.01 ; qtot 0.1602
505 H5_ 41 HID HE1 505 0.101598 1.008 ; qtot 0.2994
506 NB_ 41 HID NE2 506 -0.417996 14.01 ; qtot -0.2733
507 CV_ 41 HID CD2 507 0.0942991 12.01 ; qtot -0.1441
508 H4_ 41 HID HD2 508 0.083716 1.008 ; qtot -0.0294
509 C_ 41 HID C 509 0.435951 12.01 ; qtot 0.5679
510 O_ 41 HID O 510 -0.414493 16 ; qtot 0
; residue  42 VAL rtp VAL  q  0.0
   511          N     42    VAL      N    511    -0.4157      14.01   
   512          H     42    VAL      H    512     0.2719      1.008   
   513         CT     42    VAL     CA    513    -0.0875      12.01   
   514         H1     42    VAL     HA    514     0.0969      1.008   
   515         CT     42    VAL     CB    515     0.2985      12.01   
   516         HC     42    VAL     HB    516    -0.0297      1.008   
   517         CT     42    VAL    CG1    517    -0.3192      12.01   
   518         HC     42    VAL   HG11    518     0.0791      1.008   
   519         HC     42    VAL   HG12    519     0.0791      1.008   
   520         HC     42    VAL   HG13    520     0.0791      1.008   
   521         CT     42    VAL    CG2    521    -0.3192      12.01   
   522         HC     42    VAL   HG21    522     0.0791      1.008   
   523         HC     42    VAL   HG22    523     0.0791      1.008   
   524         HC     42    VAL   HG23    524     0.0791      1.008   
   525          C     42    VAL      C    525     0.5973      12.01   
   526          O     42    VAL      O    526    -0.5679         16   
; residue  43 ILE rtp ILE  q  0.0
   527          N     43    ILE      N    527    -0.4157      14.01   
   528          H     43    ILE      H    528     0.2719      1.008   
   529         CT     43    ILE     CA    529    -0.0597      12.01   
   530         H1     43    ILE     HA    530     0.0869      1.008   
   531         CT     43    ILE     CB    531     0.1303      12.01   
   532         HC     43    ILE     HB    532     0.0187      1.008   
   533         CT     43    ILE    CG2    533    -0.3204      12.01   
   534         HC     43    ILE   HG21    534     0.0882      1.008   
   535         HC     43    ILE   HG22    535     0.0882      1.008   
   536         HC     43    ILE   HG23    536     0.0882      1.008   
   537         CT     43    ILE    CG1    537     -0.043      12.01   
   538         HC     43    ILE   HG11    538     0.0236      1.008   
   539         HC     43    ILE   HG12    539     0.0236      1.008   
   540         CT     43    ILE     CD    540     -0.066      12.01   
   541         HC     43    ILE    HD1    541     0.0186      1.008   
   542         HC     43    ILE    HD2    542     0.0186      1.008   
   543         HC     43    ILE    HD3    543     0.0186      1.008   
   544          C     43    ILE      C    544     0.5973      12.01   
   545          O     43    ILE      O    545    -0.5679         16   
; residue  44 CYS rtp CYS  q  0.0
   546          N     44    CYS      N    546    -0.4157      14.01   
   547          H     44    CYS      H    547     0.2719      1.008   
   548         CT     44    CYS     CA    548     0.0213      12.01   
   549         H1     44    CYS     HA    549     0.1124      1.008   
   550         CT     44    CYS     CB    550    -0.1231      12.01   
   551         H1     44    CYS    HB1    551     0.1112      1.008   
   552         H1     44    CYS    HB2    552     0.1112      1.008   
   553         SH     44    CYS     SG    553    -0.3119      32.06   
   554         HS     44    CYS     HG    554     0.1933      1.008   
   555          C     44    CYS      C    555     0.5973      12.01   
   556          O     44    CYS      O    556    -0.5679         16   
; residue  45 THR rtp THR  q  0.0
   557          N     45    THR      N    557    -0.4157      14.01   
   558          H     45    THR      H    558     0.2719      1.008   
   559         CT     45    THR     CA    559    -0.0389      12.01   
   560         H1     45    THR     HA    560     0.1007      1.008   
   561         CT     45    THR     CB    561     0.3654      12.01   
   562         H1     45    THR     HB    562     0.0043      1.008   
   563         CT     45    THR    CG2    563    -0.2438      12.01   
   564         HC     45    THR   HG21    564     0.0642      1.008   
   565         HC     45    THR   HG22    565     0.0642      1.008   
   566         HC     45    THR   HG23    566     0.0642      1.008   
   567         OH     45    THR    OG1    567    -0.6761         16   
   568         HO     45    THR    HG1    568     0.4102      1.008   
   569          C     45    THR      C    569     0.5973      12.01   
   570          O     45    THR      O    570    -0.5679         16   
; residue  46 SER rtp SER  q  0.0
571 N_ 46 SER N 571 -0.303407 14.01 ; qtot -0.4157
572 H_ 46 SER H 572 0.198451 1.008 ; qtot -0.1438
573 CT_ 46 SER CA 573 -0.0181737 12.01 ; qtot -0.1687
574 H1_ 46 SER HA 574 0.061528 1.008 ; qtot -0.0844
575 CT_ 46 SER CB 575 0.154513 12.01 ; qtot 0.1273
576 H1_ 46 SER HB1 576 0.0256914 1.008 ; qtot 0.1625
577 H1_ 46 SER HB2 577 0.0256914 1.008 ; qtot 0.1977
578 OH_ 46 SER OG 578 -0.477772 16 ; qtot -0.4569
579 HO_ 46 SER HG 579 0.312019 1.008 ; qtot -0.0294
580 C_ 46 SER C 580 0.435951 12.01 ; qtot 0.5679
581 O_ 46 SER O 581 -0.414493 16 ; qtot 0
; residue  47 GLU rtp GLU  q -1.0
   582          N     47    GLU      N    582    -0.5163      14.01   
   583          H     47    GLU      H    583     0.2936      1.008   
   584         CT     47    GLU     CA    584     0.0397      12.01   
   585         H1     47    GLU     HA    585     0.1105      1.008   
   586         CT     47    GLU     CB    586      0.056      12.01   
   587         HC     47    GLU    HB1    587    -0.0173      1.008   
   588         HC     47    GLU    HB2    588    -0.0173      1.008   
   589         CT     47    GLU     CG    589     0.0136      12.01   
   590         HC     47    GLU    HG1    590    -0.0425      1.008   
   591         HC     47    GLU    HG2    591    -0.0425      1.008   
   592          C     47    GLU     CD    592     0.8054      12.01   
   593         O2     47    GLU    OE1    593    -0.8188         16   
   594         O2     47    GLU    OE2    594    -0.8188         16   
   595          C     47    GLU      C    595     0.5366      12.01   
   596          O     47    GLU      O    596    -0.5819         16   
; residue  48 ASP rtp ASP  q -1.0
   597          N     48    ASP      N    597    -0.5163      14.01   
   598          H     48    ASP      H    598     0.2936      1.008   
   599         CT     48    ASP     CA    599     0.0381      12.01   
   600         H1     48    ASP     HA    600      0.088      1.008   
   601         CT     48    ASP     CB    601    -0.0303      12.01   
   602         HC     48    ASP    HB1    602    -0.0122      1.008   
   603         HC     48    ASP    HB2    603    -0.0122      1.008   
   604          C     48    ASP     CG    604     0.7994      12.01   
   605         O2     48    ASP    OD1    605    -0.8014         16   
   606         O2     48    ASP    OD2    606    -0.8014         16   
   607          C     48    ASP      C    607     0.5366      12.01   
   608          O     48    ASP      O    608    -0.5819         16   
; residue  49 MET rtp MET  q  0.0
609 N_ 49 MET N 609 -0.303407 14.01 ; qtot -2.416
610 H_ 49 MET H 610 0.198451 1.008 ; qtot -2.144
611 CT_ 49 MET CA 611 -0.0172979 12.01 ; qtot -2.168
612 H1_ 49 MET HA 612 0.0642285 1.008 ; qtot -2.08
613 CT_ 49 MET CB 613 0.0249615 12.01 ; qtot -2.045
614 HC_ 49 MET HB1 614 0.0175898 1.008 ; qtot -2.021
615 HC_ 49 MET HB2 615 0.0175898 1.008 ; qtot -1.997
616 CT_ 49 MET CG 616 0.00131376 12.01 ; qtot -1.995
617 H1_ 49 MET HG1 617 0.0321142 1.008 ; qtot -1.951
618 H1_ 49 MET HG2 618 0.0321142 1.008 ; qtot -1.907
619 S_ 49 MET SD 619 -0.199765 32.06 ; qtot -2.181
620 CT_ 49 MET CE 620 -0.039121 12.01 ; qtot -2.235
621 H1_ 49 MET HE1 621 0.049923 1.008 ; qtot -2.166
622 H1_ 49 MET HE2 622 0.049923 1.008 ; qtot -2.098
623 H1_ 49 MET HE3 623 0.049923 1.008 ; qtot -2.029
624 C_ 49 MET C 624 0.435951 12.01 ; qtot -1.432
625 O_ 49 MET O 625 -0.414493 16 ; qtot -2
; residue  50 LEU rtp LEU  q  0.0
   626          N     50    LEU      N    626    -0.4157      14.01   
   627          H     50    LEU      H    627     0.2719      1.008   
   628         CT     50    LEU     CA    628    -0.0518      12.01   
   629         H1     50    LEU     HA    629     0.0922      1.008   
   630         CT     50    LEU     CB    630    -0.1102      12.01   
   631         HC     50    LEU    HB1    631     0.0457      1.008   
   632         HC     50    LEU    HB2    632     0.0457      1.008   
   633         CT     50    LEU     CG    633     0.3531      12.01   
   634         HC     50    LEU     HG    634    -0.0361      1.008   
   635         CT     50    LEU    CD1    635    -0.4121      12.01   
   636         HC     50    LEU   HD11    636        0.1      1.008   
   637         HC     50    LEU   HD12    637        0.1      1.008   
   638         HC     50    LEU   HD13    638        0.1      1.008   
   639         CT     50    LEU    CD2    639    -0.4121      12.01   
   640         HC     50    LEU   HD21    640        0.1      1.008   
   641         HC     50    LEU   HD22    641        0.1      1.008   
   642         HC     50    LEU   HD23    642        0.1      1.008   
   643          C     50    LEU      C    643     0.5973      12.01   
   644          O     50    LEU      O    644    -0.5679         16   
; residue  51 ASN rtp ASN  q  0.0
   645          N     51    ASN      N    645    -0.4157      14.01   
   646          H     51    ASN      H    646     0.2719      1.008   
   647         CT     51    ASN     CA    647     0.0143      12.01   
   648         H1     51    ASN     HA    648     0.1048      1.008   
   649         CT     51    ASN     CB    649    -0.2041      12.01   
   650         HC     51    ASN    HB1    650     0.0797      1.008   
   651         HC     51    ASN    HB2    651     0.0797      1.008   
   652          C     51    ASN     CG    652      0.713      12.01   
   653          O     51    ASN    OD1    653    -0.5931         16   
   654          N     51    ASN    ND2    654    -0.9191      14.01   
   655          H     51    ASN   HD21    655     0.4196      1.008   
   656          H     51    ASN   HD22    656     0.4196      1.008   
   657          C     51    ASN      C    657     0.5973      12.01   
   658          O     51    ASN      O    658    -0.5679         16   
; residue  52 PRO rtp PRO  q  0.0
   659          N     52    PRO      N    659    -0.2548      14.01   
   660         CT     52    PRO     CD    660     0.0192      12.01   
   661         H1     52    PRO    HD1    661     0.0391      1.008   
   662         H1     52    PRO    HD2    662     0.0391      1.008   
   663         CT     52    PRO     CG    663     0.0189      12.01   
   664         HC     52    PRO    HG1    664     0.0213      1.008   
   665         HC     52    PRO    HG2    665     0.0213      1.008   
   666         CT     52    PRO     CB    666     -0.007      12.01   
   667         HC     52    PRO    HB1    667     0.0253      1.008   
   668         HC     52    PRO    HB2    668     0.0253      1.008   
   669         CT     52    PRO     CA    669    -0.0266      12.01   
   670         H1     52    PRO     HA    670     0.0641      1.008   
   671          C     52    PRO      C    671     0.5896      12.01   
   672          O     52    PRO      O    672    -0.5748         16   
; residue  53 ASN rtp ASN  q  0.0
   673          N     53    ASN      N    673    -0.4157      14.01   
   674          H     53    ASN      H    674     0.2719      1.008   
   675         CT     53    ASN     CA    675     0.0143      12.01   
   676         H1     53    ASN     HA    676     0.1048      1.008   
   677         CT     53    ASN     CB    677    -0.2041      12.01   
   678         HC     53    ASN    HB1    678     0.0797      1.008   
   679         HC     53    ASN    HB2    679     0.0797      1.008   
   680          C     53    ASN     CG    680      0.713      12.01   
   681          O     53    ASN    OD1    681    -0.5931         16   
   682          N     53    ASN    ND2    682    -0.9191      14.01   
   683          H     53    ASN   HD21    683     0.4196      1.008   
   684          H     53    ASN   HD22    684     0.4196      1.008   
   685          C     53    ASN      C    685     0.5973      12.01   
   686          O     53    ASN      O    686    -0.5679         16   
; residue  54 TYR rtp TYR  q  0.0
   687          N     54    TYR      N    687    -0.4157      14.01   
   688          H     54    TYR      H    688     0.2719      1.008   
   689         CT     54    TYR     CA    689    -0.0014      12.01   
   690         H1     54    TYR     HA    690     0.0876      1.008   
   691         CT     54    TYR     CB    691    -0.0152      12.01   
   692         HC     54    TYR    HB1    692     0.0295      1.008   
   693         HC     54    TYR    HB2    693     0.0295      1.008   
   694         CA     54    TYR     CG    694    -0.0011      12.01   
   695         CA     54    TYR    CD1    695    -0.1906      12.01   
   696         HA     54    TYR    HD1    696     0.1699      1.008   
   697         CA     54    TYR    CE1    697    -0.2341      12.01   
   698         HA     54    TYR    HE1    698     0.1656      1.008   
   699          C     54    TYR     CZ    699     0.3226      12.01   
   700         OH     54    TYR     OH    700    -0.5579         16   
   701         HO     54    TYR     HH    701     0.3992      1.008   
   702         CA     54    TYR    CE2    702    -0.2341      12.01   
   703         HA     54    TYR    HE2    703     0.1656      1.008   
   704         CA     54    TYR    CD2    704    -0.1906      12.01   
   705         HA     54    TYR    HD2    705     0.1699      1.008   
   706          C     54    TYR      C    706     0.5973      12.01   
   707          O     54    TYR      O    707    -0.5679         16   
; residue  55 GLU rtp GLU  q -1.0
   708          N     55    GLU      N    708    -0.5163      14.01   
   709          H     55    GLU      H    709     0.2936      1.008   
   710         CT     55    GLU     CA    710     0.0397      12.01   
   711         H1     55    GLU     HA    711     0.1105      1.008   
   712         CT     55    GLU     CB    712      0.056      12.01   
   713         HC     55    GLU    HB1    713    -0.0173      1.008   
   714         HC     55    GLU    HB2    714    -0.0173      1.008   
   715         CT     55    GLU     CG    715     0.0136      12.01   
   716         HC     55    GLU    HG1    716    -0.0425      1.008   
   717         HC     55    GLU    HG2    717    -0.0425      1.008   
   718          C     55    GLU     CD    718     0.8054      12.01   
   719         O2     55    GLU    OE1    719    -0.8188         16   
   720         O2     55    GLU    OE2    720    -0.8188         16   
   721          C     55    GLU      C    721     0.5366      12.01   
   722          O     55    GLU      O    722    -0.5819         16   
; residue  56 ASP rtp ASP  q -1.0
   723          N     56    ASP      N    723    -0.5163      14.01   
   724          H     56    ASP      H    724     0.2936      1.008   
   725         CT     56    ASP     CA    725     0.0381      12.01   
   726         H1     56    ASP     HA    726      0.088      1.008   
   727         CT     56    ASP     CB    727    -0.0303      12.01   
   728         HC     56    ASP    HB1    728    -0.0122      1.008   
   729         HC     56    ASP    HB2    729    -0.0122      1.008   
   730          C     56    ASP     CG    730     0.7994      12.01   
   731         O2     56    ASP    OD1    731    -0.8014         16   
   732         O2     56    ASP    OD2    732    -0.8014         16   
   733          C     56    ASP      C    733     0.5366      12.01   
   734          O     56    ASP      O    734    -0.5819         16   
; residue  57 LEU rtp LEU  q  0.0
   735          N     57    LEU      N    735    -0.4157      14.01   
   736          H     57    LEU      H    736     0.2719      1.008   
   737         CT     57    LEU     CA    737    -0.0518      12.01   
   738         H1     57    LEU     HA    738     0.0922      1.008   
   739         CT     57    LEU     CB    739    -0.1102      12.01   
   740         HC     57    LEU    HB1    740     0.0457      1.008   
   741         HC     57    LEU    HB2    741     0.0457      1.008   
   742         CT     57    LEU     CG    742     0.3531      12.01   
   743         HC     57    LEU     HG    743    -0.0361      1.008   
   744         CT     57    LEU    CD1    744    -0.4121      12.01   
   745         HC     57    LEU   HD11    745        0.1      1.008   
   746         HC     57    LEU   HD12    746        0.1      1.008   
   747         HC     57    LEU   HD13    747        0.1      1.008   
   748         CT     57    LEU    CD2    748    -0.4121      12.01   
   749         HC     57    LEU   HD21    749        0.1      1.008   
   750         HC     57    LEU   HD22    750        0.1      1.008   
   751         HC     57    LEU   HD23    751        0.1      1.008   
   752          C     57    LEU      C    752     0.5973      12.01   
   753          O     57    LEU      O    753    -0.5679         16   
; residue  58 LEU rtp LEU  q  0.0
   754          N     58    LEU      N    754    -0.4157      14.01   
   755          H     58    LEU      H    755     0.2719      1.008   
   756         CT     58    LEU     CA    756    -0.0518      12.01   
   757         H1     58    LEU     HA    757     0.0922      1.008   
   758         CT     58    LEU     CB    758    -0.1102      12.01   
   759         HC     58    LEU    HB1    759     0.0457      1.008   
   760         HC     58    LEU    HB2    760     0.0457      1.008   
   761         CT     58    LEU     CG    761     0.3531      12.01   
   762         HC     58    LEU     HG    762    -0.0361      1.008   
   763         CT     58    LEU    CD1    763    -0.4121      12.01   
   764         HC     58    LEU   HD11    764        0.1      1.008   
   765         HC     58    LEU   HD12    765        0.1      1.008   
   766         HC     58    LEU   HD13    766        0.1      1.008   
   767         CT     58    LEU    CD2    767    -0.4121      12.01   
   768         HC     58    LEU   HD21    768        0.1      1.008   
   769         HC     58    LEU   HD22    769        0.1      1.008   
   770         HC     58    LEU   HD23    770        0.1      1.008   
   771          C     58    LEU      C    771     0.5973      12.01   
   772          O     58    LEU      O    772    -0.5679         16   
; residue  59 ILE rtp ILE  q  0.0
   773          N     59    ILE      N    773    -0.4157      14.01   
   774          H     59    ILE      H    774     0.2719      1.008   
   775         CT     59    ILE     CA    775    -0.0597      12.01   
   776         H1     59    ILE     HA    776     0.0869      1.008   
   777         CT     59    ILE     CB    777     0.1303      12.01   
   778         HC     59    ILE     HB    778     0.0187      1.008   
   779         CT     59    ILE    CG2    779    -0.3204      12.01   
   780         HC     59    ILE   HG21    780     0.0882      1.008   
   781         HC     59    ILE   HG22    781     0.0882      1.008   
   782         HC     59    ILE   HG23    782     0.0882      1.008   
   783         CT     59    ILE    CG1    783     -0.043      12.01   
   784         HC     59    ILE   HG11    784     0.0236      1.008   
   785         HC     59    ILE   HG12    785     0.0236      1.008   
   786         CT     59    ILE     CD    786     -0.066      12.01   
   787         HC     59    ILE    HD1    787     0.0186      1.008   
   788         HC     59    ILE    HD2    788     0.0186      1.008   
   789         HC     59    ILE    HD3    789     0.0186      1.008   
   790          C     59    ILE      C    790     0.5973      12.01   
   791          O     59    ILE      O    791    -0.5679         16   
; residue  60 ARG rtp ARG  q +1.0
   792          N     60    ARG      N    792    -0.3479      14.01   
   793          H     60    ARG      H    793     0.2747      1.008   
   794         CT     60    ARG     CA    794    -0.2637      12.01   
   795         H1     60    ARG     HA    795      0.156      1.008   
   796         CT     60    ARG     CB    796    -0.0007      12.01   
   797         HC     60    ARG    HB1    797     0.0327      1.008   
   798         HC     60    ARG    HB2    798     0.0327      1.008   
   799         CT     60    ARG     CG    799      0.039      12.01   
   800         HC     60    ARG    HG1    800     0.0285      1.008   
   801         HC     60    ARG    HG2    801     0.0285      1.008   
   802         CT     60    ARG     CD    802     0.0486      12.01   
   803         H1     60    ARG    HD1    803     0.0687      1.008   
   804         H1     60    ARG    HD2    804     0.0687      1.008   
   805         N2     60    ARG     NE    805    -0.5295      14.01   
   806          H     60    ARG     HE    806     0.3456      1.008   
   807         CA     60    ARG     CZ    807     0.8076      12.01   
   808         N2     60    ARG    NH1    808    -0.8627      14.01   
   809          H     60    ARG   HH11    809     0.4478      1.008   
   810          H     60    ARG   HH12    810     0.4478      1.008   
   811         N2     60    ARG    NH2    811    -0.8627      14.01   
   812          H     60    ARG   HH21    812     0.4478      1.008   
   813          H     60    ARG   HH22    813     0.4478      1.008   
   814          C     60    ARG      C    814     0.7341      12.01   
   815          O     60    ARG      O    815    -0.5894         16   
; residue  61 LYS rtp LYS  q +1.0
   816          N     61    LYS      N    816    -0.3479      14.01   
   817          H     61    LYS      H    817     0.2747      1.008   
   818         CT     61    LYS     CA    818      -0.24      12.01   
   819         H1     61    LYS     HA    819     0.1426      1.008   
   820         CT     61    LYS     CB    820    -0.0094      12.01   
   821         HC     61    LYS    HB1    821     0.0362      1.008   
   822         HC     61    LYS    HB2    822     0.0362      1.008   
   823         CT     61    LYS     CG    823     0.0187      12.01   
   824         HC     61    LYS    HG1    824     0.0103      1.008   
   825         HC     61    LYS    HG2    825     0.0103      1.008   
   826         CT     61    LYS     CD    826    -0.0479      12.01   
   827         HC     61    LYS    HD1    827     0.0621      1.008   
   828         HC     61    LYS    HD2    828     0.0621      1.008   
   829         CT     61    LYS     CE    829    -0.0143      12.01   
   830         HP     61    LYS    HE1    830     0.1135      1.008   
   831         HP     61    LYS    HE2    831     0.1135      1.008   
   832         N3     61    LYS     NZ    832    -0.3854      14.01   
   833          H     61    LYS    HZ1    833       0.34      1.008   
   834          H     61    LYS    HZ2    834       0.34      1.008   
   835          H     61    LYS    HZ3    835       0.34      1.008   
   836          C     61    LYS      C    836     0.7341      12.01   
   837          O     61    LYS      O    837    -0.5894         16   
; residue  62 SER rtp SER  q  0.0
   838          N     62    SER      N    838    -0.4157      14.01   
   839          H     62    SER      H    839     0.2719      1.008   
   840         CT     62    SER     CA    840    -0.0249      12.01   
   841         H1     62    SER     HA    841     0.0843      1.008   
   842         CT     62    SER     CB    842     0.2117      12.01   
   843         H1     62    SER    HB1    843     0.0352      1.008   
   844         H1     62    SER    HB2    844     0.0352      1.008   
   845         OH     62    SER     OG    845    -0.6546         16   
   846         HO     62    SER     HG    846     0.4275      1.008   
   847          C     62    SER      C    847     0.5973      12.01   
   848          O     62    SER      O    848    -0.5679         16   
; residue  63 ASN rtp ASN  q  0.0
   849          N     63    ASN      N    849    -0.4157      14.01   
   850          H     63    ASN      H    850     0.2719      1.008   
   851         CT     63    ASN     CA    851     0.0143      12.01   
   852         H1     63    ASN     HA    852     0.1048      1.008   
   853         CT     63    ASN     CB    853    -0.2041      12.01   
   854         HC     63    ASN    HB1    854     0.0797      1.008   
   855         HC     63    ASN    HB2    855     0.0797      1.008   
   856          C     63    ASN     CG    856      0.713      12.01   
   857          O     63    ASN    OD1    857    -0.5931         16   
   858          N     63    ASN    ND2    858    -0.9191      14.01   
   859          H     63    ASN   HD21    859     0.4196      1.008   
   860          H     63    ASN   HD22    860     0.4196      1.008   
   861          C     63    ASN      C    861     0.5973      12.01   
   862          O     63    ASN      O    862    -0.5679         16   
; residue  64 HID rtp HID  q  0.0
   863          N     64    HID      N    863    -0.4157      14.01   
   864          H     64    HID      H    864     0.2719      1.008   
   865         CT     64    HID     CA    865     0.0188      12.01   
   866         H1     64    HID     HA    866     0.0881      1.008   
   867         CT     64    HID     CB    867    -0.0462      12.01   
   868         HC     64    HID    HB1    868     0.0402      1.008   
   869         HC     64    HID    HB2    869     0.0402      1.008   
   870         CC     64    HID     CG    870    -0.0266      12.01   
   871         NA     64    HID    ND1    871    -0.3811      14.01   
   872          H     64    HID    HD1    872     0.3649      1.008   
   873         CR     64    HID    CE1    873     0.2057      12.01   
   874         H5     64    HID    HE1    874     0.1392      1.008   
   875         NB     64    HID    NE2    875    -0.5727      14.01   
   876         CV     64    HID    CD2    876     0.1292      12.01   
   877         H4     64    HID    HD2    877     0.1147      1.008   
   878          C     64    HID      C    878     0.5973      12.01   
   879          O     64    HID      O    879    -0.5679         16   
; residue  65 ASN rtp ASN  q  0.0
   880          N     65    ASN      N    880    -0.4157      14.01   
   881          H     65    ASN      H    881     0.2719      1.008   
   882         CT     65    ASN     CA    882     0.0143      12.01   
   883         H1     65    ASN     HA    883     0.1048      1.008   
   884         CT     65    ASN     CB    884    -0.2041      12.01   
   885         HC     65    ASN    HB1    885     0.0797      1.008   
   886         HC     65    ASN    HB2    886     0.0797      1.008   
   887          C     65    ASN     CG    887      0.713      12.01   
   888          O     65    ASN    OD1    888    -0.5931         16   
   889          N     65    ASN    ND2    889    -0.9191      14.01   
   890          H     65    ASN   HD21    890     0.4196      1.008   
   891          H     65    ASN   HD22    891     0.4196      1.008   
   892          C     65    ASN      C    892     0.5973      12.01   
   893          O     65    ASN      O    893    -0.5679         16   
; residue  66 PHE rtp PHE  q  0.0
   894          N     66    PHE      N    894    -0.4157      14.01   
   895          H     66    PHE      H    895     0.2719      1.008   
   896         CT     66    PHE     CA    896    -0.0024      12.01   
   897         H1     66    PHE     HA    897     0.0978      1.008   
   898         CT     66    PHE     CB    898    -0.0343      12.01   
   899         HC     66    PHE    HB1    899     0.0295      1.008   
   900         HC     66    PHE    HB2    900     0.0295      1.008   
   901         CA     66    PHE     CG    901     0.0118      12.01   
   902         CA     66    PHE    CD1    902    -0.1256      12.01   
   903         HA     66    PHE    HD1    903      0.133      1.008   
   904         CA     66    PHE    CE1    904    -0.1704      12.01   
   905         HA     66    PHE    HE1    905      0.143      1.008   
   906         CA     66    PHE     CZ    906    -0.1072      12.01   
   907         HA     66    PHE     HZ    907     0.1297      1.008   
   908         CA     66    PHE    CE2    908    -0.1704      12.01   
   909         HA     66    PHE    HE2    909      0.143      1.008   
   910         CA     66    PHE    CD2    910    -0.1256      12.01   
   911         HA     66    PHE    HD2    911      0.133      1.008   
   912          C     66    PHE      C    912     0.5973      12.01   
   913          O     66    PHE      O    913    -0.5679         16   
; residue  67 LEU rtp LEU  q  0.0
   914          N     67    LEU      N    914    -0.4157      14.01   
   915          H     67    LEU      H    915     0.2719      1.008   
   916         CT     67    LEU     CA    916    -0.0518      12.01   
   917         H1     67    LEU     HA    917     0.0922      1.008   
   918         CT     67    LEU     CB    918    -0.1102      12.01   
   919         HC     67    LEU    HB1    919     0.0457      1.008   
   920         HC     67    LEU    HB2    920     0.0457      1.008   
   921         CT     67    LEU     CG    921     0.3531      12.01   
   922         HC     67    LEU     HG    922    -0.0361      1.008   
   923         CT     67    LEU    CD1    923    -0.4121      12.01   
   924         HC     67    LEU   HD11    924        0.1      1.008   
   925         HC     67    LEU   HD12    925        0.1      1.008   
   926         HC     67    LEU   HD13    926        0.1      1.008   
   927         CT     67    LEU    CD2    927    -0.4121      12.01   
   928         HC     67    LEU   HD21    928        0.1      1.008   
   929         HC     67    LEU   HD22    929        0.1      1.008   
   930         HC     67    LEU   HD23    930        0.1      1.008   
   931          C     67    LEU      C    931     0.5973      12.01   
   932          O     67    LEU      O    932    -0.5679         16   
; residue  68 VAL rtp VAL  q  0.0
   933          N     68    VAL      N    933    -0.4157      14.01   
   934          H     68    VAL      H    934     0.2719      1.008   
   935         CT     68    VAL     CA    935    -0.0875      12.01   
   936         H1     68    VAL     HA    936     0.0969      1.008   
   937         CT     68    VAL     CB    937     0.2985      12.01   
   938         HC     68    VAL     HB    938    -0.0297      1.008   
   939         CT     68    VAL    CG1    939    -0.3192      12.01   
   940         HC     68    VAL   HG11    940     0.0791      1.008   
   941         HC     68    VAL   HG12    941     0.0791      1.008   
   942         HC     68    VAL   HG13    942     0.0791      1.008   
   943         CT     68    VAL    CG2    943    -0.3192      12.01   
   944         HC     68    VAL   HG21    944     0.0791      1.008   
   945         HC     68    VAL   HG22    945     0.0791      1.008   
   946         HC     68    VAL   HG23    946     0.0791      1.008   
   947          C     68    VAL      C    947     0.5973      12.01   
   948          O     68    VAL      O    948    -0.5679         16   
; residue  69 GLN rtp GLN  q  0.0
   949          N     69    GLN      N    949    -0.4157      14.01   
   950          H     69    GLN      H    950     0.2719      1.008   
   951         CT     69    GLN     CA    951    -0.0031      12.01   
   952         H1     69    GLN     HA    952      0.085      1.008   
   953         CT     69    GLN     CB    953    -0.0036      12.01   
   954         HC     69    GLN    HB1    954     0.0171      1.008   
   955         HC     69    GLN    HB2    955     0.0171      1.008   
   956         CT     69    GLN     CG    956    -0.0645      12.01   
   957         HC     69    GLN    HG1    957     0.0352      1.008   
   958         HC     69    GLN    HG2    958     0.0352      1.008   
   959          C     69    GLN     CD    959     0.6951      12.01   
   960          O     69    GLN    OE1    960    -0.6086         16   
   961          N     69    GLN    NE2    961    -0.9407      14.01   
   962          H     69    GLN   HE21    962     0.4251      1.008   
   963          H     69    GLN   HE22    963     0.4251      1.008   
   964          C     69    GLN      C    964     0.5973      12.01   
   965          O     69    GLN      O    965    -0.5679         16   
; residue  70 ALA rtp ALA  q  0.0
   966          N     70    ALA      N    966    -0.4157      14.01   
   967          H     70    ALA      H    967     0.2719      1.008   
   968         CT     70    ALA     CA    968     0.0337      12.01   
   969         H1     70    ALA     HA    969     0.0823      1.008   
   970         CT     70    ALA     CB    970    -0.1825      12.01   
   971         HC     70    ALA    HB1    971     0.0603      1.008   
   972         HC     70    ALA    HB2    972     0.0603      1.008   
   973         HC     70    ALA    HB3    973     0.0603      1.008   
   974          C     70    ALA      C    974     0.5973      12.01   
   975          O     70    ALA      O    975    -0.5679         16   
; residue  71 GLY rtp GLY  q  0.0
   976          N     71    GLY      N    976    -0.4157      14.01   
   977          H     71    GLY      H    977     0.2719      1.008   
   978         CT     71    GLY     CA    978    -0.0252      12.01   
   979         H1     71    GLY    HA1    979     0.0698      1.008   
   980         H1     71    GLY    HA2    980     0.0698      1.008   
   981          C     71    GLY      C    981     0.5973      12.01   
   982          O     71    GLY      O    982    -0.5679         16   
; residue  72 ASN rtp ASN  q  0.0
   983          N     72    ASN      N    983    -0.4157      14.01   
   984          H     72    ASN      H    984     0.2719      1.008   
   985         CT     72    ASN     CA    985     0.0143      12.01   
   986         H1     72    ASN     HA    986     0.1048      1.008   
   987         CT     72    ASN     CB    987    -0.2041      12.01   
   988         HC     72    ASN    HB1    988     0.0797      1.008   
   989         HC     72    ASN    HB2    989     0.0797      1.008   
   990          C     72    ASN     CG    990      0.713      12.01   
   991          O     72    ASN    OD1    991    -0.5931         16   
   992          N     72    ASN    ND2    992    -0.9191      14.01   
   993          H     72    ASN   HD21    993     0.4196      1.008   
   994          H     72    ASN   HD22    994     0.4196      1.008   
   995          C     72    ASN      C    995     0.5973      12.01   
   996          O     72    ASN      O    996    -0.5679         16   
; residue  73 VAL rtp VAL  q  0.0
   997          N     73    VAL      N    997    -0.4157      14.01   
   998          H     73    VAL      H    998     0.2719      1.008   
   999         CT     73    VAL     CA    999    -0.0875      12.01   
  1000         H1     73    VAL     HA   1000     0.0969      1.008   
  1001         CT     73    VAL     CB   1001     0.2985      12.01   
  1002         HC     73    VAL     HB   1002    -0.0297      1.008   
  1003         CT     73    VAL    CG1   1003    -0.3192      12.01   
  1004         HC     73    VAL   HG11   1004     0.0791      1.008   
  1005         HC     73    VAL   HG12   1005     0.0791      1.008   
  1006         HC     73    VAL   HG13   1006     0.0791      1.008   
  1007         CT     73    VAL    CG2   1007    -0.3192      12.01   
  1008         HC     73    VAL   HG21   1008     0.0791      1.008   
  1009         HC     73    VAL   HG22   1009     0.0791      1.008   
  1010         HC     73    VAL   HG23   1010     0.0791      1.008   
  1011          C     73    VAL      C   1011     0.5973      12.01   
  1012          O     73    VAL      O   1012    -0.5679         16   
; residue  74 GLN rtp GLN  q  0.0
  1013          N     74    GLN      N   1013    -0.4157      14.01   
  1014          H     74    GLN      H   1014     0.2719      1.008   
  1015         CT     74    GLN     CA   1015    -0.0031      12.01   
  1016         H1     74    GLN     HA   1016      0.085      1.008   
  1017         CT     74    GLN     CB   1017    -0.0036      12.01   
  1018         HC     74    GLN    HB1   1018     0.0171      1.008   
  1019         HC     74    GLN    HB2   1019     0.0171      1.008   
  1020         CT     74    GLN     CG   1020    -0.0645      12.01   
  1021         HC     74    GLN    HG1   1021     0.0352      1.008   
  1022         HC     74    GLN    HG2   1022     0.0352      1.008   
  1023          C     74    GLN     CD   1023     0.6951      12.01   
  1024          O     74    GLN    OE1   1024    -0.6086         16   
  1025          N     74    GLN    NE2   1025    -0.9407      14.01   
  1026          H     74    GLN   HE21   1026     0.4251      1.008   
  1027          H     74    GLN   HE22   1027     0.4251      1.008   
  1028          C     74    GLN      C   1028     0.5973      12.01   
  1029          O     74    GLN      O   1029    -0.5679         16   
; residue  75 LEU rtp LEU  q  0.0
  1030          N     75    LEU      N   1030    -0.4157      14.01   
  1031          H     75    LEU      H   1031     0.2719      1.008   
  1032         CT     75    LEU     CA   1032    -0.0518      12.01   
  1033         H1     75    LEU     HA   1033     0.0922      1.008   
  1034         CT     75    LEU     CB   1034    -0.1102      12.01   
  1035         HC     75    LEU    HB1   1035     0.0457      1.008   
  1036         HC     75    LEU    HB2   1036     0.0457      1.008   
  1037         CT     75    LEU     CG   1037     0.3531      12.01   
  1038         HC     75    LEU     HG   1038    -0.0361      1.008   
  1039         CT     75    LEU    CD1   1039    -0.4121      12.01   
  1040         HC     75    LEU   HD11   1040        0.1      1.008   
  1041         HC     75    LEU   HD12   1041        0.1      1.008   
  1042         HC     75    LEU   HD13   1042        0.1      1.008   
  1043         CT     75    LEU    CD2   1043    -0.4121      12.01   
  1044         HC     75    LEU   HD21   1044        0.1      1.008   
  1045         HC     75    LEU   HD22   1045        0.1      1.008   
  1046         HC     75    LEU   HD23   1046        0.1      1.008   
  1047          C     75    LEU      C   1047     0.5973      12.01   
  1048          O     75    LEU      O   1048    -0.5679         16   
; residue  76 ARG rtp ARG  q +1.0
  1049          N     76    ARG      N   1049    -0.3479      14.01   
  1050          H     76    ARG      H   1050     0.2747      1.008   
  1051         CT     76    ARG     CA   1051    -0.2637      12.01   
  1052         H1     76    ARG     HA   1052      0.156      1.008   
  1053         CT     76    ARG     CB   1053    -0.0007      12.01   
  1054         HC     76    ARG    HB1   1054     0.0327      1.008   
  1055         HC     76    ARG    HB2   1055     0.0327      1.008   
  1056         CT     76    ARG     CG   1056      0.039      12.01   
  1057         HC     76    ARG    HG1   1057     0.0285      1.008   
  1058         HC     76    ARG    HG2   1058     0.0285      1.008   
  1059         CT     76    ARG     CD   1059     0.0486      12.01   
  1060         H1     76    ARG    HD1   1060     0.0687      1.008   
  1061         H1     76    ARG    HD2   1061     0.0687      1.008   
  1062         N2     76    ARG     NE   1062    -0.5295      14.01   
  1063          H     76    ARG     HE   1063     0.3456      1.008   
  1064         CA     76    ARG     CZ   1064     0.8076      12.01   
  1065         N2     76    ARG    NH1   1065    -0.8627      14.01   
  1066          H     76    ARG   HH11   1066     0.4478      1.008   
  1067          H     76    ARG   HH12   1067     0.4478      1.008   
  1068         N2     76    ARG    NH2   1068    -0.8627      14.01   
  1069          H     76    ARG   HH21   1069     0.4478      1.008   
  1070          H     76    ARG   HH22   1070     0.4478      1.008   
  1071          C     76    ARG      C   1071     0.7341      12.01   
  1072          O     76    ARG      O   1072    -0.5894         16   
; residue  77 VAL rtp VAL  q  0.0
  1073          N     77    VAL      N   1073    -0.4157      14.01   
  1074          H     77    VAL      H   1074     0.2719      1.008   
  1075         CT     77    VAL     CA   1075    -0.0875      12.01   
  1076         H1     77    VAL     HA   1076     0.0969      1.008   
  1077         CT     77    VAL     CB   1077     0.2985      12.01   
  1078         HC     77    VAL     HB   1078    -0.0297      1.008   
  1079         CT     77    VAL    CG1   1079    -0.3192      12.01   
  1080         HC     77    VAL   HG11   1080     0.0791      1.008   
  1081         HC     77    VAL   HG12   1081     0.0791      1.008   
  1082         HC     77    VAL   HG13   1082     0.0791      1.008   
  1083         CT     77    VAL    CG2   1083    -0.3192      12.01   
  1084         HC     77    VAL   HG21   1084     0.0791      1.008   
  1085         HC     77    VAL   HG22   1085     0.0791      1.008   
  1086         HC     77    VAL   HG23   1086     0.0791      1.008   
  1087          C     77    VAL      C   1087     0.5973      12.01   
  1088          O     77    VAL      O   1088    -0.5679         16   
; residue  78 ILE rtp ILE  q  0.0
  1089          N     78    ILE      N   1089    -0.4157      14.01   
  1090          H     78    ILE      H   1090     0.2719      1.008   
  1091         CT     78    ILE     CA   1091    -0.0597      12.01   
  1092         H1     78    ILE     HA   1092     0.0869      1.008   
  1093         CT     78    ILE     CB   1093     0.1303      12.01   
  1094         HC     78    ILE     HB   1094     0.0187      1.008   
  1095         CT     78    ILE    CG2   1095    -0.3204      12.01   
  1096         HC     78    ILE   HG21   1096     0.0882      1.008   
  1097         HC     78    ILE   HG22   1097     0.0882      1.008   
  1098         HC     78    ILE   HG23   1098     0.0882      1.008   
  1099         CT     78    ILE    CG1   1099     -0.043      12.01   
  1100         HC     78    ILE   HG11   1100     0.0236      1.008   
  1101         HC     78    ILE   HG12   1101     0.0236      1.008   
  1102         CT     78    ILE     CD   1102     -0.066      12.01   
  1103         HC     78    ILE    HD1   1103     0.0186      1.008   
  1104         HC     78    ILE    HD2   1104     0.0186      1.008   
  1105         HC     78    ILE    HD3   1105     0.0186      1.008   
  1106          C     78    ILE      C   1106     0.5973      12.01   
  1107          O     78    ILE      O   1107    -0.5679         16   
; residue  79 GLY rtp GLY  q  0.0
  1108          N     79    GLY      N   1108    -0.4157      14.01   
  1109          H     79    GLY      H   1109     0.2719      1.008   
  1110         CT     79    GLY     CA   1110    -0.0252      12.01   
  1111         H1     79    GLY    HA1   1111     0.0698      1.008   
  1112         H1     79    GLY    HA2   1112     0.0698      1.008   
  1113          C     79    GLY      C   1113     0.5973      12.01   
  1114          O     79    GLY      O   1114    -0.5679         16   
; residue  80 HID rtp HID  q  0.0
  1115          N     80    HID      N   1115    -0.4157      14.01   
  1116          H     80    HID      H   1116     0.2719      1.008   
  1117         CT     80    HID     CA   1117     0.0188      12.01   
  1118         H1     80    HID     HA   1118     0.0881      1.008   
  1119         CT     80    HID     CB   1119    -0.0462      12.01   
  1120         HC     80    HID    HB1   1120     0.0402      1.008   
  1121         HC     80    HID    HB2   1121     0.0402      1.008   
  1122         CC     80    HID     CG   1122    -0.0266      12.01   
  1123         NA     80    HID    ND1   1123    -0.3811      14.01   
  1124          H     80    HID    HD1   1124     0.3649      1.008   
  1125         CR     80    HID    CE1   1125     0.2057      12.01   
  1126         H5     80    HID    HE1   1126     0.1392      1.008   
  1127         NB     80    HID    NE2   1127    -0.5727      14.01   
  1128         CV     80    HID    CD2   1128     0.1292      12.01   
  1129         H4     80    HID    HD2   1129     0.1147      1.008   
  1130          C     80    HID      C   1130     0.5973      12.01   
  1131          O     80    HID      O   1131    -0.5679         16   
; residue  81 SER rtp SER  q  0.0
  1132          N     81    SER      N   1132    -0.4157      14.01   
  1133          H     81    SER      H   1133     0.2719      1.008   
  1134         CT     81    SER     CA   1134    -0.0249      12.01   
  1135         H1     81    SER     HA   1135     0.0843      1.008   
  1136         CT     81    SER     CB   1136     0.2117      12.01   
  1137         H1     81    SER    HB1   1137     0.0352      1.008   
  1138         H1     81    SER    HB2   1138     0.0352      1.008   
  1139         OH     81    SER     OG   1139    -0.6546         16   
  1140         HO     81    SER     HG   1140     0.4275      1.008   
  1141          C     81    SER      C   1141     0.5973      12.01   
  1142          O     81    SER      O   1142    -0.5679         16   
; residue  82 MET rtp MET  q  0.0
  1143          N     82    MET      N   1143    -0.4157      14.01   
  1144          H     82    MET      H   1144     0.2719      1.008   
  1145         CT     82    MET     CA   1145    -0.0237      12.01   
  1146         H1     82    MET     HA   1146      0.088      1.008   
  1147         CT     82    MET     CB   1147     0.0342      12.01   
  1148         HC     82    MET    HB1   1148     0.0241      1.008   
  1149         HC     82    MET    HB2   1149     0.0241      1.008   
  1150         CT     82    MET     CG   1150     0.0018      12.01   
  1151         H1     82    MET    HG1   1151      0.044      1.008   
  1152         H1     82    MET    HG2   1152      0.044      1.008   
  1153          S     82    MET     SD   1153    -0.2737      32.06   
  1154         CT     82    MET     CE   1154    -0.0536      12.01   
  1155         H1     82    MET    HE1   1155     0.0684      1.008   
  1156         H1     82    MET    HE2   1156     0.0684      1.008   
  1157         H1     82    MET    HE3   1157     0.0684      1.008   
  1158          C     82    MET      C   1158     0.5973      12.01   
  1159          O     82    MET      O   1159    -0.5679         16   
; residue  83 GLN rtp GLN  q  0.0
  1160          N     83    GLN      N   1160    -0.4157      14.01   
  1161          H     83    GLN      H   1161     0.2719      1.008   
  1162         CT     83    GLN     CA   1162    -0.0031      12.01   
  1163         H1     83    GLN     HA   1163      0.085      1.008   
  1164         CT     83    GLN     CB   1164    -0.0036      12.01   
  1165         HC     83    GLN    HB1   1165     0.0171      1.008   
  1166         HC     83    GLN    HB2   1166     0.0171      1.008   
  1167         CT     83    GLN     CG   1167    -0.0645      12.01   
  1168         HC     83    GLN    HG1   1168     0.0352      1.008   
  1169         HC     83    GLN    HG2   1169     0.0352      1.008   
  1170          C     83    GLN     CD   1170     0.6951      12.01   
  1171          O     83    GLN    OE1   1171    -0.6086         16   
  1172          N     83    GLN    NE2   1172    -0.9407      14.01   
  1173          H     83    GLN   HE21   1173     0.4251      1.008   
  1174          H     83    GLN   HE22   1174     0.4251      1.008   
  1175          C     83    GLN      C   1175     0.5973      12.01   
  1176          O     83    GLN      O   1176    -0.5679         16   
; residue  84 ASN rtp ASN  q  0.0
  1177          N     84    ASN      N   1177    -0.4157      14.01   
  1178          H     84    ASN      H   1178     0.2719      1.008   
  1179         CT     84    ASN     CA   1179     0.0143      12.01   
  1180         H1     84    ASN     HA   1180     0.1048      1.008   
  1181         CT     84    ASN     CB   1181    -0.2041      12.01   
  1182         HC     84    ASN    HB1   1182     0.0797      1.008   
  1183         HC     84    ASN    HB2   1183     0.0797      1.008   
  1184          C     84    ASN     CG   1184      0.713      12.01   
  1185          O     84    ASN    OD1   1185    -0.5931         16   
  1186          N     84    ASN    ND2   1186    -0.9191      14.01   
  1187          H     84    ASN   HD21   1187     0.4196      1.008   
  1188          H     84    ASN   HD22   1188     0.4196      1.008   
  1189          C     84    ASN      C   1189     0.5973      12.01   
  1190          O     84    ASN      O   1190    -0.5679         16   
; residue  85 CYS rtp CYS  q  0.0
  1191          N     85    CYS      N   1191    -0.4157      14.01   
  1192          H     85    CYS      H   1192     0.2719      1.008   
  1193         CT     85    CYS     CA   1193     0.0213      12.01   
  1194         H1     85    CYS     HA   1194     0.1124      1.008   
  1195         CT     85    CYS     CB   1195    -0.1231      12.01   
  1196         H1     85    CYS    HB1   1196     0.1112      1.008   
  1197         H1     85    CYS    HB2   1197     0.1112      1.008   
  1198         SH     85    CYS     SG   1198    -0.3119      32.06   
  1199         HS     85    CYS     HG   1199     0.1933      1.008   
  1200          C     85    CYS      C   1200     0.5973      12.01   
  1201          O     85    CYS      O   1201    -0.5679         16   
; residue  86 VAL rtp VAL  q  0.0
  1202          N     86    VAL      N   1202    -0.4157      14.01   
  1203          H     86    VAL      H   1203     0.2719      1.008   
  1204         CT     86    VAL     CA   1204    -0.0875      12.01   
  1205         H1     86    VAL     HA   1205     0.0969      1.008   
  1206         CT     86    VAL     CB   1206     0.2985      12.01   
  1207         HC     86    VAL     HB   1207    -0.0297      1.008   
  1208         CT     86    VAL    CG1   1208    -0.3192      12.01   
  1209         HC     86    VAL   HG11   1209     0.0791      1.008   
  1210         HC     86    VAL   HG12   1210     0.0791      1.008   
  1211         HC     86    VAL   HG13   1211     0.0791      1.008   
  1212         CT     86    VAL    CG2   1212    -0.3192      12.01   
  1213         HC     86    VAL   HG21   1213     0.0791      1.008   
  1214         HC     86    VAL   HG22   1214     0.0791      1.008   
  1215         HC     86    VAL   HG23   1215     0.0791      1.008   
  1216          C     86    VAL      C   1216     0.5973      12.01   
  1217          O     86    VAL      O   1217    -0.5679         16   
; residue  87 LEU rtp LEU  q  0.0
  1218          N     87    LEU      N   1218    -0.4157      14.01   
  1219          H     87    LEU      H   1219     0.2719      1.008   
  1220         CT     87    LEU     CA   1220    -0.0518      12.01   
  1221         H1     87    LEU     HA   1221     0.0922      1.008   
  1222         CT     87    LEU     CB   1222    -0.1102      12.01   
  1223         HC     87    LEU    HB1   1223     0.0457      1.008   
  1224         HC     87    LEU    HB2   1224     0.0457      1.008   
  1225         CT     87    LEU     CG   1225     0.3531      12.01   
  1226         HC     87    LEU     HG   1226    -0.0361      1.008   
  1227         CT     87    LEU    CD1   1227    -0.4121      12.01   
  1228         HC     87    LEU   HD11   1228        0.1      1.008   
  1229         HC     87    LEU   HD12   1229        0.1      1.008   
  1230         HC     87    LEU   HD13   1230        0.1      1.008   
  1231         CT     87    LEU    CD2   1231    -0.4121      12.01   
  1232         HC     87    LEU   HD21   1232        0.1      1.008   
  1233         HC     87    LEU   HD22   1233        0.1      1.008   
  1234         HC     87    LEU   HD23   1234        0.1      1.008   
  1235          C     87    LEU      C   1235     0.5973      12.01   
  1236          O     87    LEU      O   1236    -0.5679         16   
; residue  88 LYS rtp LYS  q +1.0
  1237          N     88    LYS      N   1237    -0.3479      14.01   
  1238          H     88    LYS      H   1238     0.2747      1.008   
  1239         CT     88    LYS     CA   1239      -0.24      12.01   
  1240         H1     88    LYS     HA   1240     0.1426      1.008   
  1241         CT     88    LYS     CB   1241    -0.0094      12.01   
  1242         HC     88    LYS    HB1   1242     0.0362      1.008   
  1243         HC     88    LYS    HB2   1243     0.0362      1.008   
  1244         CT     88    LYS     CG   1244     0.0187      12.01   
  1245         HC     88    LYS    HG1   1245     0.0103      1.008   
  1246         HC     88    LYS    HG2   1246     0.0103      1.008   
  1247         CT     88    LYS     CD   1247    -0.0479      12.01   
  1248         HC     88    LYS    HD1   1248     0.0621      1.008   
  1249         HC     88    LYS    HD2   1249     0.0621      1.008   
  1250         CT     88    LYS     CE   1250    -0.0143      12.01   
  1251         HP     88    LYS    HE1   1251     0.1135      1.008   
  1252         HP     88    LYS    HE2   1252     0.1135      1.008   
  1253         N3     88    LYS     NZ   1253    -0.3854      14.01   
  1254          H     88    LYS    HZ1   1254       0.34      1.008   
  1255          H     88    LYS    HZ2   1255       0.34      1.008   
  1256          H     88    LYS    HZ3   1256       0.34      1.008   
  1257          C     88    LYS      C   1257     0.7341      12.01   
  1258          O     88    LYS      O   1258    -0.5894         16   
; residue  89 LEU rtp LEU  q  0.0
  1259          N     89    LEU      N   1259    -0.4157      14.01   
  1260          H     89    LEU      H   1260     0.2719      1.008   
  1261         CT     89    LEU     CA   1261    -0.0518      12.01   
  1262         H1     89    LEU     HA   1262     0.0922      1.008   
  1263         CT     89    LEU     CB   1263    -0.1102      12.01   
  1264         HC     89    LEU    HB1   1264     0.0457      1.008   
  1265         HC     89    LEU    HB2   1265     0.0457      1.008   
  1266         CT     89    LEU     CG   1266     0.3531      12.01   
  1267         HC     89    LEU     HG   1267    -0.0361      1.008   
  1268         CT     89    LEU    CD1   1268    -0.4121      12.01   
  1269         HC     89    LEU   HD11   1269        0.1      1.008   
  1270         HC     89    LEU   HD12   1270        0.1      1.008   
  1271         HC     89    LEU   HD13   1271        0.1      1.008   
  1272         CT     89    LEU    CD2   1272    -0.4121      12.01   
  1273         HC     89    LEU   HD21   1273        0.1      1.008   
  1274         HC     89    LEU   HD22   1274        0.1      1.008   
  1275         HC     89    LEU   HD23   1275        0.1      1.008   
  1276          C     89    LEU      C   1276     0.5973      12.01   
  1277          O     89    LEU      O   1277    -0.5679         16   
; residue  90 LYS rtp LYS  q +1.0
  1278          N     90    LYS      N   1278    -0.3479      14.01   
  1279          H     90    LYS      H   1279     0.2747      1.008   
  1280         CT     90    LYS     CA   1280      -0.24      12.01   
  1281         H1     90    LYS     HA   1281     0.1426      1.008   
  1282         CT     90    LYS     CB   1282    -0.0094      12.01   
  1283         HC     90    LYS    HB1   1283     0.0362      1.008   
  1284         HC     90    LYS    HB2   1284     0.0362      1.008   
  1285         CT     90    LYS     CG   1285     0.0187      12.01   
  1286         HC     90    LYS    HG1   1286     0.0103      1.008   
  1287         HC     90    LYS    HG2   1287     0.0103      1.008   
  1288         CT     90    LYS     CD   1288    -0.0479      12.01   
  1289         HC     90    LYS    HD1   1289     0.0621      1.008   
  1290         HC     90    LYS    HD2   1290     0.0621      1.008   
  1291         CT     90    LYS     CE   1291    -0.0143      12.01   
  1292         HP     90    LYS    HE1   1292     0.1135      1.008   
  1293         HP     90    LYS    HE2   1293     0.1135      1.008   
  1294         N3     90    LYS     NZ   1294    -0.3854      14.01   
  1295          H     90    LYS    HZ1   1295       0.34      1.008   
  1296          H     90    LYS    HZ2   1296       0.34      1.008   
  1297          H     90    LYS    HZ3   1297       0.34      1.008   
  1298          C     90    LYS      C   1298     0.7341      12.01   
  1299          O     90    LYS      O   1299    -0.5894         16   
; residue  91 VAL rtp VAL  q  0.0
  1300          N     91    VAL      N   1300    -0.4157      14.01   
  1301          H     91    VAL      H   1301     0.2719      1.008   
  1302         CT     91    VAL     CA   1302    -0.0875      12.01   
  1303         H1     91    VAL     HA   1303     0.0969      1.008   
  1304         CT     91    VAL     CB   1304     0.2985      12.01   
  1305         HC     91    VAL     HB   1305    -0.0297      1.008   
  1306         CT     91    VAL    CG1   1306    -0.3192      12.01   
  1307         HC     91    VAL   HG11   1307     0.0791      1.008   
  1308         HC     91    VAL   HG12   1308     0.0791      1.008   
  1309         HC     91    VAL   HG13   1309     0.0791      1.008   
  1310         CT     91    VAL    CG2   1310    -0.3192      12.01   
  1311         HC     91    VAL   HG21   1311     0.0791      1.008   
  1312         HC     91    VAL   HG22   1312     0.0791      1.008   
  1313         HC     91    VAL   HG23   1313     0.0791      1.008   
  1314          C     91    VAL      C   1314     0.5973      12.01   
  1315          O     91    VAL      O   1315    -0.5679         16   
; residue  92 ASP rtp ASP  q -1.0
  1316          N     92    ASP      N   1316    -0.5163      14.01   
  1317          H     92    ASP      H   1317     0.2936      1.008   
  1318         CT     92    ASP     CA   1318     0.0381      12.01   
  1319         H1     92    ASP     HA   1319      0.088      1.008   
  1320         CT     92    ASP     CB   1320    -0.0303      12.01   
  1321         HC     92    ASP    HB1   1321    -0.0122      1.008   
  1322         HC     92    ASP    HB2   1322    -0.0122      1.008   
  1323          C     92    ASP     CG   1323     0.7994      12.01   
  1324         O2     92    ASP    OD1   1324    -0.8014         16   
  1325         O2     92    ASP    OD2   1325    -0.8014         16   
  1326          C     92    ASP      C   1326     0.5366      12.01   
  1327          O     92    ASP      O   1327    -0.5819         16   
; residue  93 THR rtp THR  q  0.0
  1328          N     93    THR      N   1328    -0.4157      14.01   
  1329          H     93    THR      H   1329     0.2719      1.008   
  1330         CT     93    THR     CA   1330    -0.0389      12.01   
  1331         H1     93    THR     HA   1331     0.1007      1.008   
  1332         CT     93    THR     CB   1332     0.3654      12.01   
  1333         H1     93    THR     HB   1333     0.0043      1.008   
  1334         CT     93    THR    CG2   1334    -0.2438      12.01   
  1335         HC     93    THR   HG21   1335     0.0642      1.008   
  1336         HC     93    THR   HG22   1336     0.0642      1.008   
  1337         HC     93    THR   HG23   1337     0.0642      1.008   
  1338         OH     93    THR    OG1   1338    -0.6761         16   
  1339         HO     93    THR    HG1   1339     0.4102      1.008   
  1340          C     93    THR      C   1340     0.5973      12.01   
  1341          O     93    THR      O   1341    -0.5679         16   
; residue  94 ALA rtp ALA  q  0.0
  1342          N     94    ALA      N   1342    -0.4157      14.01   
  1343          H     94    ALA      H   1343     0.2719      1.008   
  1344         CT     94    ALA     CA   1344     0.0337      12.01   
  1345         H1     94    ALA     HA   1345     0.0823      1.008   
  1346         CT     94    ALA     CB   1346    -0.1825      12.01   
  1347         HC     94    ALA    HB1   1347     0.0603      1.008   
  1348         HC     94    ALA    HB2   1348     0.0603      1.008   
  1349         HC     94    ALA    HB3   1349     0.0603      1.008   
  1350          C     94    ALA      C   1350     0.5973      12.01   
  1351          O     94    ALA      O   1351    -0.5679         16   
; residue  95 ASN rtp ASN  q  0.0
  1352          N     95    ASN      N   1352    -0.4157      14.01   
  1353          H     95    ASN      H   1353     0.2719      1.008   
  1354         CT     95    ASN     CA   1354     0.0143      12.01   
  1355         H1     95    ASN     HA   1355     0.1048      1.008   
  1356         CT     95    ASN     CB   1356    -0.2041      12.01   
  1357         HC     95    ASN    HB1   1357     0.0797      1.008   
  1358         HC     95    ASN    HB2   1358     0.0797      1.008   
  1359          C     95    ASN     CG   1359      0.713      12.01   
  1360          O     95    ASN    OD1   1360    -0.5931         16   
  1361          N     95    ASN    ND2   1361    -0.9191      14.01   
  1362          H     95    ASN   HD21   1362     0.4196      1.008   
  1363          H     95    ASN   HD22   1363     0.4196      1.008   
  1364          C     95    ASN      C   1364     0.5973      12.01   
  1365          O     95    ASN      O   1365    -0.5679         16   
; residue  96 PRO rtp PRO  q  0.0
  1366          N     96    PRO      N   1366    -0.2548      14.01   
  1367         CT     96    PRO     CD   1367     0.0192      12.01   
  1368         H1     96    PRO    HD1   1368     0.0391      1.008   
  1369         H1     96    PRO    HD2   1369     0.0391      1.008   
  1370         CT     96    PRO     CG   1370     0.0189      12.01   
  1371         HC     96    PRO    HG1   1371     0.0213      1.008   
  1372         HC     96    PRO    HG2   1372     0.0213      1.008   
  1373         CT     96    PRO     CB   1373     -0.007      12.01   
  1374         HC     96    PRO    HB1   1374     0.0253      1.008   
  1375         HC     96    PRO    HB2   1375     0.0253      1.008   
  1376         CT     96    PRO     CA   1376    -0.0266      12.01   
  1377         H1     96    PRO     HA   1377     0.0641      1.008   
  1378          C     96    PRO      C   1378     0.5896      12.01   
  1379          O     96    PRO      O   1379    -0.5748         16   
; residue  97 LYS rtp LYS  q +1.0
  1380          N     97    LYS      N   1380    -0.3479      14.01   
  1381          H     97    LYS      H   1381     0.2747      1.008   
  1382         CT     97    LYS     CA   1382      -0.24      12.01   
  1383         H1     97    LYS     HA   1383     0.1426      1.008   
  1384         CT     97    LYS     CB   1384    -0.0094      12.01   
  1385         HC     97    LYS    HB1   1385     0.0362      1.008   
  1386         HC     97    LYS    HB2   1386     0.0362      1.008   
  1387         CT     97    LYS     CG   1387     0.0187      12.01   
  1388         HC     97    LYS    HG1   1388     0.0103      1.008   
  1389         HC     97    LYS    HG2   1389     0.0103      1.008   
  1390         CT     97    LYS     CD   1390    -0.0479      12.01   
  1391         HC     97    LYS    HD1   1391     0.0621      1.008   
  1392         HC     97    LYS    HD2   1392     0.0621      1.008   
  1393         CT     97    LYS     CE   1393    -0.0143      12.01   
  1394         HP     97    LYS    HE1   1394     0.1135      1.008   
  1395         HP     97    LYS    HE2   1395     0.1135      1.008   
  1396         N3     97    LYS     NZ   1396    -0.3854      14.01   
  1397          H     97    LYS    HZ1   1397       0.34      1.008   
  1398          H     97    LYS    HZ2   1398       0.34      1.008   
  1399          H     97    LYS    HZ3   1399       0.34      1.008   
  1400          C     97    LYS      C   1400     0.7341      12.01   
  1401          O     97    LYS      O   1401    -0.5894         16   
; residue  98 THR rtp THR  q  0.0
  1402          N     98    THR      N   1402    -0.4157      14.01   
  1403          H     98    THR      H   1403     0.2719      1.008   
  1404         CT     98    THR     CA   1404    -0.0389      12.01   
  1405         H1     98    THR     HA   1405     0.1007      1.008   
  1406         CT     98    THR     CB   1406     0.3654      12.01   
  1407         H1     98    THR     HB   1407     0.0043      1.008   
  1408         CT     98    THR    CG2   1408    -0.2438      12.01   
  1409         HC     98    THR   HG21   1409     0.0642      1.008   
  1410         HC     98    THR   HG22   1410     0.0642      1.008   
  1411         HC     98    THR   HG23   1411     0.0642      1.008   
  1412         OH     98    THR    OG1   1412    -0.6761         16   
  1413         HO     98    THR    HG1   1413     0.4102      1.008   
  1414          C     98    THR      C   1414     0.5973      12.01   
  1415          O     98    THR      O   1415    -0.5679         16   
; residue  99 PRO rtp PRO  q  0.0
  1416          N     99    PRO      N   1416    -0.2548      14.01   
  1417         CT     99    PRO     CD   1417     0.0192      12.01   
  1418         H1     99    PRO    HD1   1418     0.0391      1.008   
  1419         H1     99    PRO    HD2   1419     0.0391      1.008   
  1420         CT     99    PRO     CG   1420     0.0189      12.01   
  1421         HC     99    PRO    HG1   1421     0.0213      1.008   
  1422         HC     99    PRO    HG2   1422     0.0213      1.008   
  1423         CT     99    PRO     CB   1423     -0.007      12.01   
  1424         HC     99    PRO    HB1   1424     0.0253      1.008   
  1425         HC     99    PRO    HB2   1425     0.0253      1.008   
  1426         CT     99    PRO     CA   1426    -0.0266      12.01   
  1427         H1     99    PRO     HA   1427     0.0641      1.008   
  1428          C     99    PRO      C   1428     0.5896      12.01   
  1429          O     99    PRO      O   1429    -0.5748         16   
; residue 100 LYS rtp LYS  q +1.0
  1430          N    100    LYS      N   1430    -0.3479      14.01   
  1431          H    100    LYS      H   1431     0.2747      1.008   
  1432         CT    100    LYS     CA   1432      -0.24      12.01   
  1433         H1    100    LYS     HA   1433     0.1426      1.008   
  1434         CT    100    LYS     CB   1434    -0.0094      12.01   
  1435         HC    100    LYS    HB1   1435     0.0362      1.008   
  1436         HC    100    LYS    HB2   1436     0.0362      1.008   
  1437         CT    100    LYS     CG   1437     0.0187      12.01   
  1438         HC    100    LYS    HG1   1438     0.0103      1.008   
  1439         HC    100    LYS    HG2   1439     0.0103      1.008   
  1440         CT    100    LYS     CD   1440    -0.0479      12.01   
  1441         HC    100    LYS    HD1   1441     0.0621      1.008   
  1442         HC    100    LYS    HD2   1442     0.0621      1.008   
  1443         CT    100    LYS     CE   1443    -0.0143      12.01   
  1444         HP    100    LYS    HE1   1444     0.1135      1.008   
  1445         HP    100    LYS    HE2   1445     0.1135      1.008   
  1446         N3    100    LYS     NZ   1446    -0.3854      14.01   
  1447          H    100    LYS    HZ1   1447       0.34      1.008   
  1448          H    100    LYS    HZ2   1448       0.34      1.008   
  1449          H    100    LYS    HZ3   1449       0.34      1.008   
  1450          C    100    LYS      C   1450     0.7341      12.01   
  1451          O    100    LYS      O   1451    -0.5894         16   
; residue 101 TYR rtp TYR  q  0.0
  1452          N    101    TYR      N   1452    -0.4157      14.01   
  1453          H    101    TYR      H   1453     0.2719      1.008   
  1454         CT    101    TYR     CA   1454    -0.0014      12.01   
  1455         H1    101    TYR     HA   1455     0.0876      1.008   
  1456         CT    101    TYR     CB   1456    -0.0152      12.01   
  1457         HC    101    TYR    HB1   1457     0.0295      1.008   
  1458         HC    101    TYR    HB2   1458     0.0295      1.008   
  1459         CA    101    TYR     CG   1459    -0.0011      12.01   
  1460         CA    101    TYR    CD1   1460    -0.1906      12.01   
  1461         HA    101    TYR    HD1   1461     0.1699      1.008   
  1462         CA    101    TYR    CE1   1462    -0.2341      12.01   
  1463         HA    101    TYR    HE1   1463     0.1656      1.008   
  1464          C    101    TYR     CZ   1464     0.3226      12.01   
  1465         OH    101    TYR     OH   1465    -0.5579         16   
  1466         HO    101    TYR     HH   1466     0.3992      1.008   
  1467         CA    101    TYR    CE2   1467    -0.2341      12.01   
  1468         HA    101    TYR    HE2   1468     0.1656      1.008   
  1469         CA    101    TYR    CD2   1469    -0.1906      12.01   
  1470         HA    101    TYR    HD2   1470     0.1699      1.008   
  1471          C    101    TYR      C   1471     0.5973      12.01   
  1472          O    101    TYR      O   1472    -0.5679         16   
; residue 102 LYS rtp LYS  q +1.0
  1473          N    102    LYS      N   1473    -0.3479      14.01   
  1474          H    102    LYS      H   1474     0.2747      1.008   
  1475         CT    102    LYS     CA   1475      -0.24      12.01   
  1476         H1    102    LYS     HA   1476     0.1426      1.008   
  1477         CT    102    LYS     CB   1477    -0.0094      12.01   
  1478         HC    102    LYS    HB1   1478     0.0362      1.008   
  1479         HC    102    LYS    HB2   1479     0.0362      1.008   
  1480         CT    102    LYS     CG   1480     0.0187      12.01   
  1481         HC    102    LYS    HG1   1481     0.0103      1.008   
  1482         HC    102    LYS    HG2   1482     0.0103      1.008   
  1483         CT    102    LYS     CD   1483    -0.0479      12.01   
  1484         HC    102    LYS    HD1   1484     0.0621      1.008   
  1485         HC    102    LYS    HD2   1485     0.0621      1.008   
  1486         CT    102    LYS     CE   1486    -0.0143      12.01   
  1487         HP    102    LYS    HE1   1487     0.1135      1.008   
  1488         HP    102    LYS    HE2   1488     0.1135      1.008   
  1489         N3    102    LYS     NZ   1489    -0.3854      14.01   
  1490          H    102    LYS    HZ1   1490       0.34      1.008   
  1491          H    102    LYS    HZ2   1491       0.34      1.008   
  1492          H    102    LYS    HZ3   1492       0.34      1.008   
  1493          C    102    LYS      C   1493     0.7341      12.01   
  1494          O    102    LYS      O   1494    -0.5894         16   
; residue 103 PHE rtp PHE  q  0.0
  1495          N    103    PHE      N   1495    -0.4157      14.01   
  1496          H    103    PHE      H   1496     0.2719      1.008   
  1497         CT    103    PHE     CA   1497    -0.0024      12.01   
  1498         H1    103    PHE     HA   1498     0.0978      1.008   
  1499         CT    103    PHE     CB   1499    -0.0343      12.01   
  1500         HC    103    PHE    HB1   1500     0.0295      1.008   
  1501         HC    103    PHE    HB2   1501     0.0295      1.008   
  1502         CA    103    PHE     CG   1502     0.0118      12.01   
  1503         CA    103    PHE    CD1   1503    -0.1256      12.01   
  1504         HA    103    PHE    HD1   1504      0.133      1.008   
  1505         CA    103    PHE    CE1   1505    -0.1704      12.01   
  1506         HA    103    PHE    HE1   1506      0.143      1.008   
  1507         CA    103    PHE     CZ   1507    -0.1072      12.01   
  1508         HA    103    PHE     HZ   1508     0.1297      1.008   
  1509         CA    103    PHE    CE2   1509    -0.1704      12.01   
  1510         HA    103    PHE    HE2   1510      0.143      1.008   
  1511         CA    103    PHE    CD2   1511    -0.1256      12.01   
  1512         HA    103    PHE    HD2   1512      0.133      1.008   
  1513          C    103    PHE      C   1513     0.5973      12.01   
  1514          O    103    PHE      O   1514    -0.5679         16   
; residue 104 VAL rtp VAL  q  0.0
  1515          N    104    VAL      N   1515    -0.4157      14.01   
  1516          H    104    VAL      H   1516     0.2719      1.008   
  1517         CT    104    VAL     CA   1517    -0.0875      12.01   
  1518         H1    104    VAL     HA   1518     0.0969      1.008   
  1519         CT    104    VAL     CB   1519     0.2985      12.01   
  1520         HC    104    VAL     HB   1520    -0.0297      1.008   
  1521         CT    104    VAL    CG1   1521    -0.3192      12.01   
  1522         HC    104    VAL   HG11   1522     0.0791      1.008   
  1523         HC    104    VAL   HG12   1523     0.0791      1.008   
  1524         HC    104    VAL   HG13   1524     0.0791      1.008   
  1525         CT    104    VAL    CG2   1525    -0.3192      12.01   
  1526         HC    104    VAL   HG21   1526     0.0791      1.008   
  1527         HC    104    VAL   HG22   1527     0.0791      1.008   
  1528         HC    104    VAL   HG23   1528     0.0791      1.008   
  1529          C    104    VAL      C   1529     0.5973      12.01   
  1530          O    104    VAL      O   1530    -0.5679         16   
; residue 105 ARG rtp ARG  q +1.0
  1531          N    105    ARG      N   1531    -0.3479      14.01   
  1532          H    105    ARG      H   1532     0.2747      1.008   
  1533         CT    105    ARG     CA   1533    -0.2637      12.01   
  1534         H1    105    ARG     HA   1534      0.156      1.008   
  1535         CT    105    ARG     CB   1535    -0.0007      12.01   
  1536         HC    105    ARG    HB1   1536     0.0327      1.008   
  1537         HC    105    ARG    HB2   1537     0.0327      1.008   
  1538         CT    105    ARG     CG   1538      0.039      12.01   
  1539         HC    105    ARG    HG1   1539     0.0285      1.008   
  1540         HC    105    ARG    HG2   1540     0.0285      1.008   
  1541         CT    105    ARG     CD   1541     0.0486      12.01   
  1542         H1    105    ARG    HD1   1542     0.0687      1.008   
  1543         H1    105    ARG    HD2   1543     0.0687      1.008   
  1544         N2    105    ARG     NE   1544    -0.5295      14.01   
  1545          H    105    ARG     HE   1545     0.3456      1.008   
  1546         CA    105    ARG     CZ   1546     0.8076      12.01   
  1547         N2    105    ARG    NH1   1547    -0.8627      14.01   
  1548          H    105    ARG   HH11   1548     0.4478      1.008   
  1549          H    105    ARG   HH12   1549     0.4478      1.008   
  1550         N2    105    ARG    NH2   1550    -0.8627      14.01   
  1551          H    105    ARG   HH21   1551     0.4478      1.008   
  1552          H    105    ARG   HH22   1552     0.4478      1.008   
  1553          C    105    ARG      C   1553     0.7341      12.01   
  1554          O    105    ARG      O   1554    -0.5894         16   
; residue 106 ILE rtp ILE  q  0.0
  1555          N    106    ILE      N   1555    -0.4157      14.01   
  1556          H    106    ILE      H   1556     0.2719      1.008   
  1557         CT    106    ILE     CA   1557    -0.0597      12.01   
  1558         H1    106    ILE     HA   1558     0.0869      1.008   
  1559         CT    106    ILE     CB   1559     0.1303      12.01   
  1560         HC    106    ILE     HB   1560     0.0187      1.008   
  1561         CT    106    ILE    CG2   1561    -0.3204      12.01   
  1562         HC    106    ILE   HG21   1562     0.0882      1.008   
  1563         HC    106    ILE   HG22   1563     0.0882      1.008   
  1564         HC    106    ILE   HG23   1564     0.0882      1.008   
  1565         CT    106    ILE    CG1   1565     -0.043      12.01   
  1566         HC    106    ILE   HG11   1566     0.0236      1.008   
  1567         HC    106    ILE   HG12   1567     0.0236      1.008   
  1568         CT    106    ILE     CD   1568     -0.066      12.01   
  1569         HC    106    ILE    HD1   1569     0.0186      1.008   
  1570         HC    106    ILE    HD2   1570     0.0186      1.008   
  1571         HC    106    ILE    HD3   1571     0.0186      1.008   
  1572          C    106    ILE      C   1572     0.5973      12.01   
  1573          O    106    ILE      O   1573    -0.5679         16   
; residue 107 GLN rtp GLN  q  0.0
  1574          N    107    GLN      N   1574    -0.4157      14.01   
  1575          H    107    GLN      H   1575     0.2719      1.008   
  1576         CT    107    GLN     CA   1576    -0.0031      12.01   
  1577         H1    107    GLN     HA   1577      0.085      1.008   
  1578         CT    107    GLN     CB   1578    -0.0036      12.01   
  1579         HC    107    GLN    HB1   1579     0.0171      1.008   
  1580         HC    107    GLN    HB2   1580     0.0171      1.008   
  1581         CT    107    GLN     CG   1581    -0.0645      12.01   
  1582         HC    107    GLN    HG1   1582     0.0352      1.008   
  1583         HC    107    GLN    HG2   1583     0.0352      1.008   
  1584          C    107    GLN     CD   1584     0.6951      12.01   
  1585          O    107    GLN    OE1   1585    -0.6086         16   
  1586          N    107    GLN    NE2   1586    -0.9407      14.01   
  1587          H    107    GLN   HE21   1587     0.4251      1.008   
  1588          H    107    GLN   HE22   1588     0.4251      1.008   
  1589          C    107    GLN      C   1589     0.5973      12.01   
  1590          O    107    GLN      O   1590    -0.5679         16   
; residue 108 PRO rtp PRO  q  0.0
  1591          N    108    PRO      N   1591    -0.2548      14.01   
  1592         CT    108    PRO     CD   1592     0.0192      12.01   
  1593         H1    108    PRO    HD1   1593     0.0391      1.008   
  1594         H1    108    PRO    HD2   1594     0.0391      1.008   
  1595         CT    108    PRO     CG   1595     0.0189      12.01   
  1596         HC    108    PRO    HG1   1596     0.0213      1.008   
  1597         HC    108    PRO    HG2   1597     0.0213      1.008   
  1598         CT    108    PRO     CB   1598     -0.007      12.01   
  1599         HC    108    PRO    HB1   1599     0.0253      1.008   
  1600         HC    108    PRO    HB2   1600     0.0253      1.008   
  1601         CT    108    PRO     CA   1601    -0.0266      12.01   
  1602         H1    108    PRO     HA   1602     0.0641      1.008   
  1603          C    108    PRO      C   1603     0.5896      12.01   
  1604          O    108    PRO      O   1604    -0.5748         16   
; residue 109 GLY rtp GLY  q  0.0
  1605          N    109    GLY      N   1605    -0.4157      14.01   
  1606          H    109    GLY      H   1606     0.2719      1.008   
  1607         CT    109    GLY     CA   1607    -0.0252      12.01   
  1608         H1    109    GLY    HA1   1608     0.0698      1.008   
  1609         H1    109    GLY    HA2   1609     0.0698      1.008   
  1610          C    109    GLY      C   1610     0.5973      12.01   
  1611          O    109    GLY      O   1611    -0.5679         16   
; residue 110 GLN rtp GLN  q  0.0
  1612          N    110    GLN      N   1612    -0.4157      14.01   
  1613          H    110    GLN      H   1613     0.2719      1.008   
  1614         CT    110    GLN     CA   1614    -0.0031      12.01   
  1615         H1    110    GLN     HA   1615      0.085      1.008   
  1616         CT    110    GLN     CB   1616    -0.0036      12.01   
  1617         HC    110    GLN    HB1   1617     0.0171      1.008   
  1618         HC    110    GLN    HB2   1618     0.0171      1.008   
  1619         CT    110    GLN     CG   1619    -0.0645      12.01   
  1620         HC    110    GLN    HG1   1620     0.0352      1.008   
  1621         HC    110    GLN    HG2   1621     0.0352      1.008   
  1622          C    110    GLN     CD   1622     0.6951      12.01   
  1623          O    110    GLN    OE1   1623    -0.6086         16   
  1624          N    110    GLN    NE2   1624    -0.9407      14.01   
  1625          H    110    GLN   HE21   1625     0.4251      1.008   
  1626          H    110    GLN   HE22   1626     0.4251      1.008   
  1627          C    110    GLN      C   1627     0.5973      12.01   
  1628          O    110    GLN      O   1628    -0.5679         16   
; residue 111 THR rtp THR  q  0.0
  1629          N    111    THR      N   1629    -0.4157      14.01   
  1630          H    111    THR      H   1630     0.2719      1.008   
  1631         CT    111    THR     CA   1631    -0.0389      12.01   
  1632         H1    111    THR     HA   1632     0.1007      1.008   
  1633         CT    111    THR     CB   1633     0.3654      12.01   
  1634         H1    111    THR     HB   1634     0.0043      1.008   
  1635         CT    111    THR    CG2   1635    -0.2438      12.01   
  1636         HC    111    THR   HG21   1636     0.0642      1.008   
  1637         HC    111    THR   HG22   1637     0.0642      1.008   
  1638         HC    111    THR   HG23   1638     0.0642      1.008   
  1639         OH    111    THR    OG1   1639    -0.6761         16   
  1640         HO    111    THR    HG1   1640     0.4102      1.008   
  1641          C    111    THR      C   1641     0.5973      12.01   
  1642          O    111    THR      O   1642    -0.5679         16   
; residue 112 PHE rtp PHE  q  0.0
  1643          N    112    PHE      N   1643    -0.4157      14.01   
  1644          H    112    PHE      H   1644     0.2719      1.008   
  1645         CT    112    PHE     CA   1645    -0.0024      12.01   
  1646         H1    112    PHE     HA   1646     0.0978      1.008   
  1647         CT    112    PHE     CB   1647    -0.0343      12.01   
  1648         HC    112    PHE    HB1   1648     0.0295      1.008   
  1649         HC    112    PHE    HB2   1649     0.0295      1.008   
  1650         CA    112    PHE     CG   1650     0.0118      12.01   
  1651         CA    112    PHE    CD1   1651    -0.1256      12.01   
  1652         HA    112    PHE    HD1   1652      0.133      1.008   
  1653         CA    112    PHE    CE1   1653    -0.1704      12.01   
  1654         HA    112    PHE    HE1   1654      0.143      1.008   
  1655         CA    112    PHE     CZ   1655    -0.1072      12.01   
  1656         HA    112    PHE     HZ   1656     0.1297      1.008   
  1657         CA    112    PHE    CE2   1657    -0.1704      12.01   
  1658         HA    112    PHE    HE2   1658      0.143      1.008   
  1659         CA    112    PHE    CD2   1659    -0.1256      12.01   
  1660         HA    112    PHE    HD2   1660      0.133      1.008   
  1661          C    112    PHE      C   1661     0.5973      12.01   
  1662          O    112    PHE      O   1662    -0.5679         16   
; residue 113 SER rtp SER  q  0.0
  1663          N    113    SER      N   1663    -0.4157      14.01   
  1664          H    113    SER      H   1664     0.2719      1.008   
  1665         CT    113    SER     CA   1665    -0.0249      12.01   
  1666         H1    113    SER     HA   1666     0.0843      1.008   
  1667         CT    113    SER     CB   1667     0.2117      12.01   
  1668         H1    113    SER    HB1   1668     0.0352      1.008   
  1669         H1    113    SER    HB2   1669     0.0352      1.008   
  1670         OH    113    SER     OG   1670    -0.6546         16   
  1671         HO    113    SER     HG   1671     0.4275      1.008   
  1672          C    113    SER      C   1672     0.5973      12.01   
  1673          O    113    SER      O   1673    -0.5679         16   
; residue 114 VAL rtp VAL  q  0.0
  1674          N    114    VAL      N   1674    -0.4157      14.01   
  1675          H    114    VAL      H   1675     0.2719      1.008   
  1676         CT    114    VAL     CA   1676    -0.0875      12.01   
  1677         H1    114    VAL     HA   1677     0.0969      1.008   
  1678         CT    114    VAL     CB   1678     0.2985      12.01   
  1679         HC    114    VAL     HB   1679    -0.0297      1.008   
  1680         CT    114    VAL    CG1   1680    -0.3192      12.01   
  1681         HC    114    VAL   HG11   1681     0.0791      1.008   
  1682         HC    114    VAL   HG12   1682     0.0791      1.008   
  1683         HC    114    VAL   HG13   1683     0.0791      1.008   
  1684         CT    114    VAL    CG2   1684    -0.3192      12.01   
  1685         HC    114    VAL   HG21   1685     0.0791      1.008   
  1686         HC    114    VAL   HG22   1686     0.0791      1.008   
  1687         HC    114    VAL   HG23   1687     0.0791      1.008   
  1688          C    114    VAL      C   1688     0.5973      12.01   
  1689          O    114    VAL      O   1689    -0.5679         16   
; residue 115 LEU rtp LEU  q  0.0
  1690          N    115    LEU      N   1690    -0.4157      14.01   
  1691          H    115    LEU      H   1691     0.2719      1.008   
  1692         CT    115    LEU     CA   1692    -0.0518      12.01   
  1693         H1    115    LEU     HA   1693     0.0922      1.008   
  1694         CT    115    LEU     CB   1694    -0.1102      12.01   
  1695         HC    115    LEU    HB1   1695     0.0457      1.008   
  1696         HC    115    LEU    HB2   1696     0.0457      1.008   
  1697         CT    115    LEU     CG   1697     0.3531      12.01   
  1698         HC    115    LEU     HG   1698    -0.0361      1.008   
  1699         CT    115    LEU    CD1   1699    -0.4121      12.01   
  1700         HC    115    LEU   HD11   1700        0.1      1.008   
  1701         HC    115    LEU   HD12   1701        0.1      1.008   
  1702         HC    115    LEU   HD13   1702        0.1      1.008   
  1703         CT    115    LEU    CD2   1703    -0.4121      12.01   
  1704         HC    115    LEU   HD21   1704        0.1      1.008   
  1705         HC    115    LEU   HD22   1705        0.1      1.008   
  1706         HC    115    LEU   HD23   1706        0.1      1.008   
  1707          C    115    LEU      C   1707     0.5973      12.01   
  1708          O    115    LEU      O   1708    -0.5679         16   
; residue 116 ALA rtp ALA  q  0.0
  1709          N    116    ALA      N   1709    -0.4157      14.01   
  1710          H    116    ALA      H   1710     0.2719      1.008   
  1711         CT    116    ALA     CA   1711     0.0337      12.01   
  1712         H1    116    ALA     HA   1712     0.0823      1.008   
  1713         CT    116    ALA     CB   1713    -0.1825      12.01   
  1714         HC    116    ALA    HB1   1714     0.0603      1.008   
  1715         HC    116    ALA    HB2   1715     0.0603      1.008   
  1716         HC    116    ALA    HB3   1716     0.0603      1.008   
  1717          C    116    ALA      C   1717     0.5973      12.01   
  1718          O    116    ALA      O   1718    -0.5679         16   
; residue 117 CYS rtp CYS  q  0.0
  1719          N    117    CYS      N   1719    -0.4157      14.01   
  1720          H    117    CYS      H   1720     0.2719      1.008   
  1721         CT    117    CYS     CA   1721     0.0213      12.01   
  1722         H1    117    CYS     HA   1722     0.1124      1.008   
  1723         CT    117    CYS     CB   1723    -0.1231      12.01   
  1724         H1    117    CYS    HB1   1724     0.1112      1.008   
  1725         H1    117    CYS    HB2   1725     0.1112      1.008   
  1726         SH    117    CYS     SG   1726    -0.3119      32.06   
  1727         HS    117    CYS     HG   1727     0.1933      1.008   
  1728          C    117    CYS      C   1728     0.5973      12.01   
  1729          O    117    CYS      O   1729    -0.5679         16   
; residue 118 TYR rtp TYR  q  0.0
  1730          N    118    TYR      N   1730    -0.4157      14.01   
  1731          H    118    TYR      H   1731     0.2719      1.008   
  1732         CT    118    TYR     CA   1732    -0.0014      12.01   
  1733         H1    118    TYR     HA   1733     0.0876      1.008   
  1734         CT    118    TYR     CB   1734    -0.0152      12.01   
  1735         HC    118    TYR    HB1   1735     0.0295      1.008   
  1736         HC    118    TYR    HB2   1736     0.0295      1.008   
  1737         CA    118    TYR     CG   1737    -0.0011      12.01   
  1738         CA    118    TYR    CD1   1738    -0.1906      12.01   
  1739         HA    118    TYR    HD1   1739     0.1699      1.008   
  1740         CA    118    TYR    CE1   1740    -0.2341      12.01   
  1741         HA    118    TYR    HE1   1741     0.1656      1.008   
  1742          C    118    TYR     CZ   1742     0.3226      12.01   
  1743         OH    118    TYR     OH   1743    -0.5579         16   
  1744         HO    118    TYR     HH   1744     0.3992      1.008   
  1745         CA    118    TYR    CE2   1745    -0.2341      12.01   
  1746         HA    118    TYR    HE2   1746     0.1656      1.008   
  1747         CA    118    TYR    CD2   1747    -0.1906      12.01   
  1748         HA    118    TYR    HD2   1748     0.1699      1.008   
  1749          C    118    TYR      C   1749     0.5973      12.01   
  1750          O    118    TYR      O   1750    -0.5679         16   
; residue 119 ASN rtp ASN  q  0.0
  1751          N    119    ASN      N   1751    -0.4157      14.01   
  1752          H    119    ASN      H   1752     0.2719      1.008   
  1753         CT    119    ASN     CA   1753     0.0143      12.01   
  1754         H1    119    ASN     HA   1754     0.1048      1.008   
  1755         CT    119    ASN     CB   1755    -0.2041      12.01   
  1756         HC    119    ASN    HB1   1756     0.0797      1.008   
  1757         HC    119    ASN    HB2   1757     0.0797      1.008   
  1758          C    119    ASN     CG   1758      0.713      12.01   
  1759          O    119    ASN    OD1   1759    -0.5931         16   
  1760          N    119    ASN    ND2   1760    -0.9191      14.01   
  1761          H    119    ASN   HD21   1761     0.4196      1.008   
  1762          H    119    ASN   HD22   1762     0.4196      1.008   
  1763          C    119    ASN      C   1763     0.5973      12.01   
  1764          O    119    ASN      O   1764    -0.5679         16   
; residue 120 GLY rtp GLY  q  0.0
  1765          N    120    GLY      N   1765    -0.4157      14.01   
  1766          H    120    GLY      H   1766     0.2719      1.008   
  1767         CT    120    GLY     CA   1767    -0.0252      12.01   
  1768         H1    120    GLY    HA1   1768     0.0698      1.008   
  1769         H1    120    GLY    HA2   1769     0.0698      1.008   
  1770          C    120    GLY      C   1770     0.5973      12.01   
  1771          O    120    GLY      O   1771    -0.5679         16   
; residue 121 SER rtp SER  q  0.0
  1772          N    121    SER      N   1772    -0.4157      14.01   
  1773          H    121    SER      H   1773     0.2719      1.008   
  1774         CT    121    SER     CA   1774    -0.0249      12.01   
  1775         H1    121    SER     HA   1775     0.0843      1.008   
  1776         CT    121    SER     CB   1776     0.2117      12.01   
  1777         H1    121    SER    HB1   1777     0.0352      1.008   
  1778         H1    121    SER    HB2   1778     0.0352      1.008   
  1779         OH    121    SER     OG   1779    -0.6546         16   
  1780         HO    121    SER     HG   1780     0.4275      1.008   
  1781          C    121    SER      C   1781     0.5973      12.01   
  1782          O    121    SER      O   1782    -0.5679         16   
; residue 122 PRO rtp PRO  q  0.0
  1783          N    122    PRO      N   1783    -0.2548      14.01   
  1784         CT    122    PRO     CD   1784     0.0192      12.01   
  1785         H1    122    PRO    HD1   1785     0.0391      1.008   
  1786         H1    122    PRO    HD2   1786     0.0391      1.008   
  1787         CT    122    PRO     CG   1787     0.0189      12.01   
  1788         HC    122    PRO    HG1   1788     0.0213      1.008   
  1789         HC    122    PRO    HG2   1789     0.0213      1.008   
  1790         CT    122    PRO     CB   1790     -0.007      12.01   
  1791         HC    122    PRO    HB1   1791     0.0253      1.008   
  1792         HC    122    PRO    HB2   1792     0.0253      1.008   
  1793         CT    122    PRO     CA   1793    -0.0266      12.01   
  1794         H1    122    PRO     HA   1794     0.0641      1.008   
  1795          C    122    PRO      C   1795     0.5896      12.01   
  1796          O    122    PRO      O   1796    -0.5748         16   
; residue 123 SER rtp SER  q  0.0
  1797          N    123    SER      N   1797    -0.4157      14.01   
  1798          H    123    SER      H   1798     0.2719      1.008   
  1799         CT    123    SER     CA   1799    -0.0249      12.01   
  1800         H1    123    SER     HA   1800     0.0843      1.008   
  1801         CT    123    SER     CB   1801     0.2117      12.01   
  1802         H1    123    SER    HB1   1802     0.0352      1.008   
  1803         H1    123    SER    HB2   1803     0.0352      1.008   
  1804         OH    123    SER     OG   1804    -0.6546         16   
  1805         HO    123    SER     HG   1805     0.4275      1.008   
  1806          C    123    SER      C   1806     0.5973      12.01   
  1807          O    123    SER      O   1807    -0.5679         16   
; residue 124 GLY rtp GLY  q  0.0
  1808          N    124    GLY      N   1808    -0.4157      14.01   
  1809          H    124    GLY      H   1809     0.2719      1.008   
  1810         CT    124    GLY     CA   1810    -0.0252      12.01   
  1811         H1    124    GLY    HA1   1811     0.0698      1.008   
  1812         H1    124    GLY    HA2   1812     0.0698      1.008   
  1813          C    124    GLY      C   1813     0.5973      12.01   
  1814          O    124    GLY      O   1814    -0.5679         16   
; residue 125 VAL rtp VAL  q  0.0
  1815          N    125    VAL      N   1815    -0.4157      14.01   
  1816          H    125    VAL      H   1816     0.2719      1.008   
  1817         CT    125    VAL     CA   1817    -0.0875      12.01   
  1818         H1    125    VAL     HA   1818     0.0969      1.008   
  1819         CT    125    VAL     CB   1819     0.2985      12.01   
  1820         HC    125    VAL     HB   1820    -0.0297      1.008   
  1821         CT    125    VAL    CG1   1821    -0.3192      12.01   
  1822         HC    125    VAL   HG11   1822     0.0791      1.008   
  1823         HC    125    VAL   HG12   1823     0.0791      1.008   
  1824         HC    125    VAL   HG13   1824     0.0791      1.008   
  1825         CT    125    VAL    CG2   1825    -0.3192      12.01   
  1826         HC    125    VAL   HG21   1826     0.0791      1.008   
  1827         HC    125    VAL   HG22   1827     0.0791      1.008   
  1828         HC    125    VAL   HG23   1828     0.0791      1.008   
  1829          C    125    VAL      C   1829     0.5973      12.01   
  1830          O    125    VAL      O   1830    -0.5679         16   
; residue 126 TYR rtp TYR  q  0.0
  1831          N    126    TYR      N   1831    -0.4157      14.01   
  1832          H    126    TYR      H   1832     0.2719      1.008   
  1833         CT    126    TYR     CA   1833    -0.0014      12.01   
  1834         H1    126    TYR     HA   1834     0.0876      1.008   
  1835         CT    126    TYR     CB   1835    -0.0152      12.01   
  1836         HC    126    TYR    HB1   1836     0.0295      1.008   
  1837         HC    126    TYR    HB2   1837     0.0295      1.008   
  1838         CA    126    TYR     CG   1838    -0.0011      12.01   
  1839         CA    126    TYR    CD1   1839    -0.1906      12.01   
  1840         HA    126    TYR    HD1   1840     0.1699      1.008   
  1841         CA    126    TYR    CE1   1841    -0.2341      12.01   
  1842         HA    126    TYR    HE1   1842     0.1656      1.008   
  1843          C    126    TYR     CZ   1843     0.3226      12.01   
  1844         OH    126    TYR     OH   1844    -0.5579         16   
  1845         HO    126    TYR     HH   1845     0.3992      1.008   
  1846         CA    126    TYR    CE2   1846    -0.2341      12.01   
  1847         HA    126    TYR    HE2   1847     0.1656      1.008   
  1848         CA    126    TYR    CD2   1848    -0.1906      12.01   
  1849         HA    126    TYR    HD2   1849     0.1699      1.008   
  1850          C    126    TYR      C   1850     0.5973      12.01   
  1851          O    126    TYR      O   1851    -0.5679         16   
; residue 127 GLN rtp GLN  q  0.0
  1852          N    127    GLN      N   1852    -0.4157      14.01   
  1853          H    127    GLN      H   1853     0.2719      1.008   
  1854         CT    127    GLN     CA   1854    -0.0031      12.01   
  1855         H1    127    GLN     HA   1855      0.085      1.008   
  1856         CT    127    GLN     CB   1856    -0.0036      12.01   
  1857         HC    127    GLN    HB1   1857     0.0171      1.008   
  1858         HC    127    GLN    HB2   1858     0.0171      1.008   
  1859         CT    127    GLN     CG   1859    -0.0645      12.01   
  1860         HC    127    GLN    HG1   1860     0.0352      1.008   
  1861         HC    127    GLN    HG2   1861     0.0352      1.008   
  1862          C    127    GLN     CD   1862     0.6951      12.01   
  1863          O    127    GLN    OE1   1863    -0.6086         16   
  1864          N    127    GLN    NE2   1864    -0.9407      14.01   
  1865          H    127    GLN   HE21   1865     0.4251      1.008   
  1866          H    127    GLN   HE22   1866     0.4251      1.008   
  1867          C    127    GLN      C   1867     0.5973      12.01   
  1868          O    127    GLN      O   1868    -0.5679         16   
; residue 128 CYS rtp CYS  q  0.0
  1869          N    128    CYS      N   1869    -0.4157      14.01   
  1870          H    128    CYS      H   1870     0.2719      1.008   
  1871         CT    128    CYS     CA   1871     0.0213      12.01   
  1872         H1    128    CYS     HA   1872     0.1124      1.008   
  1873         CT    128    CYS     CB   1873    -0.1231      12.01   
  1874         H1    128    CYS    HB1   1874     0.1112      1.008   
  1875         H1    128    CYS    HB2   1875     0.1112      1.008   
  1876         SH    128    CYS     SG   1876    -0.3119      32.06   
  1877         HS    128    CYS     HG   1877     0.1933      1.008   
  1878          C    128    CYS      C   1878     0.5973      12.01   
  1879          O    128    CYS      O   1879    -0.5679         16   
; residue 129 ALA rtp ALA  q  0.0
  1880          N    129    ALA      N   1880    -0.4157      14.01   
  1881          H    129    ALA      H   1881     0.2719      1.008   
  1882         CT    129    ALA     CA   1882     0.0337      12.01   
  1883         H1    129    ALA     HA   1883     0.0823      1.008   
  1884         CT    129    ALA     CB   1884    -0.1825      12.01   
  1885         HC    129    ALA    HB1   1885     0.0603      1.008   
  1886         HC    129    ALA    HB2   1886     0.0603      1.008   
  1887         HC    129    ALA    HB3   1887     0.0603      1.008   
  1888          C    129    ALA      C   1888     0.5973      12.01   
  1889          O    129    ALA      O   1889    -0.5679         16   
; residue 130 MET rtp MET  q  0.0
  1890          N    130    MET      N   1890    -0.4157      14.01   
  1891          H    130    MET      H   1891     0.2719      1.008   
  1892         CT    130    MET     CA   1892    -0.0237      12.01   
  1893         H1    130    MET     HA   1893      0.088      1.008   
  1894         CT    130    MET     CB   1894     0.0342      12.01   
  1895         HC    130    MET    HB1   1895     0.0241      1.008   
  1896         HC    130    MET    HB2   1896     0.0241      1.008   
  1897         CT    130    MET     CG   1897     0.0018      12.01   
  1898         H1    130    MET    HG1   1898      0.044      1.008   
  1899         H1    130    MET    HG2   1899      0.044      1.008   
  1900          S    130    MET     SD   1900    -0.2737      32.06   
  1901         CT    130    MET     CE   1901    -0.0536      12.01   
  1902         H1    130    MET    HE1   1902     0.0684      1.008   
  1903         H1    130    MET    HE2   1903     0.0684      1.008   
  1904         H1    130    MET    HE3   1904     0.0684      1.008   
  1905          C    130    MET      C   1905     0.5973      12.01   
  1906          O    130    MET      O   1906    -0.5679         16   
; residue 131 ARG rtp ARG  q +1.0
  1907          N    131    ARG      N   1907    -0.3479      14.01   
  1908          H    131    ARG      H   1908     0.2747      1.008   
  1909         CT    131    ARG     CA   1909    -0.2637      12.01   
  1910         H1    131    ARG     HA   1910      0.156      1.008   
  1911         CT    131    ARG     CB   1911    -0.0007      12.01   
  1912         HC    131    ARG    HB1   1912     0.0327      1.008   
  1913         HC    131    ARG    HB2   1913     0.0327      1.008   
  1914         CT    131    ARG     CG   1914      0.039      12.01   
  1915         HC    131    ARG    HG1   1915     0.0285      1.008   
  1916         HC    131    ARG    HG2   1916     0.0285      1.008   
  1917         CT    131    ARG     CD   1917     0.0486      12.01   
  1918         H1    131    ARG    HD1   1918     0.0687      1.008   
  1919         H1    131    ARG    HD2   1919     0.0687      1.008   
  1920         N2    131    ARG     NE   1920    -0.5295      14.01   
  1921          H    131    ARG     HE   1921     0.3456      1.008   
  1922         CA    131    ARG     CZ   1922     0.8076      12.01   
  1923         N2    131    ARG    NH1   1923    -0.8627      14.01   
  1924          H    131    ARG   HH11   1924     0.4478      1.008   
  1925          H    131    ARG   HH12   1925     0.4478      1.008   
  1926         N2    131    ARG    NH2   1926    -0.8627      14.01   
  1927          H    131    ARG   HH21   1927     0.4478      1.008   
  1928          H    131    ARG   HH22   1928     0.4478      1.008   
  1929          C    131    ARG      C   1929     0.7341      12.01   
  1930          O    131    ARG      O   1930    -0.5894         16   
; residue 132 PRO rtp PRO  q  0.0
  1931          N    132    PRO      N   1931    -0.2548      14.01   
  1932         CT    132    PRO     CD   1932     0.0192      12.01   
  1933         H1    132    PRO    HD1   1933     0.0391      1.008   
  1934         H1    132    PRO    HD2   1934     0.0391      1.008   
  1935         CT    132    PRO     CG   1935     0.0189      12.01   
  1936         HC    132    PRO    HG1   1936     0.0213      1.008   
  1937         HC    132    PRO    HG2   1937     0.0213      1.008   
  1938         CT    132    PRO     CB   1938     -0.007      12.01   
  1939         HC    132    PRO    HB1   1939     0.0253      1.008   
  1940         HC    132    PRO    HB2   1940     0.0253      1.008   
  1941         CT    132    PRO     CA   1941    -0.0266      12.01   
  1942         H1    132    PRO     HA   1942     0.0641      1.008   
  1943          C    132    PRO      C   1943     0.5896      12.01   
  1944          O    132    PRO      O   1944    -0.5748         16   
; residue 133 ASN rtp ASN  q  0.0
  1945          N    133    ASN      N   1945    -0.4157      14.01   
  1946          H    133    ASN      H   1946     0.2719      1.008   
  1947         CT    133    ASN     CA   1947     0.0143      12.01   
  1948         H1    133    ASN     HA   1948     0.1048      1.008   
  1949         CT    133    ASN     CB   1949    -0.2041      12.01   
  1950         HC    133    ASN    HB1   1950     0.0797      1.008   
  1951         HC    133    ASN    HB2   1951     0.0797      1.008   
  1952          C    133    ASN     CG   1952      0.713      12.01   
  1953          O    133    ASN    OD1   1953    -0.5931         16   
  1954          N    133    ASN    ND2   1954    -0.9191      14.01   
  1955          H    133    ASN   HD21   1955     0.4196      1.008   
  1956          H    133    ASN   HD22   1956     0.4196      1.008   
  1957          C    133    ASN      C   1957     0.5973      12.01   
  1958          O    133    ASN      O   1958    -0.5679         16   
; residue 134 PHE rtp PHE  q  0.0
  1959          N    134    PHE      N   1959    -0.4157      14.01   
  1960          H    134    PHE      H   1960     0.2719      1.008   
  1961         CT    134    PHE     CA   1961    -0.0024      12.01   
  1962         H1    134    PHE     HA   1962     0.0978      1.008   
  1963         CT    134    PHE     CB   1963    -0.0343      12.01   
  1964         HC    134    PHE    HB1   1964     0.0295      1.008   
  1965         HC    134    PHE    HB2   1965     0.0295      1.008   
  1966         CA    134    PHE     CG   1966     0.0118      12.01   
  1967         CA    134    PHE    CD1   1967    -0.1256      12.01   
  1968         HA    134    PHE    HD1   1968      0.133      1.008   
  1969         CA    134    PHE    CE1   1969    -0.1704      12.01   
  1970         HA    134    PHE    HE1   1970      0.143      1.008   
  1971         CA    134    PHE     CZ   1971    -0.1072      12.01   
  1972         HA    134    PHE     HZ   1972     0.1297      1.008   
  1973         CA    134    PHE    CE2   1973    -0.1704      12.01   
  1974         HA    134    PHE    HE2   1974      0.143      1.008   
  1975         CA    134    PHE    CD2   1975    -0.1256      12.01   
  1976         HA    134    PHE    HD2   1976      0.133      1.008   
  1977          C    134    PHE      C   1977     0.5973      12.01   
  1978          O    134    PHE      O   1978    -0.5679         16   
; residue 135 THR rtp THR  q  0.0
  1979          N    135    THR      N   1979    -0.4157      14.01   
  1980          H    135    THR      H   1980     0.2719      1.008   
  1981         CT    135    THR     CA   1981    -0.0389      12.01   
  1982         H1    135    THR     HA   1982     0.1007      1.008   
  1983         CT    135    THR     CB   1983     0.3654      12.01   
  1984         H1    135    THR     HB   1984     0.0043      1.008   
  1985         CT    135    THR    CG2   1985    -0.2438      12.01   
  1986         HC    135    THR   HG21   1986     0.0642      1.008   
  1987         HC    135    THR   HG22   1987     0.0642      1.008   
  1988         HC    135    THR   HG23   1988     0.0642      1.008   
  1989         OH    135    THR    OG1   1989    -0.6761         16   
  1990         HO    135    THR    HG1   1990     0.4102      1.008   
  1991          C    135    THR      C   1991     0.5973      12.01   
  1992          O    135    THR      O   1992    -0.5679         16   
; residue 136 ILE rtp ILE  q  0.0
  1993          N    136    ILE      N   1993    -0.4157      14.01   
  1994          H    136    ILE      H   1994     0.2719      1.008   
  1995         CT    136    ILE     CA   1995    -0.0597      12.01   
  1996         H1    136    ILE     HA   1996     0.0869      1.008   
  1997         CT    136    ILE     CB   1997     0.1303      12.01   
  1998         HC    136    ILE     HB   1998     0.0187      1.008   
  1999         CT    136    ILE    CG2   1999    -0.3204      12.01   
  2000         HC    136    ILE   HG21   2000     0.0882      1.008   
  2001         HC    136    ILE   HG22   2001     0.0882      1.008   
  2002         HC    136    ILE   HG23   2002     0.0882      1.008   
  2003         CT    136    ILE    CG1   2003     -0.043      12.01   
  2004         HC    136    ILE   HG11   2004     0.0236      1.008   
  2005         HC    136    ILE   HG12   2005     0.0236      1.008   
  2006         CT    136    ILE     CD   2006     -0.066      12.01   
  2007         HC    136    ILE    HD1   2007     0.0186      1.008   
  2008         HC    136    ILE    HD2   2008     0.0186      1.008   
  2009         HC    136    ILE    HD3   2009     0.0186      1.008   
  2010          C    136    ILE      C   2010     0.5973      12.01   
  2011          O    136    ILE      O   2011    -0.5679         16   
; residue 137 LYS rtp LYS  q +1.0
  2012          N    137    LYS      N   2012    -0.3479      14.01   
  2013          H    137    LYS      H   2013     0.2747      1.008   
  2014         CT    137    LYS     CA   2014      -0.24      12.01   
  2015         H1    137    LYS     HA   2015     0.1426      1.008   
  2016         CT    137    LYS     CB   2016    -0.0094      12.01   
  2017         HC    137    LYS    HB1   2017     0.0362      1.008   
  2018         HC    137    LYS    HB2   2018     0.0362      1.008   
  2019         CT    137    LYS     CG   2019     0.0187      12.01   
  2020         HC    137    LYS    HG1   2020     0.0103      1.008   
  2021         HC    137    LYS    HG2   2021     0.0103      1.008   
  2022         CT    137    LYS     CD   2022    -0.0479      12.01   
  2023         HC    137    LYS    HD1   2023     0.0621      1.008   
  2024         HC    137    LYS    HD2   2024     0.0621      1.008   
  2025         CT    137    LYS     CE   2025    -0.0143      12.01   
  2026         HP    137    LYS    HE1   2026     0.1135      1.008   
  2027         HP    137    LYS    HE2   2027     0.1135      1.008   
  2028         N3    137    LYS     NZ   2028    -0.3854      14.01   
  2029          H    137    LYS    HZ1   2029       0.34      1.008   
  2030          H    137    LYS    HZ2   2030       0.34      1.008   
  2031          H    137    LYS    HZ3   2031       0.34      1.008   
  2032          C    137    LYS      C   2032     0.7341      12.01   
  2033          O    137    LYS      O   2033    -0.5894         16   
; residue 138 GLY rtp GLY  q  0.0
  2034          N    138    GLY      N   2034    -0.4157      14.01   
  2035          H    138    GLY      H   2035     0.2719      1.008   
  2036         CT    138    GLY     CA   2036    -0.0252      12.01   
  2037         H1    138    GLY    HA1   2037     0.0698      1.008   
  2038         H1    138    GLY    HA2   2038     0.0698      1.008   
  2039          C    138    GLY      C   2039     0.5973      12.01   
  2040          O    138    GLY      O   2040    -0.5679         16   
; residue 139 SER rtp SER  q  0.0
  2041          N    139    SER      N   2041    -0.4157      14.01   
  2042          H    139    SER      H   2042     0.2719      1.008   
  2043         CT    139    SER     CA   2043    -0.0249      12.01   
  2044         H1    139    SER     HA   2044     0.0843      1.008   
  2045         CT    139    SER     CB   2045     0.2117      12.01   
  2046         H1    139    SER    HB1   2046     0.0352      1.008   
  2047         H1    139    SER    HB2   2047     0.0352      1.008   
  2048         OH    139    SER     OG   2048    -0.6546         16   
  2049         HO    139    SER     HG   2049     0.4275      1.008   
  2050          C    139    SER      C   2050     0.5973      12.01   
  2051          O    139    SER      O   2051    -0.5679         16   
; residue 140 PHE rtp PHE  q  0.0
  2052          N    140    PHE      N   2052    -0.4157      14.01   
  2053          H    140    PHE      H   2053     0.2719      1.008   
  2054         CT    140    PHE     CA   2054    -0.0024      12.01   
  2055         H1    140    PHE     HA   2055     0.0978      1.008   
  2056         CT    140    PHE     CB   2056    -0.0343      12.01   
  2057         HC    140    PHE    HB1   2057     0.0295      1.008   
  2058         HC    140    PHE    HB2   2058     0.0295      1.008   
  2059         CA    140    PHE     CG   2059     0.0118      12.01   
  2060         CA    140    PHE    CD1   2060    -0.1256      12.01   
  2061         HA    140    PHE    HD1   2061      0.133      1.008   
  2062         CA    140    PHE    CE1   2062    -0.1704      12.01   
  2063         HA    140    PHE    HE1   2063      0.143      1.008   
  2064         CA    140    PHE     CZ   2064    -0.1072      12.01   
  2065         HA    140    PHE     HZ   2065     0.1297      1.008   
  2066         CA    140    PHE    CE2   2066    -0.1704      12.01   
  2067         HA    140    PHE    HE2   2067      0.143      1.008   
  2068         CA    140    PHE    CD2   2068    -0.1256      12.01   
  2069         HA    140    PHE    HD2   2069      0.133      1.008   
  2070          C    140    PHE      C   2070     0.5973      12.01   
  2071          O    140    PHE      O   2071    -0.5679         16   
; residue 141 LEU rtp LEU  q  0.0
  2072          N    141    LEU      N   2072    -0.4157      14.01   
  2073          H    141    LEU      H   2073     0.2719      1.008   
  2074         CT    141    LEU     CA   2074    -0.0518      12.01   
  2075         H1    141    LEU     HA   2075     0.0922      1.008   
  2076         CT    141    LEU     CB   2076    -0.1102      12.01   
  2077         HC    141    LEU    HB1   2077     0.0457      1.008   
  2078         HC    141    LEU    HB2   2078     0.0457      1.008   
  2079         CT    141    LEU     CG   2079     0.3531      12.01   
  2080         HC    141    LEU     HG   2080    -0.0361      1.008   
  2081         CT    141    LEU    CD1   2081    -0.4121      12.01   
  2082         HC    141    LEU   HD11   2082        0.1      1.008   
  2083         HC    141    LEU   HD12   2083        0.1      1.008   
  2084         HC    141    LEU   HD13   2084        0.1      1.008   
  2085         CT    141    LEU    CD2   2085    -0.4121      12.01   
  2086         HC    141    LEU   HD21   2086        0.1      1.008   
  2087         HC    141    LEU   HD22   2087        0.1      1.008   
  2088         HC    141    LEU   HD23   2088        0.1      1.008   
  2089          C    141    LEU      C   2089     0.5973      12.01   
  2090          O    141    LEU      O   2090    -0.5679         16   
; residue 142 ASN rtp ASN  q  0.0
  2091          N    142    ASN      N   2091    -0.4157      14.01   
  2092          H    142    ASN      H   2092     0.2719      1.008   
  2093         CT    142    ASN     CA   2093     0.0143      12.01   
  2094         H1    142    ASN     HA   2094     0.1048      1.008   
  2095         CT    142    ASN     CB   2095    -0.2041      12.01   
  2096         HC    142    ASN    HB1   2096     0.0797      1.008   
  2097         HC    142    ASN    HB2   2097     0.0797      1.008   
  2098          C    142    ASN     CG   2098      0.713      12.01   
  2099          O    142    ASN    OD1   2099    -0.5931         16   
  2100          N    142    ASN    ND2   2100    -0.9191      14.01   
  2101          H    142    ASN   HD21   2101     0.4196      1.008   
  2102          H    142    ASN   HD22   2102     0.4196      1.008   
  2103          C    142    ASN      C   2103     0.5973      12.01   
  2104          O    142    ASN      O   2104    -0.5679         16   
; residue 143 GLY rtp GLY  q  0.0
2105 N_ 143 GLY N 2105 -0.303407 14.01 ; qtot 5.584
2106 H_ 143 GLY H 2106 0.198451 1.008 ; qtot 5.856
2107 CT_ 143 GLY CA 2107 -0.0183927 12.01 ; qtot 5.831
2108 H1_ 143 GLY HA1 2108 0.0509449 1.008 ; qtot 5.901
2109 H1_ 143 GLY HA2 2109 0.0509449 1.008 ; qtot 5.971
2110 C_ 143 GLY C 2110 0.435951 12.01 ; qtot 6.568
2111 O_ 143 GLY O 2111 -0.414493 16 ; qtot 6
; residue 144 SER rtp SER  q  0.0
2112 N_ 144 SER N 2112 -0.303407 14.01 ; qtot 5.584
2113 H_ 144 SER H 2113 0.198451 1.008 ; qtot 5.856
2114 CT_ 144 SER CA 2114 -0.0181737 12.01 ; qtot 5.831
2115 H1_ 144 SER HA 2115 0.061528 1.008 ; qtot 5.916
2116 CT_ 144 SER CB 2116 0.154513 12.01 ; qtot 6.127
2117 H1_ 144 SER HB1 2117 0.0256914 1.008 ; qtot 6.163
2118 H1_ 144 SER HB2 2118 0.0256914 1.008 ; qtot 6.198
2119 OH_ 144 SER OG 2119 -0.477772 16 ; qtot 5.543
2120 HO_ 144 SER HG 2120 0.312019 1.008 ; qtot 5.971
2121 C_ 144 SER C 2121 0.435951 12.01 ; qtot 6.568
2122 O_ 144 SER O 2122 -0.414493 16 ; qtot 6
; residue 145 CYS rtp CYS  q  0.0
  2123          N    145    CYS      N   2123    -0.4157      14.01   
  2124          H    145    CYS      H   2124     0.2719      1.008   
  2125         CT    145    CYS     CA   2125     0.0213      12.01   
  2126         H1    145    CYS     HA   2126     0.1124      1.008   
  2127         CT    145    CYS     CB   2127    -0.1231      12.01   
  2128         H1    145    CYS    HB1   2128     0.1112      1.008   
  2129         H1    145    CYS    HB2   2129     0.1112      1.008   
  2130         SH    145    CYS     SG   2130    -0.3119      32.06   
  2131         HS    145    CYS     HG   2131     0.1933      1.008   
  2132          C    145    CYS      C   2132     0.5973      12.01   
  2133          O    145    CYS      O   2133    -0.5679         16   
; residue 146 GLY rtp GLY  q  0.0
  2134          N    146    GLY      N   2134    -0.4157      14.01   
  2135          H    146    GLY      H   2135     0.2719      1.008   
  2136         CT    146    GLY     CA   2136    -0.0252      12.01   
  2137         H1    146    GLY    HA1   2137     0.0698      1.008   
  2138         H1    146    GLY    HA2   2138     0.0698      1.008   
  2139          C    146    GLY      C   2139     0.5973      12.01   
  2140          O    146    GLY      O   2140    -0.5679         16   
; residue 147 SER rtp SER  q  0.0
  2141          N    147    SER      N   2141    -0.4157      14.01   
  2142          H    147    SER      H   2142     0.2719      1.008   
  2143         CT    147    SER     CA   2143    -0.0249      12.01   
  2144         H1    147    SER     HA   2144     0.0843      1.008   
  2145         CT    147    SER     CB   2145     0.2117      12.01   
  2146         H1    147    SER    HB1   2146     0.0352      1.008   
  2147         H1    147    SER    HB2   2147     0.0352      1.008   
  2148         OH    147    SER     OG   2148    -0.6546         16   
  2149         HO    147    SER     HG   2149     0.4275      1.008   
  2150          C    147    SER      C   2150     0.5973      12.01   
  2151          O    147    SER      O   2151    -0.5679         16   
; residue 148 VAL rtp VAL  q  0.0
  2152          N    148    VAL      N   2152    -0.4157      14.01   
  2153          H    148    VAL      H   2153     0.2719      1.008   
  2154         CT    148    VAL     CA   2154    -0.0875      12.01   
  2155         H1    148    VAL     HA   2155     0.0969      1.008   
  2156         CT    148    VAL     CB   2156     0.2985      12.01   
  2157         HC    148    VAL     HB   2157    -0.0297      1.008   
  2158         CT    148    VAL    CG1   2158    -0.3192      12.01   
  2159         HC    148    VAL   HG11   2159     0.0791      1.008   
  2160         HC    148    VAL   HG12   2160     0.0791      1.008   
  2161         HC    148    VAL   HG13   2161     0.0791      1.008   
  2162         CT    148    VAL    CG2   2162    -0.3192      12.01   
  2163         HC    148    VAL   HG21   2163     0.0791      1.008   
  2164         HC    148    VAL   HG22   2164     0.0791      1.008   
  2165         HC    148    VAL   HG23   2165     0.0791      1.008   
  2166          C    148    VAL      C   2166     0.5973      12.01   
  2167          O    148    VAL      O   2167    -0.5679         16   
; residue 149 GLY rtp GLY  q  0.0
  2168          N    149    GLY      N   2168    -0.4157      14.01   
  2169          H    149    GLY      H   2169     0.2719      1.008   
  2170         CT    149    GLY     CA   2170    -0.0252      12.01   
  2171         H1    149    GLY    HA1   2171     0.0698      1.008   
  2172         H1    149    GLY    HA2   2172     0.0698      1.008   
  2173          C    149    GLY      C   2173     0.5973      12.01   
  2174          O    149    GLY      O   2174    -0.5679         16   
; residue 150 PHE rtp PHE  q  0.0
  2175          N    150    PHE      N   2175    -0.4157      14.01   
  2176          H    150    PHE      H   2176     0.2719      1.008   
  2177         CT    150    PHE     CA   2177    -0.0024      12.01   
  2178         H1    150    PHE     HA   2178     0.0978      1.008   
  2179         CT    150    PHE     CB   2179    -0.0343      12.01   
  2180         HC    150    PHE    HB1   2180     0.0295      1.008   
  2181         HC    150    PHE    HB2   2181     0.0295      1.008   
  2182         CA    150    PHE     CG   2182     0.0118      12.01   
  2183         CA    150    PHE    CD1   2183    -0.1256      12.01   
  2184         HA    150    PHE    HD1   2184      0.133      1.008   
  2185         CA    150    PHE    CE1   2185    -0.1704      12.01   
  2186         HA    150    PHE    HE1   2186      0.143      1.008   
  2187         CA    150    PHE     CZ   2187    -0.1072      12.01   
  2188         HA    150    PHE     HZ   2188     0.1297      1.008   
  2189         CA    150    PHE    CE2   2189    -0.1704      12.01   
  2190         HA    150    PHE    HE2   2190      0.143      1.008   
  2191         CA    150    PHE    CD2   2191    -0.1256      12.01   
  2192         HA    150    PHE    HD2   2192      0.133      1.008   
  2193          C    150    PHE      C   2193     0.5973      12.01   
  2194          O    150    PHE      O   2194    -0.5679         16   
; residue 151 ASN rtp ASN  q  0.0
  2195          N    151    ASN      N   2195    -0.4157      14.01   
  2196          H    151    ASN      H   2196     0.2719      1.008   
  2197         CT    151    ASN     CA   2197     0.0143      12.01   
  2198         H1    151    ASN     HA   2198     0.1048      1.008   
  2199         CT    151    ASN     CB   2199    -0.2041      12.01   
  2200         HC    151    ASN    HB1   2200     0.0797      1.008   
  2201         HC    151    ASN    HB2   2201     0.0797      1.008   
  2202          C    151    ASN     CG   2202      0.713      12.01   
  2203          O    151    ASN    OD1   2203    -0.5931         16   
  2204          N    151    ASN    ND2   2204    -0.9191      14.01   
  2205          H    151    ASN   HD21   2205     0.4196      1.008   
  2206          H    151    ASN   HD22   2206     0.4196      1.008   
  2207          C    151    ASN      C   2207     0.5973      12.01   
  2208          O    151    ASN      O   2208    -0.5679         16   
; residue 152 ILE rtp ILE  q  0.0
  2209          N    152    ILE      N   2209    -0.4157      14.01   
  2210          H    152    ILE      H   2210     0.2719      1.008   
  2211         CT    152    ILE     CA   2211    -0.0597      12.01   
  2212         H1    152    ILE     HA   2212     0.0869      1.008   
  2213         CT    152    ILE     CB   2213     0.1303      12.01   
  2214         HC    152    ILE     HB   2214     0.0187      1.008   
  2215         CT    152    ILE    CG2   2215    -0.3204      12.01   
  2216         HC    152    ILE   HG21   2216     0.0882      1.008   
  2217         HC    152    ILE   HG22   2217     0.0882      1.008   
  2218         HC    152    ILE   HG23   2218     0.0882      1.008   
  2219         CT    152    ILE    CG1   2219     -0.043      12.01   
  2220         HC    152    ILE   HG11   2220     0.0236      1.008   
  2221         HC    152    ILE   HG12   2221     0.0236      1.008   
  2222         CT    152    ILE     CD   2222     -0.066      12.01   
  2223         HC    152    ILE    HD1   2223     0.0186      1.008   
  2224         HC    152    ILE    HD2   2224     0.0186      1.008   
  2225         HC    152    ILE    HD3   2225     0.0186      1.008   
  2226          C    152    ILE      C   2226     0.5973      12.01   
  2227          O    152    ILE      O   2227    -0.5679         16   
; residue 153 ASP rtp ASP  q -1.0
  2228          N    153    ASP      N   2228    -0.5163      14.01   
  2229          H    153    ASP      H   2229     0.2936      1.008   
  2230         CT    153    ASP     CA   2230     0.0381      12.01   
  2231         H1    153    ASP     HA   2231      0.088      1.008   
  2232         CT    153    ASP     CB   2232    -0.0303      12.01   
  2233         HC    153    ASP    HB1   2233    -0.0122      1.008   
  2234         HC    153    ASP    HB2   2234    -0.0122      1.008   
  2235          C    153    ASP     CG   2235     0.7994      12.01   
  2236         O2    153    ASP    OD1   2236    -0.8014         16   
  2237         O2    153    ASP    OD2   2237    -0.8014         16   
  2238          C    153    ASP      C   2238     0.5366      12.01   
  2239          O    153    ASP      O   2239    -0.5819         16   
; residue 154 TYR rtp TYR  q  0.0
  2240          N    154    TYR      N   2240    -0.4157      14.01   
  2241          H    154    TYR      H   2241     0.2719      1.008   
  2242         CT    154    TYR     CA   2242    -0.0014      12.01   
  2243         H1    154    TYR     HA   2243     0.0876      1.008   
  2244         CT    154    TYR     CB   2244    -0.0152      12.01   
  2245         HC    154    TYR    HB1   2245     0.0295      1.008   
  2246         HC    154    TYR    HB2   2246     0.0295      1.008   
  2247         CA    154    TYR     CG   2247    -0.0011      12.01   
  2248         CA    154    TYR    CD1   2248    -0.1906      12.01   
  2249         HA    154    TYR    HD1   2249     0.1699      1.008   
  2250         CA    154    TYR    CE1   2250    -0.2341      12.01   
  2251         HA    154    TYR    HE1   2251     0.1656      1.008   
  2252          C    154    TYR     CZ   2252     0.3226      12.01   
  2253         OH    154    TYR     OH   2253    -0.5579         16   
  2254         HO    154    TYR     HH   2254     0.3992      1.008   
  2255         CA    154    TYR    CE2   2255    -0.2341      12.01   
  2256         HA    154    TYR    HE2   2256     0.1656      1.008   
  2257         CA    154    TYR    CD2   2257    -0.1906      12.01   
  2258         HA    154    TYR    HD2   2258     0.1699      1.008   
  2259          C    154    TYR      C   2259     0.5973      12.01   
  2260          O    154    TYR      O   2260    -0.5679         16   
; residue 155 ASP rtp ASP  q -1.0
  2261          N    155    ASP      N   2261    -0.5163      14.01   
  2262          H    155    ASP      H   2262     0.2936      1.008   
  2263         CT    155    ASP     CA   2263     0.0381      12.01   
  2264         H1    155    ASP     HA   2264      0.088      1.008   
  2265         CT    155    ASP     CB   2265    -0.0303      12.01   
  2266         HC    155    ASP    HB1   2266    -0.0122      1.008   
  2267         HC    155    ASP    HB2   2267    -0.0122      1.008   
  2268          C    155    ASP     CG   2268     0.7994      12.01   
  2269         O2    155    ASP    OD1   2269    -0.8014         16   
  2270         O2    155    ASP    OD2   2270    -0.8014         16   
  2271          C    155    ASP      C   2271     0.5366      12.01   
  2272          O    155    ASP      O   2272    -0.5819         16   
; residue 156 CYS rtp CYS  q  0.0
  2273          N    156    CYS      N   2273    -0.4157      14.01   
  2274          H    156    CYS      H   2274     0.2719      1.008   
  2275         CT    156    CYS     CA   2275     0.0213      12.01   
  2276         H1    156    CYS     HA   2276     0.1124      1.008   
  2277         CT    156    CYS     CB   2277    -0.1231      12.01   
  2278         H1    156    CYS    HB1   2278     0.1112      1.008   
  2279         H1    156    CYS    HB2   2279     0.1112      1.008   
  2280         SH    156    CYS     SG   2280    -0.3119      32.06   
  2281         HS    156    CYS     HG   2281     0.1933      1.008   
  2282          C    156    CYS      C   2282     0.5973      12.01   
  2283          O    156    CYS      O   2283    -0.5679         16   
; residue 157 VAL rtp VAL  q  0.0
  2284          N    157    VAL      N   2284    -0.4157      14.01   
  2285          H    157    VAL      H   2285     0.2719      1.008   
  2286         CT    157    VAL     CA   2286    -0.0875      12.01   
  2287         H1    157    VAL     HA   2287     0.0969      1.008   
  2288         CT    157    VAL     CB   2288     0.2985      12.01   
  2289         HC    157    VAL     HB   2289    -0.0297      1.008   
  2290         CT    157    VAL    CG1   2290    -0.3192      12.01   
  2291         HC    157    VAL   HG11   2291     0.0791      1.008   
  2292         HC    157    VAL   HG12   2292     0.0791      1.008   
  2293         HC    157    VAL   HG13   2293     0.0791      1.008   
  2294         CT    157    VAL    CG2   2294    -0.3192      12.01   
  2295         HC    157    VAL   HG21   2295     0.0791      1.008   
  2296         HC    157    VAL   HG22   2296     0.0791      1.008   
  2297         HC    157    VAL   HG23   2297     0.0791      1.008   
  2298          C    157    VAL      C   2298     0.5973      12.01   
  2299          O    157    VAL      O   2299    -0.5679         16   
; residue 158 SER rtp SER  q  0.0
  2300          N    158    SER      N   2300    -0.4157      14.01   
  2301          H    158    SER      H   2301     0.2719      1.008   
  2302         CT    158    SER     CA   2302    -0.0249      12.01   
  2303         H1    158    SER     HA   2303     0.0843      1.008   
  2304         CT    158    SER     CB   2304     0.2117      12.01   
  2305         H1    158    SER    HB1   2305     0.0352      1.008   
  2306         H1    158    SER    HB2   2306     0.0352      1.008   
  2307         OH    158    SER     OG   2307    -0.6546         16   
  2308         HO    158    SER     HG   2308     0.4275      1.008   
  2309          C    158    SER      C   2309     0.5973      12.01   
  2310          O    158    SER      O   2310    -0.5679         16   
; residue 159 PHE rtp PHE  q  0.0
  2311          N    159    PHE      N   2311    -0.4157      14.01   
  2312          H    159    PHE      H   2312     0.2719      1.008   
  2313         CT    159    PHE     CA   2313    -0.0024      12.01   
  2314         H1    159    PHE     HA   2314     0.0978      1.008   
  2315         CT    159    PHE     CB   2315    -0.0343      12.01   
  2316         HC    159    PHE    HB1   2316     0.0295      1.008   
  2317         HC    159    PHE    HB2   2317     0.0295      1.008   
  2318         CA    159    PHE     CG   2318     0.0118      12.01   
  2319         CA    159    PHE    CD1   2319    -0.1256      12.01   
  2320         HA    159    PHE    HD1   2320      0.133      1.008   
  2321         CA    159    PHE    CE1   2321    -0.1704      12.01   
  2322         HA    159    PHE    HE1   2322      0.143      1.008   
  2323         CA    159    PHE     CZ   2323    -0.1072      12.01   
  2324         HA    159    PHE     HZ   2324     0.1297      1.008   
  2325         CA    159    PHE    CE2   2325    -0.1704      12.01   
  2326         HA    159    PHE    HE2   2326      0.143      1.008   
  2327         CA    159    PHE    CD2   2327    -0.1256      12.01   
  2328         HA    159    PHE    HD2   2328      0.133      1.008   
  2329          C    159    PHE      C   2329     0.5973      12.01   
  2330          O    159    PHE      O   2330    -0.5679         16   
; residue 160 CYS rtp CYS  q  0.0
  2331          N    160    CYS      N   2331    -0.4157      14.01   
  2332          H    160    CYS      H   2332     0.2719      1.008   
  2333         CT    160    CYS     CA   2333     0.0213      12.01   
  2334         H1    160    CYS     HA   2334     0.1124      1.008   
  2335         CT    160    CYS     CB   2335    -0.1231      12.01   
  2336         H1    160    CYS    HB1   2336     0.1112      1.008   
  2337         H1    160    CYS    HB2   2337     0.1112      1.008   
  2338         SH    160    CYS     SG   2338    -0.3119      32.06   
  2339         HS    160    CYS     HG   2339     0.1933      1.008   
  2340          C    160    CYS      C   2340     0.5973      12.01   
  2341          O    160    CYS      O   2341    -0.5679         16   
; residue 161 TYR rtp TYR  q  0.0
  2342          N    161    TYR      N   2342    -0.4157      14.01   
  2343          H    161    TYR      H   2343     0.2719      1.008   
  2344         CT    161    TYR     CA   2344    -0.0014      12.01   
  2345         H1    161    TYR     HA   2345     0.0876      1.008   
  2346         CT    161    TYR     CB   2346    -0.0152      12.01   
  2347         HC    161    TYR    HB1   2347     0.0295      1.008   
  2348         HC    161    TYR    HB2   2348     0.0295      1.008   
  2349         CA    161    TYR     CG   2349    -0.0011      12.01   
  2350         CA    161    TYR    CD1   2350    -0.1906      12.01   
  2351         HA    161    TYR    HD1   2351     0.1699      1.008   
  2352         CA    161    TYR    CE1   2352    -0.2341      12.01   
  2353         HA    161    TYR    HE1   2353     0.1656      1.008   
  2354          C    161    TYR     CZ   2354     0.3226      12.01   
  2355         OH    161    TYR     OH   2355    -0.5579         16   
  2356         HO    161    TYR     HH   2356     0.3992      1.008   
  2357         CA    161    TYR    CE2   2357    -0.2341      12.01   
  2358         HA    161    TYR    HE2   2358     0.1656      1.008   
  2359         CA    161    TYR    CD2   2359    -0.1906      12.01   
  2360         HA    161    TYR    HD2   2360     0.1699      1.008   
  2361          C    161    TYR      C   2361     0.5973      12.01   
  2362          O    161    TYR      O   2362    -0.5679         16   
; residue 162 MET rtp MET  q  0.0
  2363          N    162    MET      N   2363    -0.4157      14.01   
  2364          H    162    MET      H   2364     0.2719      1.008   
  2365         CT    162    MET     CA   2365    -0.0237      12.01   
  2366         H1    162    MET     HA   2366      0.088      1.008   
  2367         CT    162    MET     CB   2367     0.0342      12.01   
  2368         HC    162    MET    HB1   2368     0.0241      1.008   
  2369         HC    162    MET    HB2   2369     0.0241      1.008   
  2370         CT    162    MET     CG   2370     0.0018      12.01   
  2371         H1    162    MET    HG1   2371      0.044      1.008   
  2372         H1    162    MET    HG2   2372      0.044      1.008   
  2373          S    162    MET     SD   2373    -0.2737      32.06   
  2374         CT    162    MET     CE   2374    -0.0536      12.01   
  2375         H1    162    MET    HE1   2375     0.0684      1.008   
  2376         H1    162    MET    HE2   2376     0.0684      1.008   
  2377         H1    162    MET    HE3   2377     0.0684      1.008   
  2378          C    162    MET      C   2378     0.5973      12.01   
  2379          O    162    MET      O   2379    -0.5679         16   
; residue 163 HID rtp HID  q  0.0
2380 N_ 163 HID N 2380 -0.303407 14.01 ; qtot 3.584
2381 H_ 163 HID H 2381 0.198451 1.008 ; qtot 3.856
2382 CT_ 163 HID CA 2382 0.0137215 12.01 ; qtot 3.875
2383 H1_ 163 HID HA 2383 0.0643015 1.008 ; qtot 3.963
2384 CT_ 163 HID CB 2384 -0.03372 12.01 ; qtot 3.917
2385 HC_ 163 HID HB1 2385 0.0293407 1.008 ; qtot 3.957
2386 HC_ 163 HID HB2 2386 0.0293407 1.008 ; qtot 3.997
2387 CC_ 163 HID CG 2387 -0.0194145 12.01 ; qtot 3.971
2388 NA_ 163 HID ND1 2388 -0.278153 14.01 ; qtot 3.59
2389 H_ 163 HID HD1 2389 0.266329 1.008 ; qtot 3.955
2390 CR_ 163 HID CE1 2390 0.150134 12.01 ; qtot 4.16
2391 H5_ 163 HID HE1 2391 0.101598 1.008 ; qtot 4.299
2392 NB_ 163 HID NE2 2392 -0.417996 14.01 ; qtot 3.727
2393 CV_ 163 HID CD2 2393 0.0942991 12.01 ; qtot 3.856
2394 H4_ 163 HID HD2 2394 0.083716 1.008 ; qtot 3.971
2395 C_ 163 HID C 2395 0.435951 12.01 ; qtot 4.568
2396 O_ 163 HID O 2396 -0.414493 16 ; qtot 4
; residue 164 HID rtp HID  q  0.0
2397 N_ 164 HID N 2397 -0.303407 14.01 ; qtot 3.584
2398 H_ 164 HID H 2398 0.198451 1.008 ; qtot 3.856
2399 CT_ 164 HID CA 2399 0.0137215 12.01 ; qtot 3.875
2400 H1_ 164 HID HA 2400 0.0643015 1.008 ; qtot 3.963
2401 CT_ 164 HID CB 2401 -0.03372 12.01 ; qtot 3.917
2402 HC_ 164 HID HB1 2402 0.0293407 1.008 ; qtot 3.957
2403 HC_ 164 HID HB2 2403 0.0293407 1.008 ; qtot 3.997
2404 CC_ 164 HID CG 2404 -0.0194145 12.01 ; qtot 3.971
2405 NA_ 164 HID ND1 2405 -0.278153 14.01 ; qtot 3.59
2406 H_ 164 HID HD1 2406 0.266329 1.008 ; qtot 3.955
2407 CR_ 164 HID CE1 2407 0.150134 12.01 ; qtot 4.16
2408 H5_ 164 HID HE1 2408 0.101598 1.008 ; qtot 4.299
2409 NB_ 164 HID NE2 2409 -0.417996 14.01 ; qtot 3.727
2410 CV_ 164 HID CD2 2410 0.0942991 12.01 ; qtot 3.856
2411 H4_ 164 HID HD2 2411 0.083716 1.008 ; qtot 3.971
2412 C_ 164 HID C 2412 0.435951 12.01 ; qtot 4.568
2413 O_ 164 HID O 2413 -0.414493 16 ; qtot 4
; residue 165 MET rtp MET  q  0.0
2414 N_ 165 MET N 2414 -0.303407 14.01 ; qtot 3.584
2415 H_ 165 MET H 2415 0.198451 1.008 ; qtot 3.856
2416 CT_ 165 MET CA 2416 -0.0172979 12.01 ; qtot 3.833
2417 H1_ 165 MET HA 2417 0.0642285 1.008 ; qtot 3.921
2418 CT_ 165 MET CB 2418 0.0249615 12.01 ; qtot 3.955
2419 HC_ 165 MET HB1 2419 0.0175898 1.008 ; qtot 3.979
2420 HC_ 165 MET HB2 2420 0.0175898 1.008 ; qtot 4.003
2421 CT_ 165 MET CG 2421 0.00131376 12.01 ; qtot 4.005
2422 H1_ 165 MET HG1 2422 0.0321142 1.008 ; qtot 4.049
2423 H1_ 165 MET HG2 2423 0.0321142 1.008 ; qtot 4.093
2424 S_ 165 MET SD 2424 -0.199765 32.06 ; qtot 3.819
2425 CT_ 165 MET CE 2425 -0.039121 12.01 ; qtot 3.765
2426 H1_ 165 MET HE1 2426 0.049923 1.008 ; qtot 3.834
2427 H1_ 165 MET HE2 2427 0.049923 1.008 ; qtot 3.902
2428 H1_ 165 MET HE3 2428 0.049923 1.008 ; qtot 3.971
2429 C_ 165 MET C 2429 0.435951 12.01 ; qtot 4.568
2430 O_ 165 MET O 2430 -0.414493 16 ; qtot 4
; residue 166 GLU rtp GLU  q -1.0
  2431          N    166    GLU      N   2431    -0.5163      14.01   
  2432          H    166    GLU      H   2432     0.2936      1.008   
  2433         CT    166    GLU     CA   2433     0.0397      12.01   
  2434         H1    166    GLU     HA   2434     0.1105      1.008   
  2435         CT    166    GLU     CB   2435      0.056      12.01   
  2436         HC    166    GLU    HB1   2436    -0.0173      1.008   
  2437         HC    166    GLU    HB2   2437    -0.0173      1.008   
  2438         CT    166    GLU     CG   2438     0.0136      12.01   
  2439         HC    166    GLU    HG1   2439    -0.0425      1.008   
  2440         HC    166    GLU    HG2   2440    -0.0425      1.008   
  2441          C    166    GLU     CD   2441     0.8054      12.01   
  2442         O2    166    GLU    OE1   2442    -0.8188         16   
  2443         O2    166    GLU    OE2   2443    -0.8188         16   
  2444          C    166    GLU      C   2444     0.5366      12.01   
  2445          O    166    GLU      O   2445    -0.5819         16   
; residue 167 LEU rtp LEU  q  0.0
  2446          N    167    LEU      N   2446    -0.4157      14.01   
  2447          H    167    LEU      H   2447     0.2719      1.008   
  2448         CT    167    LEU     CA   2448    -0.0518      12.01   
  2449         H1    167    LEU     HA   2449     0.0922      1.008   
  2450         CT    167    LEU     CB   2450    -0.1102      12.01   
  2451         HC    167    LEU    HB1   2451     0.0457      1.008   
  2452         HC    167    LEU    HB2   2452     0.0457      1.008   
  2453         CT    167    LEU     CG   2453     0.3531      12.01   
  2454         HC    167    LEU     HG   2454    -0.0361      1.008   
  2455         CT    167    LEU    CD1   2455    -0.4121      12.01   
  2456         HC    167    LEU   HD11   2456        0.1      1.008   
  2457         HC    167    LEU   HD12   2457        0.1      1.008   
  2458         HC    167    LEU   HD13   2458        0.1      1.008   
  2459         CT    167    LEU    CD2   2459    -0.4121      12.01   
  2460         HC    167    LEU   HD21   2460        0.1      1.008   
  2461         HC    167    LEU   HD22   2461        0.1      1.008   
  2462         HC    167    LEU   HD23   2462        0.1      1.008   
  2463          C    167    LEU      C   2463     0.5973      12.01   
  2464          O    167    LEU      O   2464    -0.5679         16   
; residue 168 PRO rtp PRO  q  0.0
  2465          N    168    PRO      N   2465    -0.2548      14.01   
  2466         CT    168    PRO     CD   2466     0.0192      12.01   
  2467         H1    168    PRO    HD1   2467     0.0391      1.008   
  2468         H1    168    PRO    HD2   2468     0.0391      1.008   
  2469         CT    168    PRO     CG   2469     0.0189      12.01   
  2470         HC    168    PRO    HG1   2470     0.0213      1.008   
  2471         HC    168    PRO    HG2   2471     0.0213      1.008   
  2472         CT    168    PRO     CB   2472     -0.007      12.01   
  2473         HC    168    PRO    HB1   2473     0.0253      1.008   
  2474         HC    168    PRO    HB2   2474     0.0253      1.008   
  2475         CT    168    PRO     CA   2475    -0.0266      12.01   
  2476         H1    168    PRO     HA   2476     0.0641      1.008   
  2477          C    168    PRO      C   2477     0.5896      12.01   
  2478          O    168    PRO      O   2478    -0.5748         16   
; residue 169 THR rtp THR  q  0.0
  2479          N    169    THR      N   2479    -0.4157      14.01   
  2480          H    169    THR      H   2480     0.2719      1.008   
  2481         CT    169    THR     CA   2481    -0.0389      12.01   
  2482         H1    169    THR     HA   2482     0.1007      1.008   
  2483         CT    169    THR     CB   2483     0.3654      12.01   
  2484         H1    169    THR     HB   2484     0.0043      1.008   
  2485         CT    169    THR    CG2   2485    -0.2438      12.01   
  2486         HC    169    THR   HG21   2486     0.0642      1.008   
  2487         HC    169    THR   HG22   2487     0.0642      1.008   
  2488         HC    169    THR   HG23   2488     0.0642      1.008   
  2489         OH    169    THR    OG1   2489    -0.6761         16   
  2490         HO    169    THR    HG1   2490     0.4102      1.008   
  2491          C    169    THR      C   2491     0.5973      12.01   
  2492          O    169    THR      O   2492    -0.5679         16   
; residue 170 GLY rtp GLY  q  0.0
  2493          N    170    GLY      N   2493    -0.4157      14.01   
  2494          H    170    GLY      H   2494     0.2719      1.008   
  2495         CT    170    GLY     CA   2495    -0.0252      12.01   
  2496         H1    170    GLY    HA1   2496     0.0698      1.008   
  2497         H1    170    GLY    HA2   2497     0.0698      1.008   
  2498          C    170    GLY      C   2498     0.5973      12.01   
  2499          O    170    GLY      O   2499    -0.5679         16   
; residue 171 VAL rtp VAL  q  0.0
  2500          N    171    VAL      N   2500    -0.4157      14.01   
  2501          H    171    VAL      H   2501     0.2719      1.008   
  2502         CT    171    VAL     CA   2502    -0.0875      12.01   
  2503         H1    171    VAL     HA   2503     0.0969      1.008   
  2504         CT    171    VAL     CB   2504     0.2985      12.01   
  2505         HC    171    VAL     HB   2505    -0.0297      1.008   
  2506         CT    171    VAL    CG1   2506    -0.3192      12.01   
  2507         HC    171    VAL   HG11   2507     0.0791      1.008   
  2508         HC    171    VAL   HG12   2508     0.0791      1.008   
  2509         HC    171    VAL   HG13   2509     0.0791      1.008   
  2510         CT    171    VAL    CG2   2510    -0.3192      12.01   
  2511         HC    171    VAL   HG21   2511     0.0791      1.008   
  2512         HC    171    VAL   HG22   2512     0.0791      1.008   
  2513         HC    171    VAL   HG23   2513     0.0791      1.008   
  2514          C    171    VAL      C   2514     0.5973      12.01   
  2515          O    171    VAL      O   2515    -0.5679         16   
; residue 172 HID rtp HID  q  0.0
2516 N_ 172 HID N 2516 -0.303407 14.01 ; qtot 2.584
2517 H_ 172 HID H 2517 0.198451 1.008 ; qtot 2.856
2518 CT_ 172 HID CA 2518 0.0137215 12.01 ; qtot 2.875
2519 H1_ 172 HID HA 2519 0.0643015 1.008 ; qtot 2.963
2520 CT_ 172 HID CB 2520 -0.03372 12.01 ; qtot 2.917
2521 HC_ 172 HID HB1 2521 0.0293407 1.008 ; qtot 2.957
2522 HC_ 172 HID HB2 2522 0.0293407 1.008 ; qtot 2.997
2523 CC_ 172 HID CG 2523 -0.0194145 12.01 ; qtot 2.971
2524 NA_ 172 HID ND1 2524 -0.278153 14.01 ; qtot 2.59
2525 H_ 172 HID HD1 2525 0.266329 1.008 ; qtot 2.955
2526 CR_ 172 HID CE1 2526 0.150134 12.01 ; qtot 3.16
2527 H5_ 172 HID HE1 2527 0.101598 1.008 ; qtot 3.299
2528 NB_ 172 HID NE2 2528 -0.417996 14.01 ; qtot 2.727
2529 CV_ 172 HID CD2 2529 0.0942991 12.01 ; qtot 2.856
2530 H4_ 172 HID HD2 2530 0.083716 1.008 ; qtot 2.971
2531 C_ 172 HID C 2531 0.435951 12.01 ; qtot 3.568
2532 O_ 172 HID O 2532 -0.414493 16 ; qtot 3
; residue 173 ALA rtp ALA  q  0.0
  2533          N    173    ALA      N   2533    -0.4157      14.01   
  2534          H    173    ALA      H   2534     0.2719      1.008   
  2535         CT    173    ALA     CA   2535     0.0337      12.01   
  2536         H1    173    ALA     HA   2536     0.0823      1.008   
  2537         CT    173    ALA     CB   2537    -0.1825      12.01   
  2538         HC    173    ALA    HB1   2538     0.0603      1.008   
  2539         HC    173    ALA    HB2   2539     0.0603      1.008   
  2540         HC    173    ALA    HB3   2540     0.0603      1.008   
  2541          C    173    ALA      C   2541     0.5973      12.01   
  2542          O    173    ALA      O   2542    -0.5679         16   
; residue 174 GLY rtp GLY  q  0.0
  2543          N    174    GLY      N   2543    -0.4157      14.01   
  2544          H    174    GLY      H   2544     0.2719      1.008   
  2545         CT    174    GLY     CA   2545    -0.0252      12.01   
  2546         H1    174    GLY    HA1   2546     0.0698      1.008   
  2547         H1    174    GLY    HA2   2547     0.0698      1.008   
  2548          C    174    GLY      C   2548     0.5973      12.01   
  2549          O    174    GLY      O   2549    -0.5679         16   
; residue 175 THR rtp THR  q  0.0
  2550          N    175    THR      N   2550    -0.4157      14.01   
  2551          H    175    THR      H   2551     0.2719      1.008   
  2552         CT    175    THR     CA   2552    -0.0389      12.01   
  2553         H1    175    THR     HA   2553     0.1007      1.008   
  2554         CT    175    THR     CB   2554     0.3654      12.01   
  2555         H1    175    THR     HB   2555     0.0043      1.008   
  2556         CT    175    THR    CG2   2556    -0.2438      12.01   
  2557         HC    175    THR   HG21   2557     0.0642      1.008   
  2558         HC    175    THR   HG22   2558     0.0642      1.008   
  2559         HC    175    THR   HG23   2559     0.0642      1.008   
  2560         OH    175    THR    OG1   2560    -0.6761         16   
  2561         HO    175    THR    HG1   2561     0.4102      1.008   
  2562          C    175    THR      C   2562     0.5973      12.01   
  2563          O    175    THR      O   2563    -0.5679         16   
; residue 176 ASP rtp ASP  q -1.0
  2564          N    176    ASP      N   2564    -0.5163      14.01   
  2565          H    176    ASP      H   2565     0.2936      1.008   
  2566         CT    176    ASP     CA   2566     0.0381      12.01   
  2567         H1    176    ASP     HA   2567      0.088      1.008   
  2568         CT    176    ASP     CB   2568    -0.0303      12.01   
  2569         HC    176    ASP    HB1   2569    -0.0122      1.008   
  2570         HC    176    ASP    HB2   2570    -0.0122      1.008   
  2571          C    176    ASP     CG   2571     0.7994      12.01   
  2572         O2    176    ASP    OD1   2572    -0.8014         16   
  2573         O2    176    ASP    OD2   2573    -0.8014         16   
  2574          C    176    ASP      C   2574     0.5366      12.01   
  2575          O    176    ASP      O   2575    -0.5819         16   
; residue 177 LEU rtp LEU  q  0.0
  2576          N    177    LEU      N   2576    -0.4157      14.01   
  2577          H    177    LEU      H   2577     0.2719      1.008   
  2578         CT    177    LEU     CA   2578    -0.0518      12.01   
  2579         H1    177    LEU     HA   2579     0.0922      1.008   
  2580         CT    177    LEU     CB   2580    -0.1102      12.01   
  2581         HC    177    LEU    HB1   2581     0.0457      1.008   
  2582         HC    177    LEU    HB2   2582     0.0457      1.008   
  2583         CT    177    LEU     CG   2583     0.3531      12.01   
  2584         HC    177    LEU     HG   2584    -0.0361      1.008   
  2585         CT    177    LEU    CD1   2585    -0.4121      12.01   
  2586         HC    177    LEU   HD11   2586        0.1      1.008   
  2587         HC    177    LEU   HD12   2587        0.1      1.008   
  2588         HC    177    LEU   HD13   2588        0.1      1.008   
  2589         CT    177    LEU    CD2   2589    -0.4121      12.01   
  2590         HC    177    LEU   HD21   2590        0.1      1.008   
  2591         HC    177    LEU   HD22   2591        0.1      1.008   
  2592         HC    177    LEU   HD23   2592        0.1      1.008   
  2593          C    177    LEU      C   2593     0.5973      12.01   
  2594          O    177    LEU      O   2594    -0.5679         16   
; residue 178 GLU rtp GLU  q -1.0
  2595          N    178    GLU      N   2595    -0.5163      14.01   
  2596          H    178    GLU      H   2596     0.2936      1.008   
  2597         CT    178    GLU     CA   2597     0.0397      12.01   
  2598         H1    178    GLU     HA   2598     0.1105      1.008   
  2599         CT    178    GLU     CB   2599      0.056      12.01   
  2600         HC    178    GLU    HB1   2600    -0.0173      1.008   
  2601         HC    178    GLU    HB2   2601    -0.0173      1.008   
  2602         CT    178    GLU     CG   2602     0.0136      12.01   
  2603         HC    178    GLU    HG1   2603    -0.0425      1.008   
  2604         HC    178    GLU    HG2   2604    -0.0425      1.008   
  2605          C    178    GLU     CD   2605     0.8054      12.01   
  2606         O2    178    GLU    OE1   2606    -0.8188         16   
  2607         O2    178    GLU    OE2   2607    -0.8188         16   
  2608          C    178    GLU      C   2608     0.5366      12.01   
  2609          O    178    GLU      O   2609    -0.5819         16   
; residue 179 GLY rtp GLY  q  0.0
  2610          N    179    GLY      N   2610    -0.4157      14.01   
  2611          H    179    GLY      H   2611     0.2719      1.008   
  2612         CT    179    GLY     CA   2612    -0.0252      12.01   
  2613         H1    179    GLY    HA1   2613     0.0698      1.008   
  2614         H1    179    GLY    HA2   2614     0.0698      1.008   
  2615          C    179    GLY      C   2615     0.5973      12.01   
  2616          O    179    GLY      O   2616    -0.5679         16   
; residue 180 ASN rtp ASN  q  0.0
  2617          N    180    ASN      N   2617    -0.4157      14.01   
  2618          H    180    ASN      H   2618     0.2719      1.008   
  2619         CT    180    ASN     CA   2619     0.0143      12.01   
  2620         H1    180    ASN     HA   2620     0.1048      1.008   
  2621         CT    180    ASN     CB   2621    -0.2041      12.01   
  2622         HC    180    ASN    HB1   2622     0.0797      1.008   
  2623         HC    180    ASN    HB2   2623     0.0797      1.008   
  2624          C    180    ASN     CG   2624      0.713      12.01   
  2625          O    180    ASN    OD1   2625    -0.5931         16   
  2626          N    180    ASN    ND2   2626    -0.9191      14.01   
  2627          H    180    ASN   HD21   2627     0.4196      1.008   
  2628          H    180    ASN   HD22   2628     0.4196      1.008   
  2629          C    180    ASN      C   2629     0.5973      12.01   
  2630          O    180    ASN      O   2630    -0.5679         16   
; residue 181 PHE rtp PHE  q  0.0
  2631          N    181    PHE      N   2631    -0.4157      14.01   
  2632          H    181    PHE      H   2632     0.2719      1.008   
  2633         CT    181    PHE     CA   2633    -0.0024      12.01   
  2634         H1    181    PHE     HA   2634     0.0978      1.008   
  2635         CT    181    PHE     CB   2635    -0.0343      12.01   
  2636         HC    181    PHE    HB1   2636     0.0295      1.008   
  2637         HC    181    PHE    HB2   2637     0.0295      1.008   
  2638         CA    181    PHE     CG   2638     0.0118      12.01   
  2639         CA    181    PHE    CD1   2639    -0.1256      12.01   
  2640         HA    181    PHE    HD1   2640      0.133      1.008   
  2641         CA    181    PHE    CE1   2641    -0.1704      12.01   
  2642         HA    181    PHE    HE1   2642      0.143      1.008   
  2643         CA    181    PHE     CZ   2643    -0.1072      12.01   
  2644         HA    181    PHE     HZ   2644     0.1297      1.008   
  2645         CA    181    PHE    CE2   2645    -0.1704      12.01   
  2646         HA    181    PHE    HE2   2646      0.143      1.008   
  2647         CA    181    PHE    CD2   2647    -0.1256      12.01   
  2648         HA    181    PHE    HD2   2648      0.133      1.008   
  2649          C    181    PHE      C   2649     0.5973      12.01   
  2650          O    181    PHE      O   2650    -0.5679         16   
; residue 182 TYR rtp TYR  q  0.0
  2651          N    182    TYR      N   2651    -0.4157      14.01   
  2652          H    182    TYR      H   2652     0.2719      1.008   
  2653         CT    182    TYR     CA   2653    -0.0014      12.01   
  2654         H1    182    TYR     HA   2654     0.0876      1.008   
  2655         CT    182    TYR     CB   2655    -0.0152      12.01   
  2656         HC    182    TYR    HB1   2656     0.0295      1.008   
  2657         HC    182    TYR    HB2   2657     0.0295      1.008   
  2658         CA    182    TYR     CG   2658    -0.0011      12.01   
  2659         CA    182    TYR    CD1   2659    -0.1906      12.01   
  2660         HA    182    TYR    HD1   2660     0.1699      1.008   
  2661         CA    182    TYR    CE1   2661    -0.2341      12.01   
  2662         HA    182    TYR    HE1   2662     0.1656      1.008   
  2663          C    182    TYR     CZ   2663     0.3226      12.01   
  2664         OH    182    TYR     OH   2664    -0.5579         16   
  2665         HO    182    TYR     HH   2665     0.3992      1.008   
  2666         CA    182    TYR    CE2   2666    -0.2341      12.01   
  2667         HA    182    TYR    HE2   2667     0.1656      1.008   
  2668         CA    182    TYR    CD2   2668    -0.1906      12.01   
  2669         HA    182    TYR    HD2   2669     0.1699      1.008   
  2670          C    182    TYR      C   2670     0.5973      12.01   
  2671          O    182    TYR      O   2671    -0.5679         16   
; residue 183 GLY rtp GLY  q  0.0
  2672          N    183    GLY      N   2672    -0.4157      14.01   
  2673          H    183    GLY      H   2673     0.2719      1.008   
  2674         CT    183    GLY     CA   2674    -0.0252      12.01   
  2675         H1    183    GLY    HA1   2675     0.0698      1.008   
  2676         H1    183    GLY    HA2   2676     0.0698      1.008   
  2677          C    183    GLY      C   2677     0.5973      12.01   
  2678          O    183    GLY      O   2678    -0.5679         16   
; residue 184 PRO rtp PRO  q  0.0
  2679          N    184    PRO      N   2679    -0.2548      14.01   
  2680         CT    184    PRO     CD   2680     0.0192      12.01   
  2681         H1    184    PRO    HD1   2681     0.0391      1.008   
  2682         H1    184    PRO    HD2   2682     0.0391      1.008   
  2683         CT    184    PRO     CG   2683     0.0189      12.01   
  2684         HC    184    PRO    HG1   2684     0.0213      1.008   
  2685         HC    184    PRO    HG2   2685     0.0213      1.008   
  2686         CT    184    PRO     CB   2686     -0.007      12.01   
  2687         HC    184    PRO    HB1   2687     0.0253      1.008   
  2688         HC    184    PRO    HB2   2688     0.0253      1.008   
  2689         CT    184    PRO     CA   2689    -0.0266      12.01   
  2690         H1    184    PRO     HA   2690     0.0641      1.008   
  2691          C    184    PRO      C   2691     0.5896      12.01   
  2692          O    184    PRO      O   2692    -0.5748         16   
; residue 185 PHE rtp PHE  q  0.0
  2693          N    185    PHE      N   2693    -0.4157      14.01   
  2694          H    185    PHE      H   2694     0.2719      1.008   
  2695         CT    185    PHE     CA   2695    -0.0024      12.01   
  2696         H1    185    PHE     HA   2696     0.0978      1.008   
  2697         CT    185    PHE     CB   2697    -0.0343      12.01   
  2698         HC    185    PHE    HB1   2698     0.0295      1.008   
  2699         HC    185    PHE    HB2   2699     0.0295      1.008   
  2700         CA    185    PHE     CG   2700     0.0118      12.01   
  2701         CA    185    PHE    CD1   2701    -0.1256      12.01   
  2702         HA    185    PHE    HD1   2702      0.133      1.008   
  2703         CA    185    PHE    CE1   2703    -0.1704      12.01   
  2704         HA    185    PHE    HE1   2704      0.143      1.008   
  2705         CA    185    PHE     CZ   2705    -0.1072      12.01   
  2706         HA    185    PHE     HZ   2706     0.1297      1.008   
  2707         CA    185    PHE    CE2   2707    -0.1704      12.01   
  2708         HA    185    PHE    HE2   2708      0.143      1.008   
  2709         CA    185    PHE    CD2   2709    -0.1256      12.01   
  2710         HA    185    PHE    HD2   2710      0.133      1.008   
  2711          C    185    PHE      C   2711     0.5973      12.01   
  2712          O    185    PHE      O   2712    -0.5679         16   
; residue 186 VAL rtp VAL  q  0.0
2713 N_ 186 VAL N 2713 -0.303407 14.01 ; qtot 0.5843
2714 H_ 186 VAL H 2714 0.198451 1.008 ; qtot 0.8562
2715 CT_ 186 VAL CA 2715 -0.0638635 12.01 ; qtot 0.7687
2716 H1_ 186 VAL HA 2716 0.0707243 1.008 ; qtot 0.8656
2717 CT_ 186 VAL CB 2717 0.217866 12.01 ; qtot 1.164
2718 HC_ 186 VAL HB 2718 -0.0216771 1.008 ; qtot 1.134
2719 CT_ 186 VAL CG1 2719 -0.232974 12.01 ; qtot 0.8152
2720 HC_ 186 VAL HG11 2720 0.0577326 1.008 ; qtot 0.8943
2721 HC_ 186 VAL HG12 2721 0.0577326 1.008 ; qtot 0.9734
2722 HC_ 186 VAL HG13 2722 0.0577326 1.008 ; qtot 1.053
2723 CT_ 186 VAL CG2 2723 -0.232974 12.01 ; qtot 0.7333
2724 HC_ 186 VAL HG21 2724 0.0577326 1.008 ; qtot 0.8124
2725 HC_ 186 VAL HG22 2725 0.0577326 1.008 ; qtot 0.8915
2726 HC_ 186 VAL HG23 2726 0.0577326 1.008 ; qtot 0.9706
2727 C_ 186 VAL C 2727 0.435951 12.01 ; qtot 1.568
2728 O_ 186 VAL O 2728 -0.414493 16 ; qtot 1
; residue 187 ASP rtp ASP  q -1.0
2729 N_ 187 ASP N 2729 -0.376831 14.01 ; qtot 0.4837
2730 H_ 187 ASP H 2730 0.21429 1.008 ; qtot 0.7773
2731 CT_ 187 ASP CA 2731 0.027808 12.01 ; qtot 0.8154
2732 H1_ 187 ASP HA 2732 0.0642285 1.008 ; qtot 0.9034
2733 CT_ 187 ASP CB 2733 -0.022115 12.01 ; qtot 0.8731
2734 HC_ 187 ASP HB1 2734 -0.0089044 1.008 ; qtot 0.8609
2735 HC_ 187 ASP HB2 2735 -0.0089044 1.008 ; qtot 0.8487
2736 C_ 187 ASP CG 2736 0.583457 12.01 ; qtot 1.648
2737 O2_ 187 ASP OD1 2737 -0.584917 16 ; qtot 0.8467
2738 O2_ 187 ASP OD2 2738 -0.584917 16 ; qtot 0.0453
2739 C_ 187 ASP C 2739 0.391648 12.01 ; qtot 0.5819
2740 O_ 187 ASP O 2740 -0.424711 16 ; qtot 0
; residue 188 ARG rtp ARG  q +1.0
2741 N_ 188 ARG N 2741 -0.253921 14.01 ; qtot -0.3479
2742 H_ 188 ARG H 2742 0.200495 1.008 ; qtot -0.0732
2743 CT_ 188 ARG CA 2743 -0.192466 12.01 ; qtot -0.3369
2744 H1_ 188 ARG HA 2744 0.11386 1.008 ; qtot -0.1809
2745 CT_ 188 ARG CB 2745 -0.000510908 12.01 ; qtot -0.1816
2746 HC_ 188 ARG HB1 2746 0.0238667 1.008 ; qtot -0.1489
2747 HC_ 188 ARG HB2 2747 0.0238667 1.008 ; qtot -0.1162
2748 CT_ 188 ARG CG 2748 0.0284649 12.01 ; qtot -0.0772
2749 HC_ 188 ARG HG1 2749 0.0208013 1.008 ; qtot -0.0487
2750 HC_ 188 ARG HG2 2750 0.0208013 1.008 ; qtot -0.0202
2751 CT_ 188 ARG CD 2751 0.0354716 12.01 ; qtot 0.0284
2752 H1_ 188 ARG HD1 2752 0.050142 1.008 ; qtot 0.0971
2753 H1_ 188 ARG HD2 2753 0.050142 1.008 ; qtot 0.1658
2754 N2_ 188 ARG NE 2754 -0.386466 14.01 ; qtot -0.3637
2755 H_ 188 ARG HE 2755 0.252243 1.008 ; qtot -0.0181
2756 CA_ 188 ARG CZ 2756 0.589442 12.01 ; qtot 0.7895
2757 N2_ 188 ARG NH1 2757 -0.629658 14.01 ; qtot -0.0732
2758 H_ 188 ARG HH11 2758 0.326835 1.008 ; qtot 0.3746
2759 H_ 188 ARG HH12 2759 0.326835 1.008 ; qtot 0.8224
2760 N2_ 188 ARG NH2 2760 -0.629658 14.01 ; qtot -0.0403
2761 H_ 188 ARG HH21 2761 0.326835 1.008 ; qtot 0.4075
2762 H_ 188 ARG HH22 2762 0.326835 1.008 ; qtot 0.8553
2763 C_ 188 ARG C 2763 0.535797 12.01 ; qtot 1.589
2764 O_ 188 ARG O 2764 -0.430185 16 ; qtot 1
; residue 189 GLN rtp GLN  q  0.0
2765 N_ 189 GLN N 2765 -0.303407 14.01 ; qtot 0.5843
2766 H_ 189 GLN H 2766 0.198451 1.008 ; qtot 0.8562
2767 CT_ 189 GLN CA 2767 -0.00226259 12.01 ; qtot 0.8531
2768 H1_ 189 GLN HA 2768 0.0620389 1.008 ; qtot 0.9381
2769 CT_ 189 GLN CB 2769 -0.00262753 12.01 ; qtot 0.9345
2770 HC_ 189 GLN HB1 2770 0.0124808 1.008 ; qtot 0.9516
2771 HC_ 189 GLN HB2 2771 0.0124808 1.008 ; qtot 0.9687
2772 CT_ 189 GLN CG 2772 -0.0470766 12.01 ; qtot 0.9042
2773 HC_ 189 GLN HG1 2773 0.0256914 1.008 ; qtot 0.9394
2774 HC_ 189 GLN HG2 2774 0.0256914 1.008 ; qtot 0.9746
2775 C_ 189 GLN CD 2775 0.507332 12.01 ; qtot 1.67
2776 O_ 189 GLN OE1 2776 -0.444198 16 ; qtot 1.061
2777 N_ 189 GLN NE2 2777 -0.686588 14.01 ; qtot 0.1204
2778 H_ 189 GLN HE21 2778 0.310267 1.008 ; qtot 0.5455
2779 H_ 189 GLN HE22 2779 0.310267 1.008 ; qtot 0.9706
2780 C_ 189 GLN C 2780 0.435951 12.01 ; qtot 1.568
2781 O_ 189 GLN O 2781 -0.414493 16 ; qtot 1
; residue 190 THR rtp THR  q  0.0
  2782          N    190    THR      N   2782    -0.4157      14.01   
  2783          H    190    THR      H   2783     0.2719      1.008   
  2784         CT    190    THR     CA   2784    -0.0389      12.01   
  2785         H1    190    THR     HA   2785     0.1007      1.008   
  2786         CT    190    THR     CB   2786     0.3654      12.01   
  2787         H1    190    THR     HB   2787     0.0043      1.008   
  2788         CT    190    THR    CG2   2788    -0.2438      12.01   
  2789         HC    190    THR   HG21   2789     0.0642      1.008   
  2790         HC    190    THR   HG22   2790     0.0642      1.008   
  2791         HC    190    THR   HG23   2791     0.0642      1.008   
  2792         OH    190    THR    OG1   2792    -0.6761         16   
  2793         HO    190    THR    HG1   2793     0.4102      1.008   
  2794          C    190    THR      C   2794     0.5973      12.01   
  2795          O    190    THR      O   2795    -0.5679         16   
; residue 191 ALA rtp ALA  q  0.0
  2796          N    191    ALA      N   2796    -0.4157      14.01   
  2797          H    191    ALA      H   2797     0.2719      1.008   
  2798         CT    191    ALA     CA   2798     0.0337      12.01   
  2799         H1    191    ALA     HA   2799     0.0823      1.008   
  2800         CT    191    ALA     CB   2800    -0.1825      12.01   
  2801         HC    191    ALA    HB1   2801     0.0603      1.008   
  2802         HC    191    ALA    HB2   2802     0.0603      1.008   
  2803         HC    191    ALA    HB3   2803     0.0603      1.008   
  2804          C    191    ALA      C   2804     0.5973      12.01   
  2805          O    191    ALA      O   2805    -0.5679         16   
; residue 192 GLN rtp GLN  q  0.0
2806 N_ 192 GLN N 2806 -0.303407 14.01 ; qtot 0.5843
2807 H_ 192 GLN H 2807 0.198451 1.008 ; qtot 0.8562
2808 CT_ 192 GLN CA 2808 -0.00226259 12.01 ; qtot 0.8531
2809 H1_ 192 GLN HA 2809 0.0620389 1.008 ; qtot 0.9381
2810 CT_ 192 GLN CB 2810 -0.00262753 12.01 ; qtot 0.9345
2811 HC_ 192 GLN HB1 2811 0.0124808 1.008 ; qtot 0.9516
2812 HC_ 192 GLN HB2 2812 0.0124808 1.008 ; qtot 0.9687
2813 CT_ 192 GLN CG 2813 -0.0470766 12.01 ; qtot 0.9042
2814 HC_ 192 GLN HG1 2814 0.0256914 1.008 ; qtot 0.9394
2815 HC_ 192 GLN HG2 2815 0.0256914 1.008 ; qtot 0.9746
2816 C_ 192 GLN CD 2816 0.507332 12.01 ; qtot 1.67
2817 O_ 192 GLN OE1 2817 -0.444198 16 ; qtot 1.061
2818 N_ 192 GLN NE2 2818 -0.686588 14.01 ; qtot 0.1204
2819 H_ 192 GLN HE21 2819 0.310267 1.008 ; qtot 0.5455
2820 H_ 192 GLN HE22 2820 0.310267 1.008 ; qtot 0.9706
2821 C_ 192 GLN C 2821 0.435951 12.01 ; qtot 1.568
2822 O_ 192 GLN O 2822 -0.414493 16 ; qtot 1
; residue 193 ALA rtp ALA  q  0.0
  2823          N    193    ALA      N   2823    -0.4157      14.01   
  2824          H    193    ALA      H   2824     0.2719      1.008   
  2825         CT    193    ALA     CA   2825     0.0337      12.01   
  2826         H1    193    ALA     HA   2826     0.0823      1.008   
  2827         CT    193    ALA     CB   2827    -0.1825      12.01   
  2828         HC    193    ALA    HB1   2828     0.0603      1.008   
  2829         HC    193    ALA    HB2   2829     0.0603      1.008   
  2830         HC    193    ALA    HB3   2830     0.0603      1.008   
  2831          C    193    ALA      C   2831     0.5973      12.01   
  2832          O    193    ALA      O   2832    -0.5679         16   
; residue 194 ALA rtp ALA  q  0.0
  2833          N    194    ALA      N   2833    -0.4157      14.01   
  2834          H    194    ALA      H   2834     0.2719      1.008   
  2835         CT    194    ALA     CA   2835     0.0337      12.01   
  2836         H1    194    ALA     HA   2836     0.0823      1.008   
  2837         CT    194    ALA     CB   2837    -0.1825      12.01   
  2838         HC    194    ALA    HB1   2838     0.0603      1.008   
  2839         HC    194    ALA    HB2   2839     0.0603      1.008   
  2840         HC    194    ALA    HB3   2840     0.0603      1.008   
  2841          C    194    ALA      C   2841     0.5973      12.01   
  2842          O    194    ALA      O   2842    -0.5679         16   
; residue 195 GLY rtp GLY  q  0.0
  2843          N    195    GLY      N   2843    -0.4157      14.01   
  2844          H    195    GLY      H   2844     0.2719      1.008   
  2845         CT    195    GLY     CA   2845    -0.0252      12.01   
  2846         H1    195    GLY    HA1   2846     0.0698      1.008   
  2847         H1    195    GLY    HA2   2847     0.0698      1.008   
  2848          C    195    GLY      C   2848     0.5973      12.01   
  2849          O    195    GLY      O   2849    -0.5679         16   
; residue 196 THR rtp THR  q  0.0
  2850          N    196    THR      N   2850    -0.4157      14.01   
  2851          H    196    THR      H   2851     0.2719      1.008   
  2852         CT    196    THR     CA   2852    -0.0389      12.01   
  2853         H1    196    THR     HA   2853     0.1007      1.008   
  2854         CT    196    THR     CB   2854     0.3654      12.01   
  2855         H1    196    THR     HB   2855     0.0043      1.008   
  2856         CT    196    THR    CG2   2856    -0.2438      12.01   
  2857         HC    196    THR   HG21   2857     0.0642      1.008   
  2858         HC    196    THR   HG22   2858     0.0642      1.008   
  2859         HC    196    THR   HG23   2859     0.0642      1.008   
  2860         OH    196    THR    OG1   2860    -0.6761         16   
  2861         HO    196    THR    HG1   2861     0.4102      1.008   
  2862          C    196    THR      C   2862     0.5973      12.01   
  2863          O    196    THR      O   2863    -0.5679         16   
; residue 197 ASP rtp CASP q -2.0
  2864          N    197    ASP      N   2864    -0.5192      14.01   
  2865          H    197    ASP      H   2865     0.3055      1.008   
  2866         CT    197    ASP     CA   2866    -0.1817      12.01   
  2867         H1    197    ASP     HA   2867     0.1046      1.008   
  2868         CT    197    ASP     CB   2868    -0.0677      12.01   
  2869         HC    197    ASP    HB1   2869    -0.0212      1.008   
  2870         HC    197    ASP    HB2   2870    -0.0212      1.008   
  2871          C    197    ASP     CG   2871     0.8851      12.01   
  2872         O2    197    ASP    OD1   2872    -0.8162         16   
  2873         O2    197    ASP    OD2   2873    -0.8162         16   
  2874          C    197    ASP      C   2874     0.7256      12.01   
  2875         O2    197    ASP    OC1   2875    -0.7887         16   
  2876         O2    197    ASP    OC2   2876    -0.7887         16   

[ bonds ] 
;  ai    aj funct            c0            c1            c2            c3
    1     2     1  
    1     3     1  
    1     4     1  
    1     5     1  
    5     6     1  
    5     7     1  
    5    21     1  
    7     8     1  
    7     9     1  
    7    10     1  
   10    11     1  
   10    19     1  
   11    12     1  
   11    13     1  
   13    14     1  
   13    15     1  
   15    16     1  
   15    17     1  
   17    18     1  
   17    19     1  
   19    20     1  
   21    22     1  
   21    23     1  
   23    24     1  
   23    33     1  
   24    25     1  
   24    26     1  
   24    27     1  
   27    28     1  
   27    29     1  
   27    30     1  
   30    31     1  
   30    32     1  
   30    33     1  
   33    34     1  
   33    35     1  
   35    36     1  
   35    37     1  
   37    38     1  
   37    39     1  
   39    40     1  
   39    41     1  
   39    46     1  
   41    42     1  
   41    43     1  
   41    44     1  
   44    45     1  
   46    47     1  
   46    48     1  
   48    49     1  
   48    50     1  
   50    51     1  
   50    52     1  
   50    53     1  
   53    54     1  
   53    55     1  
   55    56     1  
   55    57     1  
   57    58     1  
   57    59     1  
   57    75     1  
   59    60     1  
   59    61     1  
   59    62     1  
   62    63     1  
   62    64     1  
   62    65     1  
   65    66     1  
   65    67     1  
   65    68     1  
   68    69     1  
   68    70     1  
   68    71     1  
   71    72     1  
   71    73     1  
   71    74     1  
   75    76     1  
   75    77     1  
   77    78     1  
   77    79     1  
   79    80     1  
   79    81     1  
   79    91     1  
   81    82     1  
   81    83     1  
   81    87     1  
   83    84     1  
   83    85     1  
   83    86     1  
   87    88     1  
   87    89     1  
   87    90     1  
   91    92     1  
   91    93     1  
   93    94     1  
   93    95     1  
   95    96     1  
   95    97     1  
   95   106     1  
   97    98     1  
   97    99     1  
   97   100     1  
  100   101     1  
  100   102     1  
  100   103     1  
  103   104     1  
  103   105     1  
  106   107     1  
  106   108     1  
  108   109     1  
  108   110     1  
  110   111     1  
  110   112     1  
  110   113     1  
  113   114     1  
  113   115     1  
  115   116     1  
  115   117     1  
  117   118     1  
  117   119     1  
  117   124     1  
  119   120     1  
  119   121     1  
  119   122     1  
  122   123     1  
  124   125     1  
  124   126     1  
  126   127     1  
  126   128     1  
  128   129     1  
  128   130     1  
  128   141     1  
  130   131     1  
  130   132     1  
  130   133     1  
  133   134     1  
  133   135     1  
  133   136     1  
  136   137     1  
  137   138     1  
  137   139     1  
  137   140     1  
  141   142     1  
  141   143     1  
  143   144     1  
  143   145     1  
  145   146     1  
  145   147     1  
  145   157     1  
  147   148     1  
  147   149     1  
  147   153     1  
  149   150     1  
  149   151     1  
  149   152     1  
  153   154     1  
  153   155     1  
  153   156     1  
  157   158     1  
  157   159     1  
  159   160     1  
  159   161     1  
  161   162     1  
  161   163     1  
  161   174     1  
  163   164     1  
  163   165     1  
  163   166     1  
  166   167     1  
  166   168     1  
  166   169     1  
  169   170     1  
  169   171     1  
  171   172     1  
  171   173     1  
  174   175     1  
  174   176     1  
  176   177     1  
  176   178     1  
  178   179     1  
  178   180     1  
  178   190     1  
  180   181     1  
  180   182     1  
  180   186     1  
  182   183     1  
  182   184     1  
  182   185     1  
  186   187     1  
  186   188     1  
  186   189     1  
  190   191     1  
  190   192     1  
  192   193     1  
  192   194     1  
  194   195     1  
  194   196     1  
  194   204     1  
  196   197     1  
  196   198     1  
  196   202     1  
  198   199     1  
  198   200     1  
  198   201     1  
  202   203     1  
  204   205     1  
  204   206     1  
  206   207     1  
  206   208     1  
  208   209     1  
  208   210     1  
  208   215     1  
  210   211     1  
  210   212     1  
  210   213     1  
  213   214     1  
  215   216     1  
  215   217     1  
  217   218     1  
  217   219     1  
  219   220     1  
  219   221     1  
  219   222     1  
  222   223     1  
  222   224     1  
  224   225     1  
  224   226     1  
  226   227     1  
  226   228     1  
  226   236     1  
  228   229     1  
  228   230     1  
  228   234     1  
  230   231     1  
  230   232     1  
  230   233     1  
  234   235     1  
  236   237     1  
  236   238     1  
  238   239     1  
  238   240     1  
  240   241     1  
  240   242     1  
  240   250     1  
  242   243     1  
  242   244     1  
  242   248     1  
  244   245     1  
  244   246     1  
  244   247     1  
  248   249     1  
  250   251     1  
  250   252     1  
  252   253     1  
  252   254     1  
  254   255     1  
  254   256     1  
  254   264     1  
  256   257     1  
  256   258     1  
  256   262     1  
  258   259     1  
  258   260     1  
  258   261     1  
  262   263     1  
  264   265     1  
  264   266     1  
  266   267     1  
  266   268     1  
  268   269     1  
  268   270     1  
  268   283     1  
  270   271     1  
  270   272     1  
  270   273     1  
  273   274     1  
  273   275     1  
  273   279     1  
  275   276     1  
  275   277     1  
  275   278     1  
  279   280     1  
  279   281     1  
  279   282     1  
  283   284     1  
  283   285     1  
  285   286     1  
  285   287     1  
  287   288     1  
  287   289     1  
  287   297     1  
  289   290     1  
  289   291     1  
  289   292     1  
  292   293     1  
  292   294     1  
  294   295     1  
  294   296     1  
  297   298     1  
  297   299     1  
  299   300     1  
  299   301     1  
  301   302     1  
  301   303     1  
  301   304     1  
  304   305     1  
  304   306     1  
  306   307     1  
  306   308     1  
  308   309     1  
  308   310     1  
  308   323     1  
  310   311     1  
  310   312     1  
  310   313     1  
  313   314     1  
  313   315     1  
  313   319     1  
  315   316     1  
  315   317     1  
  315   318     1  
  319   320     1  
  319   321     1  
  319   322     1  
  323   324     1  
  323   325     1  
  325   326     1  
  325   327     1  
  327   328     1  
  327   329     1  
  327   347     1  
  329   330     1  
  329   331     1  
  329   332     1  
  332   333     1  
  332   346     1  
  333   334     1  
  333   335     1  
  335   336     1  
  335   337     1  
  337   338     1  
  337   346     1  
  338   339     1  
  338   340     1  
  340   341     1  
  340   342     1  
  342   343     1  
  342   344     1  
  344   345     1  
  344   346     1  
  347   348     1  
  347   349     1  
  349   350     1  
  349   351     1  
  351   352     1  
  351   353     1  
  351   366     1  
  353   354     1  
  353   355     1  
  353   356     1  
  356   357     1  
  356   358     1  
  356   362     1  
  358   359     1  
  358   360     1  
  358   361     1  
  362   363     1  
  362   364     1  
  362   365     1  
  366   367     1  
  366   368     1  
  368   369     1  
  368   370     1  
  370   371     1  
  370   372     1  
  370   378     1  
  372   373     1  
  372   374     1  
  372   375     1  
  375   376     1  
  375   377     1  
  378   379     1  
  378   380     1  
  380   381     1  
  380   382     1  
  382   383     1  
  382   384     1  
  382   390     1  
  384   385     1  
  384   386     1  
  384   387     1  
  387   388     1  
  387   389     1  
  390   391     1  
  390   392     1  
  392   393     1  
  392   394     1  
  394   395     1  
  394   396     1  
  394   406     1  
  396   397     1  
  396   398     1  
  396   402     1  
  398   399     1  
  398   400     1  
  398   401     1  
  402   403     1  
  402   404     1  
  402   405     1  
  406   407     1  
  406   408     1  
  408   409     1  
  408   410     1  
  410   411     1  
  410   412     1  
  410   422     1  
  412   413     1  
  412   414     1  
  412   418     1  
  414   415     1  
  414   416     1  
  414   417     1  
  418   419     1  
  418   420     1  
  418   421     1  
  422   423     1  
  422   424     1  
  424   425     1  
  424   426     1  
  426   427     1  
  426   428     1  
  426   443     1  
  428   429     1  
  428   430     1  
  428   431     1  
  431   432     1  
  431   441     1  
  432   433     1  
  432   434     1  
  434   435     1  
  434   436     1  
  436   437     1  
  436   439     1  
  437   438     1  
  439   440     1  
  439   441     1  
  441   442     1  
  443   444     1  
  443   445     1  
  445   446     1  
  445   447     1  
  447   448     1  
  447   449     1  
  447   454     1  
  449   450     1  
  449   451     1  
  449   452     1  
  452   453     1  
  454   455     1  
  454   456     1  
  456   457     1  
  456   466     1  
  457   458     1  
  457   459     1  
  457   460     1  
  460   461     1  
  460   462     1  
  460   463     1  
  463   464     1  
  463   465     1  
  463   466     1  
  466   467     1  
  466   468     1  
  468   469     1  
  468   470     1  
  470   471     1  
  470   472     1  
  472   473     1  
  472   474     1  
  472   492     1  
  474   475     1  
  474   476     1  
  474   477     1  
  477   478     1  
  477   479     1  
  477   480     1  
  480   481     1  
  480   482     1  
  480   483     1  
  483   484     1  
  483   485     1  
  485   486     1  
  485   489     1  
  486   487     1  
  486   488     1  
  489   490     1  
  489   491     1  
  492   493     1  
  492   494     1  
  494   495     1  
  494   496     1  
  496   497     1  
  496   498     1  
  496   509     1  
  498   499     1  
  498   500     1  
  498   501     1  
  501   502     1  
  501   507     1  
  502   503     1  
  502   504     1  
  504   505     1  
  504   506     1  
  506   507     1  
  507   508     1  
  509   510     1  
  509   511     1  
  511   512     1  
  511   513     1  
  513   514     1  
  513   515     1  
  513   525     1  
  515   516     1  
  515   517     1  
  515   521     1  
  517   518     1  
  517   519     1  
  517   520     1  
  521   522     1  
  521   523     1  
  521   524     1  
  525   526     1  
  525   527     1  
  527   528     1  
  527   529     1  
  529   530     1  
  529   531     1  
  529   544     1  
  531   532     1  
  531   533     1  
  531   537     1  
  533   534     1  
  533   535     1  
  533   536     1  
  537   538     1  
  537   539     1  
  537   540     1  
  540   541     1  
  540   542     1  
  540   543     1  
  544   545     1  
  544   546     1  
  546   547     1  
  546   548     1  
  548   549     1  
  548   550     1  
  548   555     1  
  550   551     1  
  550   552     1  
  550   553     1  
  553   554     1  
  555   556     1  
  555   557     1  
  557   558     1  
  557   559     1  
  559   560     1  
  559   561     1  
  559   569     1  
  561   562     1  
  561   563     1  
  561   567     1  
  563   564     1  
  563   565     1  
  563   566     1  
  567   568     1  
  569   570     1  
  569   571     1  
  571   572     1  
  571   573     1  
  573   574     1  
  573   575     1  
  573   580     1  
  575   576     1  
  575   577     1  
  575   578     1  
  578   579     1  
  580   581     1  
  580   582     1  
  582   583     1  
  582   584     1  
  584   585     1  
  584   586     1  
  584   595     1  
  586   587     1  
  586   588     1  
  586   589     1  
  589   590     1  
  589   591     1  
  589   592     1  
  592   593     1  
  592   594     1  
  595   596     1  
  595   597     1  
  597   598     1  
  597   599     1  
  599   600     1  
  599   601     1  
  599   607     1  
  601   602     1  
  601   603     1  
  601   604     1  
  604   605     1  
  604   606     1  
  607   608     1  
  607   609     1  
  609   610     1  
  609   611     1  
  611   612     1  
  611   613     1  
  611   624     1  
  613   614     1  
  613   615     1  
  613   616     1  
  616   617     1  
  616   618     1  
  616   619     1  
  619   620     1  
  620   621     1  
  620   622     1  
  620   623     1  
  624   625     1  
  624   626     1  
  626   627     1  
  626   628     1  
  628   629     1  
  628   630     1  
  628   643     1  
  630   631     1  
  630   632     1  
  630   633     1  
  633   634     1  
  633   635     1  
  633   639     1  
  635   636     1  
  635   637     1  
  635   638     1  
  639   640     1  
  639   641     1  
  639   642     1  
  643   644     1  
  643   645     1  
  645   646     1  
  645   647     1  
  647   648     1  
  647   649     1  
  647   657     1  
  649   650     1  
  649   651     1  
  649   652     1  
  652   653     1  
  652   654     1  
  654   655     1  
  654   656     1  
  657   658     1  
  657   659     1  
  659   660     1  
  659   669     1  
  660   661     1  
  660   662     1  
  660   663     1  
  663   664     1  
  663   665     1  
  663   666     1  
  666   667     1  
  666   668     1  
  666   669     1  
  669   670     1  
  669   671     1  
  671   672     1  
  671   673     1  
  673   674     1  
  673   675     1  
  675   676     1  
  675   677     1  
  675   685     1  
  677   678     1  
  677   679     1  
  677   680     1  
  680   681     1  
  680   682     1  
  682   683     1  
  682   684     1  
  685   686     1  
  685   687     1  
  687   688     1  
  687   689     1  
  689   690     1  
  689   691     1  
  689   706     1  
  691   692     1  
  691   693     1  
  691   694     1  
  694   695     1  
  694   704     1  
  695   696     1  
  695   697     1  
  697   698     1  
  697   699     1  
  699   700     1  
  699   702     1  
  700   701     1  
  702   703     1  
  702   704     1  
  704   705     1  
  706   707     1  
  706   708     1  
  708   709     1  
  708   710     1  
  710   711     1  
  710   712     1  
  710   721     1  
  712   713     1  
  712   714     1  
  712   715     1  
  715   716     1  
  715   717     1  
  715   718     1  
  718   719     1  
  718   720     1  
  721   722     1  
  721   723     1  
  723   724     1  
  723   725     1  
  725   726     1  
  725   727     1  
  725   733     1  
  727   728     1  
  727   729     1  
  727   730     1  
  730   731     1  
  730   732     1  
  733   734     1  
  733   735     1  
  735   736     1  
  735   737     1  
  737   738     1  
  737   739     1  
  737   752     1  
  739   740     1  
  739   741     1  
  739   742     1  
  742   743     1  
  742   744     1  
  742   748     1  
  744   745     1  
  744   746     1  
  744   747     1  
  748   749     1  
  748   750     1  
  748   751     1  
  752   753     1  
  752   754     1  
  754   755     1  
  754   756     1  
  756   757     1  
  756   758     1  
  756   771     1  
  758   759     1  
  758   760     1  
  758   761     1  
  761   762     1  
  761   763     1  
  761   767     1  
  763   764     1  
  763   765     1  
  763   766     1  
  767   768     1  
  767   769     1  
  767   770     1  
  771   772     1  
  771   773     1  
  773   774     1  
  773   775     1  
  775   776     1  
  775   777     1  
  775   790     1  
  777   778     1  
  777   779     1  
  777   783     1  
  779   780     1  
  779   781     1  
  779   782     1  
  783   784     1  
  783   785     1  
  783   786     1  
  786   787     1  
  786   788     1  
  786   789     1  
  790   791     1  
  790   792     1  
  792   793     1  
  792   794     1  
  794   795     1  
  794   796     1  
  794   814     1  
  796   797     1  
  796   798     1  
  796   799     1  
  799   800     1  
  799   801     1  
  799   802     1  
  802   803     1  
  802   804     1  
  802   805     1  
  805   806     1  
  805   807     1  
  807   808     1  
  807   811     1  
  808   809     1  
  808   810     1  
  811   812     1  
  811   813     1  
  814   815     1  
  814   816     1  
  816   817     1  
  816   818     1  
  818   819     1  
  818   820     1  
  818   836     1  
  820   821     1  
  820   822     1  
  820   823     1  
  823   824     1  
  823   825     1  
  823   826     1  
  826   827     1  
  826   828     1  
  826   829     1  
  829   830     1  
  829   831     1  
  829   832     1  
  832   833     1  
  832   834     1  
  832   835     1  
  836   837     1  
  836   838     1  
  838   839     1  
  838   840     1  
  840   841     1  
  840   842     1  
  840   847     1  
  842   843     1  
  842   844     1  
  842   845     1  
  845   846     1  
  847   848     1  
  847   849     1  
  849   850     1  
  849   851     1  
  851   852     1  
  851   853     1  
  851   861     1  
  853   854     1  
  853   855     1  
  853   856     1  
  856   857     1  
  856   858     1  
  858   859     1  
  858   860     1  
  861   862     1  
  861   863     1  
  863   864     1  
  863   865     1  
  865   866     1  
  865   867     1  
  865   878     1  
  867   868     1  
  867   869     1  
  867   870     1  
  870   871     1  
  870   876     1  
  871   872     1  
  871   873     1  
  873   874     1  
  873   875     1  
  875   876     1  
  876   877     1  
  878   879     1  
  878   880     1  
  880   881     1  
  880   882     1  
  882   883     1  
  882   884     1  
  882   892     1  
  884   885     1  
  884   886     1  
  884   887     1  
  887   888     1  
  887   889     1  
  889   890     1  
  889   891     1  
  892   893     1  
  892   894     1  
  894   895     1  
  894   896     1  
  896   897     1  
  896   898     1  
  896   912     1  
  898   899     1  
  898   900     1  
  898   901     1  
  901   902     1  
  901   910     1  
  902   903     1  
  902   904     1  
  904   905     1  
  904   906     1  
  906   907     1  
  906   908     1  
  908   909     1  
  908   910     1  
  910   911     1  
  912   913     1  
  912   914     1  
  914   915     1  
  914   916     1  
  916   917     1  
  916   918     1  
  916   931     1  
  918   919     1  
  918   920     1  
  918   921     1  
  921   922     1  
  921   923     1  
  921   927     1  
  923   924     1  
  923   925     1  
  923   926     1  
  927   928     1  
  927   929     1  
  927   930     1  
  931   932     1  
  931   933     1  
  933   934     1  
  933   935     1  
  935   936     1  
  935   937     1  
  935   947     1  
  937   938     1  
  937   939     1  
  937   943     1  
  939   940     1  
  939   941     1  
  939   942     1  
  943   944     1  
  943   945     1  
  943   946     1  
  947   948     1  
  947   949     1  
  949   950     1  
  949   951     1  
  951   952     1  
  951   953     1  
  951   964     1  
  953   954     1  
  953   955     1  
  953   956     1  
  956   957     1  
  956   958     1  
  956   959     1  
  959   960     1  
  959   961     1  
  961   962     1  
  961   963     1  
  964   965     1  
  964   966     1  
  966   967     1  
  966   968     1  
  968   969     1  
  968   970     1  
  968   974     1  
  970   971     1  
  970   972     1  
  970   973     1  
  974   975     1  
  974   976     1  
  976   977     1  
  976   978     1  
  978   979     1  
  978   980     1  
  978   981     1  
  981   982     1  
  981   983     1  
  983   984     1  
  983   985     1  
  985   986     1  
  985   987     1  
  985   995     1  
  987   988     1  
  987   989     1  
  987   990     1  
  990   991     1  
  990   992     1  
  992   993     1  
  992   994     1  
  995   996     1  
  995   997     1  
  997   998     1  
  997   999     1  
  999  1000     1  
  999  1001     1  
  999  1011     1  
 1001  1002     1  
 1001  1003     1  
 1001  1007     1  
 1003  1004     1  
 1003  1005     1  
 1003  1006     1  
 1007  1008     1  
 1007  1009     1  
 1007  1010     1  
 1011  1012     1  
 1011  1013     1  
 1013  1014     1  
 1013  1015     1  
 1015  1016     1  
 1015  1017     1  
 1015  1028     1  
 1017  1018     1  
 1017  1019     1  
 1017  1020     1  
 1020  1021     1  
 1020  1022     1  
 1020  1023     1  
 1023  1024     1  
 1023  1025     1  
 1025  1026     1  
 1025  1027     1  
 1028  1029     1  
 1028  1030     1  
 1030  1031     1  
 1030  1032     1  
 1032  1033     1  
 1032  1034     1  
 1032  1047     1  
 1034  1035     1  
 1034  1036     1  
 1034  1037     1  
 1037  1038     1  
 1037  1039     1  
 1037  1043     1  
 1039  1040     1  
 1039  1041     1  
 1039  1042     1  
 1043  1044     1  
 1043  1045     1  
 1043  1046     1  
 1047  1048     1  
 1047  1049     1  
 1049  1050     1  
 1049  1051     1  
 1051  1052     1  
 1051  1053     1  
 1051  1071     1  
 1053  1054     1  
 1053  1055     1  
 1053  1056     1  
 1056  1057     1  
 1056  1058     1  
 1056  1059     1  
 1059  1060     1  
 1059  1061     1  
 1059  1062     1  
 1062  1063     1  
 1062  1064     1  
 1064  1065     1  
 1064  1068     1  
 1065  1066     1  
 1065  1067     1  
 1068  1069     1  
 1068  1070     1  
 1071  1072     1  
 1071  1073     1  
 1073  1074     1  
 1073  1075     1  
 1075  1076     1  
 1075  1077     1  
 1075  1087     1  
 1077  1078     1  
 1077  1079     1  
 1077  1083     1  
 1079  1080     1  
 1079  1081     1  
 1079  1082     1  
 1083  1084     1  
 1083  1085     1  
 1083  1086     1  
 1087  1088     1  
 1087  1089     1  
 1089  1090     1  
 1089  1091     1  
 1091  1092     1  
 1091  1093     1  
 1091  1106     1  
 1093  1094     1  
 1093  1095     1  
 1093  1099     1  
 1095  1096     1  
 1095  1097     1  
 1095  1098     1  
 1099  1100     1  
 1099  1101     1  
 1099  1102     1  
 1102  1103     1  
 1102  1104     1  
 1102  1105     1  
 1106  1107     1  
 1106  1108     1  
 1108  1109     1  
 1108  1110     1  
 1110  1111     1  
 1110  1112     1  
 1110  1113     1  
 1113  1114     1  
 1113  1115     1  
 1115  1116     1  
 1115  1117     1  
 1117  1118     1  
 1117  1119     1  
 1117  1130     1  
 1119  1120     1  
 1119  1121     1  
 1119  1122     1  
 1122  1123     1  
 1122  1128     1  
 1123  1124     1  
 1123  1125     1  
 1125  1126     1  
 1125  1127     1  
 1127  1128     1  
 1128  1129     1  
 1130  1131     1  
 1130  1132     1  
 1132  1133     1  
 1132  1134     1  
 1134  1135     1  
 1134  1136     1  
 1134  1141     1  
 1136  1137     1  
 1136  1138     1  
 1136  1139     1  
 1139  1140     1  
 1141  1142     1  
 1141  1143     1  
 1143  1144     1  
 1143  1145     1  
 1145  1146     1  
 1145  1147     1  
 1145  1158     1  
 1147  1148     1  
 1147  1149     1  
 1147  1150     1  
 1150  1151     1  
 1150  1152     1  
 1150  1153     1  
 1153  1154     1  
 1154  1155     1  
 1154  1156     1  
 1154  1157     1  
 1158  1159     1  
 1158  1160     1  
 1160  1161     1  
 1160  1162     1  
 1162  1163     1  
 1162  1164     1  
 1162  1175     1  
 1164  1165     1  
 1164  1166     1  
 1164  1167     1  
 1167  1168     1  
 1167  1169     1  
 1167  1170     1  
 1170  1171     1  
 1170  1172     1  
 1172  1173     1  
 1172  1174     1  
 1175  1176     1  
 1175  1177     1  
 1177  1178     1  
 1177  1179     1  
 1179  1180     1  
 1179  1181     1  
 1179  1189     1  
 1181  1182     1  
 1181  1183     1  
 1181  1184     1  
 1184  1185     1  
 1184  1186     1  
 1186  1187     1  
 1186  1188     1  
 1189  1190     1  
 1189  1191     1  
 1191  1192     1  
 1191  1193     1  
 1193  1194     1  
 1193  1195     1  
 1193  1200     1  
 1195  1196     1  
 1195  1197     1  
 1195  1198     1  
 1198  1199     1  
 1200  1201     1  
 1200  1202     1  
 1202  1203     1  
 1202  1204     1  
 1204  1205     1  
 1204  1206     1  
 1204  1216     1  
 1206  1207     1  
 1206  1208     1  
 1206  1212     1  
 1208  1209     1  
 1208  1210     1  
 1208  1211     1  
 1212  1213     1  
 1212  1214     1  
 1212  1215     1  
 1216  1217     1  
 1216  1218     1  
 1218  1219     1  
 1218  1220     1  
 1220  1221     1  
 1220  1222     1  
 1220  1235     1  
 1222  1223     1  
 1222  1224     1  
 1222  1225     1  
 1225  1226     1  
 1225  1227     1  
 1225  1231     1  
 1227  1228     1  
 1227  1229     1  
 1227  1230     1  
 1231  1232     1  
 1231  1233     1  
 1231  1234     1  
 1235  1236     1  
 1235  1237     1  
 1237  1238     1  
 1237  1239     1  
 1239  1240     1  
 1239  1241     1  
 1239  1257     1  
 1241  1242     1  
 1241  1243     1  
 1241  1244     1  
 1244  1245     1  
 1244  1246     1  
 1244  1247     1  
 1247  1248     1  
 1247  1249     1  
 1247  1250     1  
 1250  1251     1  
 1250  1252     1  
 1250  1253     1  
 1253  1254     1  
 1253  1255     1  
 1253  1256     1  
 1257  1258     1  
 1257  1259     1  
 1259  1260     1  
 1259  1261     1  
 1261  1262     1  
 1261  1263     1  
 1261  1276     1  
 1263  1264     1  
 1263  1265     1  
 1263  1266     1  
 1266  1267     1  
 1266  1268     1  
 1266  1272     1  
 1268  1269     1  
 1268  1270     1  
 1268  1271     1  
 1272  1273     1  
 1272  1274     1  
 1272  1275     1  
 1276  1277     1  
 1276  1278     1  
 1278  1279     1  
 1278  1280     1  
 1280  1281     1  
 1280  1282     1  
 1280  1298     1  
 1282  1283     1  
 1282  1284     1  
 1282  1285     1  
 1285  1286     1  
 1285  1287     1  
 1285  1288     1  
 1288  1289     1  
 1288  1290     1  
 1288  1291     1  
 1291  1292     1  
 1291  1293     1  
 1291  1294     1  
 1294  1295     1  
 1294  1296     1  
 1294  1297     1  
 1298  1299     1  
 1298  1300     1  
 1300  1301     1  
 1300  1302     1  
 1302  1303     1  
 1302  1304     1  
 1302  1314     1  
 1304  1305     1  
 1304  1306     1  
 1304  1310     1  
 1306  1307     1  
 1306  1308     1  
 1306  1309     1  
 1310  1311     1  
 1310  1312     1  
 1310  1313     1  
 1314  1315     1  
 1314  1316     1  
 1316  1317     1  
 1316  1318     1  
 1318  1319     1  
 1318  1320     1  
 1318  1326     1  
 1320  1321     1  
 1320  1322     1  
 1320  1323     1  
 1323  1324     1  
 1323  1325     1  
 1326  1327     1  
 1326  1328     1  
 1328  1329     1  
 1328  1330     1  
 1330  1331     1  
 1330  1332     1  
 1330  1340     1  
 1332  1333     1  
 1332  1334     1  
 1332  1338     1  
 1334  1335     1  
 1334  1336     1  
 1334  1337     1  
 1338  1339     1  
 1340  1341     1  
 1340  1342     1  
 1342  1343     1  
 1342  1344     1  
 1344  1345     1  
 1344  1346     1  
 1344  1350     1  
 1346  1347     1  
 1346  1348     1  
 1346  1349     1  
 1350  1351     1  
 1350  1352     1  
 1352  1353     1  
 1352  1354     1  
 1354  1355     1  
 1354  1356     1  
 1354  1364     1  
 1356  1357     1  
 1356  1358     1  
 1356  1359     1  
 1359  1360     1  
 1359  1361     1  
 1361  1362     1  
 1361  1363     1  
 1364  1365     1  
 1364  1366     1  
 1366  1367     1  
 1366  1376     1  
 1367  1368     1  
 1367  1369     1  
 1367  1370     1  
 1370  1371     1  
 1370  1372     1  
 1370  1373     1  
 1373  1374     1  
 1373  1375     1  
 1373  1376     1  
 1376  1377     1  
 1376  1378     1  
 1378  1379     1  
 1378  1380     1  
 1380  1381     1  
 1380  1382     1  
 1382  1383     1  
 1382  1384     1  
 1382  1400     1  
 1384  1385     1  
 1384  1386     1  
 1384  1387     1  
 1387  1388     1  
 1387  1389     1  
 1387  1390     1  
 1390  1391     1  
 1390  1392     1  
 1390  1393     1  
 1393  1394     1  
 1393  1395     1  
 1393  1396     1  
 1396  1397     1  
 1396  1398     1  
 1396  1399     1  
 1400  1401     1  
 1400  1402     1  
 1402  1403     1  
 1402  1404     1  
 1404  1405     1  
 1404  1406     1  
 1404  1414     1  
 1406  1407     1  
 1406  1408     1  
 1406  1412     1  
 1408  1409     1  
 1408  1410     1  
 1408  1411     1  
 1412  1413     1  
 1414  1415     1  
 1414  1416     1  
 1416  1417     1  
 1416  1426     1  
 1417  1418     1  
 1417  1419     1  
 1417  1420     1  
 1420  1421     1  
 1420  1422     1  
 1420  1423     1  
 1423  1424     1  
 1423  1425     1  
 1423  1426     1  
 1426  1427     1  
 1426  1428     1  
 1428  1429     1  
 1428  1430     1  
 1430  1431     1  
 1430  1432     1  
 1432  1433     1  
 1432  1434     1  
 1432  1450     1  
 1434  1435     1  
 1434  1436     1  
 1434  1437     1  
 1437  1438     1  
 1437  1439     1  
 1437  1440     1  
 1440  1441     1  
 1440  1442     1  
 1440  1443     1  
 1443  1444     1  
 1443  1445     1  
 1443  1446     1  
 1446  1447     1  
 1446  1448     1  
 1446  1449     1  
 1450  1451     1  
 1450  1452     1  
 1452  1453     1  
 1452  1454     1  
 1454  1455     1  
 1454  1456     1  
 1454  1471     1  
 1456  1457     1  
 1456  1458     1  
 1456  1459     1  
 1459  1460     1  
 1459  1469     1  
 1460  1461     1  
 1460  1462     1  
 1462  1463     1  
 1462  1464     1  
 1464  1465     1  
 1464  1467     1  
 1465  1466     1  
 1467  1468     1  
 1467  1469     1  
 1469  1470     1  
 1471  1472     1  
 1471  1473     1  
 1473  1474     1  
 1473  1475     1  
 1475  1476     1  
 1475  1477     1  
 1475  1493     1  
 1477  1478     1  
 1477  1479     1  
 1477  1480     1  
 1480  1481     1  
 1480  1482     1  
 1480  1483     1  
 1483  1484     1  
 1483  1485     1  
 1483  1486     1  
 1486  1487     1  
 1486  1488     1  
 1486  1489     1  
 1489  1490     1  
 1489  1491     1  
 1489  1492     1  
 1493  1494     1  
 1493  1495     1  
 1495  1496     1  
 1495  1497     1  
 1497  1498     1  
 1497  1499     1  
 1497  1513     1  
 1499  1500     1  
 1499  1501     1  
 1499  1502     1  
 1502  1503     1  
 1502  1511     1  
 1503  1504     1  
 1503  1505     1  
 1505  1506     1  
 1505  1507     1  
 1507  1508     1  
 1507  1509     1  
 1509  1510     1  
 1509  1511     1  
 1511  1512     1  
 1513  1514     1  
 1513  1515     1  
 1515  1516     1  
 1515  1517     1  
 1517  1518     1  
 1517  1519     1  
 1517  1529     1  
 1519  1520     1  
 1519  1521     1  
 1519  1525     1  
 1521  1522     1  
 1521  1523     1  
 1521  1524     1  
 1525  1526     1  
 1525  1527     1  
 1525  1528     1  
 1529  1530     1  
 1529  1531     1  
 1531  1532     1  
 1531  1533     1  
 1533  1534     1  
 1533  1535     1  
 1533  1553     1  
 1535  1536     1  
 1535  1537     1  
 1535  1538     1  
 1538  1539     1  
 1538  1540     1  
 1538  1541     1  
 1541  1542     1  
 1541  1543     1  
 1541  1544     1  
 1544  1545     1  
 1544  1546     1  
 1546  1547     1  
 1546  1550     1  
 1547  1548     1  
 1547  1549     1  
 1550  1551     1  
 1550  1552     1  
 1553  1554     1  
 1553  1555     1  
 1555  1556     1  
 1555  1557     1  
 1557  1558     1  
 1557  1559     1  
 1557  1572     1  
 1559  1560     1  
 1559  1561     1  
 1559  1565     1  
 1561  1562     1  
 1561  1563     1  
 1561  1564     1  
 1565  1566     1  
 1565  1567     1  
 1565  1568     1  
 1568  1569     1  
 1568  1570     1  
 1568  1571     1  
 1572  1573     1  
 1572  1574     1  
 1574  1575     1  
 1574  1576     1  
 1576  1577     1  
 1576  1578     1  
 1576  1589     1  
 1578  1579     1  
 1578  1580     1  
 1578  1581     1  
 1581  1582     1  
 1581  1583     1  
 1581  1584     1  
 1584  1585     1  
 1584  1586     1  
 1586  1587     1  
 1586  1588     1  
 1589  1590     1  
 1589  1591     1  
 1591  1592     1  
 1591  1601     1  
 1592  1593     1  
 1592  1594     1  
 1592  1595     1  
 1595  1596     1  
 1595  1597     1  
 1595  1598     1  
 1598  1599     1  
 1598  1600     1  
 1598  1601     1  
 1601  1602     1  
 1601  1603     1  
 1603  1604     1  
 1603  1605     1  
 1605  1606     1  
 1605  1607     1  
 1607  1608     1  
 1607  1609     1  
 1607  1610     1  
 1610  1611     1  
 1610  1612     1  
 1612  1613     1  
 1612  1614     1  
 1614  1615     1  
 1614  1616     1  
 1614  1627     1  
 1616  1617     1  
 1616  1618     1  
 1616  1619     1  
 1619  1620     1  
 1619  1621     1  
 1619  1622     1  
 1622  1623     1  
 1622  1624     1  
 1624  1625     1  
 1624  1626     1  
 1627  1628     1  
 1627  1629     1  
 1629  1630     1  
 1629  1631     1  
 1631  1632     1  
 1631  1633     1  
 1631  1641     1  
 1633  1634     1  
 1633  1635     1  
 1633  1639     1  
 1635  1636     1  
 1635  1637     1  
 1635  1638     1  
 1639  1640     1  
 1641  1642     1  
 1641  1643     1  
 1643  1644     1  
 1643  1645     1  
 1645  1646     1  
 1645  1647     1  
 1645  1661     1  
 1647  1648     1  
 1647  1649     1  
 1647  1650     1  
 1650  1651     1  
 1650  1659     1  
 1651  1652     1  
 1651  1653     1  
 1653  1654     1  
 1653  1655     1  
 1655  1656     1  
 1655  1657     1  
 1657  1658     1  
 1657  1659     1  
 1659  1660     1  
 1661  1662     1  
 1661  1663     1  
 1663  1664     1  
 1663  1665     1  
 1665  1666     1  
 1665  1667     1  
 1665  1672     1  
 1667  1668     1  
 1667  1669     1  
 1667  1670     1  
 1670  1671     1  
 1672  1673     1  
 1672  1674     1  
 1674  1675     1  
 1674  1676     1  
 1676  1677     1  
 1676  1678     1  
 1676  1688     1  
 1678  1679     1  
 1678  1680     1  
 1678  1684     1  
 1680  1681     1  
 1680  1682     1  
 1680  1683     1  
 1684  1685     1  
 1684  1686     1  
 1684  1687     1  
 1688  1689     1  
 1688  1690     1  
 1690  1691     1  
 1690  1692     1  
 1692  1693     1  
 1692  1694     1  
 1692  1707     1  
 1694  1695     1  
 1694  1696     1  
 1694  1697     1  
 1697  1698     1  
 1697  1699     1  
 1697  1703     1  
 1699  1700     1  
 1699  1701     1  
 1699  1702     1  
 1703  1704     1  
 1703  1705     1  
 1703  1706     1  
 1707  1708     1  
 1707  1709     1  
 1709  1710     1  
 1709  1711     1  
 1711  1712     1  
 1711  1713     1  
 1711  1717     1  
 1713  1714     1  
 1713  1715     1  
 1713  1716     1  
 1717  1718     1  
 1717  1719     1  
 1719  1720     1  
 1719  1721     1  
 1721  1722     1  
 1721  1723     1  
 1721  1728     1  
 1723  1724     1  
 1723  1725     1  
 1723  1726     1  
 1726  1727     1  
 1728  1729     1  
 1728  1730     1  
 1730  1731     1  
 1730  1732     1  
 1732  1733     1  
 1732  1734     1  
 1732  1749     1  
 1734  1735     1  
 1734  1736     1  
 1734  1737     1  
 1737  1738     1  
 1737  1747     1  
 1738  1739     1  
 1738  1740     1  
 1740  1741     1  
 1740  1742     1  
 1742  1743     1  
 1742  1745     1  
 1743  1744     1  
 1745  1746     1  
 1745  1747     1  
 1747  1748     1  
 1749  1750     1  
 1749  1751     1  
 1751  1752     1  
 1751  1753     1  
 1753  1754     1  
 1753  1755     1  
 1753  1763     1  
 1755  1756     1  
 1755  1757     1  
 1755  1758     1  
 1758  1759     1  
 1758  1760     1  
 1760  1761     1  
 1760  1762     1  
 1763  1764     1  
 1763  1765     1  
 1765  1766     1  
 1765  1767     1  
 1767  1768     1  
 1767  1769     1  
 1767  1770     1  
 1770  1771     1  
 1770  1772     1  
 1772  1773     1  
 1772  1774     1  
 1774  1775     1  
 1774  1776     1  
 1774  1781     1  
 1776  1777     1  
 1776  1778     1  
 1776  1779     1  
 1779  1780     1  
 1781  1782     1  
 1781  1783     1  
 1783  1784     1  
 1783  1793     1  
 1784  1785     1  
 1784  1786     1  
 1784  1787     1  
 1787  1788     1  
 1787  1789     1  
 1787  1790     1  
 1790  1791     1  
 1790  1792     1  
 1790  1793     1  
 1793  1794     1  
 1793  1795     1  
 1795  1796     1  
 1795  1797     1  
 1797  1798     1  
 1797  1799     1  
 1799  1800     1  
 1799  1801     1  
 1799  1806     1  
 1801  1802     1  
 1801  1803     1  
 1801  1804     1  
 1804  1805     1  
 1806  1807     1  
 1806  1808     1  
 1808  1809     1  
 1808  1810     1  
 1810  1811     1  
 1810  1812     1  
 1810  1813     1  
 1813  1814     1  
 1813  1815     1  
 1815  1816     1  
 1815  1817     1  
 1817  1818     1  
 1817  1819     1  
 1817  1829     1  
 1819  1820     1  
 1819  1821     1  
 1819  1825     1  
 1821  1822     1  
 1821  1823     1  
 1821  1824     1  
 1825  1826     1  
 1825  1827     1  
 1825  1828     1  
 1829  1830     1  
 1829  1831     1  
 1831  1832     1  
 1831  1833     1  
 1833  1834     1  
 1833  1835     1  
 1833  1850     1  
 1835  1836     1  
 1835  1837     1  
 1835  1838     1  
 1838  1839     1  
 1838  1848     1  
 1839  1840     1  
 1839  1841     1  
 1841  1842     1  
 1841  1843     1  
 1843  1844     1  
 1843  1846     1  
 1844  1845     1  
 1846  1847     1  
 1846  1848     1  
 1848  1849     1  
 1850  1851     1  
 1850  1852     1  
 1852  1853     1  
 1852  1854     1  
 1854  1855     1  
 1854  1856     1  
 1854  1867     1  
 1856  1857     1  
 1856  1858     1  
 1856  1859     1  
 1859  1860     1  
 1859  1861     1  
 1859  1862     1  
 1862  1863     1  
 1862  1864     1  
 1864  1865     1  
 1864  1866     1  
 1867  1868     1  
 1867  1869     1  
 1869  1870     1  
 1869  1871     1  
 1871  1872     1  
 1871  1873     1  
 1871  1878     1  
 1873  1874     1  
 1873  1875     1  
 1873  1876     1  
 1876  1877     1  
 1878  1879     1  
 1878  1880     1  
 1880  1881     1  
 1880  1882     1  
 1882  1883     1  
 1882  1884     1  
 1882  1888     1  
 1884  1885     1  
 1884  1886     1  
 1884  1887     1  
 1888  1889     1  
 1888  1890     1  
 1890  1891     1  
 1890  1892     1  
 1892  1893     1  
 1892  1894     1  
 1892  1905     1  
 1894  1895     1  
 1894  1896     1  
 1894  1897     1  
 1897  1898     1  
 1897  1899     1  
 1897  1900     1  
 1900  1901     1  
 1901  1902     1  
 1901  1903     1  
 1901  1904     1  
 1905  1906     1  
 1905  1907     1  
 1907  1908     1  
 1907  1909     1  
 1909  1910     1  
 1909  1911     1  
 1909  1929     1  
 1911  1912     1  
 1911  1913     1  
 1911  1914     1  
 1914  1915     1  
 1914  1916     1  
 1914  1917     1  
 1917  1918     1  
 1917  1919     1  
 1917  1920     1  
 1920  1921     1  
 1920  1922     1  
 1922  1923     1  
 1922  1926     1  
 1923  1924     1  
 1923  1925     1  
 1926  1927     1  
 1926  1928     1  
 1929  1930     1  
 1929  1931     1  
 1931  1932     1  
 1931  1941     1  
 1932  1933     1  
 1932  1934     1  
 1932  1935     1  
 1935  1936     1  
 1935  1937     1  
 1935  1938     1  
 1938  1939     1  
 1938  1940     1  
 1938  1941     1  
 1941  1942     1  
 1941  1943     1  
 1943  1944     1  
 1943  1945     1  
 1945  1946     1  
 1945  1947     1  
 1947  1948     1  
 1947  1949     1  
 1947  1957     1  
 1949  1950     1  
 1949  1951     1  
 1949  1952     1  
 1952  1953     1  
 1952  1954     1  
 1954  1955     1  
 1954  1956     1  
 1957  1958     1  
 1957  1959     1  
 1959  1960     1  
 1959  1961     1  
 1961  1962     1  
 1961  1963     1  
 1961  1977     1  
 1963  1964     1  
 1963  1965     1  
 1963  1966     1  
 1966  1967     1  
 1966  1975     1  
 1967  1968     1  
 1967  1969     1  
 1969  1970     1  
 1969  1971     1  
 1971  1972     1  
 1971  1973     1  
 1973  1974     1  
 1973  1975     1  
 1975  1976     1  
 1977  1978     1  
 1977  1979     1  
 1979  1980     1  
 1979  1981     1  
 1981  1982     1  
 1981  1983     1  
 1981  1991     1  
 1983  1984     1  
 1983  1985     1  
 1983  1989     1  
 1985  1986     1  
 1985  1987     1  
 1985  1988     1  
 1989  1990     1  
 1991  1992     1  
 1991  1993     1  
 1993  1994     1  
 1993  1995     1  
 1995  1996     1  
 1995  1997     1  
 1995  2010     1  
 1997  1998     1  
 1997  1999     1  
 1997  2003     1  
 1999  2000     1  
 1999  2001     1  
 1999  2002     1  
 2003  2004     1  
 2003  2005     1  
 2003  2006     1  
 2006  2007     1  
 2006  2008     1  
 2006  2009     1  
 2010  2011     1  
 2010  2012     1  
 2012  2013     1  
 2012  2014     1  
 2014  2015     1  
 2014  2016     1  
 2014  2032     1  
 2016  2017     1  
 2016  2018     1  
 2016  2019     1  
 2019  2020     1  
 2019  2021     1  
 2019  2022     1  
 2022  2023     1  
 2022  2024     1  
 2022  2025     1  
 2025  2026     1  
 2025  2027     1  
 2025  2028     1  
 2028  2029     1  
 2028  2030     1  
 2028  2031     1  
 2032  2033     1  
 2032  2034     1  
 2034  2035     1  
 2034  2036     1  
 2036  2037     1  
 2036  2038     1  
 2036  2039     1  
 2039  2040     1  
 2039  2041     1  
 2041  2042     1  
 2041  2043     1  
 2043  2044     1  
 2043  2045     1  
 2043  2050     1  
 2045  2046     1  
 2045  2047     1  
 2045  2048     1  
 2048  2049     1  
 2050  2051     1  
 2050  2052     1  
 2052  2053     1  
 2052  2054     1  
 2054  2055     1  
 2054  2056     1  
 2054  2070     1  
 2056  2057     1  
 2056  2058     1  
 2056  2059     1  
 2059  2060     1  
 2059  2068     1  
 2060  2061     1  
 2060  2062     1  
 2062  2063     1  
 2062  2064     1  
 2064  2065     1  
 2064  2066     1  
 2066  2067     1  
 2066  2068     1  
 2068  2069     1  
 2070  2071     1  
 2070  2072     1  
 2072  2073     1  
 2072  2074     1  
 2074  2075     1  
 2074  2076     1  
 2074  2089     1  
 2076  2077     1  
 2076  2078     1  
 2076  2079     1  
 2079  2080     1  
 2079  2081     1  
 2079  2085     1  
 2081  2082     1  
 2081  2083     1  
 2081  2084     1  
 2085  2086     1  
 2085  2087     1  
 2085  2088     1  
 2089  2090     1  
 2089  2091     1  
 2091  2092     1  
 2091  2093     1  
 2093  2094     1  
 2093  2095     1  
 2093  2103     1  
 2095  2096     1  
 2095  2097     1  
 2095  2098     1  
 2098  2099     1  
 2098  2100     1  
 2100  2101     1  
 2100  2102     1  
 2103  2104     1  
 2103  2105     1  
 2105  2106     1  
 2105  2107     1  
 2107  2108     1  
 2107  2109     1  
 2107  2110     1  
 2110  2111     1  
 2110  2112     1  
 2112  2113     1  
 2112  2114     1  
 2114  2115     1  
 2114  2116     1  
 2114  2121     1  
 2116  2117     1  
 2116  2118     1  
 2116  2119     1  
 2119  2120     1  
 2121  2122     1  
 2121  2123     1  
 2123  2124     1  
 2123  2125     1  
 2125  2126     1  
 2125  2127     1  
 2125  2132     1  
 2127  2128     1  
 2127  2129     1  
 2127  2130     1  
 2130  2131     1  
 2132  2133     1  
 2132  2134     1  
 2134  2135     1  
 2134  2136     1  
 2136  2137     1  
 2136  2138     1  
 2136  2139     1  
 2139  2140     1  
 2139  2141     1  
 2141  2142     1  
 2141  2143     1  
 2143  2144     1  
 2143  2145     1  
 2143  2150     1  
 2145  2146     1  
 2145  2147     1  
 2145  2148     1  
 2148  2149     1  
 2150  2151     1  
 2150  2152     1  
 2152  2153     1  
 2152  2154     1  
 2154  2155     1  
 2154  2156     1  
 2154  2166     1  
 2156  2157     1  
 2156  2158     1  
 2156  2162     1  
 2158  2159     1  
 2158  2160     1  
 2158  2161     1  
 2162  2163     1  
 2162  2164     1  
 2162  2165     1  
 2166  2167     1  
 2166  2168     1  
 2168  2169     1  
 2168  2170     1  
 2170  2171     1  
 2170  2172     1  
 2170  2173     1  
 2173  2174     1  
 2173  2175     1  
 2175  2176     1  
 2175  2177     1  
 2177  2178     1  
 2177  2179     1  
 2177  2193     1  
 2179  2180     1  
 2179  2181     1  
 2179  2182     1  
 2182  2183     1  
 2182  2191     1  
 2183  2184     1  
 2183  2185     1  
 2185  2186     1  
 2185  2187     1  
 2187  2188     1  
 2187  2189     1  
 2189  2190     1  
 2189  2191     1  
 2191  2192     1  
 2193  2194     1  
 2193  2195     1  
 2195  2196     1  
 2195  2197     1  
 2197  2198     1  
 2197  2199     1  
 2197  2207     1  
 2199  2200     1  
 2199  2201     1  
 2199  2202     1  
 2202  2203     1  
 2202  2204     1  
 2204  2205     1  
 2204  2206     1  
 2207  2208     1  
 2207  2209     1  
 2209  2210     1  
 2209  2211     1  
 2211  2212     1  
 2211  2213     1  
 2211  2226     1  
 2213  2214     1  
 2213  2215     1  
 2213  2219     1  
 2215  2216     1  
 2215  2217     1  
 2215  2218     1  
 2219  2220     1  
 2219  2221     1  
 2219  2222     1  
 2222  2223     1  
 2222  2224     1  
 2222  2225     1  
 2226  2227     1  
 2226  2228     1  
 2228  2229     1  
 2228  2230     1  
 2230  2231     1  
 2230  2232     1  
 2230  2238     1  
 2232  2233     1  
 2232  2234     1  
 2232  2235     1  
 2235  2236     1  
 2235  2237     1  
 2238  2239     1  
 2238  2240     1  
 2240  2241     1  
 2240  2242     1  
 2242  2243     1  
 2242  2244     1  
 2242  2259     1  
 2244  2245     1  
 2244  2246     1  
 2244  2247     1  
 2247  2248     1  
 2247  2257     1  
 2248  2249     1  
 2248  2250     1  
 2250  2251     1  
 2250  2252     1  
 2252  2253     1  
 2252  2255     1  
 2253  2254     1  
 2255  2256     1  
 2255  2257     1  
 2257  2258     1  
 2259  2260     1  
 2259  2261     1  
 2261  2262     1  
 2261  2263     1  
 2263  2264     1  
 2263  2265     1  
 2263  2271     1  
 2265  2266     1  
 2265  2267     1  
 2265  2268     1  
 2268  2269     1  
 2268  2270     1  
 2271  2272     1  
 2271  2273     1  
 2273  2274     1  
 2273  2275     1  
 2275  2276     1  
 2275  2277     1  
 2275  2282     1  
 2277  2278     1  
 2277  2279     1  
 2277  2280     1  
 2280  2281     1  
 2282  2283     1  
 2282  2284     1  
 2284  2285     1  
 2284  2286     1  
 2286  2287     1  
 2286  2288     1  
 2286  2298     1  
 2288  2289     1  
 2288  2290     1  
 2288  2294     1  
 2290  2291     1  
 2290  2292     1  
 2290  2293     1  
 2294  2295     1  
 2294  2296     1  
 2294  2297     1  
 2298  2299     1  
 2298  2300     1  
 2300  2301     1  
 2300  2302     1  
 2302  2303     1  
 2302  2304     1  
 2302  2309     1  
 2304  2305     1  
 2304  2306     1  
 2304  2307     1  
 2307  2308     1  
 2309  2310     1  
 2309  2311     1  
 2311  2312     1  
 2311  2313     1  
 2313  2314     1  
 2313  2315     1  
 2313  2329     1  
 2315  2316     1  
 2315  2317     1  
 2315  2318     1  
 2318  2319     1  
 2318  2327     1  
 2319  2320     1  
 2319  2321     1  
 2321  2322     1  
 2321  2323     1  
 2323  2324     1  
 2323  2325     1  
 2325  2326     1  
 2325  2327     1  
 2327  2328     1  
 2329  2330     1  
 2329  2331     1  
 2331  2332     1  
 2331  2333     1  
 2333  2334     1  
 2333  2335     1  
 2333  2340     1  
 2335  2336     1  
 2335  2337     1  
 2335  2338     1  
 2338  2339     1  
 2340  2341     1  
 2340  2342     1  
 2342  2343     1  
 2342  2344     1  
 2344  2345     1  
 2344  2346     1  
 2344  2361     1  
 2346  2347     1  
 2346  2348     1  
 2346  2349     1  
 2349  2350     1  
 2349  2359     1  
 2350  2351     1  
 2350  2352     1  
 2352  2353     1  
 2352  2354     1  
 2354  2355     1  
 2354  2357     1  
 2355  2356     1  
 2357  2358     1  
 2357  2359     1  
 2359  2360     1  
 2361  2362     1  
 2361  2363     1  
 2363  2364     1  
 2363  2365     1  
 2365  2366     1  
 2365  2367     1  
 2365  2378     1  
 2367  2368     1  
 2367  2369     1  
 2367  2370     1  
 2370  2371     1  
 2370  2372     1  
 2370  2373     1  
 2373  2374     1  
 2374  2375     1  
 2374  2376     1  
 2374  2377     1  
 2378  2379     1  
 2378  2380     1  
 2380  2381     1  
 2380  2382     1  
 2382  2383     1  
 2382  2384     1  
 2382  2395     1  
 2384  2385     1  
 2384  2386     1  
 2384  2387     1  
 2387  2388     1  
 2387  2393     1  
 2388  2389     1  
 2388  2390     1  
 2390  2391     1  
 2390  2392     1  
 2392  2393     1  
 2393  2394     1  
 2395  2396     1  
 2395  2397     1  
 2397  2398     1  
 2397  2399     1  
 2399  2400     1  
 2399  2401     1  
 2399  2412     1  
 2401  2402     1  
 2401  2403     1  
 2401  2404     1  
 2404  2405     1  
 2404  2410     1  
 2405  2406     1  
 2405  2407     1  
 2407  2408     1  
 2407  2409     1  
 2409  2410     1  
 2410  2411     1  
 2412  2413     1  
 2412  2414     1  
 2414  2415     1  
 2414  2416     1  
 2416  2417     1  
 2416  2418     1  
 2416  2429     1  
 2418  2419     1  
 2418  2420     1  
 2418  2421     1  
 2421  2422     1  
 2421  2423     1  
 2421  2424     1  
 2424  2425     1  
 2425  2426     1  
 2425  2427     1  
 2425  2428     1  
 2429  2430     1  
 2429  2431     1  
 2431  2432     1  
 2431  2433     1  
 2433  2434     1  
 2433  2435     1  
 2433  2444     1  
 2435  2436     1  
 2435  2437     1  
 2435  2438     1  
 2438  2439     1  
 2438  2440     1  
 2438  2441     1  
 2441  2442     1  
 2441  2443     1  
 2444  2445     1  
 2444  2446     1  
 2446  2447     1  
 2446  2448     1  
 2448  2449     1  
 2448  2450     1  
 2448  2463     1  
 2450  2451     1  
 2450  2452     1  
 2450  2453     1  
 2453  2454     1  
 2453  2455     1  
 2453  2459     1  
 2455  2456     1  
 2455  2457     1  
 2455  2458     1  
 2459  2460     1  
 2459  2461     1  
 2459  2462     1  
 2463  2464     1  
 2463  2465     1  
 2465  2466     1  
 2465  2475     1  
 2466  2467     1  
 2466  2468     1  
 2466  2469     1  
 2469  2470     1  
 2469  2471     1  
 2469  2472     1  
 2472  2473     1  
 2472  2474     1  
 2472  2475     1  
 2475  2476     1  
 2475  2477     1  
 2477  2478     1  
 2477  2479     1  
 2479  2480     1  
 2479  2481     1  
 2481  2482     1  
 2481  2483     1  
 2481  2491     1  
 2483  2484     1  
 2483  2485     1  
 2483  2489     1  
 2485  2486     1  
 2485  2487     1  
 2485  2488     1  
 2489  2490     1  
 2491  2492     1  
 2491  2493     1  
 2493  2494     1  
 2493  2495     1  
 2495  2496     1  
 2495  2497     1  
 2495  2498     1  
 2498  2499     1  
 2498  2500     1  
 2500  2501     1  
 2500  2502     1  
 2502  2503     1  
 2502  2504     1  
 2502  2514     1  
 2504  2505     1  
 2504  2506     1  
 2504  2510     1  
 2506  2507     1  
 2506  2508     1  
 2506  2509     1  
 2510  2511     1  
 2510  2512     1  
 2510  2513     1  
 2514  2515     1  
 2514  2516     1  
 2516  2517     1  
 2516  2518     1  
 2518  2519     1  
 2518  2520     1  
 2518  2531     1  
 2520  2521     1  
 2520  2522     1  
 2520  2523     1  
 2523  2524     1  
 2523  2529     1  
 2524  2525     1  
 2524  2526     1  
 2526  2527     1  
 2526  2528     1  
 2528  2529     1  
 2529  2530     1  
 2531  2532     1  
 2531  2533     1  
 2533  2534     1  
 2533  2535     1  
 2535  2536     1  
 2535  2537     1  
 2535  2541     1  
 2537  2538     1  
 2537  2539     1  
 2537  2540     1  
 2541  2542     1  
 2541  2543     1  
 2543  2544     1  
 2543  2545     1  
 2545  2546     1  
 2545  2547     1  
 2545  2548     1  
 2548  2549     1  
 2548  2550     1  
 2550  2551     1  
 2550  2552     1  
 2552  2553     1  
 2552  2554     1  
 2552  2562     1  
 2554  2555     1  
 2554  2556     1  
 2554  2560     1  
 2556  2557     1  
 2556  2558     1  
 2556  2559     1  
 2560  2561     1  
 2562  2563     1  
 2562  2564     1  
 2564  2565     1  
 2564  2566     1  
 2566  2567     1  
 2566  2568     1  
 2566  2574     1  
 2568  2569     1  
 2568  2570     1  
 2568  2571     1  
 2571  2572     1  
 2571  2573     1  
 2574  2575     1  
 2574  2576     1  
 2576  2577     1  
 2576  2578     1  
 2578  2579     1  
 2578  2580     1  
 2578  2593     1  
 2580  2581     1  
 2580  2582     1  
 2580  2583     1  
 2583  2584     1  
 2583  2585     1  
 2583  2589     1  
 2585  2586     1  
 2585  2587     1  
 2585  2588     1  
 2589  2590     1  
 2589  2591     1  
 2589  2592     1  
 2593  2594     1  
 2593  2595     1  
 2595  2596     1  
 2595  2597     1  
 2597  2598     1  
 2597  2599     1  
 2597  2608     1  
 2599  2600     1  
 2599  2601     1  
 2599  2602     1  
 2602  2603     1  
 2602  2604     1  
 2602  2605     1  
 2605  2606     1  
 2605  2607     1  
 2608  2609     1  
 2608  2610     1  
 2610  2611     1  
 2610  2612     1  
 2612  2613     1  
 2612  2614     1  
 2612  2615     1  
 2615  2616     1  
 2615  2617     1  
 2617  2618     1  
 2617  2619     1  
 2619  2620     1  
 2619  2621     1  
 2619  2629     1  
 2621  2622     1  
 2621  2623     1  
 2621  2624     1  
 2624  2625     1  
 2624  2626     1  
 2626  2627     1  
 2626  2628     1  
 2629  2630     1  
 2629  2631     1  
 2631  2632     1  
 2631  2633     1  
 2633  2634     1  
 2633  2635     1  
 2633  2649     1  
 2635  2636     1  
 2635  2637     1  
 2635  2638     1  
 2638  2639     1  
 2638  2647     1  
 2639  2640     1  
 2639  2641     1  
 2641  2642     1  
 2641  2643     1  
 2643  2644     1  
 2643  2645     1  
 2645  2646     1  
 2645  2647     1  
 2647  2648     1  
 2649  2650     1  
 2649  2651     1  
 2651  2652     1  
 2651  2653     1  
 2653  2654     1  
 2653  2655     1  
 2653  2670     1  
 2655  2656     1  
 2655  2657     1  
 2655  2658     1  
 2658  2659     1  
 2658  2668     1  
 2659  2660     1  
 2659  2661     1  
 2661  2662     1  
 2661  2663     1  
 2663  2664     1  
 2663  2666     1  
 2664  2665     1  
 2666  2667     1  
 2666  2668     1  
 2668  2669     1  
 2670  2671     1  
 2670  2672     1  
 2672  2673     1  
 2672  2674     1  
 2674  2675     1  
 2674  2676     1  
 2674  2677     1  
 2677  2678     1  
 2677  2679     1  
 2679  2680     1  
 2679  2689     1  
 2680  2681     1  
 2680  2682     1  
 2680  2683     1  
 2683  2684     1  
 2683  2685     1  
 2683  2686     1  
 2686  2687     1  
 2686  2688     1  
 2686  2689     1  
 2689  2690     1  
 2689  2691     1  
 2691  2692     1  
 2691  2693     1  
 2693  2694     1  
 2693  2695     1  
 2695  2696     1  
 2695  2697     1  
 2695  2711     1  
 2697  2698     1  
 2697  2699     1  
 2697  2700     1  
 2700  2701     1  
 2700  2709     1  
 2701  2702     1  
 2701  2703     1  
 2703  2704     1  
 2703  2705     1  
 2705  2706     1  
 2705  2707     1  
 2707  2708     1  
 2707  2709     1  
 2709  2710     1  
 2711  2712     1  
 2711  2713     1  
 2713  2714     1  
 2713  2715     1  
 2715  2716     1  
 2715  2717     1  
 2715  2727     1  
 2717  2718     1  
 2717  2719     1  
 2717  2723     1  
 2719  2720     1  
 2719  2721     1  
 2719  2722     1  
 2723  2724     1  
 2723  2725     1  
 2723  2726     1  
 2727  2728     1  
 2727  2729     1  
 2729  2730     1  
 2729  2731     1  
 2731  2732     1  
 2731  2733     1  
 2731  2739     1  
 2733  2734     1  
 2733  2735     1  
 2733  2736     1  
 2736  2737     1  
 2736  2738     1  
 2739  2740     1  
 2739  2741     1  
 2741  2742     1  
 2741  2743     1  
 2743  2744     1  
 2743  2745     1  
 2743  2763     1  
 2745  2746     1  
 2745  2747     1  
 2745  2748     1  
 2748  2749     1  
 2748  2750     1  
 2748  2751     1  
 2751  2752     1  
 2751  2753     1  
 2751  2754     1  
 2754  2755     1  
 2754  2756     1  
 2756  2757     1  
 2756  2760     1  
 2757  2758     1  
 2757  2759     1  
 2760  2761     1  
 2760  2762     1  
 2763  2764     1  
 2763  2765     1  
 2765  2766     1  
 2765  2767     1  
 2767  2768     1  
 2767  2769     1  
 2767  2780     1  
 2769  2770     1  
 2769  2771     1  
 2769  2772     1  
 2772  2773     1  
 2772  2774     1  
 2772  2775     1  
 2775  2776     1  
 2775  2777     1  
 2777  2778     1  
 2777  2779     1  
 2780  2781     1  
 2780  2782     1  
 2782  2783     1  
 2782  2784     1  
 2784  2785     1  
 2784  2786     1  
 2784  2794     1  
 2786  2787     1  
 2786  2788     1  
 2786  2792     1  
 2788  2789     1  
 2788  2790     1  
 2788  2791     1  
 2792  2793     1  
 2794  2795     1  
 2794  2796     1  
 2796  2797     1  
 2796  2798     1  
 2798  2799     1  
 2798  2800     1  
 2798  2804     1  
 2800  2801     1  
 2800  2802     1  
 2800  2803     1  
 2804  2805     1  
 2804  2806     1  
 2806  2807     1  
 2806  2808     1  
 2808  2809     1  
 2808  2810     1  
 2808  2821     1  
 2810  2811     1  
 2810  2812     1  
 2810  2813     1  
 2813  2814     1  
 2813  2815     1  
 2813  2816     1  
 2816  2817     1  
 2816  2818     1  
 2818  2819     1  
 2818  2820     1  
 2821  2822     1  
 2821  2823     1  
 2823  2824     1  
 2823  2825     1  
 2825  2826     1  
 2825  2827     1  
 2825  2831     1  
 2827  2828     1  
 2827  2829     1  
 2827  2830     1  
 2831  2832     1  
 2831  2833     1  
 2833  2834     1  
 2833  2835     1  
 2835  2836     1  
 2835  2837     1  
 2835  2841     1  
 2837  2838     1  
 2837  2839     1  
 2837  2840     1  
 2841  2842     1  
 2841  2843     1  
 2843  2844     1  
 2843  2845     1  
 2845  2846     1  
 2845  2847     1  
 2845  2848     1  
 2848  2849     1  
 2848  2850     1  
 2850  2851     1  
 2850  2852     1  
 2852  2853     1  
 2852  2854     1  
 2852  2862     1  
 2854  2855     1  
 2854  2856     1  
 2854  2860     1  
 2856  2857     1  
 2856  2858     1  
 2856  2859     1  
 2860  2861     1  
 2862  2863     1  
 2862  2864     1  
 2864  2865     1  
 2864  2866     1  
 2866  2867     1  
 2866  2868     1  
 2866  2874     1  
 2868  2869     1  
 2868  2870     1  
 2868  2871     1  
 2871  2872     1  
 2871  2873     1  
 2874  2875     1  
 2874  2876     1  

[ pairs ] 
;  ai    aj funct            c0            c1            c2            c3
    1     8     1  
    1     9     1  
    1    10     1  
    1    22     1  
    1    23     1  
    2     6     1  
    2     7     1  
    2    21     1  
    3     6     1  
    3     7     1  
    3    21     1  
    4     6     1  
    4     7     1  
    4    21     1  
    5    11     1  
    5    19     1  
    5    24     1  
    5    33     1  
    6     8     1  
    6     9     1  
    6    10     1  
    6    22     1  
    6    23     1  
    7    12     1  
    7    13     1  
    7    17     1  
    7    20     1  
    7    22     1  
    7    23     1  
    8    11     1  
    8    19     1  
    8    21     1  
    9    11     1  
    9    19     1  
    9    21     1  
   10    14     1  
   10    15     1  
   10    18     1  
   10    21     1  
   11    16     1  
   11    17     1  
   11    20     1  
   12    14     1  
   12    15     1  
   12    19     1  
   13    18     1  
   13    19     1  
   14    16     1  
   14    17     1  
   15    20     1  
   16    18     1  
   16    19     1  
   18    20     1  
   21    25     1  
   21    26     1  
   21    27     1  
   21    30     1  
   21    34     1  
   21    35     1  
   22    24     1  
   22    33     1  
   23    28     1  
   23    29     1  
   23    31     1  
   23    32     1  
   23    36     1  
   23    37     1  
   24    31     1  
   24    32     1  
   24    34     1  
   24    35     1  
   25    28     1  
   25    29     1  
   25    30     1  
   25    33     1  
   26    28     1  
   26    29     1  
   26    30     1  
   26    33     1  
   27    34     1  
   27    35     1  
   28    31     1  
   28    32     1  
   28    33     1  
   29    31     1  
   29    32     1  
   29    33     1  
   30    36     1  
   30    37     1  
   31    34     1  
   31    35     1  
   32    34     1  
   32    35     1  
   33    38     1  
   33    39     1  
   34    36     1  
   34    37     1  
   35    40     1  
   35    41     1  
   35    46     1  
   36    38     1  
   36    39     1  
   37    42     1  
   37    43     1  
   37    44     1  
   37    47     1  
   37    48     1  
   38    40     1  
   38    41     1  
   38    46     1  
   39    45     1  
   39    49     1  
   39    50     1  
   40    42     1  
   40    43     1  
   40    44     1  
   40    47     1  
   40    48     1  
   41    47     1  
   41    48     1  
   42    45     1  
   42    46     1  
   43    45     1  
   43    46     1  
   44    46     1  
   46    51     1  
   46    52     1  
   46    53     1  
   47    49     1  
   47    50     1  
   48    54     1  
   48    55     1  
   49    51     1  
   49    52     1  
   49    53     1  
   50    56     1  
   50    57     1  
   51    54     1  
   51    55     1  
   52    54     1  
   52    55     1  
   53    58     1  
   53    59     1  
   53    75     1  
   54    56     1  
   54    57     1  
   55    60     1  
   55    61     1  
   55    62     1  
   55    76     1  
   55    77     1  
   56    58     1  
   56    59     1  
   56    75     1  
   57    63     1  
   57    64     1  
   57    65     1  
   57    78     1  
   57    79     1  
   58    60     1  
   58    61     1  
   58    62     1  
   58    76     1  
   58    77     1  
   59    66     1  
   59    67     1  
   59    68     1  
   59    76     1  
   59    77     1  
   60    63     1  
   60    64     1  
   60    65     1  
   60    75     1  
   61    63     1  
   61    64     1  
   61    65     1  
   61    75     1  
   62    69     1  
   62    70     1  
   62    71     1  
   62    75     1  
   63    66     1  
   63    67     1  
   63    68     1  
   64    66     1  
   64    67     1  
   64    68     1  
   65    72     1  
   65    73     1  
   65    74     1  
   66    69     1  
   66    70     1  
   66    71     1  
   67    69     1  
   67    70     1  
   67    71     1  
   69    72     1  
   69    73     1  
   69    74     1  
   70    72     1  
   70    73     1  
   70    74     1  
   75    80     1  
   75    81     1  
   75    91     1  
   76    78     1  
   76    79     1  
   77    82     1  
   77    83     1  
   77    87     1  
   77    92     1  
   77    93     1  
   78    80     1  
   78    81     1  
   78    91     1  
   79    84     1  
   79    85     1  
   79    86     1  
   79    88     1  
   79    89     1  
   79    90     1  
   79    94     1  
   79    95     1  
   80    82     1  
   80    83     1  
   80    87     1  
   80    92     1  
   80    93     1  
   81    92     1  
   81    93     1  
   82    84     1  
   82    85     1  
   82    86     1  
   82    88     1  
   82    89     1  
   82    90     1  
   82    91     1  
   83    88     1  
   83    89     1  
   83    90     1  
   83    91     1  
   84    87     1  
   85    87     1  
   86    87     1  
   87    91     1  
   91    96     1  
   91    97     1  
   91   106     1  
   92    94     1  
   92    95     1  
   93    98     1  
   93    99     1  
   93   100     1  
   93   107     1  
   93   108     1  
   94    96     1  
   94    97     1  
   94   106     1  
   95   101     1  
   95   102     1  
   95   103     1  
   95   109     1  
   95   110     1  
   96    98     1  
   96    99     1  
   96   100     1  
   96   107     1  
   96   108     1  
   97   104     1  
   97   105     1  
   97   107     1  
   97   108     1  
   98   101     1  
   98   102     1  
   98   103     1  
   98   106     1  
   99   101     1  
   99   102     1  
   99   103     1  
   99   106     1  
  100   106     1  
  101   104     1  
  101   105     1  
  102   104     1  
  102   105     1  
  106   111     1  
  106   112     1  
  106   113     1  
  107   109     1  
  107   110     1  
  108   114     1  
  108   115     1  
  109   111     1  
  109   112     1  
  109   113     1  
  110   116     1  
  110   117     1  
  111   114     1  
  111   115     1  
  112   114     1  
  112   115     1  
  113   118     1  
  113   119     1  
  113   124     1  
  114   116     1  
  114   117     1  
  115   120     1  
  115   121     1  
  115   122     1  
  115   125     1  
  115   126     1  
  116   118     1  
  116   119     1  
  116   124     1  
  117   123     1  
  117   127     1  
  117   128     1  
  118   120     1  
  118   121     1  
  118   122     1  
  118   125     1  
  118   126     1  
  119   125     1  
  119   126     1  
  120   123     1  
  120   124     1  
  121   123     1  
  121   124     1  
  122   124     1  
  124   129     1  
  124   130     1  
  124   141     1  
  125   127     1  
  125   128     1  
  126   131     1  
  126   132     1  
  126   133     1  
  126   142     1  
  126   143     1  
  127   129     1  
  127   130     1  
  127   141     1  
  128   134     1  
  128   135     1  
  128   136     1  
  128   144     1  
  128   145     1  
  129   131     1  
  129   132     1  
  129   133     1  
  129   142     1  
  129   143     1  
  130   137     1  
  130   142     1  
  130   143     1  
  131   134     1  
  131   135     1  
  131   136     1  
  131   141     1  
  132   134     1  
  132   135     1  
  132   136     1  
  132   141     1  
  133   138     1  
  133   139     1  
  133   140     1  
  133   141     1  
  134   137     1  
  135   137     1  
  141   146     1  
  141   147     1  
  141   157     1  
  142   144     1  
  142   145     1  
  143   148     1  
  143   149     1  
  143   153     1  
  143   158     1  
  143   159     1  
  144   146     1  
  144   147     1  
  144   157     1  
  145   150     1  
  145   151     1  
  145   152     1  
  145   154     1  
  145   155     1  
  145   156     1  
  145   160     1  
  145   161     1  
  146   148     1  
  146   149     1  
  146   153     1  
  146   158     1  
  146   159     1  
  147   158     1  
  147   159     1  
  148   150     1  
  148   151     1  
  148   152     1  
  148   154     1  
  148   155     1  
  148   156     1  
  148   157     1  
  149   154     1  
  149   155     1  
  149   156     1  
  149   157     1  
  150   153     1  
  151   153     1  
  152   153     1  
  153   157     1  
  157   162     1  
  157   163     1  
  157   174     1  
  158   160     1  
  158   161     1  
  159   164     1  
  159   165     1  
  159   166     1  
  159   175     1  
  159   176     1  
  160   162     1  
  160   163     1  
  160   174     1  
  161   167     1  
  161   168     1  
  161   169     1  
  161   177     1  
  161   178     1  
  162   164     1  
  162   165     1  
  162   166     1  
  162   175     1  
  162   176     1  
  163   170     1  
  163   171     1  
  163   175     1  
  163   176     1  
  164   167     1  
  164   168     1  
  164   169     1  
  164   174     1  
  165   167     1  
  165   168     1  
  165   169     1  
  165   174     1  
  166   172     1  
  166   173     1  
  166   174     1  
  167   170     1  
  167   171     1  
  168   170     1  
  168   171     1  
  170   172     1  
  170   173     1  
  174   179     1  
  174   180     1  
  174   190     1  
  175   177     1  
  175   178     1  
  176   181     1  
  176   182     1  
  176   186     1  
  176   191     1  
  176   192     1  
  177   179     1  
  177   180     1  
  177   190     1  
  178   183     1  
  178   184     1  
  178   185     1  
  178   187     1  
  178   188     1  
  178   189     1  
  178   193     1  
  178   194     1  
  179   181     1  
  179   182     1  
  179   186     1  
  179   191     1  
  179   192     1  
  180   191     1  
  180   192     1  
  181   183     1  
  181   184     1  
  181   185     1  
  181   187     1  
  181   188     1  
  181   189     1  
  181   190     1  
  182   187     1  
  182   188     1  
  182   189     1  
  182   190     1  
  183   186     1  
  184   186     1  
  185   186     1  
  186   190     1  
  190   195     1  
  190   196     1  
  190   204     1  
  191   193     1  
  191   194     1  
  192   197     1  
  192   198     1  
  192   202     1  
  192   205     1  
  192   206     1  
  193   195     1  
  193   196     1  
  193   204     1  
  194   199     1  
  194   200     1  
  194   201     1  
  194   203     1  
  194   207     1  
  194   208     1  
  195   197     1  
  195   198     1  
  195   202     1  
  195   205     1  
  195   206     1  
  196   205     1  
  196   206     1  
  197   199     1  
  197   200     1  
  197   201     1  
  197   203     1  
  197   204     1  
  198   203     1  
  198   204     1  
  199   202     1  
  200   202     1  
  201   202     1  
  202   204     1  
  204   209     1  
  204   210     1  
  204   215     1  
  205   207     1  
  205   208     1  
  206   211     1  
  206   212     1  
  206   213     1  
  206   216     1  
  206   217     1  
  207   209     1  
  207   210     1  
  207   215     1  
  208   214     1  
  208   218     1  
  208   219     1  
  209   211     1  
  209   212     1  
  209   213     1  
  209   216     1  
  209   217     1  
  210   216     1  
  210   217     1  
  211   214     1  
  211   215     1  
  212   214     1  
  212   215     1  
  213   215     1  
  215   220     1  
  215   221     1  
  215   222     1  
  216   218     1  
  216   219     1  
  217   223     1  
  217   224     1  
  218   220     1  
  218   221     1  
  218   222     1  
  219   225     1  
  219   226     1  
  220   223     1  
  220   224     1  
  221   223     1  
  221   224     1  
  222   227     1  
  222   228     1  
  222   236     1  
  223   225     1  
  223   226     1  
  224   229     1  
  224   230     1  
  224   234     1  
  224   237     1  
  224   238     1  
  225   227     1  
  225   228     1  
  225   236     1  
  226   231     1  
  226   232     1  
  226   233     1  
  226   235     1  
  226   239     1  
  226   240     1  
  227   229     1  
  227   230     1  
  227   234     1  
  227   237     1  
  227   238     1  
  228   237     1  
  228   238     1  
  229   231     1  
  229   232     1  
  229   233     1  
  229   235     1  
  229   236     1  
  230   235     1  
  230   236     1  
  231   234     1  
  232   234     1  
  233   234     1  
  234   236     1  
  236   241     1  
  236   242     1  
  236   250     1  
  237   239     1  
  237   240     1  
  238   243     1  
  238   244     1  
  238   248     1  
  238   251     1  
  238   252     1  
  239   241     1  
  239   242     1  
  239   250     1  
  240   245     1  
  240   246     1  
  240   247     1  
  240   249     1  
  240   253     1  
  240   254     1  
  241   243     1  
  241   244     1  
  241   248     1  
  241   251     1  
  241   252     1  
  242   251     1  
  242   252     1  
  243   245     1  
  243   246     1  
  243   247     1  
  243   249     1  
  243   250     1  
  244   249     1  
  244   250     1  
  245   248     1  
  246   248     1  
  247   248     1  
  248   250     1  
  250   255     1  
  250   256     1  
  250   264     1  
  251   253     1  
  251   254     1  
  252   257     1  
  252   258     1  
  252   262     1  
  252   265     1  
  252   266     1  
  253   255     1  
  253   256     1  
  253   264     1  
  254   259     1  
  254   260     1  
  254   261     1  
  254   263     1  
  254   267     1  
  254   268     1  
  255   257     1  
  255   258     1  
  255   262     1  
  255   265     1  
  255   266     1  
  256   265     1  
  256   266     1  
  257   259     1  
  257   260     1  
  257   261     1  
  257   263     1  
  257   264     1  
  258   263     1  
  258   264     1  
  259   262     1  
  260   262     1  
  261   262     1  
  262   264     1  
  264   269     1  
  264   270     1  
  264   283     1  
  265   267     1  
  265   268     1  
  266   271     1  
  266   272     1  
  266   273     1  
  266   284     1  
  266   285     1  
  267   269     1  
  267   270     1  
  267   283     1  
  268   274     1  
  268   275     1  
  268   279     1  
  268   286     1  
  268   287     1  
  269   271     1  
  269   272     1  
  269   273     1  
  269   284     1  
  269   285     1  
  270   276     1  
  270   277     1  
  270   278     1  
  270   280     1  
  270   281     1  
  270   282     1  
  270   284     1  
  270   285     1  
  271   274     1  
  271   275     1  
  271   279     1  
  271   283     1  
  272   274     1  
  272   275     1  
  272   279     1  
  272   283     1  
  273   283     1  
  274   276     1  
  274   277     1  
  274   278     1  
  274   280     1  
  274   281     1  
  274   282     1  
  275   280     1  
  275   281     1  
  275   282     1  
  276   279     1  
  277   279     1  
  278   279     1  
  283   288     1  
  283   289     1  
  283   297     1  
  284   286     1  
  284   287     1  
  285   290     1  
  285   291     1  
  285   292     1  
  285   298     1  
  285   299     1  
  286   288     1  
  286   289     1  
  286   297     1  
  287   293     1  
  287   294     1  
  287   300     1  
  287   301     1  
  288   290     1  
  288   291     1  
  288   292     1  
  288   298     1  
  288   299     1  
  289   295     1  
  289   296     1  
  289   298     1  
  289   299     1  
  290   293     1  
  290   294     1  
  290   297     1  
  291   293     1  
  291   294     1  
  291   297     1  
  292   297     1  
  293   295     1  
  293   296     1  
  297   302     1  
  297   303     1  
  297   304     1  
  298   300     1  
  298   301     1  
  299   305     1  
  299   306     1  
  300   302     1  
  300   303     1  
  300   304     1  
  301   307     1  
  301   308     1  
  302   305     1  
  302   306     1  
  303   305     1  
  303   306     1  
  304   309     1  
  304   310     1  
  304   323     1  
  305   307     1  
  305   308     1  
  306   311     1  
  306   312     1  
  306   313     1  
  306   324     1  
  306   325     1  
  307   309     1  
  307   310     1  
  307   323     1  
  308   314     1  
  308   315     1  
  308   319     1  
  308   326     1  
  308   327     1  
  309   311     1  
  309   312     1  
  309   313     1  
  309   324     1  
  309   325     1  
  310   316     1  
  310   317     1  
  310   318     1  
  310   320     1  
  310   321     1  
  310   322     1  
  310   324     1  
  310   325     1  
  311   314     1  
  311   315     1  
  311   319     1  
  311   323     1  
  312   314     1  
  312   315     1  
  312   319     1  
  312   323     1  
  313   323     1  
  314   316     1  
  314   317     1  
  314   318     1  
  314   320     1  
  314   321     1  
  314   322     1  
  315   320     1  
  315   321     1  
  315   322     1  
  316   319     1  
  317   319     1  
  318   319     1  
  323   328     1  
  323   329     1  
  323   347     1  
  324   326     1  
  324   327     1  
  325   330     1  
  325   331     1  
  325   332     1  
  325   348     1  
  325   349     1  
  326   328     1  
  326   329     1  
  326   347     1  
  327   333     1  
  327   346     1  
  327   350     1  
  327   351     1  
  328   330     1  
  328   331     1  
  328   332     1  
  328   348     1  
  328   349     1  
  329   334     1  
  329   335     1  
  329   337     1  
  329   344     1  
  329   348     1  
  329   349     1  
  330   333     1  
  330   346     1  
  330   347     1  
  331   333     1  
  331   346     1  
  331   347     1  
  332   336     1  
  332   338     1  
  332   342     1  
  332   345     1  
  332   347     1  
  333   338     1  
  333   344     1  
  334   336     1  
  334   337     1  
  334   346     1  
  335   339     1  
  335   340     1  
  335   344     1  
  336   338     1  
  336   346     1  
  337   341     1  
  337   342     1  
  337   345     1  
  338   343     1  
  338   344     1  
  339   341     1  
  339   342     1  
  339   346     1  
  340   345     1  
  340   346     1  
  341   343     1  
  341   344     1  
  343   345     1  
  343   346     1  
  347   352     1  
  347   353     1  
  347   366     1  
  348   350     1  
  348   351     1  
  349   354     1  
  349   355     1  
  349   356     1  
  349   367     1  
  349   368     1  
  350   352     1  
  350   353     1  
  350   366     1  
  351   357     1  
  351   358     1  
  351   362     1  
  351   369     1  
  351   370     1  
  352   354     1  
  352   355     1  
  352   356     1  
  352   367     1  
  352   368     1  
  353   359     1  
  353   360     1  
  353   361     1  
  353   363     1  
  353   364     1  
  353   365     1  
  353   367     1  
  353   368     1  
  354   357     1  
  354   358     1  
  354   362     1  
  354   366     1  
  355   357     1  
  355   358     1  
  355   362     1  
  355   366     1  
  356   366     1  
  357   359     1  
  357   360     1  
  357   361     1  
  357   363     1  
  357   364     1  
  357   365     1  
  358   363     1  
  358   364     1  
  358   365     1  
  359   362     1  
  360   362     1  
  361   362     1  
  366   371     1  
  366   372     1  
  366   378     1  
  367   369     1  
  367   370     1  
  368   373     1  
  368   374     1  
  368   375     1  
  368   379     1  
  368   380     1  
  369   371     1  
  369   372     1  
  369   378     1  
  370   376     1  
  370   377     1  
  370   381     1  
  370   382     1  
  371   373     1  
  371   374     1  
  371   375     1  
  371   379     1  
  371   380     1  
  372   379     1  
  372   380     1  
  373   376     1  
  373   377     1  
  373   378     1  
  374   376     1  
  374   377     1  
  374   378     1  
  375   378     1  
  378   383     1  
  378   384     1  
  378   390     1  
  379   381     1  
  379   382     1  
  380   385     1  
  380   386     1  
  380   387     1  
  380   391     1  
  380   392     1  
  381   383     1  
  381   384     1  
  381   390     1  
  382   388     1  
  382   389     1  
  382   393     1  
  382   394     1  
  383   385     1  
  383   386     1  
  383   387     1  
  383   391     1  
  383   392     1  
  384   391     1  
  384   392     1  
  385   388     1  
  385   389     1  
  385   390     1  
  386   388     1  
  386   389     1  
  386   390     1  
  387   390     1  
  390   395     1  
  390   396     1  
  390   406     1  
  391   393     1  
  391   394     1  
  392   397     1  
  392   398     1  
  392   402     1  
  392   407     1  
  392   408     1  
  393   395     1  
  393   396     1  
  393   406     1  
  394   399     1  
  394   400     1  
  394   401     1  
  394   403     1  
  394   404     1  
  394   405     1  
  394   409     1  
  394   410     1  
  395   397     1  
  395   398     1  
  395   402     1  
  395   407     1  
  395   408     1  
  396   407     1  
  396   408     1  
  397   399     1  
  397   400     1  
  397   401     1  
  397   403     1  
  397   404     1  
  397   405     1  
  397   406     1  
  398   403     1  
  398   404     1  
  398   405     1  
  398   406     1  
  399   402     1  
  400   402     1  
  401   402     1  
  402   406     1  
  406   411     1  
  406   412     1  
  406   422     1  
  407   409     1  
  407   410     1  
  408   413     1  
  408   414     1  
  408   418     1  
  408   423     1  
  408   424     1  
  409   411     1  
  409   412     1  
  409   422     1  
  410   415     1  
  410   416     1  
  410   417     1  
  410   419     1  
  410   420     1  
  410   421     1  
  410   425     1  
  410   426     1  
  411   413     1  
  411   414     1  
  411   418     1  
  411   423     1  
  411   424     1  
  412   423     1  
  412   424     1  
  413   415     1  
  413   416     1  
  413   417     1  
  413   419     1  
  413   420     1  
  413   421     1  
  413   422     1  
  414   419     1  
  414   420     1  
  414   421     1  
  414   422     1  
  415   418     1  
  416   418     1  
  417   418     1  
  418   422     1  
  422   427     1  
  422   428     1  
  422   443     1  
  423   425     1  
  423   426     1  
  424   429     1  
  424   430     1  
  424   431     1  
  424   444     1  
  424   445     1  
  425   427     1  
  425   428     1  
  425   443     1  
  426   432     1  
  426   441     1  
  426   446     1  
  426   447     1  
  427   429     1  
  427   430     1  
  427   431     1  
  427   444     1  
  427   445     1  
  428   433     1  
  428   434     1  
  428   439     1  
  428   442     1  
  428   444     1  
  428   445     1  
  429   432     1  
  429   441     1  
  429   443     1  
  430   432     1  
  430   441     1  
  430   443     1  
  431   435     1  
  431   436     1  
  431   440     1  
  431   443     1  
  432   437     1  
  432   439     1  
  432   442     1  
  433   435     1  
  433   436     1  
  433   441     1  
  434   438     1  
  434   440     1  
  434   441     1  
  435   437     1  
  435   439     1  
  436   442     1  
  437   440     1  
  437   441     1  
  438   439     1  
  440   442     1  
  443   448     1  
  443   449     1  
  443   454     1  
  444   446     1  
  444   447     1  
  445   450     1  
  445   451     1  
  445   452     1  
  445   455     1  
  445   456     1  
  446   448     1  
  446   449     1  
  446   454     1  
  447   453     1  
  447   457     1  
  447   466     1  
  448   450     1  
  448   451     1  
  448   452     1  
  448   455     1  
  448   456     1  
  449   455     1  
  449   456     1  
  450   453     1  
  450   454     1  
  451   453     1  
  451   454     1  
  452   454     1  
  454   458     1  
  454   459     1  
  454   460     1  
  454   463     1  
  454   467     1  
  454   468     1  
  455   457     1  
  455   466     1  
  456   461     1  
  456   462     1  
  456   464     1  
  456   465     1  
  456   469     1  
  456   470     1  
  457   464     1  
  457   465     1  
  457   467     1  
  457   468     1  
  458   461     1  
  458   462     1  
  458   463     1  
  458   466     1  
  459   461     1  
  459   462     1  
  459   463     1  
  459   466     1  
  460   467     1  
  460   468     1  
  461   464     1  
  461   465     1  
  461   466     1  
  462   464     1  
  462   465     1  
  462   466     1  
  463   469     1  
  463   470     1  
  464   467     1  
  464   468     1  
  465   467     1  
  465   468     1  
  466   471     1  
  466   472     1  
  467   469     1  
  467   470     1  
  468   473     1  
  468   474     1  
  468   492     1  
  469   471     1  
  469   472     1  
  470   475     1  
  470   476     1  
  470   477     1  
  470   493     1  
  470   494     1  
  471   473     1  
  471   474     1  
  471   492     1  
  472   478     1  
  472   479     1  
  472   480     1  
  472   495     1  
  472   496     1  
  473   475     1  
  473   476     1  
  473   477     1  
  473   493     1  
  473   494     1  
  474   481     1  
  474   482     1  
  474   483     1  
  474   493     1  
  474   494     1  
  475   478     1  
  475   479     1  
  475   480     1  
  475   492     1  
  476   478     1  
  476   479     1  
  476   480     1  
  476   492     1  
  477   484     1  
  477   485     1  
  477   492     1  
  478   481     1  
  478   482     1  
  478   483     1  
  479   481     1  
  479   482     1  
  479   483     1  
  480   486     1  
  480   489     1  
  481   484     1  
  481   485     1  
  482   484     1  
  482   485     1  
  483   487     1  
  483   488     1  
  483   490     1  
  483   491     1  
  484   486     1  
  484   489     1  
  486   490     1  
  486   491     1  
  487   489     1  
  488   489     1  
  492   497     1  
  492   498     1  
  492   509     1  
  493   495     1  
  493   496     1  
  494   499     1  
  494   500     1  
  494   501     1  
  494   510     1  
  494   511     1  
  495   497     1  
  495   498     1  
  495   509     1  
  496   502     1  
  496   507     1  
  496   512     1  
  496   513     1  
  497   499     1  
  497   500     1  
  497   501     1  
  497   510     1  
  497   511     1  
  498   503     1  
  498   504     1  
  498   506     1  
  498   508     1  
  498   510     1  
  498   511     1  
  499   502     1  
  499   507     1  
  499   509     1  
  500   502     1  
  500   507     1  
  500   509     1  
  501   505     1  
  501   509     1  
  502   508     1  
  503   505     1  
  503   506     1  
  503   507     1  
  504   508     1  
  505   507     1  
  509   514     1  
  509   515     1  
  509   525     1  
  510   512     1  
  510   513     1  
  511   516     1  
  511   517     1  
  511   521     1  
  511   526     1  
  511   527     1  
  512   514     1  
  512   515     1  
  512   525     1  
  513   518     1  
  513   519     1  
  513   520     1  
  513   522     1  
  513   523     1  
  513   524     1  
  513   528     1  
  513   529     1  
  514   516     1  
  514   517     1  
  514   521     1  
  514   526     1  
  514   527     1  
  515   526     1  
  515   527     1  
  516   518     1  
  516   519     1  
  516   520     1  
  516   522     1  
  516   523     1  
  516   524     1  
  516   525     1  
  517   522     1  
  517   523     1  
  517   524     1  
  517   525     1  
  518   521     1  
  519   521     1  
  520   521     1  
  521   525     1  
  525   530     1  
  525   531     1  
  525   544     1  
  526   528     1  
  526   529     1  
  527   532     1  
  527   533     1  
  527   537     1  
  527   545     1  
  527   546     1  
  528   530     1  
  528   531     1  
  528   544     1  
  529   534     1  
  529   535     1  
  529   536     1  
  529   538     1  
  529   539     1  
  529   540     1  
  529   547     1  
  529   548     1  
  530   532     1  
  530   533     1  
  530   537     1  
  530   545     1  
  530   546     1  
  531   541     1  
  531   542     1  
  531   543     1  
  531   545     1  
  531   546     1  
  532   534     1  
  532   535     1  
  532   536     1  
  532   538     1  
  532   539     1  
  532   540     1  
  532   544     1  
  533   538     1  
  533   539     1  
  533   540     1  
  533   544     1  
  534   537     1  
  535   537     1  
  536   537     1  
  537   544     1  
  538   541     1  
  538   542     1  
  538   543     1  
  539   541     1  
  539   542     1  
  539   543     1  
  544   549     1  
  544   550     1  
  544   555     1  
  545   547     1  
  545   548     1  
  546   551     1  
  546   552     1  
  546   553     1  
  546   556     1  
  546   557     1  
  547   549     1  
  547   550     1  
  547   555     1  
  548   554     1  
  548   558     1  
  548   559     1  
  549   551     1  
  549   552     1  
  549   553     1  
  549   556     1  
  549   557     1  
  550   556     1  
  550   557     1  
  551   554     1  
  551   555     1  
  552   554     1  
  552   555     1  
  553   555     1  
  555   560     1  
  555   561     1  
  555   569     1  
  556   558     1  
  556   559     1  
  557   562     1  
  557   563     1  
  557   567     1  
  557   570     1  
  557   571     1  
  558   560     1  
  558   561     1  
  558   569     1  
  559   564     1  
  559   565     1  
  559   566     1  
  559   568     1  
  559   572     1  
  559   573     1  
  560   562     1  
  560   563     1  
  560   567     1  
  560   570     1  
  560   571     1  
  561   570     1  
  561   571     1  
  562   564     1  
  562   565     1  
  562   566     1  
  562   568     1  
  562   569     1  
  563   568     1  
  563   569     1  
  564   567     1  
  565   567     1  
  566   567     1  
  567   569     1  
  569   574     1  
  569   575     1  
  569   580     1  
  570   572     1  
  570   573     1  
  571   576     1  
  571   577     1  
  571   578     1  
  571   581     1  
  571   582     1  
  572   574     1  
  572   575     1  
  572   580     1  
  573   579     1  
  573   583     1  
  573   584     1  
  574   576     1  
  574   577     1  
  574   578     1  
  574   581     1  
  574   582     1  
  575   581     1  
  575   582     1  
  576   579     1  
  576   580     1  
  577   579     1  
  577   580     1  
  578   580     1  
  580   585     1  
  580   586     1  
  580   595     1  
  581   583     1  
  581   584     1  
  582   587     1  
  582   588     1  
  582   589     1  
  582   596     1  
  582   597     1  
  583   585     1  
  583   586     1  
  583   595     1  
  584   590     1  
  584   591     1  
  584   592     1  
  584   598     1  
  584   599     1  
  585   587     1  
  585   588     1  
  585   589     1  
  585   596     1  
  585   597     1  
  586   593     1  
  586   594     1  
  586   596     1  
  586   597     1  
  587   590     1  
  587   591     1  
  587   592     1  
  587   595     1  
  588   590     1  
  588   591     1  
  588   592     1  
  588   595     1  
  589   595     1  
  590   593     1  
  590   594     1  
  591   593     1  
  591   594     1  
  595   600     1  
  595   601     1  
  595   607     1  
  596   598     1  
  596   599     1  
  597   602     1  
  597   603     1  
  597   604     1  
  597   608     1  
  597   609     1  
  598   600     1  
  598   601     1  
  598   607     1  
  599   605     1  
  599   606     1  
  599   610     1  
  599   611     1  
  600   602     1  
  600   603     1  
  600   604     1  
  600   608     1  
  600   609     1  
  601   608     1  
  601   609     1  
  602   605     1  
  602   606     1  
  602   607     1  
  603   605     1  
  603   606     1  
  603   607     1  
  604   607     1  
  607   612     1  
  607   613     1  
  607   624     1  
  608   610     1  
  608   611     1  
  609   614     1  
  609   615     1  
  609   616     1  
  609   625     1  
  609   626     1  
  610   612     1  
  610   613     1  
  610   624     1  
  611   617     1  
  611   618     1  
  611   619     1  
  611   627     1  
  611   628     1  
  612   614     1  
  612   615     1  
  612   616     1  
  612   625     1  
  612   626     1  
  613   620     1  
  613   625     1  
  613   626     1  
  614   617     1  
  614   618     1  
  614   619     1  
  614   624     1  
  615   617     1  
  615   618     1  
  615   619     1  
  615   624     1  
  616   621     1  
  616   622     1  
  616   623     1  
  616   624     1  
  617   620     1  
  618   620     1  
  624   629     1  
  624   630     1  
  624   643     1  
  625   627     1  
  625   628     1  
  626   631     1  
  626   632     1  
  626   633     1  
  626   644     1  
  626   645     1  
  627   629     1  
  627   630     1  
  627   643     1  
  628   634     1  
  628   635     1  
  628   639     1  
  628   646     1  
  628   647     1  
  629   631     1  
  629   632     1  
  629   633     1  
  629   644     1  
  629   645     1  
  630   636     1  
  630   637     1  
  630   638     1  
  630   640     1  
  630   641     1  
  630   642     1  
  630   644     1  
  630   645     1  
  631   634     1  
  631   635     1  
  631   639     1  
  631   643     1  
  632   634     1  
  632   635     1  
  632   639     1  
  632   643     1  
  633   643     1  
  634   636     1  
  634   637     1  
  634   638     1  
  634   640     1  
  634   641     1  
  634   642     1  
  635   640     1  
  635   641     1  
  635   642     1  
  636   639     1  
  637   639     1  
  638   639     1  
  643   648     1  
  643   649     1  
  643   657     1  
  644   646     1  
  644   647     1  
  645   650     1  
  645   651     1  
  645   652     1  
  645   658     1  
  645   659     1  
  646   648     1  
  646   649     1  
  646   657     1  
  647   653     1  
  647   654     1  
  647   660     1  
  647   669     1  
  648   650     1  
  648   651     1  
  648   652     1  
  648   658     1  
  648   659     1  
  649   655     1  
  649   656     1  
  649   658     1  
  649   659     1  
  650   653     1  
  650   654     1  
  650   657     1  
  651   653     1  
  651   654     1  
  651   657     1  
  652   657     1  
  653   655     1  
  653   656     1  
  657   661     1  
  657   662     1  
  657   663     1  
  657   666     1  
  657   670     1  
  657   671     1  
  658   660     1  
  658   669     1  
  659   664     1  
  659   665     1  
  659   667     1  
  659   668     1  
  659   672     1  
  659   673     1  
  660   667     1  
  660   668     1  
  660   670     1  
  660   671     1  
  661   664     1  
  661   665     1  
  661   666     1  
  661   669     1  
  662   664     1  
  662   665     1  
  662   666     1  
  662   669     1  
  663   670     1  
  663   671     1  
  664   667     1  
  664   668     1  
  664   669     1  
  665   667     1  
  665   668     1  
  665   669     1  
  666   672     1  
  666   673     1  
  667   670     1  
  667   671     1  
  668   670     1  
  668   671     1  
  669   674     1  
  669   675     1  
  670   672     1  
  670   673     1  
  671   676     1  
  671   677     1  
  671   685     1  
  672   674     1  
  672   675     1  
  673   678     1  
  673   679     1  
  673   680     1  
  673   686     1  
  673   687     1  
  674   676     1  
  674   677     1  
  674   685     1  
  675   681     1  
  675   682     1  
  675   688     1  
  675   689     1  
  676   678     1  
  676   679     1  
  676   680     1  
  676   686     1  
  676   687     1  
  677   683     1  
  677   684     1  
  677   686     1  
  677   687     1  
  678   681     1  
  678   682     1  
  678   685     1  
  679   681     1  
  679   682     1  
  679   685     1  
  680   685     1  
  681   683     1  
  681   684     1  
  685   690     1  
  685   691     1  
  685   706     1  
  686   688     1  
  686   689     1  
  687   692     1  
  687   693     1  
  687   694     1  
  687   707     1  
  687   708     1  
  688   690     1  
  688   691     1  
  688   706     1  
  689   695     1  
  689   704     1  
  689   709     1  
  689   710     1  
  690   692     1  
  690   693     1  
  690   694     1  
  690   707     1  
  690   708     1  
  691   696     1  
  691   697     1  
  691   702     1  
  691   705     1  
  691   707     1  
  691   708     1  
  692   695     1  
  692   704     1  
  692   706     1  
  693   695     1  
  693   704     1  
  693   706     1  
  694   698     1  
  694   699     1  
  694   703     1  
  694   706     1  
  695   700     1  
  695   702     1  
  695   705     1  
  696   698     1  
  696   699     1  
  696   704     1  
  697   701     1  
  697   703     1  
  697   704     1  
  698   700     1  
  698   702     1  
  699   705     1  
  700   703     1  
  700   704     1  
  701   702     1  
  703   705     1  
  706   711     1  
  706   712     1  
  706   721     1  
  707   709     1  
  707   710     1  
  708   713     1  
  708   714     1  
  708   715     1  
  708   722     1  
  708   723     1  
  709   711     1  
  709   712     1  
  709   721     1  
  710   716     1  
  710   717     1  
  710   718     1  
  710   724     1  
  710   725     1  
  711   713     1  
  711   714     1  
  711   715     1  
  711   722     1  
  711   723     1  
  712   719     1  
  712   720     1  
  712   722     1  
  712   723     1  
  713   716     1  
  713   717     1  
  713   718     1  
  713   721     1  
  714   716     1  
  714   717     1  
  714   718     1  
  714   721     1  
  715   721     1  
  716   719     1  
  716   720     1  
  717   719     1  
  717   720     1  
  721   726     1  
  721   727     1  
  721   733     1  
  722   724     1  
  722   725     1  
  723   728     1  
  723   729     1  
  723   730     1  
  723   734     1  
  723   735     1  
  724   726     1  
  724   727     1  
  724   733     1  
  725   731     1  
  725   732     1  
  725   736     1  
  725   737     1  
  726   728     1  
  726   729     1  
  726   730     1  
  726   734     1  
  726   735     1  
  727   734     1  
  727   735     1  
  728   731     1  
  728   732     1  
  728   733     1  
  729   731     1  
  729   732     1  
  729   733     1  
  730   733     1  
  733   738     1  
  733   739     1  
  733   752     1  
  734   736     1  
  734   737     1  
  735   740     1  
  735   741     1  
  735   742     1  
  735   753     1  
  735   754     1  
  736   738     1  
  736   739     1  
  736   752     1  
  737   743     1  
  737   744     1  
  737   748     1  
  737   755     1  
  737   756     1  
  738   740     1  
  738   741     1  
  738   742     1  
  738   753     1  
  738   754     1  
  739   745     1  
  739   746     1  
  739   747     1  
  739   749     1  
  739   750     1  
  739   751     1  
  739   753     1  
  739   754     1  
  740   743     1  
  740   744     1  
  740   748     1  
  740   752     1  
  741   743     1  
  741   744     1  
  741   748     1  
  741   752     1  
  742   752     1  
  743   745     1  
  743   746     1  
  743   747     1  
  743   749     1  
  743   750     1  
  743   751     1  
  744   749     1  
  744   750     1  
  744   751     1  
  745   748     1  
  746   748     1  
  747   748     1  
  752   757     1  
  752   758     1  
  752   771     1  
  753   755     1  
  753   756     1  
  754   759     1  
  754   760     1  
  754   761     1  
  754   772     1  
  754   773     1  
  755   757     1  
  755   758     1  
  755   771     1  
  756   762     1  
  756   763     1  
  756   767     1  
  756   774     1  
  756   775     1  
  757   759     1  
  757   760     1  
  757   761     1  
  757   772     1  
  757   773     1  
  758   764     1  
  758   765     1  
  758   766     1  
  758   768     1  
  758   769     1  
  758   770     1  
  758   772     1  
  758   773     1  
  759   762     1  
  759   763     1  
  759   767     1  
  759   771     1  
  760   762     1  
  760   763     1  
  760   767     1  
  760   771     1  
  761   771     1  
  762   764     1  
  762   765     1  
  762   766     1  
  762   768     1  
  762   769     1  
  762   770     1  
  763   768     1  
  763   769     1  
  763   770     1  
  764   767     1  
  765   767     1  
  766   767     1  
  771   776     1  
  771   777     1  
  771   790     1  
  772   774     1  
  772   775     1  
  773   778     1  
  773   779     1  
  773   783     1  
  773   791     1  
  773   792     1  
  774   776     1  
  774   777     1  
  774   790     1  
  775   780     1  
  775   781     1  
  775   782     1  
  775   784     1  
  775   785     1  
  775   786     1  
  775   793     1  
  775   794     1  
  776   778     1  
  776   779     1  
  776   783     1  
  776   791     1  
  776   792     1  
  777   787     1  
  777   788     1  
  777   789     1  
  777   791     1  
  777   792     1  
  778   780     1  
  778   781     1  
  778   782     1  
  778   784     1  
  778   785     1  
  778   786     1  
  778   790     1  
  779   784     1  
  779   785     1  
  779   786     1  
  779   790     1  
  780   783     1  
  781   783     1  
  782   783     1  
  783   790     1  
  784   787     1  
  784   788     1  
  784   789     1  
  785   787     1  
  785   788     1  
  785   789     1  
  790   795     1  
  790   796     1  
  790   814     1  
  791   793     1  
  791   794     1  
  792   797     1  
  792   798     1  
  792   799     1  
  792   815     1  
  792   816     1  
  793   795     1  
  793   796     1  
  793   814     1  
  794   800     1  
  794   801     1  
  794   802     1  
  794   817     1  
  794   818     1  
  795   797     1  
  795   798     1  
  795   799     1  
  795   815     1  
  795   816     1  
  796   803     1  
  796   804     1  
  796   805     1  
  796   815     1  
  796   816     1  
  797   800     1  
  797   801     1  
  797   802     1  
  797   814     1  
  798   800     1  
  798   801     1  
  798   802     1  
  798   814     1  
  799   806     1  
  799   807     1  
  799   814     1  
  800   803     1  
  800   804     1  
  800   805     1  
  801   803     1  
  801   804     1  
  801   805     1  
  802   808     1  
  802   811     1  
  803   806     1  
  803   807     1  
  804   806     1  
  804   807     1  
  805   809     1  
  805   810     1  
  805   812     1  
  805   813     1  
  806   808     1  
  806   811     1  
  808   812     1  
  808   813     1  
  809   811     1  
  810   811     1  
  814   819     1  
  814   820     1  
  814   836     1  
  815   817     1  
  815   818     1  
  816   821     1  
  816   822     1  
  816   823     1  
  816   837     1  
  816   838     1  
  817   819     1  
  817   820     1  
  817   836     1  
  818   824     1  
  818   825     1  
  818   826     1  
  818   839     1  
  818   840     1  
  819   821     1  
  819   822     1  
  819   823     1  
  819   837     1  
  819   838     1  
  820   827     1  
  820   828     1  
  820   829     1  
  820   837     1  
  820   838     1  
  821   824     1  
  821   825     1  
  821   826     1  
  821   836     1  
  822   824     1  
  822   825     1  
  822   826     1  
  822   836     1  
  823   830     1  
  823   831     1  
  823   832     1  
  823   836     1  
  824   827     1  
  824   828     1  
  824   829     1  
  825   827     1  
  825   828     1  
  825   829     1  
  826   833     1  
  826   834     1  
  826   835     1  
  827   830     1  
  827   831     1  
  827   832     1  
  828   830     1  
  828   831     1  
  828   832     1  
  830   833     1  
  830   834     1  
  830   835     1  
  831   833     1  
  831   834     1  
  831   835     1  
  836   841     1  
  836   842     1  
  836   847     1  
  837   839     1  
  837   840     1  
  838   843     1  
  838   844     1  
  838   845     1  
  838   848     1  
  838   849     1  
  839   841     1  
  839   842     1  
  839   847     1  
  840   846     1  
  840   850     1  
  840   851     1  
  841   843     1  
  841   844     1  
  841   845     1  
  841   848     1  
  841   849     1  
  842   848     1  
  842   849     1  
  843   846     1  
  843   847     1  
  844   846     1  
  844   847     1  
  845   847     1  
  847   852     1  
  847   853     1  
  847   861     1  
  848   850     1  
  848   851     1  
  849   854     1  
  849   855     1  
  849   856     1  
  849   862     1  
  849   863     1  
  850   852     1  
  850   853     1  
  850   861     1  
  851   857     1  
  851   858     1  
  851   864     1  
  851   865     1  
  852   854     1  
  852   855     1  
  852   856     1  
  852   862     1  
  852   863     1  
  853   859     1  
  853   860     1  
  853   862     1  
  853   863     1  
  854   857     1  
  854   858     1  
  854   861     1  
  855   857     1  
  855   858     1  
  855   861     1  
  856   861     1  
  857   859     1  
  857   860     1  
  861   866     1  
  861   867     1  
  861   878     1  
  862   864     1  
  862   865     1  
  863   868     1  
  863   869     1  
  863   870     1  
  863   879     1  
  863   880     1  
  864   866     1  
  864   867     1  
  864   878     1  
  865   871     1  
  865   876     1  
  865   881     1  
  865   882     1  
  866   868     1  
  866   869     1  
  866   870     1  
  866   879     1  
  866   880     1  
  867   872     1  
  867   873     1  
  867   875     1  
  867   877     1  
  867   879     1  
  867   880     1  
  868   871     1  
  868   876     1  
  868   878     1  
  869   871     1  
  869   876     1  
  869   878     1  
  870   874     1  
  870   878     1  
  871   877     1  
  872   874     1  
  872   875     1  
  872   876     1  
  873   877     1  
  874   876     1  
  878   883     1  
  878   884     1  
  878   892     1  
  879   881     1  
  879   882     1  
  880   885     1  
  880   886     1  
  880   887     1  
  880   893     1  
  880   894     1  
  881   883     1  
  881   884     1  
  881   892     1  
  882   888     1  
  882   889     1  
  882   895     1  
  882   896     1  
  883   885     1  
  883   886     1  
  883   887     1  
  883   893     1  
  883   894     1  
  884   890     1  
  884   891     1  
  884   893     1  
  884   894     1  
  885   888     1  
  885   889     1  
  885   892     1  
  886   888     1  
  886   889     1  
  886   892     1  
  887   892     1  
  888   890     1  
  888   891     1  
  892   897     1  
  892   898     1  
  892   912     1  
  893   895     1  
  893   896     1  
  894   899     1  
  894   900     1  
  894   901     1  
  894   913     1  
  894   914     1  
  895   897     1  
  895   898     1  
  895   912     1  
  896   902     1  
  896   910     1  
  896   915     1  
  896   916     1  
  897   899     1  
  897   900     1  
  897   901     1  
  897   913     1  
  897   914     1  
  898   903     1  
  898   904     1  
  898   908     1  
  898   911     1  
  898   913     1  
  898   914     1  
  899   902     1  
  899   910     1  
  899   912     1  
  900   902     1  
  900   910     1  
  900   912     1  
  901   905     1  
  901   906     1  
  901   909     1  
  901   912     1  
  902   907     1  
  902   908     1  
  902   911     1  
  903   905     1  
  903   906     1  
  903   910     1  
  904   909     1  
  904   910     1  
  905   907     1  
  905   908     1  
  906   911     1  
  907   909     1  
  907   910     1  
  909   911     1  
  912   917     1  
  912   918     1  
  912   931     1  
  913   915     1  
  913   916     1  
  914   919     1  
  914   920     1  
  914   921     1  
  914   932     1  
  914   933     1  
  915   917     1  
  915   918     1  
  915   931     1  
  916   922     1  
  916   923     1  
  916   927     1  
  916   934     1  
  916   935     1  
  917   919     1  
  917   920     1  
  917   921     1  
  917   932     1  
  917   933     1  
  918   924     1  
  918   925     1  
  918   926     1  
  918   928     1  
  918   929     1  
  918   930     1  
  918   932     1  
  918   933     1  
  919   922     1  
  919   923     1  
  919   927     1  
  919   931     1  
  920   922     1  
  920   923     1  
  920   927     1  
  920   931     1  
  921   931     1  
  922   924     1  
  922   925     1  
  922   926     1  
  922   928     1  
  922   929     1  
  922   930     1  
  923   928     1  
  923   929     1  
  923   930     1  
  924   927     1  
  925   927     1  
  926   927     1  
  931   936     1  
  931   937     1  
  931   947     1  
  932   934     1  
  932   935     1  
  933   938     1  
  933   939     1  
  933   943     1  
  933   948     1  
  933   949     1  
  934   936     1  
  934   937     1  
  934   947     1  
  935   940     1  
  935   941     1  
  935   942     1  
  935   944     1  
  935   945     1  
  935   946     1  
  935   950     1  
  935   951     1  
  936   938     1  
  936   939     1  
  936   943     1  
  936   948     1  
  936   949     1  
  937   948     1  
  937   949     1  
  938   940     1  
  938   941     1  
  938   942     1  
  938   944     1  
  938   945     1  
  938   946     1  
  938   947     1  
  939   944     1  
  939   945     1  
  939   946     1  
  939   947     1  
  940   943     1  
  941   943     1  
  942   943     1  
  943   947     1  
  947   952     1  
  947   953     1  
  947   964     1  
  948   950     1  
  948   951     1  
  949   954     1  
  949   955     1  
  949   956     1  
  949   965     1  
  949   966     1  
  950   952     1  
  950   953     1  
  950   964     1  
  951   957     1  
  951   958     1  
  951   959     1  
  951   967     1  
  951   968     1  
  952   954     1  
  952   955     1  
  952   956     1  
  952   965     1  
  952   966     1  
  953   960     1  
  953   961     1  
  953   965     1  
  953   966     1  
  954   957     1  
  954   958     1  
  954   959     1  
  954   964     1  
  955   957     1  
  955   958     1  
  955   959     1  
  955   964     1  
  956   962     1  
  956   963     1  
  956   964     1  
  957   960     1  
  957   961     1  
  958   960     1  
  958   961     1  
  960   962     1  
  960   963     1  
  964   969     1  
  964   970     1  
  964   974     1  
  965   967     1  
  965   968     1  
  966   971     1  
  966   972     1  
  966   973     1  
  966   975     1  
  966   976     1  
  967   969     1  
  967   970     1  
  967   974     1  
  968   977     1  
  968   978     1  
  969   971     1  
  969   972     1  
  969   973     1  
  969   975     1  
  969   976     1  
  970   975     1  
  970   976     1  
  971   974     1  
  972   974     1  
  973   974     1  
  974   979     1  
  974   980     1  
  974   981     1  
  975   977     1  
  975   978     1  
  976   982     1  
  976   983     1  
  977   979     1  
  977   980     1  
  977   981     1  
  978   984     1  
  978   985     1  
  979   982     1  
  979   983     1  
  980   982     1  
  980   983     1  
  981   986     1  
  981   987     1  
  981   995     1  
  982   984     1  
  982   985     1  
  983   988     1  
  983   989     1  
  983   990     1  
  983   996     1  
  983   997     1  
  984   986     1  
  984   987     1  
  984   995     1  
  985   991     1  
  985   992     1  
  985   998     1  
  985   999     1  
  986   988     1  
  986   989     1  
  986   990     1  
  986   996     1  
  986   997     1  
  987   993     1  
  987   994     1  
  987   996     1  
  987   997     1  
  988   991     1  
  988   992     1  
  988   995     1  
  989   991     1  
  989   992     1  
  989   995     1  
  990   995     1  
  991   993     1  
  991   994     1  
  995  1000     1  
  995  1001     1  
  995  1011     1  
  996   998     1  
  996   999     1  
  997  1002     1  
  997  1003     1  
  997  1007     1  
  997  1012     1  
  997  1013     1  
  998  1000     1
[truncated: 989,397 more chars]
