# Supplementary material for: Virtual Double-System Single-Box for Absolute Dissociation Free Energy Calculations in GROMACS
Source: J Chem Inf Model. 2021 Nov 1;61(11):5320–6. doi: 10.1021/acs.jcim.1c00909 (PMC8611716; doi:10.1021/acs.jcim.1c00909)
Supplement: Supplementary file 2 — ci1c00909_si_002.zip [file ci1c00909_si_002.zip › SI/2_hpcdrug/3clp_HREM_OUT/3clp_HREM.mdp]

; VARIOUS PREPROCESSING OPTIONS
; Preprocessor information: use cpp syntax.
; e.g.: -I/home/joe/doe -I/home/mary/roe
include                  =
; e.g.: -DPOSRES -DFLEXIBLE (note these variable names are case sensitive)
define                   =

; RUN CONTROL PARAMETERS
integrator               = md
; Start time and timestep in ps
tinit = 0 
dt = 0.0015 
nsteps = 20000000

; For exact run continuation or redoing part of a run
init-step                = 0
; Part index is updated automatically on checkpointing (keeps files separate)
simulation-part          = 1
; mode for center of mass motion removal
comm-mode                = Linear
; number of steps for center of mass motion removal
nstcomm                  = 100
; group(s) for center of mass motion removal
comm-grps                =

; TEST PARTICLE INSERTION OPTIONS
rtpi                     = 0.05

; OUTPUT CONTROL OPTIONS
; Output frequency for coords (x), velocities (v) and forces (f)
nstxout                  = 100000
nstvout                  = 100000
nstfout                  = 100000
; Output frequency for energies to log file and energy file
nstlog                   = 100000
nstcalcenergy            = 100
nstenergy                = 100000
; Output frequency and precision for .xtc file
nstxtcout                = 80000
xtc-precision            = 1000
; This selects the subset of atoms for the .xtc file. You can
; select multiple groups. By default all atoms will be written.
xtc-grps                 =
; Selection of energy groups
energygrps               = System

; NEIGHBORSEARCHING PARAMETERS
; cut-off scheme (group: using charge groups, Verlet: particle based cut-offs)
; nblist update frequency
cutoff-scheme            = Verlet
nstlist                  = 20
verlet-buffer-tolerance  = 0.0001
; ns algorithm (simple or grid)
ns_type                  = grid
; Periodic boundary conditions: xyz, no, xy
pbc                      = xyz
periodic-molecules       = no
; Allowed energy drift due to the Verlet buffer in kJ/mol/ps per atom,
; a value of -1 means: use rlist
; nblist cut-off
rlist                    = 1.0
; long-range cut-off for switched potentials
rlistlong                = -1

; OPTIONS FOR ELECTROSTATICS AND VDW
; Method for doing electrostatics
coulombtype              = PME
rcoulomb-switch          = 0
rcoulomb                 = 1.0
; Relative dielectric constant for the medium and the reaction field
epsilon-r                = 1
epsilon-rf               = 0
; Method for doing Van der Waals
vdw-type                 = Cut-off
; cut-off lengths
rvdw-switch              = 0
rvdw                     = 1.0
; Apply long range dispersion corrections for Energy and Pressure
DispCorr                 = EnerPres
; Extension of the potential lookup tables beyond the cut-off
table-extension          = 1
; Separate tables between energy group pairs
energygrp-table          =
; Spacing for the PME/PPPM FFT grid
fourierspacing           = 0.12
; FFT grid size, when a value is 0 fourierspacing will be used
fourier-nx               = 0
fourier-ny               = 0
fourier-nz               = 0
; EWALD/PME/PPPM parameters
pme-order                = 4
ewald-rtol               = 1e-06
ewald-geometry           = 3d
epsilon-surface          =
optimize-fft             = no

; IMPLICIT SOLVENT ALGORITHM
implicit-solvent         = No

; OPTIONS FOR WEAK COUPLING ALGORITHMS
; Temperature coupling
tcoupl                   = v-rescale
nsttcouple               = -1
nh-chain-length          = 1
; Groups to couple separately
tc-grps                  = System
; Time constant (ps) and reference temperature (K)
tau-t                    = 0.2
ref-t                    = 298.15
; pressure coupling
pcoupl                   = Parrinello-Rahman
pcoupltype               = Isotropic
nstpcouple               = -1
; Time constant (ps), compressibility (1/bar) and reference P (bar)
tau-p                    = 1.0
compressibility          = 4.6e-5
ref-p                    = 1
; Scaling of reference coordinates, No, All or COM
refcoord-scaling         = COM

; GENERATE VELOCITIES FOR STARTUP RUN
gen-vel                  = no
gen-temp                 = 500
gen-seed                 = 173529

; OPTIONS FOR BONDS
constraints              = h-bonds
; Type of constraint algorithm
constraint-algorithm     = Lincs
; Do not constrain the start configuration
continuation             = no
; Use successive overrelaxation to reduce the number of shake iterations
Shake-SOR                = no
; Relative tolerance of shake
shake-tol                = 0.00001
; Highest order in the expansion of the constraint coupling matrix
lincs-order              = 5
; Number of iterations in the final step of LINCS. 1 is fine for
; normal simulations, but use 2 to conserve energy in NVE runs.
; For energy minimization with constraints it should be 4 to 8.
lincs-iter               = 2
; Lincs will write a warning to the stderr if in one step a bond
; rotates over more degrees than
lincs-warnangle          = 30
; Convert harmonic bonds to morse potentials
morse                    = no
;COM PULLING
pull                     = yes
pull-print-com           = yes
pull-print-components    = no
pull-ncoords            = 2
pull-nstxout            = 10
pull-ngroups            = 3
pull-group1-name        = Protein
pull-group2-name        = LIG
pull-group3-name        = DUM

pull-pbc-ref-prev-step-com  = yes
pull-coord1-geometry    = distance
pull-coord1-type        = umbrella
pull-coord1-dim         = Y Y Y
pull-coord1-groups      = 1 2
pull-coord1-start       = yes
pull-coord1-init       = 0.0
pull-coord1-rate       = 0
pull-coord1-k          = 120
pull-group1-pbcatom     = 2373
pull-coord2-geometry    = distance
pull-coord2-type        = umbrella
pull-coord2-dim         = Y Y Y
pull-coord2-groups      = 1 3
pull-coord2-start       = yes
pull-coord2-init       = 0.0
pull-coord2-rate       = 0
pull-coord2-k          = 120
pull-group2-pbcatom     = 0
pull-group3-pbcatom     = 0
